# Supplementary material for: Structure determination of the HgcAB complex using metagenome sequence data: insights into microbial mercury methylation
Source: Commun Biol. 2020 Jun 19;3:320. doi: 10.1038/s42003-020-1047-5 (PMC7305189; doi:10.1038/s42003-020-1047-5)
Supplement: Supplementary file 3 — Supplementary Data 1 [file 42003_2020_1047_MOESM3_ESM.xlsx]

## Sheet: Sheet 1
Wavelength (nm)	5um	16.88 um	25um	33.75 um	50 um	67.5 um	100 um	125 um															5	16.88	25	33.75	50	67.5	100	125
300	0.08599	0.16917	0.22076	0.28032	0.42107	0.49635	0.83013	1.02158															0.14468	0.46008	0.64822	0.78136	1.2878	1.63183	2.6491	3.39511
301	0.08606	0.17314	0.2267	0.2866	0.43243	0.51089	0.85422	1.05322
302	0.08572	0.17635	0.23169	0.29238	0.44292	0.52511	0.87698	1.08315
303	0.08632	0.17938	0.23644	0.2975	0.4521	0.5376	0.89802	1.10998
304	0.08611	0.1816	0.23991	0.30173	0.45986	0.54791	0.91468	1.13128
305	0.08551	0.1823	0.24242	0.30384	0.46395	0.5546	0.92651	1.14764
306	0.08311	0.18291	0.24224	0.30534	0.4663	0.55835	0.93326	1.15833
307	0.08246	0.18289	0.24254	0.30499	0.46693	0.56028	0.93603	1.16161
308	0.0812	0.18243	0.24247	0.30556	0.46638	0.55999	0.93559	1.16146
309	0.08013	0.18173	0.24146	0.30315	0.46401	0.55753	0.93218	1.15732
310	0.07899	0.1804	0.24082	0.30181	0.4625	0.55614	0.93141	1.15478
311	0.0787	0.18026	0.24039	0.30114	0.4625	0.55608	0.93088	1.15527
312	0.07825	0.17981	0.24024	0.30033	0.46201	0.55678	0.93149	1.15612
313	0.0775	0.17793	0.23888	0.29824	0.45987	0.55338	0.92721	1.15122
314	0.07599	0.17586	0.23554	0.29382	0.45333	0.5454	0.91402	1.13468
315	0.07407	0.17149	0.22856	0.28589	0.4406	0.52974	0.88738	1.09975
316	0.07133	0.16411	0.21891	0.27369	0.42004	0.50371	0.84655	1.04765
317	0.0692	0.15542	0.20716	0.25947	0.39571	0.47337	0.79702	0.9829
318	0.06612	0.14575	0.19365	0.24266	0.36879	0.43923	0.74269	0.91237
319	0.06303	0.13656	0.1817	0.22722	0.34313	0.40703	0.68939	0.84321
320	0.06001	0.12856	0.16988	0.21337	0.32001	0.37884	0.64195	0.78296
321	0.0585	0.12201	0.16021	0.20153	0.30123	0.35494	0.60228	0.73057
322	0.05678	0.11648	0.15271	0.19129	0.286	0.33534	0.56963	0.68989
323	0.05527	0.11233	0.14698	0.18474	0.27386	0.31957	0.54536	0.65892
324	0.05396	0.10851	0.1416	0.17801	0.26395	0.30678	0.52454	0.63236
325	0.05288	0.10617	0.13804	0.17281	0.25587	0.29645	0.50828	0.61192
326	0.05209	0.10397	0.13538	0.16937	0.24925	0.28852	0.49513	0.59453
327	0.05163	0.10168	0.13298	0.1661	0.24445	0.28324	0.48574	0.58281
328	0.05121	0.10132	0.13204	0.16448	0.24331	0.28054	0.4818	0.57869
329	0.05094	0.10222	0.13216	0.1654	0.24428	0.28193	0.4825	0.5796
330	0.05062	0.10245	0.13291	0.1669	0.24564	0.28508	0.48851	0.58639
331	0.05143	0.10407	0.13529	0.16942	0.25035	0.29068	0.49725	0.59864
332	0.05181	0.1061	0.13877	0.17281	0.25619	0.29732	0.50902	0.61361
333	0.05243	0.10815	0.14243	0.17695	0.26281	0.30599	0.52115	0.63065
334	0.05246	0.11044	0.14523	0.18053	0.26984	0.31377	0.53635	0.64956
335	0.0532	0.11346	0.14932	0.18472	0.27778	0.32456	0.55191	0.66911
336	0.05346	0.11612	0.15362	0.18959	0.28605	0.33599	0.5697	0.69397
337	0.05584	0.12079	0.16072	0.19699	0.29823	0.35122	0.59404	0.72487
338	0.0566	0.12566	0.16758	0.20473	0.31094	0.36839	0.62154	0.76026
339	0.05835	0.13095	0.17546	0.21452	0.32678	0.3889	0.6543	0.80336
340	0.05937	0.13797	0.18521	0.22581	0.34661	0.41394	0.69581	0.85616
341	0.06129	0.14581	0.19635	0.24022	0.36988	0.44392	0.74363	0.91762
342	0.06318	0.15528	0.2096	0.25695	0.39759	0.47836	0.80074	0.99062
343	0.06617	0.16572	0.22618	0.27493	0.42954	0.51978	0.86713	1.07574
344	0.06991	0.17838	0.244	0.29647	0.46452	0.56523	0.93923	1.16857
345	0.07273	0.19071	0.26159	0.3175	0.5001	0.60916	1.01281	1.26696
346	0.07609	0.20385	0.27997	0.33874	0.53688	0.65715	1.09102	1.36596
347	0.07912	0.21592	0.29724	0.35904	0.57106	0.70097	1.16153	1.46108
348	0.08168	0.22581	0.31176	0.37682	0.60033	0.73819	1.22252	1.54017
349	0.08334	0.23331	0.32231	0.3899	0.62298	0.76649	1.27088	1.60202
350	0.08502	0.23878	0.33078	0.39895	0.63787	0.78641	1.30229	1.64365
351	0.0845	0.24079	0.33376	0.40312	0.6465	0.79734	1.31957	1.66802
352	0.08484	0.24204	0.33627	0.40544	0.65045	0.80273	1.33073	1.6797
353	0.08541	0.24316	0.33738	0.40727	0.653	0.80695	1.33747	1.68937
354	0.08557	0.24508	0.34035	0.41046	0.65801	0.81385	1.34874	1.70198
355	0.08674	0.24838	0.34526	0.41608	0.66852	0.82637	1.36776	1.72793
356	0.08754	0.25384	0.35343	0.42602	0.68512	0.84786	1.40232	1.77425
357	0.09001	0.26307	0.36652	0.44144	0.70966	0.87996	1.45389	1.83887
358	0.09322	0.27487	0.38362	0.4619	0.74495	0.92522	1.52649	1.93582
359	0.09681	0.2908	0.40583	0.48875	0.79022	0.98304	1.61955	2.05275
360	0.1025	0.31037	0.43403	0.52218	0.84574	1.05404	1.73317	2.20086
361	0.10864	0.33307	0.4659	0.56149	0.91138	1.13797	1.86617	2.37126
362	0.11536	0.35884	0.5023	0.60573	0.98615	1.23332	2.01587	2.56809
363	0.12271	0.38536	0.54114	0.65272	1.06438	1.33145	2.17924	2.77315
364	0.12925	0.41222	0.58106	0.6999	1.14314	1.43222	2.34413	2.99124
365	0.13637	0.43903	0.61927	0.7451	1.21802	1.52843	2.50351	3.19335
366	0.14114	0.45865	0.64772	0.77923	1.27659	1.60444	2.62546	3.34719
367	0.14421	0.47075	0.66617	0.79996	1.31225	1.65258	2.71182	3.45363
368	0.14415	0.47305	0.66922	0.80422	1.32016	1.66147	2.72818	3.48483
369	0.14235	0.46532	0.6582	0.79049	1.29692	1.63316	2.67882	3.41831
370	0.13713	0.44846	0.63525	0.7604	1.24786	1.5706	2.5767	3.28587
371	0.13025	0.42442	0.59998	0.71887	1.17907	1.48316	2.4339	3.10697
372	0.1234	0.39766	0.56216	0.67438	1.10326	1.38525	2.27458	2.90069
373	0.11572	0.36865	0.52036	0.62341	1.01834	1.27944	2.098	2.66206
374	0.10795	0.34085	0.48141	0.57677	0.94135	1.17929	1.93959	2.45993
375	0.10159	0.31692	0.44702	0.53624	0.87278	1.09298	1.79995	2.28436
376	0.09533	0.29629	0.41688	0.50009	0.81237	1.01715	1.67717	2.1279
377	0.0902	0.27795	0.39075	0.46863	0.76059	0.95189	1.57128	1.99383
378	0.08623	0.26245	0.36917	0.44273	0.71778	0.89687	1.48204	1.87865
379	0.0821	0.24961	0.35044	0.42018	0.68055	0.84957	1.40491	1.78008
380	0.07855	0.23779	0.33314	0.40017	0.6469	0.80657	1.33599	1.69153
381	0.07555	0.22723	0.31778	0.38189	0.61759	0.76767	1.27405	1.61277
382	0.07244	0.21666	0.30292	0.36415	0.58763	0.73083	1.21457	1.5362
383	0.06924	0.20606	0.28835	0.3466	0.5581	0.69342	1.15342	1.45782
384	0.06687	0.19622	0.27359	0.32969	0.5283	0.65625	1.0932	1.37927
385	0.06316	0.18475	0.25784	0.31055	0.49781	0.61768	1.02928	1.29544
386	0.05988	0.17397	0.24243	0.29181	0.46659	0.57766	0.96337	1.21086
387	0.05735	0.16286	0.22735	0.27302	0.43601	0.53856	0.89879	1.12806
388	0.0539	0.15172	0.21134	0.25458	0.40528	0.4985	0.83533	1.04686
389	0.05089	0.14189	0.19643	0.23686	0.37529	0.46021	0.77374	0.96766
390	0.04819	0.13202	0.18311	0.22056	0.34821	0.42568	0.71798	0.89668
391	0.04568	0.12349	0.17028	0.20578	0.32321	0.39379	0.66613	0.82979
392	0.0428	0.11481	0.15848	0.19177	0.29909	0.36428	0.61805	0.76642
393	0.04124	0.10739	0.14824	0.17939	0.27904	0.338	0.57468	0.71114
394	0.03895	0.10124	0.13872	0.16801	0.26062	0.31543	0.53644	0.66139
395	0.03752	0.09517	0.13067	0.15753	0.24299	0.29347	0.50078	0.61593
396	0.03599	0.08953	0.12267	0.14792	0.22707	0.2728	0.46775	0.57329
397	0.03434	0.08414	0.11504	0.13915	0.21226	0.25333	0.4373	0.53407
398	0.03244	0.07875	0.10748	0.13079	0.19811	0.23502	0.40864	0.49676
399	0.03132	0.07492	0.10128	0.12269	0.18499	0.21862	0.38194	0.46243
400	0.03006	0.0702	0.0959	0.1153	0.17284	0.20336	0.35662	0.42957
401	0.02893	0.06624	0.08951	0.10843	0.16155	0.18904	0.33275	0.39932
402	0.02777	0.06308	0.08455	0.10272	0.15145	0.17687	0.31226	0.37235
403	0.0268	0.06	0.08001	0.09734	0.14311	0.16559	0.29416	0.34987
404	0.02611	0.05722	0.07635	0.09253	0.13563	0.15612	0.27901	0.33024
405	0.02561	0.05567	0.07388	0.08971	0.13031	0.1492	0.26771	0.3152
406	0.02476	0.05387	0.07125	0.08728	0.12555	0.14335	0.2579	0.30286
407	0.02441	0.05253	0.06996	0.08479	0.12204	0.13957	0.25186	0.29423
408	0.02445	0.05204	0.06896	0.08374	0.12017	0.1367	0.2476	0.28929
409	0.02334	0.05099	0.06777	0.08248	0.11872	0.13507	0.24454	0.28596
410	0.02339	0.05088	0.06752	0.08229	0.11879	0.13516	0.2446	0.28554
411	0.02305	0.05118	0.0678	0.0826	0.11914	0.13582	0.24525	0.28709
412	0.02277	0.05141	0.06795	0.08325	0.11993	0.13683	0.24732	0.29007
413	0.02301	0.0512	0.06842	0.08355	0.12065	0.13827	0.24986	0.29349
414	0.02316	0.05188	0.06926	0.0842	0.12279	0.14039	0.2536	0.2975
415	0.02328	0.05244	0.07007	0.08486	0.12378	0.14201	0.25605	0.30152
416	0.02308	0.05241	0.07045	0.08568	0.12469	0.143	0.25802	0.30427
417	0.02294	0.05273	0.07048	0.08536	0.12466	0.14392	0.25916	0.30556
418	0.02318	0.0528	0.07068	0.08501	0.12478	0.14397	0.25971	0.3058
419	0.02305	0.05234	0.0704	0.08489	0.12425	0.14326	0.25847	0.30405
420	0.023	0.05217	0.06997	0.08419	0.12289	0.14176	0.25625	0.30096
421	0.02243	0.05145	0.06988	0.08323	0.1213	0.13974	0.25287	0.29665
422	0.02207	0.05021	0.06803	0.08144	0.11848	0.13617	0.24792	0.29118
423	0.02165	0.04961	0.06681	0.08008	0.11626	0.1331	0.24259	0.28443
424	0.02106	0.04837	0.06499	0.0781	0.11343	0.12957	0.23686	0.27661
425	0.02106	0.04705	0.06353	0.07631	0.11014	0.1258	0.23053	0.26871
426	0.02033	0.04604	0.06209	0.07442	0.10727	0.12275	0.22505	0.26139
427	0.02054	0.04545	0.06108	0.07292	0.10467	0.11934	0.21995	0.25458
428	0.01998	0.04441	0.06006	0.07133	0.10226	0.11606	0.21493	0.24766
429	0.0194	0.04329	0.05855	0.06986	0.10001	0.11318	0.20943	0.24092
430	0.01902	0.04301	0.0577	0.0684	0.09807	0.11026	0.20524	0.23615
431	0.0189	0.0419	0.05634	0.06711	0.0958	0.108	0.20125	0.23148
432	0.01871	0.04091	0.05518	0.06627	0.09425	0.10571	0.19795	0.22657
433	0.01875	0.04068	0.05468	0.06557	0.09307	0.10445	0.19507	0.2225
434	0.01816	0.04026	0.05428	0.06464	0.09196	0.10256	0.19263	0.21964
435	0.01785	0.04004	0.05374	0.06426	0.09083	0.10148	0.19071	0.21724
436	0.01734	0.03911	0.05288	0.06331	0.0897	0.10021	0.18848	0.21494
437	0.01766	0.03886	0.05239	0.06279	0.08911	0.09942	0.18748	0.21358
438	0.01672	0.03857	0.05233	0.06238	0.08831	0.0984	0.1865	0.21189
439	0.01676	0.0381	0.05196	0.06201	0.08832	0.09811	0.18579	0.21119
440	0.0168	0.03857	0.05192	0.06198	0.08832	0.09861	0.1864	0.21165
441	0.01644	0.03812	0.05212	0.06165	0.08794	0.09806	0.18613	0.21158
442	0.01632	0.03816	0.05213	0.06183	0.08767	0.09851	0.18659	0.21208
443	0.01638	0.03802	0.05217	0.06148	0.08816	0.09887	0.18693	0.2129
444	0.01673	0.03861	0.05275	0.06226	0.08897	0.09967	0.18829	0.21434
445	0.01647	0.03841	0.05304	0.0627	0.08965	0.10059	0.18947	0.21608
446	0.01612	0.03863	0.05279	0.06259	0.09027	0.10063	0.19035	0.21693
447	0.01645	0.03869	0.05329	0.06337	0.09073	0.1019	0.19205	0.21886
448	0.01631	0.03927	0.05404	0.06384	0.09141	0.10286	0.19385	0.22166
449	0.01633	0.03952	0.05429	0.06426	0.0923	0.10385	0.1961	0.22385
450	0.01645	0.03955	0.05449	0.06469	0.09316	0.1052	0.19851	0.22684
451	0.01639	0.03988	0.05492	0.06525	0.09424	0.10691	0.20041	0.23015
452	0.01646	0.04075	0.05551	0.06613	0.09504	0.10856	0.20297	0.2337
453	0.01662	0.0408	0.05661	0.06689	0.09706	0.11013	0.20619	0.23738
454	0.01643	0.04105	0.05703	0.06743	0.09842	0.1119	0.20919	0.24104
455	0.01613	0.04147	0.0575	0.06792	0.09981	0.11333	0.2123	0.24463
456	0.01604	0.04222	0.05823	0.06858	0.10134	0.11577	0.21558	0.24945
457	0.01703	0.04333	0.05936	0.06999	0.1036	0.11838	0.2199	0.25489
458	0.01707	0.04385	0.06055	0.07182	0.10549	0.12091	0.22391	0.25978
459	0.01707	0.04424	0.06158	0.07265	0.10706	0.12373	0.22842	0.26548
460	0.01653	0.04458	0.06273	0.07368	0.10915	0.12661	0.23262	0.27103
461	0.01658	0.04524	0.06301	0.0745	0.11117	0.12877	0.23711	0.27677
462	0.01709	0.046	0.06483	0.07612	0.11354	0.13171	0.24201	0.28304
463	0.01733	0.0468	0.06581	0.07694	0.11563	0.13459	0.24708	0.28919
464	0.01779	0.04793	0.06677	0.07829	0.11828	0.13783	0.2517	0.29581
465	0.01788	0.04844	0.06831	0.07974	0.12064	0.14108	0.2569	0.30265
466	0.01738	0.04908	0.06905	0.08117	0.12274	0.14387	0.26175	0.30937
467	0.01768	0.05023	0.0704	0.08255	0.12479	0.14693	0.26745	0.31597
468	0.01785	0.05093	0.07116	0.08437	0.12756	0.14991	0.27227	0.32295
469	0.01771	0.05166	0.07252	0.08564	0.13013	0.15284	0.27759	0.32925
470	0.01801	0.05216	0.07387	0.08723	0.13251	0.15639	0.28314	0.33596
471	0.01821	0.05352	0.07554	0.0887	0.13527	0.15992	0.28819	0.34279
472	0.01865	0.05454	0.07692	0.09022	0.13755	0.16344	0.29377	0.35016
473	0.01888	0.0552	0.07785	0.09136	0.13975	0.16594	0.29877	0.35622
474	0.01906	0.05609	0.07914	0.09268	0.1423	0.16921	0.30365	0.36228
475	0.01949	0.05678	0.08012	0.09407	0.14472	0.17201	0.30842	0.36894
476	0.01936	0.05739	0.0813	0.0953	0.14722	0.17521	0.31321	0.37519
477	0.01904	0.05796	0.08247	0.09633	0.14928	0.17774	0.31777	0.38133
478	0.01904	0.05855	0.08309	0.09803	0.15171	0.18106	0.32329	0.38859
479	0.01935	0.05979	0.08458	0.09988	0.15416	0.18429	0.32895	0.39564
480	0.01952	0.06068	0.08603	0.10142	0.15663	0.18766	0.33439	0.4024
481	0.01999	0.06123	0.08744	0.10297	0.15934	0.19127	0.33978	0.40973
482	0.0202	0.06219	0.08876	0.10439	0.16248	0.19455	0.34558	0.41757
483	0.02004	0.06329	0.09026	0.10599	0.16539	0.19852	0.35163	0.42547
484	0.01998	0.06391	0.0908	0.1077	0.16821	0.20223	0.35831	0.43348
485	0.02059	0.0655	0.09264	0.10969	0.17144	0.20649	0.36503	0.44254
486	0.02146	0.06695	0.09477	0.11205	0.17547	0.21086	0.37263	0.45203
487	0.02111	0.068	0.09627	0.11398	0.17847	0.21516	0.38029	0.4615
488	0.02108	0.06879	0.09831	0.11578	0.18213	0.22007	0.38749	0.47199
489	0.02158	0.06974	0.10056	0.11876	0.18615	0.22529	0.3958	0.48292
490	0.02163	0.0714	0.10235	0.12115	0.1902	0.2307	0.40445	0.49426
491	0.02196	0.07309	0.10442	0.12326	0.19484	0.23558	0.41376	0.50573
492	0.02253	0.07432	0.10668	0.12559	0.19927	0.24145	0.42241	0.51754
493	0.02253	0.07542	0.10851	0.12785	0.20336	0.24718	0.43187	0.52972
494	0.0229	0.07685	0.11079	0.13104	0.20834	0.25346	0.44153	0.5428
495	0.02382	0.07965	0.11389	0.13445	0.21339	0.26004	0.45217	0.55588
496	0.02385	0.0811	0.11586	0.1371	0.21799	0.26578	0.46209	0.56851
497	0.0243	0.08288	0.11851	0.14021	0.22281	0.27175	0.4718	0.58121
498	0.024	0.08372	0.12046	0.14248	0.22668	0.27694	0.4808	0.593
499	0.02475	0.08567	0.12282	0.145	0.23175	0.283	0.49011	0.60558
500	0.02558	0.08761	0.12523	0.14755	0.23611	0.28879	0.49874	0.61666
501	0.02572	0.08865	0.12666	0.15003	0.23926	0.29367	0.50627	0.62633
502	0.02586	0.08959	0.12835	0.15211	0.24254	0.29825	0.51367	0.63617
503	0.02615	0.09068	0.12993	0.15369	0.24614	0.30191	0.52044	0.64508
504	0.02675	0.09198	0.13194	0.15547	0.24873	0.30573	0.52667	0.65346
505	0.02659	0.09248	0.13342	0.15764	0.25146	0.30947	0.53157	0.66009
506	0.02678	0.09357	0.1342	0.15875	0.25409	0.31212	0.5363	0.66613
507	0.02679	0.09351	0.13436	0.15916	0.25549	0.31379	0.53977	0.67077
508	0.02684	0.09422	0.13548	0.16012	0.25711	0.31622	0.54355	0.67572
509	0.0266	0.09462	0.13614	0.16103	0.25843	0.31808	0.54584	0.67932
510	0.0269	0.09508	0.13707	0.16187	0.25971	0.31996	0.54923	0.68348
511	0.02697	0.09539	0.13747	0.16211	0.26088	0.32158	0.55187	0.68725
512	0.02678	0.09579	0.13818	0.16287	0.26183	0.32323	0.55454	0.69078
513	0.02642	0.09619	0.13857	0.1636	0.26349	0.32453	0.55676	0.69443
514	0.02704	0.097	0.13937	0.16481	0.26565	0.32724	0.56067	0.69881
515	0.02744	0.09765	0.14068	0.16649	0.26724	0.32952	0.56477	0.70386
516	0.0274	0.09829	0.14168	0.16714	0.26885	0.33164	0.56908	0.70925
517	0.02728	0.09953	0.14298	0.16844	0.27147	0.33509	0.57423	0.71664
518	0.02835	0.10024	0.14451	0.17052	0.2748	0.33888	0.58055	0.7247
519	0.02819	0.10142	0.14604	0.17246	0.27797	0.34292	0.58733	0.7338
520	0.02852	0.10291	0.14793	0.17467	0.28226	0.34788	0.59529	0.74399
521	0.02867	0.1043	0.14941	0.17709	0.28585	0.35282	0.60342	0.75501
522	0.02897	0.10577	0.15156	0.17989	0.29066	0.35922	0.61309	0.76759
523	0.02961	0.10735	0.15482	0.183	0.29582	0.36598	0.62375	0.78142
524	0.02995	0.1089	0.15744	0.18567	0.30135	0.37316	0.63557	0.79673
525	0.03076	0.112	0.16103	0.18981	0.30788	0.38104	0.64835	0.81362
526	0.03144	0.11434	0.16453	0.19408	0.31461	0.38961	0.66235	0.83088
527	0.03164	0.11628	0.1668	0.19755	0.32092	0.39716	0.67532	0.84809
528	0.0316	0.11771	0.16985	0.20115	0.32695	0.40563	0.68978	0.86679
529	0.03213	0.12057	0.1738	0.20531	0.33406	0.41478	0.70449	0.88623
530	0.03279	0.12299	0.17689	0.21003	0.34102	0.42369	0.71899	0.90474
531	0.03427	0.126	0.18107	0.21445	0.3484	0.43335	0.73338	0.92413
532	0.03448	0.12819	0.18462	0.21788	0.35541	0.44212	0.7474	0.94266
533	0.03526	0.13056	0.18739	0.2222	0.36209	0.45009	0.76118	0.9598
534	0.03541	0.13209	0.19023	0.22545	0.36789	0.45735	0.77383	0.97535
535	0.03587	0.13366	0.19281	0.22828	0.37287	0.46394	0.78444	0.98943
536	0.03594	0.13528	0.1951	0.23121	0.37747	0.46981	0.79435	1.00238
537	0.03667	0.13664	0.19718	0.23254	0.38123	0.47447	0.80111	1.01176
538	0.03743	0.13817	0.19904	0.23486	0.38452	0.47871	0.80812	1.02079
539	0.03733	0.13877	0.20016	0.23591	0.38591	0.48122	0.8119	1.02587
540	0.03767	0.13923	0.20072	0.23684	0.38732	0.48273	0.81462	1.02923
541	0.03779	0.13931	0.20071	0.23685	0.38729	0.4829	0.81485	1.02926
542	0.03756	0.1395	0.20077	0.23677	0.38676	0.48199	0.81325	1.02665
543	0.0371	0.1385	0.19976	0.23508	0.38478	0.4799	0.80906	1.02186
544	0.03676	0.13751	0.19839	0.23402	0.38239	0.47635	0.80351	1.01542
545	0.0369	0.13601	0.19663	0.23169	0.37896	0.47233	0.79709	1.00693
546	0.03613	0.13465	0.19463	0.22935	0.37549	0.46782	0.78928	0.99652
547	0.03574	0.13334	0.19237	0.22733	0.37144	0.46217	0.78058	0.9852
548	0.03496	0.13119	0.1897	0.22365	0.36608	0.45601	0.771	0.9723
549	0.0348	0.13005	0.18778	0.22148	0.36151	0.45045	0.76156	0.96017
550	0.03403	0.12849	0.18504	0.21846	0.35685	0.4442	0.75133	0.94695
551	0.0335	0.12685	0.18267	0.2154	0.35238	0.43855	0.74161	0.93469
552	0.03287	0.1251	0.18023	0.21254	0.34781	0.43273	0.73211	0.92309
553	0.03246	0.12348	0.1785	0.21029	0.34385	0.42732	0.72419	0.91277
554	0.03206	0.12245	0.17702	0.20851	0.34103	0.42355	0.71827	0.90445
555	0.03154	0.12093	0.17526	0.20677	0.3379	0.41981	0.71206	0.89711
556	0.03141	0.12032	0.17432	0.20537	0.33538	0.41698	0.70801	0.89122
557	0.03143	0.12034	0.17441	0.20457	0.33467	0.41576	0.70568	0.88816
558	0.03163	0.12064	0.17391	0.20454	0.33443	0.41556	0.7046	0.88736
559	0.03162	0.12013	0.17419	0.2048	0.33488	0.41593	0.70528	0.8882
560	0.03199	0.12052	0.17459	0.20543	0.3361	0.41744	0.70777	0.89082
561	0.03161	0.1208	0.17515	0.20639	0.33787	0.41971	0.71146	0.89579
562	0.03144	0.12155	0.17646	0.20776	0.3398	0.4227	0.71704	0.90297
563	0.03221	0.12342	0.17852	0.21045	0.34387	0.42793	0.72499	0.91284
564	0.03291	0.1249	0.18081	0.21359	0.34858	0.43401	0.73424	0.92583
565	0.03322	0.12667	0.18375	0.21653	0.35388	0.44018	0.74516	0.9401
566	0.03398	0.12872	0.18694	0.21981	0.35999	0.44783	0.75716	0.95532
567	0.03463	0.13155	0.18987	0.22404	0.36645	0.45609	0.77086	0.97292
568	0.03501	0.13355	0.19355	0.2283	0.37395	0.46567	0.7859	0.99206
569	0.03534	0.13622	0.19736	0.23199	0.38097	0.47476	0.8012	1.01209
570	0.03555	0.13833	0.20038	0.23673	0.38877	0.48453	0.81742	1.03313
571	0.03677	0.14149	0.20488	0.24185	0.39662	0.49505	0.83436	1.05521
572	0.03845	0.14454	0.20955	0.24703	0.40453	0.50535	0.85142	1.07766
573	0.03874	0.14714	0.2138	0.25144	0.41293	0.51567	0.86858	1.0992
574	0.03921	0.14973	0.21752	0.25553	0.42039	0.52532	0.88411	1.11983
575	0.03988	0.15222	0.22038	0.25968	0.42712	0.53423	0.89796	1.13811
576	0.04018	0.15422	0.22397	0.26342	0.43368	0.54247	0.9111	1.15475
577	0.04065	0.15632	0.22614	0.26695	0.43888	0.54904	0.92236	1.16884
578	0.041	0.15758	0.22805	0.26928	0.44281	0.55418	0.93041	1.17984
579	0.04088	0.15827	0.22927	0.27083	0.44581	0.55796	0.93622	1.18779
580	0.04097	0.15857	0.22977	0.27142	0.4469	0.55883	0.93866	1.19097
581	0.04069	0.15861	0.22959	0.27101	0.44644	0.55828	0.93776	1.19008
582	0.04055	0.15775	0.22844	0.27014	0.4445	0.55598	0.93357	1.18477
583	0.04026	0.15644	0.22696	0.26764	0.44058	0.55092	0.92559	1.17408
584	0.03939	0.15406	0.2237	0.26382	0.43418	0.54313	0.91312	1.15878
585	0.03864	0.15151	0.21962	0.25948	0.42653	0.53354	0.89782	1.13864
586	0.03786	0.14865	0.21541	0.25435	0.41775	0.52228	0.87921	1.1141
587	0.03728	0.14529	0.21086	0.24854	0.40807	0.50914	0.85731	1.08626
588	0.03569	0.14088	0.20411	0.24035	0.39518	0.4937	0.83152	1.05287
589	0.03468	0.13629	0.19775	0.23294	0.38289	0.47706	0.80492	1.01802
590	0.03336	0.13085	0.19016	0.22395	0.36828	0.45861	0.77548	0.98012
591	0.03178	0.12589	0.18282	0.21523	0.35271	0.43918	0.74424	0.93967
592	0.03058	0.1204	0.17493	0.20587	0.33704	0.41973	0.71191	0.89777
593	0.02889	0.11452	0.16677	0.19595	0.3209	0.39849	0.67758	0.85289
594	0.02761	0.10914	0.15875	0.18608	0.30467	0.37757	0.64324	0.8084
595	0.02561	0.10307	0.15068	0.17569	0.28745	0.35664	0.60864	0.76474
596	0.02396	0.09727	0.14223	0.1663	0.2714	0.33585	0.57496	0.72204
597	0.02218	0.09219	0.1344	0.15737	0.2553	0.31539	0.54172	0.67858
598	0.02117	0.08667	0.12689	0.14793	0.24079	0.29635	0.51135	0.63819
599	0.01952	0.08155	0.11927	0.13925	0.22541	0.27748	0.48027	0.59849
600	0.01821	0.07682	0.11205	0.13061	0.2118	0.25973	0.45084	0.55996
601	0.01692	0.07154	0.10504	0.12236	0.19824	0.24212	0.42265	0.52326
602	0.01538	0.06684	0.09822	0.11448	0.18513	0.22548	0.39585	0.4881
603	0.01447	0.06276	0.09213	0.10739	0.17301	0.20961	0.37051	0.4552
604	0.0134	0.05869	0.08637	0.10029	0.1611	0.19448	0.34659	0.42462
605	0.01278	0.055	0.08146	0.09374	0.15027	0.18109	0.32406	0.39539
606	0.0115	0.05102	0.0761	0.08755	0.13984	0.16785	0.30265	0.36784
607	0.01059	0.04804	0.07141	0.08218	0.13043	0.15612	0.28299	0.34261
608	0.0096	0.04493	0.06673	0.0768	0.12168	0.14427	0.26382	0.318
609	0.00905	0.04224	0.06317	0.0722	0.11363	0.13397	0.24747	0.29645
610	0.00803	0.03932	0.05896	0.06722	0.10546	0.12409	0.23184	0.27628
611	0.00728	0.03705	0.05561	0.06335	0.09835	0.11506	0.21695	0.2575
612	0.00667	0.03482	0.05265	0.05953	0.09289	0.10695	0.20374	0.23967
613	0.00632	0.03299	0.04973	0.05613	0.08695	0.09971	0.19161	0.22376
614	0.00548	0.03045	0.04649	0.05217	0.08027	0.09183	0.17929	0.20809
615	0.00546	0.02865	0.04403	0.0492	0.07542	0.08552	0.16886	0.19503
616	0.00513	0.02736	0.04166	0.0468	0.07092	0.07961	0.15894	0.18221
617	0.00456	0.02577	0.03897	0.04377	0.06656	0.07375	0.14933	0.17004
618	0.00408	0.02379	0.03691	0.04126	0.06244	0.06864	0.14058	0.15921
619	0.00346	0.02253	0.03538	0.03892	0.05832	0.06344	0.13289	0.14868
620	0.00323	0.02218	0.03402	0.03738	0.05514	0.0598	0.12602	0.14014
621	0.00286	0.02088	0.03237	0.03523	0.05211	0.05583	0.11985	0.13197
622	0.00262	0.01961	0.03093	0.03327	0.04916	0.05231	0.11393	0.12431
623	0.00207	0.01852	0.0295	0.03183	0.04658	0.04871	0.10824	0.11699
624	0.00176	0.01767	0.02815	0.03032	0.04407	0.04544	0.10322	0.11089
625	0.00189	0.01707	0.02706	0.02901	0.04183	0.04276	0.09851	0.10493
626	0.0017	0.01654	0.02612	0.02805	0.04023	0.04063	0.09467	0.09979
627	0.00188	0.01597	0.02567	0.02717	0.03895	0.03845	0.09149	0.09508
628	0.00133	0.01525	0.02457	0.02629	0.03724	0.03585	0.08784	0.09065
629	0.00091	0.01413	0.02317	0.02448	0.03488	0.03335	0.08404	0.0863
630	0.0011	0.01437	0.0228	0.02385	0.0334	0.03224	0.08167	0.08297
631	0.00115	0.01393	0.02185	0.02338	0.03187	0.03072	0.07901	0.07927
632	0.00051	0.01326	0.02133	0.02215	0.03051	0.02921	0.07615	0.07595
633	0.00058	0.01295	0.02097	0.02166	0.02996	0.02783	0.07383	0.07316
634	0.00072	0.01253	0.02065	0.02095	0.02921	0.02666	0.07202	0.07073
635	0.00049	0.01216	0.02006	0.02041	0.02805	0.02505	0.06985	0.06772
636	0.0008	0.01176	0.0195	0.02041	0.02775	0.02461	0.0683	0.0658
637	0.00018	0.01132	0.01939	0.0201	0.02682	0.02304	0.06674	0.0637
638	-0.00028	0.01123	0.01921	0.01915	0.02543	0.02238	0.06522	0.06158
639	-0.00055	0.01074	0.01802	0.01822	0.02476	0.02113	0.06386	0.05978
640	-0.00047	0.01067	0.01795	0.0186	0.02445	0.02075	0.06272	0.05852

## Sheet: HgcA spectra
wavelength (nm)	50um	50um cyanocobalamin in phosphate buffer	prcp wash	Hgca cyanocobalamin assay result in phosphate buffer	33.75um	33.75um cyanocobalamin in phosphate buffer	20uM cyanocobalamin in phosphate buffer	Hgca cyanocobalamin assay result in phosphate buffer with 250mM imidazole
300	0.42107	0.39662	1.6858	1.62846	0.28032	0.26172	0.18703	1.15752
301	0.43243	0.40798	1.52037	1.46303	0.2866	0.268	0.191353	1.04437
302	0.44292	0.41847	1.38256	1.32523	0.29238	0.27378	0.19593	0.948793
303	0.4521	0.42765	1.26551	1.20818	0.2975	0.2789	0.19929	0.86772
304	0.45986	0.43541	1.17075	1.11342	0.30173	0.28313	0.202253	0.801333
305	0.46395	0.4395	1.09401	1.03667	0.30384	0.28524	0.204463	0.74879
306	0.4663	0.44185	1.02808	0.970744	0.30534	0.28674	0.204593	0.705007
307	0.46693	0.44248	0.977267	0.919934	0.30499	0.28639	0.204993	0.670423
308	0.46638	0.44193	0.93655	0.879217	0.30556	0.28696	0.20414	0.643367
309	0.46401	0.43956	0.90254	0.845207	0.30315	0.28455	0.203287	0.62105
310	0.4625	0.43805	0.875213	0.81788	0.30181	0.28321	0.202913	0.603363
311	0.4625	0.43805	0.8517	0.794367	0.30114	0.28254	0.202967	0.587447
312	0.46201	0.43756	0.829807	0.772474	0.30033	0.28173	0.20288	0.573597
313	0.45987	0.43542	0.808717	0.751384	0.29824	0.27964	0.20166	0.561727
314	0.45333	0.42888	0.790437	0.733104	0.29382	0.27522	0.19924	0.550453
315	0.4406	0.41615	0.77235	0.715017	0.28589	0.26729	0.193047	0.539257
316	0.42004	0.39559	0.757827	0.700494	0.27369	0.25509	0.185063	0.529907
317	0.39571	0.37126	0.741393	0.68406	0.25947	0.24087	0.174787	0.52013
318	0.36879	0.34434	0.72691	0.669577	0.24266	0.22406	0.164233	0.510653
319	0.34313	0.31868	0.71339	0.656057	0.22722	0.20862	0.15372	0.50255
320	0.32001	0.29556	0.699823	0.64249	0.21337	0.19477	0.14429	0.4938
321	0.30123	0.27678	0.686923	0.62959	0.20153	0.18293	0.13641	0.485313
322	0.286	0.26155	0.674337	0.617004	0.19129	0.17269	0.130317	0.477803
323	0.27386	0.24941	0.66367	0.606337	0.18474	0.16614	0.125537	0.471423
324	0.26395	0.2395	0.653167	0.595834	0.17801	0.15941	0.120367	0.463957
325	0.25587	0.23142	0.64178	0.584447	0.17281	0.15421	0.117947	0.45701
326	0.24925	0.2248	0.631103	0.57377	0.16937	0.15077	0.114867	0.44996
327	0.24445	0.22	0.62119	0.563857	0.1661	0.1475	0.113487	0.443723
328	0.24331	0.21886	0.610197	0.552864	0.16448	0.14588	0.11307	0.437403
329	0.24428	0.21983	0.60161	0.544277	0.1654	0.1468	0.113187	0.430963
330	0.24564	0.22119	0.59349	0.536157	0.1669	0.1483	0.11402	0.424613
331	0.25035	0.2259	0.5837	0.526367	0.16942	0.15082	0.116293	0.417917
332	0.25619	0.23174	0.57315	0.515817	0.17281	0.15421	0.118537	0.411623
333	0.26281	0.23836	0.564387	0.507054	0.17695	0.15835	0.12103	0.404113
334	0.26984	0.24539	0.553953	0.49662	0.18053	0.16193	0.12435	0.397083
335	0.27778	0.25333	0.54413	0.486797	0.18472	0.16612	0.127303	0.389617
336	0.28605	0.2616	0.533457	0.476124	0.18959	0.17099	0.130693	0.38332
337	0.29823	0.27378	0.5246	0.467267	0.19699	0.17839	0.134697	0.375493
338	0.31094	0.28649	0.516157	0.458824	0.20473	0.18613	0.140947	0.369397
339	0.32678	0.30233	0.509007	0.451674	0.21452	0.19592	0.147373	0.3639
340	0.34661	0.32216	0.502283	0.44495	0.22581	0.20721	0.155273	0.358613
341	0.36988	0.34543	0.495373	0.43804	0.24022	0.22162	0.165307	0.354713
342	0.39759	0.37314	0.490507	0.433174	0.25695	0.23835	0.17631	0.350737
343	0.42954	0.40509	0.48527	0.427937	0.27493	0.25633	0.189273	0.346643
344	0.46452	0.44007	0.480783	0.42345	0.29647	0.27787	0.203497	0.343627
345	0.5001	0.47565	0.477097	0.419764	0.3175	0.2989	0.218293	0.340713
346	0.53688	0.51243	0.473597	0.416264	0.33874	0.32014	0.233133	0.338227
347	0.57106	0.54661	0.468973	0.41164	0.35904	0.34044	0.246787	0.33554
348	0.60033	0.57588	0.46626	0.408927	0.37682	0.35822	0.258943	0.33227
349	0.62298	0.59853	0.46176	0.404427	0.3899	0.3713	0.267957	0.32953
350	0.63787	0.61342	0.456337	0.399004	0.39895	0.38035	0.274117	0.325433
351	0.6465	0.62205	0.45153	0.394197	0.40312	0.38452	0.277373	0.32085
352	0.65045	0.626	0.445433	0.3881	0.40544	0.38684	0.278553	0.315453
353	0.653	0.62855	0.440437	0.383104	0.40727	0.38867	0.279443	0.31161
354	0.65801	0.63356	0.434403	0.37707	0.41046	0.39186	0.280677	0.306707
355	0.66852	0.64407	0.430297	0.372964	0.41608	0.39748	0.284013	0.302083
356	0.68512	0.66067	0.42601	0.368677	0.42602	0.40742	0.29123	0.298407
357	0.70966	0.68521	0.422023	0.36469	0.44144	0.42284	0.30097	0.29555
358	0.74495	0.7205	0.419543	0.36221	0.4619	0.4433	0.31493	0.293627
359	0.79022	0.76577	0.418333	0.361	0.48875	0.47015	0.332667	0.292217
360	0.84574	0.82129	0.418167	0.360834	0.52218	0.50358	0.35537	0.292217
361	0.91138	0.88693	0.41827	0.360937	0.56149	0.54289	0.38139	0.292863
362	0.98615	0.9617	0.419957	0.362624	0.60573	0.58713	0.411497	0.293867
363	1.06438	1.03993	0.422123	0.36479	0.65272	0.63412	0.44193	0.295607
364	1.14314	1.11869	0.4243	0.366967	0.6999	0.6813	0.473313	0.297603
365	1.21802	1.19357	0.4258	0.368467	0.7451	0.7265	0.50317	0.29871
366	1.27659	1.25214	0.426387	0.369054	0.77923	0.76063	0.52633	0.298523
367	1.31225	1.2878	0.425333	0.368	0.79996	0.78136	0.540507	0.297127
368	1.32016	1.29571	0.421387	0.364054	0.80422	0.78562	0.54271	0.293077
369	1.29692	1.27247	0.415103	0.35777	0.79049	0.77189	0.533077	0.287127
370	1.24786	1.22341	0.406683	0.34935	0.7604	0.7418	0.51341	0.279017
371	1.17907	1.15462	0.396863	0.33953	0.71887	0.70027	0.485857	0.269847
372	1.10326	1.07881	0.3866	0.329267	0.67438	0.65578	0.454547	0.25939
373	1.01834	0.99389	0.375203	0.31787	0.62341	0.60481	0.420357	0.249673
374	0.94135	0.9169	0.365373	0.30804	0.57677	0.55817	0.387727	0.240083
375	0.87278	0.84833	0.356557	0.299224	0.53624	0.51764	0.359897	0.231167
376	0.81237	0.78792	0.348483	0.29115	0.50009	0.48149	0.334747	0.22305
377	0.76059	0.73614	0.340753	0.28342	0.46863	0.45003	0.31344	0.21605
378	0.71778	0.69333	0.334427	0.277094	0.44273	0.42413	0.295213	0.20997
379	0.68055	0.6561	0.328947	0.271614	0.42018	0.40158	0.280173	0.204963
380	0.6469	0.62245	0.323633	0.2663	0.40017	0.38157	0.265823	0.200203
381	0.61759	0.59314	0.319213	0.26188	0.38189	0.36329	0.252717	0.1959
382	0.58763	0.56318	0.314857	0.257524	0.36415	0.34555	0.241003	0.19156
383	0.5581	0.53365	0.310817	0.253484	0.3466	0.328	0.228623	0.187833
384	0.5283	0.50385	0.30691	0.249577	0.32969	0.31109	0.21647	0.183553
385	0.49781	0.47336	0.30312	0.245787	0.31055	0.29195	0.204287	0.179873
386	0.46659	0.44214	0.298943	0.24161	0.29181	0.27321	0.19113	0.176143
387	0.43601	0.41156	0.29537	0.238037	0.27302	0.25442	0.178623	0.17285
388	0.40528	0.38083	0.291793	0.23446	0.25458	0.23598	0.165893	0.169573
389	0.37529	0.35084	0.288793	0.23146	0.23686	0.21826	0.153463	0.16652
390	0.34821	0.32376	0.285863	0.22853	0.22056	0.20196	0.142233	0.164337
391	0.32321	0.29876	0.283153	0.22582	0.20578	0.18718	0.131713	0.16186
392	0.29909	0.27464	0.280727	0.223394	0.19177	0.17317	0.12187	0.15906
393	0.27904	0.25459	0.279083	0.22175	0.17939	0.16079	0.113477	0.15753
394	0.26062	0.23617	0.277577	0.220244	0.16801	0.14941	0.106133	0.156243
395	0.24299	0.21854	0.276113	0.21878	0.15753	0.13893	0.09936	0.15504
396	0.22707	0.20262	0.27451	0.217177	0.14792	0.12932	0.0919533	0.153933
397	0.21226	0.18781	0.274083	0.21675	0.13915	0.12055	0.08593	0.153047
398	0.19811	0.17366	0.273473	0.21614	0.13079	0.11219	0.0799833	0.15287
399	0.18499	0.16054	0.273783	0.21645	0.12269	0.10409	0.0739033	0.152847
400	0.17284	0.14839	0.273897	0.216564	0.1153	0.0967	0.06905	0.153253
401	0.16155	0.1371	0.274283	0.21695	0.10843	0.08983	0.0650867	0.15391
402	0.15145	0.127	0.27593	0.218597	0.10272	0.08412	0.0612	0.15473
403	0.14311	0.11866	0.2773	0.219967	0.09734	0.07874	0.0573833	0.156193
404	0.13563	0.11118	0.279317	0.221984	0.09253	0.07393	0.05388	0.15733
405	0.13031	0.10586	0.281263	0.22393	0.08971	0.07111	0.0514333	0.15908
406	0.12555	0.1011	0.28343	0.226097	0.08728	0.06868	0.0494233	0.161227
407	0.12204	0.09759	0.28677	0.229437	0.08479	0.06619	0.0481567	0.163037
408	0.12017	0.09572	0.28941	0.232077	0.08374	0.06514	0.0469433	0.165027
409	0.11872	0.09427	0.292403	0.23507	0.08248	0.06388	0.04693	0.16683
410	0.11879	0.09434	0.295527	0.238194	0.08229	0.06369	0.04653	0.16815
411	0.11914	0.09469	0.29811	0.240777	0.0826	0.064	0.0467233	0.168673
412	0.11993	0.09548	0.300287	0.242954	0.08325	0.06465	0.0468667	0.16951
413	0.12065	0.0962	0.30244	0.245107	0.08355	0.06495	0.04762	0.17021
414	0.12279	0.09834	0.302437	0.245104	0.0842	0.0656	0.0482	0.169933
415	0.12378	0.09933	0.302547	0.245214	0.08486	0.06626	0.0483133	0.16903
416	0.12469	0.10024	0.301483	0.24415	0.08568	0.06708	0.0488333	0.16731
417	0.12466	0.10021	0.29993	0.242597	0.08536	0.06676	0.04888	0.1671
418	0.12478	0.10033	0.297517	0.240184	0.08501	0.06641	0.0487733	0.164697
419	0.12425	0.0998	0.294007	0.236674	0.08489	0.06629	0.0480567	0.161927
420	0.12289	0.09844	0.290033	0.2327	0.08419	0.06559	0.0473567	0.159197
421	0.1213	0.09685	0.285553	0.22822	0.08323	0.06463	0.0466733	0.15654
422	0.11848	0.09403	0.28052	0.223187	0.08144	0.06284	0.0456867	0.15358
423	0.11626	0.09181	0.274887	0.217554	0.08008	0.06148	0.0447933	0.1499
424	0.11343	0.08898	0.2696	0.212267	0.0781	0.0595	0.0437133	0.14693
425	0.11014	0.08569	0.264243	0.20691	0.07631	0.05771	0.0423167	0.14455
426	0.10727	0.08282	0.25816	0.200827	0.07442	0.05582	0.04103	0.141253
427	0.10467	0.08022	0.252917	0.195584	0.07292	0.05432	0.0394167	0.138357
428	0.10226	0.07781	0.247853	0.19052	0.07133	0.05273	0.0383867	0.135183
429	0.10001	0.07556	0.2425	0.185167	0.06986	0.05126	0.03722	0.132167
430	0.09807	0.07362	0.23739	0.180057	0.0684	0.0498	0.0364267	0.129583
431	0.0958	0.07135	0.23246	0.175127	0.06711	0.04851	0.03594	0.126723
432	0.09425	0.0698	0.227217	0.169884	0.06627	0.04767	0.03511	0.123407
433	0.09307	0.06862	0.223043	0.16571	0.06557	0.04697	0.03428	0.12088
434	0.09196	0.06751	0.21856	0.161227	0.06464	0.04604	0.03378	0.118167
435	0.09083	0.06638	0.214737	0.157404	0.06426	0.04566	0.0335233	0.115327
436	0.0897	0.06525	0.21039	0.153057	0.06331	0.04471	0.0332233	0.112847
437	0.08911	0.06466	0.207347	0.150014	0.06279	0.04419	0.0328133	0.11028
438	0.08831	0.06386	0.202857	0.145524	0.06238	0.04378	0.0323467	0.107717
439	0.08832	0.06387	0.19965	0.142317	0.06201	0.04341	0.0325067	0.104957
440	0.08832	0.06387	0.195827	0.138494	0.06198	0.04338	0.0320733	0.103247
441	0.08794	0.06349	0.19233	0.134997	0.06165	0.04305	0.0321733	0.101013
442	0.08767	0.06322	0.189307	0.131974	0.06183	0.04323	0.0314667	0.09858
443	0.08816	0.06371	0.186443	0.12911	0.06148	0.04288	0.03204	0.09603
444	0.08897	0.06452	0.183147	0.125814	0.06226	0.04366	0.0322433	0.09395
445	0.08965	0.0652	0.180167	0.122834	0.0627	0.0441	0.03254	0.0918133
446	0.09027	0.06582	0.177567	0.120234	0.06259	0.04399	0.0328467	0.08989
447	0.09073	0.06628	0.174907	0.117574	0.06337	0.04477	0.0327	0.0884067
448	0.09141	0.06696	0.172193	0.11486	0.06384	0.04524	0.03318	0.0866833
449	0.0923	0.06785	0.169887	0.112554	0.06426	0.04566	0.0335267	0.0849233
450	0.09316	0.06871	0.167257	0.109924	0.06469	0.04609	0.0340133	0.0830867
451	0.09424	0.06979	0.16467	0.107337	0.06525	0.04665	0.03443	0.0813
452	0.09504	0.07059	0.162177	0.104844	0.06613	0.04753	0.03504	0.07956
453	0.09706	0.07261	0.159607	0.102274	0.06689	0.04829	0.0353167	0.0777
454	0.09842	0.07397	0.157413	0.10008	0.06743	0.04883	0.0355833	0.0764733
455	0.09981	0.07536	0.15574	0.098407	0.06792	0.04932	0.0365767	0.0751
456	0.10134	0.07689	0.153553	0.09622	0.06858	0.04998	0.037	0.0738533
457	0.1036	0.07915	0.151743	0.09441	0.06999	0.05139	0.03766	0.0722867
458	0.10549	0.08104	0.149637	0.092304	0.07182	0.05322	0.0383067	0.0705033
459	0.10706	0.08261	0.147613	0.09028	0.07265	0.05405	0.03879	0.06942
460	0.10915	0.0847	0.145803	0.08847	0.07368	0.05508	0.04	0.0685167
461	0.11117	0.08672	0.144793	0.08746	0.0745	0.0559	0.0411667	0.0672467
462	0.11354	0.08909	0.142923	0.08559	0.07612	0.05752	0.0419867	0.0660833
463	0.11563	0.09118	0.141307	0.083974	0.07694	0.05834	0.0423267	0.0654633
464	0.11828	0.09383	0.139273	0.08194	0.07829	0.05969	0.0430267	0.0646667
465	0.12064	0.09619	0.138017	0.080684	0.07974	0.06114	0.0442533	0.06399
466	0.12274	0.09829	0.13704	0.079707	0.08117	0.06257	0.0451133	0.0630667
467	0.12479	0.10034	0.13587	0.078537	0.08255	0.06395	0.0465367	0.0622967
468	0.12756	0.10311	0.13489	0.077557	0.08437	0.06577	0.0475267	0.0615733
469	0.13013	0.10568	0.133537	0.076204	0.08564	0.06704	0.0482833	0.0609267
470	0.13251	0.10806	0.13275	0.075417	0.08723	0.06863	0.0490667	0.0604133
471	0.13527	0.11082	0.131393	0.07406	0.0887	0.0701	0.0501433	0.0594033
472	0.13755	0.1131	0.130503	0.07317	0.09022	0.07162	0.0510867	0.0588967
473	0.13975	0.1153	0.129487	0.072154	0.09136	0.07276	0.0522567	0.05828
474	0.1423	0.11785	0.128767	0.071434	0.09268	0.07408	0.05311	0.0576867
475	0.14472	0.12027	0.127617	0.070284	0.09407	0.07547	0.0543667	0.05725
476	0.14722	0.12277	0.126653	0.06932	0.0953	0.0767	0.05498	0.0566833
477	0.14928	0.12483	0.12573	0.068397	0.09633	0.07773	0.0559633	0.0564233
478	0.15171	0.12726	0.125177	0.067844	0.09803	0.07943	0.05678	0.0558367
479	0.15416	0.12971	0.124353	0.06702	0.09988	0.08128	0.0578667	0.0551267
480	0.15663	0.13218	0.123733	0.0664	0.10142	0.08282	0.0586267	0.0543
481	0.15934	0.13489	0.12282	0.065487	0.10297	0.08437	0.0599133	0.05388
482	0.16248	0.13803	0.122507	0.065174	0.10439	0.08579	0.06095	0.05337
483	0.16539	0.14094	0.12163	0.064297	0.10599	0.08739	0.06229	0.0528933
484	0.16821	0.14376	0.121153	0.06382	0.1077	0.0891	0.0636567	0.05227
485	0.17144	0.14699	0.120267	0.062934	0.10969	0.09109	0.0650733	0.05194
486	0.17547	0.15102	0.119867	0.062534	0.11205	0.09345	0.0662767	0.0516367
487	0.17847	0.15402	0.119133	0.0618	0.11398	0.09538	0.0678367	0.0518933
488	0.18213	0.15768	0.118837	0.061504	0.11578	0.09718	0.0693933	0.0514467
489	0.18615	0.1617	0.118413	0.06108	0.11876	0.10016	0.07081	0.0510233
490	0.1902	0.16575	0.117693	0.06036	0.12115	0.10255	0.07213	0.0505567
491	0.19484	0.17039	0.117603	0.06027	0.12326	0.10466	0.0739333	0.05026
492	0.19927	0.17482	0.117657	0.060324	0.12559	0.10699	0.07583	0.0501533
493	0.20336	0.17891	0.11735	0.060017	0.12785	0.10925	0.0775833	0.0502233
494	0.20834	0.18389	0.11741	0.060077	0.13104	0.11244	0.0797433	0.0503267
495	0.21339	0.18894	0.1173	0.059967	0.13445	0.11585	0.0814733	0.05035
496	0.21799	0.19354	0.11749	0.060157	0.1371	0.1185	0.08321	0.05058
497	0.22281	0.19836	0.11676	0.059427	0.14021	0.12161	0.0851233	0.05028
498	0.22668	0.20223	0.11704	0.059707	0.14248	0.12388	0.0866933	0.05015
499	0.23175	0.2073	0.116353	0.05902	0.145	0.1264	0.0887	0.0500033
500	0.23611	0.21166	0.11661	0.059277	0.14755	0.12895	0.0903533	0.05022
501	0.23926	0.21481	0.11683	0.059497	0.15003	0.13143	0.09218	0.0503533
502	0.24254	0.21809	0.11733	0.059997	0.15211	0.13351	0.0932933	0.0506133
503	0.24614	0.22169	0.11693	0.059597	0.15369	0.13509	0.09487	0.0501367
504	0.24873	0.22428	0.11696	0.059627	0.15547	0.13687	0.0959933	0.05037
505	0.25146	0.22701	0.116813	0.05948	0.15764	0.13904	0.0965567	0.0501467
506	0.25409	0.22964	0.11641	0.059077	0.15875	0.14015	0.0974433	0.0501133
507	0.25549	0.23104	0.116143	0.05881	0.15916	0.14056	0.09835	0.0501067
508	0.25711	0.23266	0.11622	0.058887	0.16012	0.14152	0.099	0.0504733
509	0.25843	0.23398	0.116333	0.059	0.16103	0.14243	0.0993933	0.0500867
510	0.25971	0.23526	0.115883	0.05855	0.16187	0.14327	0.0997533	0.0498067
511	0.26088	0.23643	0.115393	0.05806	0.16211	0.14351	0.10072	0.0498533
512	0.26183	0.23738	0.115197	0.057864	0.16287	0.14427	0.101303	0.04997
513	0.26349	0.23904	0.115323	0.05799	0.1636	0.145	0.101633	0.0500833
514	0.26565	0.2412	0.11541	0.058077	0.16481	0.14621	0.10236	0.0499467
515	0.26724	0.24279	0.115543	0.05821	0.16649	0.14789	0.103243	0.04983
516	0.26885	0.2444	0.11572	0.058387	0.16714	0.14854	0.103687	0.04998
517	0.27147	0.24702	0.11599	0.058657	0.16844	0.14984	0.105003	0.0507433
518	0.2748	0.25035	0.11604	0.058707	0.17052	0.15192	0.10583	0.0507367
519	0.27797	0.25352	0.116637	0.059304	0.17246	0.15386	0.10714	0.0510567
520	0.28226	0.25781	0.11688	0.059547	0.17467	0.15607	0.10891	0.05136
521	0.28585	0.2614	0.117443	0.06011	0.17709	0.15849	0.110687	0.0515267
522	0.29066	0.26621	0.1178	0.060467	0.17989	0.16129	0.112363	0.052
523	0.29582	0.27137	0.117983	0.06065	0.183	0.1644	0.114633	0.0525167
524	0.30135	0.2769	0.11873	0.061397	0.18567	0.16707	0.116843	0.05256
525	0.30788	0.28343	0.119	0.061667	0.18981	0.17121	0.118987	0.0528767
526	0.31461	0.29016	0.119717	0.062384	0.19408	0.17548	0.12193	0.0534333
527	0.32092	0.29647	0.11974	0.062407	0.19755	0.17895	0.124377	0.0543267
528	0.32695	0.3025	0.12077	0.063437	0.20115	0.18255	0.127297	0.0545233
529	0.33406	0.30961	0.12109	0.063757	0.20531	0.18671	0.12984	0.0552467
530	0.34102	0.31657	0.12178	0.064447	0.21003	0.19143	0.132907	0.0559667
531	0.3484	0.32395	0.12235	0.065017	0.21445	0.19585	0.136103	0.05622
532	0.35541	0.33096	0.12324	0.065907	0.21788	0.19928	0.13875	0.05656
533	0.36209	0.33764	0.12363	0.066297	0.2222	0.2036	0.141157	0.0571733
534	0.36789	0.34344	0.124047	0.066714	0.22545	0.20685	0.143557	0.0576233
535	0.37287	0.34842	0.124567	0.067234	0.22828	0.20968	0.145623	0.05808
536	0.37747	0.35302	0.12493	0.067597	0.23121	0.21261	0.14744	0.0581767
537	0.38123	0.35678	0.12481	0.067477	0.23254	0.21394	0.14861	0.05861
538	0.38452	0.36007	0.125053	0.06772	0.23486	0.21626	0.149823	0.0586967
539	0.38591	0.36146	0.124917	0.067584	0.23591	0.21731	0.15088	0.0589733
540	0.38732	0.36287	0.125163	0.06783	0.23684	0.21824	0.15131	0.0587533
541	0.38729	0.36284	0.125087	0.067754	0.23685	0.21825	0.151467	0.0590767
542	0.38676	0.36231	0.12471	0.067377	0.23677	0.21817	0.150603	0.0592733
543	0.38478	0.36033	0.124623	0.06729	0.23508	0.21648	0.149787	0.0587333
544	0.38239	0.35794	0.124137	0.066804	0.23402	0.21542	0.148737	0.0583233
545	0.37896	0.35451	0.12341	0.066077	0.23169	0.21309	0.14737	0.0579467
546	0.37549	0.35104	0.122993	0.06566	0.22935	0.21075	0.14614	0.0574533
547	0.37144	0.34699	0.122553	0.06522	0.22733	0.20873	0.144177	0.0567233
548	0.36608	0.34163	0.12127	0.063937	0.22365	0.20505	0.142283	0.0563033
549	0.36151	0.33706	0.120743	0.06341	0.22148	0.20288	0.14066	0.0555533
550	0.35685	0.3324	0.120347	0.063014	0.21846	0.19986	0.13849	0.05511
551	0.35238	0.32793	0.119447	0.062114	0.2154	0.1968	0.136317	0.0544533
552	0.34781	0.32336	0.118917	0.061584	0.21254	0.19394	0.13471	0.0539233
553	0.34385	0.3194	0.118167	0.060834	0.21029	0.19169	0.133443	0.0535333
554	0.34103	0.31658	0.11801	0.060677	0.20851	0.18991	0.132277	0.0531867
555	0.3379	0.31345	0.117037	0.059704	0.20677	0.18817	0.131	0.0524467
556	0.33538	0.31093	0.11666	0.059327	0.20537	0.18677	0.129833	0.05193
557	0.33467	0.31022	0.116193	0.05886	0.20457	0.18597	0.129253	0.0520333
558	0.33443	0.30998	0.11583	0.058497	0.20454	0.18594	0.12934	0.05168
559	0.33488	0.31043	0.115697	0.058364	0.2048	0.1862	0.12921	0.0516467
560	0.3361	0.31165	0.11573	0.058397	0.20543	0.18683	0.12979	0.05162
561	0.33787	0.31342	0.115487	0.058154	0.20639	0.18779	0.130663	0.0514667
562	0.3398	0.31535	0.115303	0.05797	0.20776	0.18916	0.131457	0.0510233
563	0.34387	0.31942	0.11519	0.057857	0.21045	0.19185	0.13312	0.0508833
564	0.34858	0.32413	0.115363	0.05803	0.21359	0.19499	0.134993	0.0513367
565	0.35388	0.32943	0.115653	0.05832	0.21653	0.19793	0.136893	0.0513433
566	0.35999	0.33554	0.115817	0.058484	0.21981	0.20121	0.139223	0.05183
567	0.36645	0.342	0.115887	0.058554	0.22404	0.20544	0.14196	0.05178
568	0.37395	0.3495	0.116543	0.05921	0.2283	0.2097	0.14487	0.0520467
569	0.38097	0.35652	0.116823	0.05949	0.23199	0.21339	0.14818	0.0524067
570	0.38877	0.36432	0.116873	0.05954	0.23673	0.21813	0.1511	0.0531733
571	0.39662	0.37217	0.117067	0.059734	0.24185	0.22325	0.15429	0.0535533
572	0.40453	0.38008	0.11741	0.060077	0.24703	0.22843	0.1578	0.0541367
573	0.41293	0.38848	0.117967	0.060634	0.25144	0.23284	0.161117	0.0545133
574	0.42039	0.39594	0.118133	0.0608	0.25553	0.23693	0.163947	0.0547533
575	0.42712	0.40267	0.118657	0.061324	0.25968	0.24108	0.166633	0.0548667
576	0.43368	0.40923	0.118547	0.061214	0.26342	0.24482	0.1695	0.0544933
577	0.43888	0.41443	0.11838	0.061047	0.26695	0.24835	0.171363	0.0544833
578	0.44281	0.41836	0.118467	0.061134	0.26928	0.25068	0.172767	0.0541333
579	0.44581	0.42136	0.118087	0.060754	0.27083	0.25223	0.17403	0.0540567
580	0.4469	0.42245	0.11763	0.060297	0.27142	0.25282	0.173923	0.0532267
581	0.44644	0.42199	0.117127	0.059794	0.27101	0.25241	0.173963	0.0528367
582	0.4445	0.42005	0.116083	0.05875	0.27014	0.25154	0.17319	0.0518633
583	0.44058	0.41613	0.115263	0.05793	0.26764	0.24904	0.171317	0.0512467
584	0.43418	0.40973	0.114093	0.05676	0.26382	0.24522	0.16869	0.0504233
585	0.42653	0.40208	0.113333	0.056	0.25948	0.24088	0.165833	0.04937
586	0.41775	0.3933	0.11214	0.054807	0.25435	0.23575	0.161983	0.0477
587	0.40807	0.38362	0.109787	0.052454	0.24854	0.22994	0.15816	0.0462967
588	0.39518	0.37073	0.108233	0.0509	0.24035	0.22175	0.15315	0.0447567
589	0.38289	0.35844	0.106457	0.049124	0.23294	0.21434	0.14756	0.04281
590	0.36828	0.34383	0.104707	0.047374	0.22395	0.20535	0.14174	0.0407933
591	0.35271	0.32826	0.10277	0.045437	0.21523	0.19663	0.13582	0.03957
592	0.33704	0.31259	0.10058	0.043247	0.20587	0.18727	0.129293	0.0379
593	0.3209	0.29645	0.098303	0.04097	0.19595	0.17735	0.12233	0.03613
594	0.30467	0.28022	0.09607	0.038737	0.18608	0.16748	0.115533	0.0342433
595	0.28745	0.263	0.09416	0.036827	0.17569	0.15709	0.108947	0.0325367
596	0.2714	0.24695	0.092403	0.03507	0.1663	0.1477	0.102633	0.0306567
597	0.2553	0.23085	0.090863	0.03353	0.15737	0.13877	0.096	0.02891
598	0.24079	0.21634	0.088953	0.03162	0.14793	0.12933	0.08989	0.02737
599	0.22541	0.20096	0.087157	0.029824	0.13925	0.12065	0.0843167	0.0254767
600	0.2118	0.18735	0.085453	0.02812	0.13061	0.11201	0.0781233	0.0241333
601	0.19824	0.17379	0.083737	0.026404	0.12236	0.10376	0.0723067	0.0225767
602	0.18513	0.16068	0.08254	0.025207	0.11448	0.09588	0.0667333	0.0216833
603	0.17301	0.14856	0.08085	0.023517	0.10739	0.08879	0.06206	0.02003
604	0.1611	0.13665	0.079693	0.02236	0.10029	0.08169	0.0573667	0.01883
605	0.15027	0.12582	0.078107	0.020774	0.09374	0.07514	0.0526367	0.0175767
606	0.13984	0.11539	0.076633	0.0193	0.08755	0.06895	0.04861	0.01646
607	0.13043	0.10598	0.075693	0.01836	0.08218	0.06358	0.04491	0.0151967
608	0.12168	0.09723	0.07429	0.016957	0.0768	0.0582	0.0413367	0.01417
609	0.11363	0.08918	0.07333	0.015997	0.0722	0.0536	0.03772	0.0134767
610	0.10546	0.08101	0.07216	0.014827	0.06722	0.04862	0.0344167	0.0127333
611	0.09835	0.0739	0.071403	0.01407	0.06335	0.04475	0.0318067	0.0117033
612	0.09289	0.06844	0.070233	0.0129	0.05953	0.04093	0.02918	0.01075
613	0.08695	0.0625	0.069257	0.011924	0.05613	0.03753	0.02683	0.0102067
614	0.08027	0.05582	0.06827	0.010937	0.05217	0.03357	0.0239933	0.00964667
615	0.07542	0.05097	0.067663	0.01033	0.0492	0.0306	0.0220633	0.00864
616	0.07092	0.04647	0.067183	0.00985	0.0468	0.0282	0.02004	0.00819667
617	0.06656	0.04211	0.066763	0.00943	0.04377	0.02517	0.0182967	0.00734333
618	0.06244	0.03799	0.0656	0.008267	0.04126	0.02266	0.0167033	0.00686333
619	0.05832	0.03387	0.065473	0.00814	0.03892	0.02032	0.0149367	0.00667
620	0.05514	0.03069	0.06456	0.007227	0.03738	0.01878	0.01364	0.00614
621	0.05211	0.02766	0.063847	0.006514	0.03523	0.01663	0.0123867	0.00533333
622	0.04916	0.02471	0.06345	0.006117	0.03327	0.01467	0.0114833	0.00531333
623	0.04658	0.02213	0.06307	0.005737	0.03183	0.01323	0.0100733	0.00499
624	0.04407	0.01962	0.0624	0.005067	0.03032	0.01172	0.00924667	0.00455333
625	0.04183	0.01738	0.06221	0.004877	0.02901	0.01041	0.00809	0.00388333
626	0.04023	0.01578	0.061503	0.00417	0.02805	0.00945	0.00707	0.00377
627	0.03895	0.0145	0.060733	0.0034	0.02717	0.00857	0.00673667	0.00361333
628	0.03724	0.01279	0.06077	0.003437	0.02629	0.00769	0.00572	0.0028
629	0.03488	0.01043	0.060427	0.003094	0.02448	0.00588	0.00516	0.00285333
630	0.0334	0.00895	0.059923	0.00259	0.02385	0.00525	0.00435333	0.00233
631	0.03187	0.00742	0.05953	0.002197	0.02338	0.00478	0.00395333	0.00205667
632	0.03051	0.00606	0.059417	0.002084	0.02215	0.00355	0.00349333	0.00161667
633	0.02996	0.00551	0.058897	0.001564	0.02166	0.00306	0.00304333	0.00186667
634	0.02921	0.00476	0.05827	0.000937	0.02095	0.00235	0.00213	0.00161667
635	0.02805	0.0036	0.058203	0.00087	0.02041	0.00181	0.00224667	0.00126333
636	0.02775	0.0033	0.05815	0.000817	0.02041	0.00181	0.00199	0.00076
637	0.02682	0.00237	0.0579	0.000567	0.0201	0.0015	0.00145333	0.000723333
638	0.02543	0.00098	0.058013	0.00068	0.01915	0.00055	0.00123333	0.00042
639	0.02476	0.00031	0.057437	0.000104	0.01822	-0.00038	0.000706667	0.00024
640	0.02445	0	0.057333	0	0.0186	0	0	0

## Sheet: HgcB spectra
wavelength (nm)	HgcB_ox	Hgcb_red
300	0.79646	0.67031
300.5	0.7659	0.6396
301	0.73674	0.61057
301.5	0.70954	0.5833
302	0.68376	0.55766
302.5	0.65988	0.53356
303	0.63807	0.51135
303.5	0.61846	0.49127
304	0.60108	0.47333
304.5	0.58572	0.45742
305	0.57233	0.44326
305.5	0.56046	0.43098
306	0.54978	0.42016
306.5	0.54034	0.41059
307	0.53218	0.40206
307.5	0.5254	0.39485
308	0.5194	0.38865
308.5	0.51422	0.38336
309	0.50956	0.37859
309.5	0.50561	0.37438
310	0.50235	0.37046
310.5	0.49942	0.36695
311	0.4971	0.36377
311.5	0.4948	0.36097
312	0.49291	0.35831
312.5	0.49111	0.35591
313	0.48966	0.35386
313.5	0.48846	0.35195
314	0.48747	0.35026
314.5	0.48665	0.34865
315	0.48593	0.34718
315.5	0.48531	0.34568
316	0.48475	0.34418
316.5	0.48413	0.34277
317	0.48367	0.34156
317.5	0.48323	0.34038
318	0.48298	0.3393
318.5	0.48277	0.3382
319	0.48261	0.33727
319.5	0.48249	0.33638
320	0.48221	0.33549
320.5	0.48203	0.33462
321	0.4818	0.33372
321.5	0.48157	0.33282
322	0.48134	0.33192
322.5	0.481	0.33117
323	0.48066	0.33045
323.5	0.48029	0.32985
324	0.47991	0.32908
324.5	0.47953	0.32831
325	0.47921	0.32764
325.5	0.47866	0.32693
326	0.478	0.32613
326.5	0.47733	0.32529
327	0.47678	0.32448
327.5	0.4763	0.32394
328	0.47562	0.32324
328.5	0.47498	0.32267
329	0.47409	0.32199
329.5	0.47313	0.32141
330	0.47219	0.32072
330.5	0.47133	0.31996
331	0.47037	0.31909
331.5	0.46941	0.31836
332	0.46845	0.31765
332.5	0.46754	0.31701
333	0.46644	0.31628
333.5	0.46524	0.31554
334	0.46409	0.31485
334.5	0.46296	0.31422
335	0.4618	0.31361
335.5	0.46059	0.313
336	0.45934	0.31246
336.5	0.45814	0.31196
337	0.45684	0.3114
337.5	0.45555	0.31071
338	0.45417	0.31017
338.5	0.45276	0.30961
339	0.45145	0.30906
339.5	0.45006	0.30847
340	0.44876	0.30794
340.5	0.44727	0.30741
341	0.44588	0.30681
341.5	0.44441	0.30625
342	0.44296	0.30573
342.5	0.44157	0.30522
343	0.4402	0.30478
343.5	0.43886	0.30433
344	0.43735	0.30387
344.5	0.43592	0.30337
345	0.43446	0.30288
345.5	0.43305	0.30239
346	0.43156	0.30201
346.5	0.43013	0.30166
347	0.42871	0.30137
347.5	0.42736	0.30093
348	0.42594	0.30049
348.5	0.42454	0.30006
349	0.42314	0.29975
349.5	0.42181	0.29945
350	0.42056	0.29922
350.5	0.41932	0.29893
351	0.41814	0.29868
351.5	0.41694	0.29833
352	0.4157	0.29804
352.5	0.4143	0.2977
353	0.4129	0.29741
353.5	0.41165	0.29716
354	0.41055	0.29702
354.5	0.40957	0.29689
355	0.40838	0.29664
355.5	0.40732	0.29645
356	0.40611	0.29622
356.5	0.40517	0.2961
357	0.40405	0.2959
357.5	0.40305	0.29582
358	0.40189	0.2957
358.5	0.40083	0.29557
359	0.39982	0.29544
359.5	0.39889	0.2953
360	0.39805	0.29518
360.5	0.39712	0.29499
361	0.39631	0.29489
361.5	0.39541	0.29482
362	0.39467	0.29478
362.5	0.39379	0.29469
363	0.39292	0.29455
363.5	0.39212	0.2945
364	0.39137	0.29433
364.5	0.39067	0.29428
365	0.38988	0.29413
365.5	0.38917	0.29414
366	0.38848	0.29404
366.5	0.38776	0.29391
367	0.38702	0.29376
367.5	0.38638	0.29365
368	0.38597	0.29375
368.5	0.38544	0.29379
369	0.38487	0.29374
369.5	0.38421	0.29355
370	0.38363	0.29338
370.5	0.38311	0.29332
371	0.38254	0.29321
371.5	0.38207	0.2932
372	0.38164	0.29314
372.5	0.38121	0.29307
373	0.38077	0.29291
373.5	0.38036	0.29284
374	0.37994	0.29283
374.5	0.37951	0.29281
375	0.37898	0.29271
375.5	0.37859	0.29261
376	0.37824	0.29257
376.5	0.37794	0.29252
377	0.37763	0.29249
377.5	0.37735	0.29242
378	0.37704	0.29236
378.5	0.37678	0.29224
379	0.37657	0.29229
379.5	0.37641	0.29235
380	0.37614	0.29238
380.5	0.37578	0.29227
381	0.37545	0.29218
381.5	0.3753	0.29215
382	0.37521	0.29217
382.5	0.37513	0.29216
383	0.37495	0.29209
383.5	0.3748	0.29201
384	0.37461	0.29196
384.5	0.37456	0.29197
385	0.37447	0.29194
385.5	0.37447	0.2919
386	0.37443	0.29185
386.5	0.3744	0.29178
387	0.37434	0.29172
387.5	0.37433	0.29166
388	0.37436	0.29161
388.5	0.3744	0.29155
389	0.37437	0.29147
389.5	0.37439	0.29146
390	0.37441	0.29148
390.5	0.37441	0.29144
391	0.37443	0.29136
391.5	0.37449	0.29131
392	0.37466	0.29137
392.5	0.3748	0.2915
393	0.37492	0.29155
393.5	0.3751	0.29162
394	0.37526	0.29159
394.5	0.37544	0.29162
395	0.37552	0.29156
395.5	0.37571	0.29155
396	0.37592	0.29146
396.5	0.37617	0.29143
397	0.37636	0.29135
397.5	0.37655	0.29124
398	0.37672	0.29104
398.5	0.37696	0.29094
399	0.37724	0.29083
399.5	0.37757	0.29079
400	0.37783	0.29056
400.5	0.37812	0.29045
401	0.37834	0.29028
401.5	0.37857	0.29021
402	0.37889	0.29008
402.5	0.37913	0.28992
403	0.37946	0.28972
403.5	0.37964	0.28954
404	0.37984	0.28937
404.5	0.37996	0.28915
405	0.38003	0.28891
405.5	0.38021	0.28868
406	0.38031	0.28844
406.5	0.38039	0.28808
407	0.38033	0.28769
407.5	0.3803	0.28729
408	0.38028	0.28702
408.5	0.38018	0.28665
409	0.38012	0.28631
409.5	0.38004	0.28595
410	0.38	0.2856
410.5	0.3799	0.28526
411	0.37976	0.28488
411.5	0.37956	0.28449
412	0.37934	0.28412
412.5	0.37907	0.2837
413	0.37885	0.28338
413.5	0.3786	0.28301
414	0.3784	0.2827
414.5	0.37809	0.2824
415	0.37776	0.28211
415.5	0.37733	0.28178
416	0.37678	0.28127
416.5	0.37621	0.28079
417	0.3757	0.28035
417.5	0.37531	0.28001
418	0.37489	0.27963
418.5	0.37438	0.2793
419	0.37386	0.27897
419.5	0.3733	0.27854
420	0.37271	0.27807
420.5	0.37203	0.27753
421	0.37137	0.27703
421.5	0.37066	0.27645
422	0.36999	0.2759
422.5	0.36931	0.27535
423	0.36855	0.27476
423.5	0.3678	0.27413
424	0.36684	0.27337
424.5	0.36592	0.27265
425	0.36493	0.27186
425.5	0.36404	0.27109
426	0.36312	0.27026
426.5	0.36216	0.26945
427	0.36123	0.26862
427.5	0.36026	0.26776
428	0.35933	0.26689
428.5	0.35828	0.26589
429	0.35726	0.26493
429.5	0.35616	0.26384
430	0.3551	0.2629
430.5	0.35397	0.2618
431	0.35286	0.26076
431.5	0.35173	0.25961
432	0.35052	0.25845
432.5	0.34935	0.2573
433	0.34818	0.25616
433.5	0.34708	0.25513
434	0.34589	0.25398
434.5	0.34465	0.25279
435	0.34339	0.25156
435.5	0.34221	0.25039
436	0.34107	0.24935
436.5	0.33993	0.24822
437	0.33872	0.24711
437.5	0.33748	0.24587
438	0.3362	0.2447
438.5	0.33497	0.24352
439	0.33381	0.2424
439.5	0.33261	0.24128
440	0.33143	0.24017
440.5	0.33017	0.23901
441	0.32899	0.23787
441.5	0.32776	0.23673
442	0.32663	0.2356
442.5	0.32548	0.23449
443	0.3243	0.23335
443.5	0.32311	0.23222
444	0.32189	0.23103
444.5	0.32069	0.22987
445	0.31951	0.22875
445.5	0.31834	0.22766
446	0.31714	0.22652
446.5	0.31588	0.22533
447	0.31464	0.22416
447.5	0.31341	0.223
448	0.31227	0.22194
448.5	0.3111	0.22083
449	0.30991	0.21977
449.5	0.3087	0.21873
450	0.30752	0.21773
450.5	0.30633	0.21664
451	0.30509	0.21551
451.5	0.30387	0.21438
452	0.30266	0.21338
452.5	0.30147	0.21235
453	0.30027	0.21136
453.5	0.29903	0.21032
454	0.29784	0.20938
454.5	0.29664	0.20843
455	0.29545	0.20743
455.5	0.29419	0.20637
456	0.29294	0.20536
456.5	0.29173	0.20438
457	0.29048	0.20345
457.5	0.28925	0.20244
458	0.28798	0.20151
458.5	0.28677	0.20051
459	0.28556	0.19961
459.5	0.28433	0.19864
460	0.2831	0.19772
460.5	0.2818	0.19672
461	0.28058	0.19583
461.5	0.27934	0.19488
462	0.27817	0.19399
462.5	0.27689	0.19302
463	0.27569	0.19218
463.5	0.27446	0.19127
464	0.27329	0.19042
464.5	0.27208	0.18951
465	0.27083	0.18864
465.5	0.26959	0.18774
466	0.26838	0.18687
466.5	0.26725	0.18606
467	0.26614	0.1852
467.5	0.26496	0.1843
468	0.26376	0.18343
468.5	0.26251	0.18259
469	0.26128	0.18173
469.5	0.26002	0.18086
470	0.25886	0.17999
470.5	0.25769	0.17919
471	0.25659	0.17841
471.5	0.25547	0.17764
472	0.25439	0.17685
472.5	0.25335	0.1761
473	0.2523	0.17533
473.5	0.2512	0.17456
474	0.25008	0.17376
474.5	0.24895	0.173
475	0.24789	0.17226
475.5	0.24681	0.17152
476	0.24576	0.17082
476.5	0.24476	0.17015
477	0.24374	0.16944
477.5	0.24269	0.1687
478	0.24167	0.16796
478.5	0.24068	0.16726
479	0.23974	0.16658
479.5	0.23875	0.16585
480	0.23774	0.16515
480.5	0.23677	0.16444
481	0.23584	0.16378
481.5	0.23502	0.16316
482	0.2341	0.1625
482.5	0.23317	0.16179
483	0.23216	0.1611
483.5	0.23129	0.16048
484	0.23043	0.15989
484.5	0.2296	0.15926
485	0.22878	0.15866
485.5	0.22796	0.15808
486	0.22713	0.15746
486.5	0.22628	0.1568
487	0.22554	0.15618
487.5	0.22479	0.15558
488	0.22408	0.15502
488.5	0.22332	0.15448
489	0.22257	0.15392
489.5	0.22185	0.15339
490	0.22117	0.15281
490.5	0.22053	0.15233
491	0.21991	0.15184
491.5	0.21923	0.15129
492	0.21856	0.15074
492.5	0.21789	0.15017
493	0.21728	0.14965
493.5	0.21669	0.14912
494	0.21611	0.14858
494.5	0.21553	0.14805
495	0.21495	0.14757
495.5	0.21435	0.14709
496	0.2138	0.14666
496.5	0.21328	0.14619
497	0.21283	0.1458
497.5	0.21233	0.14536
498	0.21183	0.14495
498.5	0.21125	0.14443
499	0.21071	0.14392
499.5	0.21024	0.14341
500	0.20972	0.14296
500.5	0.20926	0.14258
501	0.2088	0.14221
501.5	0.20838	0.14179
502	0.20791	0.14136
502.5	0.20742	0.14094
503	0.20696	0.14054
503.5	0.20652	0.14013
504	0.20612	0.13973
504.5	0.20572	0.13935
505	0.20528	0.13897
505.5	0.20482	0.13856
506	0.20443	0.13815
506.5	0.20402	0.13776
507	0.20361	0.13742
507.5	0.20315	0.13704
508	0.20273	0.13661
508.5	0.20234	0.1362
509	0.20191	0.13581
509.5	0.20151	0.13547
510	0.20108	0.13508
510.5	0.20069	0.13476
511	0.20028	0.13438
511.5	0.19991	0.13405
512	0.19953	0.13372
512.5	0.19916	0.13341
513	0.19882	0.13311
513.5	0.19842	0.13269
514	0.19801	0.13236
514.5	0.19754	0.132
515	0.19716	0.13172
515.5	0.19676	0.1313
516	0.19638	0.13094
516.5	0.19596	0.13052
517	0.19553	0.13024
517.5	0.19513	0.1299
518	0.19467	0.12957
518.5	0.19425	0.1292
519	0.1938	0.12885
519.5	0.19336	0.12851
520	0.19291	0.12815
520.5	0.19249	0.1278
521	0.19216	0.12754
521.5	0.1918	0.12727
522	0.19146	0.127
522.5	0.19108	0.12669
523	0.19078	0.12645
523.5	0.19037	0.12613
524	0.18998	0.12585
524.5	0.18953	0.12549
525	0.18917	0.12522
525.5	0.18875	0.12489
526	0.18834	0.12459
526.5	0.18792	0.12422
527	0.18747	0.12392
527.5	0.18706	0.12364
528	0.1867	0.12345
528.5	0.1864	0.12321
529	0.18609	0.12298
529.5	0.18573	0.12269
530	0.18537	0.12243
530.5	0.185	0.12214
531	0.18459	0.12186
531.5	0.1842	0.12158
532	0.18376	0.12127
532.5	0.18337	0.12095
533	0.18297	0.1206
533.5	0.18265	0.1203
534	0.18232	0.1201
534.5	0.18203	0.11991
535	0.18159	0.11963
535.5	0.18116	0.11927
536	0.18072	0.11891
536.5	0.18031	0.11858
537	0.1799	0.11826
537.5	0.17947	0.11796
538	0.17909	0.11769
538.5	0.17873	0.11744
539	0.17833	0.11718
539.5	0.178	0.11689
540	0.17766	0.11664
540.5	0.17727	0.11633
541	0.17683	0.11607
541.5	0.17643	0.11578
542	0.17611	0.11563
542.5	0.17581	0.11543
543	0.17547	0.11522
543.5	0.17513	0.11491
544	0.1748	0.11464
544.5	0.17447	0.1144
545	0.17413	0.11419
545.5	0.17381	0.114
546	0.17347	0.11378
546.5	0.1731	0.11353
547	0.17275	0.11331
547.5	0.17235	0.11302
548	0.17202	0.11281
548.5	0.1717	0.11252
549	0.17141	0.11229
549.5	0.17108	0.11202
550	0.17071	0.11179
550.5	0.17041	0.11159
551	0.17007	0.11133
551.5	0.16978	0.1111
552	0.16939	0.11081
552.5	0.16907	0.1106
553	0.16873	0.11037
553.5	0.16845	0.11014
554	0.16821	0.10998
554.5	0.16791	0.10975
555	0.16759	0.10953
555.5	0.16725	0.10924
556	0.16697	0.10908
556.5	0.16668	0.1089
557	0.16638	0.10872
557.5	0.16605	0.10847
558	0.16577	0.10823
558.5	0.16545	0.108
559	0.16516	0.10785
559.5	0.16485	0.10767
560	0.16462	0.10748
560.5	0.16435	0.10721
561	0.16407	0.10701
561.5	0.16373	0.1068
562	0.16342	0.10659
562.5	0.16317	0.10639
563	0.16291	0.10617
563.5	0.16261	0.106
564	0.16227	0.10579
564.5	0.16205	0.10561
565	0.16186	0.1054
565.5	0.16165	0.1052
566	0.16142	0.10496
566.5	0.16112	0.10477
567	0.16083	0.10453
567.5	0.1605	0.10433
568	0.16017	0.10403
568.5	0.15984	0.10379
569	0.1595	0.10356
569.5	0.15925	0.10337
570	0.15901	0.10314
570.5	0.15873	0.10292
571	0.15844	0.10275
571.5	0.15812	0.10252
572	0.15784	0.10231
572.5	0.15754	0.10204
573	0.15728	0.10182
573.5	0.15697	0.10155
574	0.15674	0.10134
574.5	0.15648	0.10114
575	0.15626	0.10099
575.5	0.15597	0.1008
576	0.15574	0.10065
576.5	0.15544	0.10041
577	0.1552	0.10022
577.5	0.15493	0.09999
578	0.15473	0.09983
578.5	0.15448	0.09965
579	0.15422	0.09948
579.5	0.15394	0.09933
580	0.15371	0.09916
580.5	0.15345	0.09901
581	0.15323	0.09879
581.5	0.15298	0.0986
582	0.15275	0.0984
582.5	0.1525	0.0983
583	0.15227	0.09821
583.5	0.15199	0.09805
584	0.15173	0.09779
584.5	0.15143	0.09753
585	0.15112	0.09737
585.5	0.15082	0.09721
586	0.15052	0.09704
586.5	0.15028	0.09688
587	0.14999	0.09677
587.5	0.14977	0.09663
588	0.1495	0.09647
588.5	0.14922	0.09627
589	0.14892	0.09611
589.5	0.14867	0.09593
590	0.14835	0.09578
590.5	0.148	0.09559
591	0.14763	0.09544
591.5	0.14737	0.09529
592	0.14713	0.09523
592.5	0.14685	0.0951
593	0.14651	0.09493
593.5	0.14614	0.09465
594	0.14575	0.09441
594.5	0.14541	0.09422
595	0.14511	0.09408
595.5	0.14486	0.09396
596	0.14457	0.09384
596.5	0.14428	0.0937
597	0.144	0.09355
597.5	0.14372	0.0934
598	0.14344	0.09322
598.5	0.1431	0.09305
599	0.1428	0.09289
599.5	0.14248	0.09276
600	0.14213	0.09262
600.5	0.1418	0.0925
601	0.14142	0.09232
601.5	0.14108	0.09214
602	0.14068	0.09189
602.5	0.14035	0.09175
603	0.13997	0.09161
603.5	0.13957	0.09146
604	0.13918	0.09126
604.5	0.13889	0.09106
605	0.1386	0.0909
605.5	0.13825	0.09075
606	0.13782	0.09056
606.5	0.13742	0.09037
607	0.13696	0.09018
607.5	0.13659	0.09005
608	0.13616	0.0899
608.5	0.13582	0.08975
609	0.13542	0.08961
609.5	0.13505	0.08944
610	0.13463	0.08933
610.5	0.13424	0.08919
611	0.13385	0.08904
611.5	0.13349	0.08883
612	0.13314	0.08866
612.5	0.1328	0.08854
613	0.13244	0.08845
613.5	0.132	0.08827
614	0.13156	0.08807
614.5	0.13113	0.08786
615	0.13075	0.08775
615.5	0.13042	0.08766
616	0.13002	0.08753
616.5	0.12961	0.08736
617	0.12918	0.08723
617.5	0.1288	0.0871
618	0.12842	0.08695
618.5	0.12802	0.08677
619	0.12761	0.08653
619.5	0.12725	0.08637
620	0.12688	0.08619
620.5	0.1265	0.08604
621	0.1261	0.08592
621.5	0.1257	0.08577
622	0.12529	0.08568
622.5	0.12486	0.08547
623	0.12449	0.08531
623.5	0.12414	0.08515
624	0.12376	0.08499
624.5	0.1233	0.08481
625	0.12283	0.08459
625.5	0.12237	0.08441
626	0.122	0.08425
626.5	0.12166	0.08411
627	0.12134	0.084
627.5	0.12092	0.08383
628	0.12051	0.08371
628.5	0.12009	0.08351
629	0.11972	0.08338
629.5	0.11935	0.08322
630	0.11897	0.08305
630.5	0.11857	0.0829
631	0.11813	0.0827
631.5	0.11773	0.08257
632	0.11735	0.08238
632.5	0.11702	0.08223
633	0.11662	0.08206
633.5	0.1162	0.08188
634	0.11578	0.0817
634.5	0.11536	0.08149
635	0.115	0.08136
635.5	0.11463	0.08123
636	0.11431	0.08118
636.5	0.11392	0.08104
637	0.11352	0.08089
637.5	0.11306	0.08068
638	0.11269	0.08051
638.5	0.11231	0.08031
639	0.11195	0.08014
639.5	0.11158	0.07997
640	0.11119	0.07979
640.5	0.11086	0.07959
641	0.11048	0.07938
641.5	0.11014	0.07924
642	0.10976	0.0791
642.5	0.1094	0.07891
643	0.10894	0.07868
643.5	0.1085	0.07844
644	0.1081	0.07825
644.5	0.10777	0.07809
645	0.10751	0.07795
645.5	0.10719	0.07779
646	0.10689	0.07767
646.5	0.10649	0.07748
647	0.10618	0.07737
647.5	0.10582	0.07723
648	0.10549	0.07713
648.5	0.10507	0.07694
649	0.10476	0.07674
649.5	0.10441	0.07657
650	0.10406	0.07638
650.5	0.10371	0.07622
651	0.10333	0.07599
651.5	0.10304	0.07582
652	0.10271	0.07565
652.5	0.10244	0.07554
653	0.10207	0.07546
653.5	0.10173	0.07535
654	0.10137	0.0752
654.5	0.10113	0.07509
655	0.10082	0.07494
655.5	0.10052	0.07479
656	0.10016	0.07459
656.5	0.0998	0.07444
657	0.09943	0.0743
657.5	0.09905	0.07413
658	0.09871	0.07394
658.5	0.09843	0.07377
659	0.09812	0.07359
659.5	0.09782	0.07339
660	0.09744	0.07322
660.5	0.09703	0.07302
661	0.09671	0.07292
661.5	0.09641	0.07278
662	0.09614	0.0727
662.5	0.09577	0.07253
663	0.09545	0.07242
663.5	0.09514	0.07225
664	0.09483	0.07211
664.5	0.09453	0.07191
665	0.09422	0.07179
665.5	0.09392	0.07166
666	0.09357	0.07154
666.5	0.09318	0.07133
667	0.09284	0.07115
667.5	0.09256	0.07101
668	0.09232	0.07089
668.5	0.09204	0.07071
669	0.09174	0.07053
669.5	0.09144	0.07033
670	0.09117	0.07024
670.5	0.09086	0.07008
671	0.0906	0.06997
671.5	0.09031	0.0698
672	0.09004	0.06966
672.5	0.08977	0.0695
673	0.08944	0.06935
673.5	0.08915	0.06917
674	0.08881	0.06903
674.5	0.08853	0.0689
675	0.08822	0.06881
675.5	0.08798	0.06868
676	0.08768	0.06851
676.5	0.08744	0.06833
677	0.08714	0.06816
677.5	0.08684	0.06801
678	0.08653	0.06789
678.5	0.08625	0.06774
679	0.08599	0.0676
679.5	0.08572	0.06746
680	0.0854	0.06735
680.5	0.0851	0.06719
681	0.08485	0.06703
681.5	0.0846	0.06688
682	0.08435	0.06674
682.5	0.08409	0.0666
683	0.08384	0.0665
683.5	0.08364	0.06641
684	0.08339	0.06625
684.5	0.0832	0.06609
685	0.08292	0.06595
685.5	0.08265	0.06589
686	0.08238	0.06578
686.5	0.08219	0.06567
687	0.08201	0.06556
687.5	0.08183	0.06546
688	0.08157	0.06531
688.5	0.0813	0.06512
689	0.081	0.06495
689.5	0.08073	0.06481
690	0.08047	0.06464
690.5	0.0802	0.06448
691	0.08001	0.06435
691.5	0.07978	0.06423
692	0.07956	0.06407
692.5	0.07928	0.06388
693	0.07906	0.06372
693.5	0.07881	0.06356
694	0.07858	0.06348
694.5	0.07828	0.06337
695	0.07808	0.06329
695.5	0.07786	0.06313
696	0.07766	0.06301
696.5	0.07742	0.06285
697	0.0772	0.06273
697.5	0.07703	0.06267
698	0.07675	0.06255
698.5	0.07649	0.06239
699	0.07619	0.06217
699.5	0.07599	0.06202
700	0.07573	0.06195
700.5	0.07551	0.06185
701	0.07534	0.06177
701.5	0.07517	0.0616
702	0.07494	0.06147
702.5	0.07468	0.06132
703	0.07442	0.06123
703.5	0.07419	0.06118
704	0.07395	0.06103
704.5	0.07372	0.06093
705	0.07351	0.06079
705.5	0.07329	0.06066
706	0.07311	0.06051
706.5	0.07297	0.06045
707	0.07281	0.06037
707.5	0.07266	0.06031
708	0.07239	0.06016
708.5	0.07223	0.0601
709	0.07204	0.05997
709.5	0.0719	0.05983
710	0.07168	0.05972
710.5	0.07143	0.05957
711	0.0712	0.05945
711.5	0.07095	0.05925
712	0.07078	0.05912
712.5	0.07067	0.05903
713	0.07048	0.05893
713.5	0.07029	0.05883
714	0.07008	0.05866
714.5	0.06997	0.05852
715	0.06981	0.05839
715.5	0.06962	0.05831
716	0.06945	0.05822
716.5	0.06923	0.05809
717	0.06905	0.05802
717.5	0.06882	0.05797
718	0.06866	0.05792
718.5	0.06848	0.05779
719	0.06834	0.0577
719.5	0.0681	0.0575
720	0.06786	0.05732
720.5	0.06769	0.05715
721	0.06758	0.05706
721.5	0.06742	0.05699
722	0.06722	0.05689
722.5	0.06704	0.05679
723	0.06692	0.05679
723.5	0.06673	0.05672
724	0.06655	0.05666
724.5	0.0663	0.05644
725	0.06605	0.05629
725.5	0.06581	0.05613
726	0.06561	0.05603
726.5	0.06544	0.05592
727	0.06527	0.05578
727.5	0.06514	0.05566
728	0.06491	0.05551
728.5	0.06469	0.05541
729	0.06446	0.05532
729.5	0.06426	0.0552
730	0.06409	0.05504
730.5	0.06389	0.05485
731	0.06378	0.05478
731.5	0.06358	0.0547
732	0.06342	0.05462
732.5	0.06322	0.05445
733	0.06305	0.05438
733.5	0.06284	0.05424
734	0.06261	0.0541
734.5	0.06245	0.05392
735	0.06229	0.05388
735.5	0.06219	0.05379
736	0.06204	0.05371
736.5	0.06192	0.05356
737	0.06174	0.05348
737.5	0.06153	0.05333
738	0.06127	0.05322
738.5	0.06103	0.05309
739	0.06081	0.05298
739.5	0.06067	0.05283
740	0.06045	0.05265
740.5	0.06025	0.05248
741	0.06001	0.05234
741.5	0.05982	0.05227
742	0.05958	0.05213
742.5	0.05942	0.05199
743	0.05927	0.05185
743.5	0.05914	0.05176
744	0.05891	0.05164
744.5	0.05865	0.05147
745	0.05842	0.05136
745.5	0.05824	0.05129
746	0.05805	0.05121
746.5	0.05783	0.05106
747	0.05761	0.05086
747.5	0.05745	0.05072
748	0.05731	0.05062
748.5	0.0572	0.05059
749	0.05704	0.05051
749.5	0.05688	0.05042
750	0.05674	0.0503
750.5	0.05663	0.05022
751	0.05649	0.05016
751.5	0.0563	0.05008
752	0.05608	0.05
752.5	0.05588	0.04987
753	0.05571	0.04972
753.5	0.05552	0.04959
754	0.05542	0.04947
754.5	0.05526	0.04938
755	0.05513	0.04925
755.5	0.05497	0.04913
756	0.05482	0.04901
756.5	0.05462	0.04887
757	0.05433	0.04869
757.5	0.05414	0.04856
758	0.05399	0.04847
758.5	0.05385	0.04838
759	0.05372	0.04832
759.5	0.05355	0.04818
760	0.05348	0.04813
760.5	0.05334	0.04798
761	0.05319	0.04791
761.5	0.05298	0.04774
762	0.05274	0.04759
762.5	0.05252	0.04742
763	0.05233	0.04732
763.5	0.05219	0.04721
764	0.05207	0.0471
764.5	0.05193	0.04699
765	0.05171	0.04685
765.5	0.0515	0.0467
766	0.05133	0.0466
766.5	0.05123	0.04653
767	0.05113	0.04655
767.5	0.05093	0.04644
768	0.05078	0.04634
768.5	0.0506	0.0462
769	0.0505	0.04615
769.5	0.05029	0.04602
770	0.05015	0.04594
770.5	0.04999	0.04581
771	0.04982	0.0457
771.5	0.04962	0.04553
772	0.04948	0.04544
772.5	0.04935	0.04539
773	0.0492	0.04531
773.5	0.04902	0.04522
774	0.0489	0.04512
774.5	0.04875	0.04503
775	0.04852	0.04486
775.5	0.04829	0.04469
776	0.04814	0.04459
776.5	0.04801	0.04448
777	0.04788	0.04441
777.5	0.04765	0.04428
778	0.04749	0.0442
778.5	0.04735	0.04411
779	0.04725	0.04401
779.5	0.04706	0.04391
780	0.04689	0.04376
780.5	0.04676	0.04364
781	0.0466	0.04355
781.5	0.04639	0.04347
782	0.04624	0.04335
782.5	0.04616	0.04324
783	0.04609	0.04316
783.5	0.0459	0.04306
784	0.04575	0.04297
784.5	0.04554	0.04283
785	0.0454	0.04277
785.5	0.04529	0.04269
786	0.04524	0.04264
786.5	0.04513	0.0425
787	0.04495	0.04238
787.5	0.04477	0.04227
788	0.04456	0.04222
788.5	0.04441	0.04214
789	0.04427	0.04202
789.5	0.04418	0.04195
790	0.04408	0.04189
790.5	0.04399	0.04185
791	0.04381	0.04177
791.5	0.04365	0.04168
792	0.04345	0.04154
792.5	0.04337	0.04145
793	0.04323	0.04135
793.5	0.04311	0.04128
794	0.04294	0.04115
794.5	0.04275	0.04102
795	0.04259	0.04094
795.5	0.04249	0.0409
796	0.04239	0.04079
796.5	0.04226	0.0407
797	0.04209	0.04062
797.5	0.04195	0.04058
798	0.04184	0.04054
798.5	0.04171	0.04039
799	0.04157	0.04025
799.5	0.0414	0.04007
800	0.04133	0.04003

## Sheet: HgcAB contacts
GREMLIN (https://gremlin2.bakerlab.org/preds.php?db=CASP12&id=278)										RaptorX-contact
i	j	i_id	j_id	rawscore	s_sco	prob	prob_cb	prob_min5		res_i	res_j	score
147	159	L	F	0.711773	5.521	1	0.899	0.79		281	327	0.999796
113	116	R	Q	0.586557	4.527	1	0.965	0.884		285	327	0.999652
77	161	I	R	0.58443	4.511	1	0.893	0.783		281	330	0.999439
28	32	L	L	0.534198	4.112	1	0.948	0.873		106	141	0.999415
363	366	S	D	0.500742	3.846	1	0.965	0.884		284	327	0.999278
359	400	V	V	0.490262	3.763	1	0.896	0.786		288	323	0.999237
181	242	A	L	0.482805	3.704	1	0.894	0.784		284	323	0.999235
17	48	T	V	0.466075	3.571	1	0.898	0.788		124	147	0.998799
7	10	T	G	0.457221	3.501	1	0.965	0.884		284	326	0.997878
109	142	V	C	0.428337	3.272	1	0.898	0.787		277	330	0.997568
103	141	S	I	0.423202	3.231	1	0.897	0.787		288	320	0.997491
240	294	V	A	0.414746	3.164	1	0.895	0.784		123	147	0.997107
174	179	T	E	0.412703	3.148	1	0.94	0.829		123	146	0.997053
58	79	L	A	0.404925	3.086	1	0.898	0.789		352	404	0.996833
84	105	V	V	0.403982	3.078	1	0.898	0.789		374	381	0.996705
370	389	H	M	0.372974	2.832	1	0.898	0.789		280	330	0.996683
426	429	R	D	0.367101	2.786	1	0.965	0.884		281	331	0.996359
353	382	L	I	0.358293	2.716	1	0.898	0.788		123	144	0.996205
125	129	L	A	0.356971	2.705	1	0.948	0.873		373	382	0.995782
247	258	L	L	0.354755	2.688	1	0.9	0.791		122	145	0.995522
425	428	G	I	0.348627	2.639	1	0.965	0.884		231	263	0.995338
109	123	V	L	0.344994	2.61	1	0.898	0.789		125	148	0.99512
30	65	A	L	0.344295	2.605	1	0.897	0.787		240	294	0.994542
231	263	V	A	0.33696	2.546	1	0.898	0.788		58	124	0.993967
137	141	E	I	0.335908	2.538	1	0.948	0.873		106	142	0.99371
349	385	S	F	0.335078	2.532	1	0.897	0.787		135	146	0.993577
60	66	T	T	0.332686	2.513	1	0.913	0.797		184	238	0.993284
137	140	E	R	0.329845	2.49	1	0.965	0.884		199	226	0.99313
343	384	R	D	0.321994	2.428	1	0.896	0.786		373	380	0.992878
59	123	V	L	0.318599	2.401	1	0.894	0.783		59	125	0.992852
105	109	V	V	0.312739	2.354	1	0.948	0.873		260	290	0.99272
136	148	R	W	0.312735	2.354	1	0.899	0.79		228	282	0.992606
106	142	A	C	0.301259	2.263	1	0.897	0.787		139	146	0.992514
177	242	L	L	0.30043	2.257	1	0.894	0.783		122	147	0.992243
375	380	V	T	0.299038	2.246	1	0.94	0.829		125	146	0.992186
160	164	L	N	0.295796	2.22	1	0.948	0.873		374	383	0.992128
184	238	I	V	0.290444	2.177	1	0.895	0.784		123	145	0.991919
365	380	V	T	0.289577	2.17	1	0.898	0.789		106	138	0.991911
291	320	S	Q	0.289508	2.17	1	0.898	0.788		59	123	0.991453
54	119	T	E	0.284055	2.127	1	0.894	0.783		235	263	0.991207
181	184	A	I	0.281096	2.103	1	0.965	0.884		288	324	0.990936
110	115	N	H	0.277582	2.075	1	0.94	0.829		351	405	0.990789
70	81	L	L	0.276999	2.071	1	0.899	0.79		57	123	0.990537
365	375	V	V	0.274225	2.049	1	0.9	0.791		372	383	0.990001
359	399	V	P	0.273572	2.043	1	0.896	0.786		353	403	0.989942
135	148	A	W	0.272386	2.034	1	0.898	0.789		125	147	0.989891
362	365	G	V	0.269999	2.015	1	0.965	0.884		109	142	0.989568
186	190	V	Q	0.268333	2.002	1	0.948	0.873		232	286	0.989286
252	301	F	T	0.265135	1.976	1	0.895	0.785		138	146	0.989252
306	415	P	L	0.26501	1.975	1	0.892	0.782		236	290	0.989
148	396	W	R	0.258865	1.927	1	0.891	0.781		184	241	0.988868
168	371	E	R	0.256338	1.907	1	0.891	0.781		232	263	0.9888
425	429	G	D	0.255885	1.903	0.999	0.948	0.873		59	124	0.988533
106	141	A	I	0.253817	1.887	0.999	0.897	0.787		291	320	0.988195
65	69	L	T	0.248421	1.844	0.999	0.948	0.873		127	149	0.987975
77	160	I	L	0.247419	1.836	0.999	0.892	0.782		373	381	0.986993
45	117	L	V	0.242847	1.8	0.999	0.893	0.782		70	153	0.986135
285	327	W	A	0.242346	1.796	0.999	0.895	0.785		261	287	0.986032
52	78	D	D	0.242116	1.794	0.999	0.898	0.788		287	323	0.985963
158	162	A	N	0.240015	1.777	0.999	0.948	0.873		260	287	0.985784
343	387	R	A	0.238853	1.768	0.999	0.895	0.785		57	124	0.985563
288	323	A	A	0.2384	1.764	0.999	0.896	0.786		73	153	0.985463
172	371	G	R	0.237902	1.76	0.999	0.891	0.78		56	122	0.984083
73	153	R	A	0.237182	1.755	0.999	0.892	0.782		264	286	0.983881
60	70	T	L	0.237015	1.753	0.999	0.899	0.79		237	293	0.983822
152	173	R	V	0.234041	1.73	0.999	0.897	0.788		259	290	0.982341
203	218	F	L	0.233267	1.724	0.999	0.897	0.788		292	320	0.981781
94	129	A	A	0.230113	1.698	0.998	0.896	0.786		264	283	0.981754
103	106	S	A	0.23008	1.698	0.998	0.964	0.883		228	286	0.981741
346	386	D	D	0.228566	1.686	0.998	0.895	0.785		126	149	0.981423
384	387	D	A	0.227721	1.68	0.998	0.964	0.883		229	286	0.981275
360	380	G	T	0.227123	1.675	0.998	0.897	0.787		285	324	0.981075
148	363	W	S	0.225842	1.665	0.998	0.89	0.78		102	133	0.98103
317	419	M	W	0.22554	1.662	0.998	0.891	0.781		350	406	0.980358
303	389	Y	M	0.225146	1.659	0.998	0.891	0.781		277	334	0.979996
295	320	M	Q	0.225079	1.659	0.998	0.897	0.787		225	282	0.979082
418	425	V	G	0.224954	1.658	0.998	0.907	0.792		373	383	0.979025
173	179	V	E	0.224862	1.657	0.998	0.912	0.796		277	333	0.976965
362	375	G	V	0.222478	1.638	0.998	0.897	0.788		121	144	0.976414
53	119	R	E	0.222354	1.637	0.998	0.892	0.782		235	259	0.97564
283	287	T	T	0.222205	1.636	0.998	0.948	0.872		374	380	0.975298
105	129	V	A	0.221565	1.631	0.998	0.897	0.787		236	259	0.974948
106	138	A	V	0.2206	1.623	0.998	0.896	0.786		232	290	0.974715
311	348	K	V	0.220132	1.619	0.998	0.895	0.785		295	412	0.974468
77	156	I	L	0.218209	1.604	0.997	0.891	0.781		268	283	0.974424
58	70	L	L	0.218096	1.603	0.997	0.897	0.788		239	259	0.974161
58	73	L	R	0.217593	1.599	0.997	0.896	0.787		231	267	0.973166
166	171	A	R	0.217255	1.596	0.997	0.939	0.827		351	403	0.972554
295	313	M	M	0.215892	1.586	0.997	0.896	0.786		15	48	0.97201
69	73	T	R	0.215293	1.581	0.997	0.947	0.872		352	403	0.971918
122	145	E	K	0.215079	1.579	0.997	0.896	0.787		268	279	0.969333
353	373	L	L	0.211813	1.553	0.997	0.895	0.786		191	233	0.969256
418	423	V	L	0.211187	1.548	0.997	0.939	0.827		188	237	0.968912
15	67	V	F	0.210267	1.541	0.996	0.892	0.782		206	218	0.96871
195	229	L	T	0.209548	1.535	0.996	0.894	0.784		351	404	0.968402
26	39	G	F	0.207579	1.52	0.996	0.895	0.786		122	144	0.967831
77	157	I	P	0.206892	1.514	0.996	0.889	0.78		84	105	0.967117
125	133	L	V	0.205799	1.506	0.996	0.899	0.789		56	124	0.967028
235	259	A	V	0.204632	1.496	0.995	0.895	0.785		253	316	0.966396
50	78	E	D	0.203899	1.49	0.995	0.895	0.785		202	225	0.96567
60	125	T	L	0.203865	1.49	0.995	0.89	0.78		357	400	0.965618
348	386	V	D	0.20366	1.489	0.995	0.893	0.783		264	287	0.964808
66	70	T	L	0.203333	1.486	0.995	0.946	0.871		57	122	0.964726
422	425	R	G	0.202938	1.483	0.995	0.963	0.882		354	402	0.96427
105	131	V	T	0.202133	1.476	0.995	0.895	0.785		309	415	0.963989
136	363	R	S	0.200754	1.465	0.995	0.887	0.777		256	291	0.963657
325	329	L	G	0.200709	1.465	0.995	0.946	0.871		58	79	0.963541
376	381	R	T	0.200554	1.464	0.995	0.938	0.826		127	150	0.963166
56	164	P	N	0.199328	1.454	0.994	0.887	0.778		60	66	0.962676
347	386	G	D	0.194907	1.419	0.993	0.891	0.781		180	242	0.96148
352	404	A	T	0.193359	1.407	0.993	0.889	0.779		125	149	0.961425
105	125	V	L	0.192799	1.402	0.992	0.892	0.783		187	237	0.961152
19	72	L	E	0.190102	1.381	0.991	0.887	0.778		121	145	0.959097
353	380	L	T	0.188371	1.367	0.991	0.891	0.782		259	294	0.958686
249	254	W	P	0.188277	1.366	0.991	0.936	0.823		228	283	0.9574
25	28	V	L	0.188103	1.365	0.991	0.962	0.88		102	138	0.956843
35	38	N	D	0.187274	1.358	0.99	0.962	0.88		135	148	0.95574
101	105	T	V	0.186742	1.354	0.99	0.944	0.869		233	289	0.95501
159	366	F	D	0.186729	1.354	0.99	0.883	0.774		359	400	0.954511
122	147	E	L	0.185543	1.345	0.99	0.89	0.781		14	47	0.954194
306	310	P	E	0.184057	1.333	0.989	0.944	0.868		195	233	0.95375
421	424	H	T	0.183372	1.328	0.989	0.961	0.879		372	382	0.951835
424	427	T	K	0.182477	1.32	0.988	0.961	0.879		105	133	0.951476
110	141	N	I	0.182138	1.318	0.988	0.888	0.779		47	80	0.950919
257	323	A	A	0.182018	1.317	0.988	0.883	0.774		263	286	0.950573
39	64	F	K	0.181608	1.314	0.988	0.889	0.78		207	218	0.950567
183	297	L	F	0.181009	1.309	0.987	0.881	0.772		188	234	0.950499
32	35	L	N	0.180913	1.308	0.987	0.961	0.878		127	148	0.949881
421	428	H	I	0.175559	1.266	0.984	0.896	0.782		256	294	0.949744
104	108	E	S	0.175436	1.265	0.984	0.942	0.866		228	267	0.949725
421	425	H	G	0.173998	1.253	0.983	0.941	0.866		203	218	0.949686
24	28	R	L	0.173712	1.251	0.983	0.941	0.866		278	331	0.948239
101	129	T	A	0.172679	1.243	0.982	0.884	0.775		263	290	0.948219
105	133	V	V	0.170896	1.229	0.981	0.883	0.774		191	293	0.94811
206	225	S	A	0.169735	1.219	0.98	0.881	0.773		94	129	0.947507
417	421	S	H	0.169543	1.218	0.979	0.94	0.864		103	141	0.947216
131	396	T	R	0.168959	1.213	0.979	0.873	0.765		53	119	0.946319
158	167	A	D	0.168414	1.209	0.978	0.884	0.775		49	78	0.946209
19	23	L	D	0.168137	1.207	0.978	0.939	0.863		17	48	0.945995
259	290	V	A	0.16761	1.202	0.978	0.88	0.771		233	290	0.945908
251	316	Q	G	0.166626	1.195	0.977	0.874	0.766		267	286	0.945532
235	263	A	A	0.166614	1.195	0.977	0.879	0.771		285	323	0.945185
418	428	V	I	0.166545	1.194	0.977	0.881	0.773		126	151	0.943378
240	259	V	V	0.165953	1.189	0.976	0.879	0.771		350	405	0.943237
139	363	E	S	0.165779	1.188	0.976	0.87	0.763		240	259	0.943041
360	375	G	V	0.165644	1.187	0.976	0.878	0.771		309	412	0.942655
343	346	R	D	0.165072	1.182	0.975	0.958	0.873		365	380	0.942112
64	68	K	D	0.164414	1.177	0.974	0.938	0.862		284	330	0.941339
138	146	V	V	0.162304	1.16	0.972	0.881	0.772		257	291	0.941092
292	417	W	S	0.161718	1.156	0.971	0.867	0.76		184	237	0.939939
10	13	G	P	0.161333	1.153	0.971	0.956	0.872		357	402	0.939627
30	35	A	N	0.161155	1.151	0.971	0.926	0.811		350	409	0.939623
184	242	I	L	0.161146	1.151	0.971	0.869	0.762		77	160	0.939482
210	213	P	F	0.160907	1.149	0.97	0.956	0.871		15	47	0.939107
122	164	E	N	0.160052	1.142	0.969	0.87	0.762		102	137	0.938622
423	428	L	I	0.160042	1.142	0.969	0.926	0.81		349	385	0.938316
151	173	I	V	0.159639	1.139	0.969	0.873	0.765		195	229	0.937878
191	233	L	A	0.159041	1.134	0.968	0.869	0.761		77	157	0.937495
135	363	A	S	0.158922	1.133	0.968	0.863	0.756		202	226	0.934998
127	150	Q	P	0.158385	1.129	0.967	0.872	0.764		268	282	0.93436
360	379	G	K	0.158098	1.127	0.967	0.871	0.764		33	186	0.933655
107	111	F	A	0.158059	1.127	0.967	0.935	0.858		159	166	0.933072
29	35	R	N	0.157942	1.126	0.967	0.89	0.773		235	260	0.932608
306	406	P	T	0.157934	1.126	0.967	0.863	0.756		232	260	0.932137
423	427	L	K	0.156637	1.115	0.965	0.934	0.857		353	402	0.931187
168	172	E	G	0.156295	1.113	0.964	0.933	0.857		60	126	0.931073
421	426	H	R	0.155784	1.109	0.963	0.923	0.807		187	297	0.931002
264	287	G	T	0.154198	1.096	0.961	0.866	0.76		102	132	0.930821
110	142	N	C	0.154138	1.096	0.961	0.865	0.758		187	296	0.930227
134	148	A	W	0.153731	1.092	0.96	0.866	0.759		235	290	0.928531
373	403	L	I	0.153316	1.089	0.959	0.865	0.758		48	79	0.928324
31	36	R	R	0.153201	1.088	0.959	0.921	0.804		58	81	0.928247
176	179	T	E	0.152965	1.086	0.959	0.953	0.867		58	70	0.928146
424	428	T	I	0.152859	1.085	0.959	0.931	0.855		57	120	0.928098
27	65	D	L	0.151226	1.072	0.956	0.86	0.753		124	149	0.927948
240	247	V	L	0.150976	1.07	0.955	0.875	0.761		206	221	0.927608
424	429	T	D	0.149641	1.06	0.953	0.918	0.8		357	401	0.926719
396	407	R	P	0.149639	1.06	0.953	0.861	0.755		105	129	0.923916
169	174	A	T	0.149433	1.058	0.952	0.917	0.8		45	82	0.923737
32	65	L	L	0.148838	1.053	0.951	0.857	0.751		102	129	0.922856
69	72	T	E	0.148832	1.053	0.951	0.951	0.863		101	129	0.921205
309	313	V	M	0.148199	1.048	0.95	0.927	0.851		59	82	0.919978
203	222	F	G	0.147807	1.045	0.949	0.856	0.75		296	412	0.917168
66	83	T	V	0.146321	1.033	0.946	0.854	0.748		49	79	0.914967
407	419	P	W	0.146021	1.031	0.945	0.854	0.749		180	241	0.914064
360	376	G	R	0.145894	1.03	0.945	0.853	0.748		265	283	0.913336
249	258	W	L	0.145238	1.025	0.943	0.856	0.749		56	160	0.913308
374	381	A	T	0.143485	1.011	0.939	0.863	0.749		365	373	0.913189
417	426	S	R	0.142834	1.006	0.938	0.851	0.745		191	237	0.912734
58	160	L	L	0.142695	1.005	0.937	0.838	0.734		313	415	0.912712
128	151	L	I	0.142511	1.003	0.937	0.847	0.742		227	267	0.912121
7	12	T	V	0.141556	0.996	0.934	0.909	0.789		365	375	0.911843
322	326	L	A	0.141494	0.995	0.934	0.921	0.844		46	81	0.911698
190	300	Q	S	0.141453	0.995	0.934	0.834	0.731		50	78	0.91162
56	122	P	E	0.141284	0.993	0.934	0.836	0.733		177	242	0.911279
414	418	Y	V	0.140979	0.991	0.933	0.92	0.843		195	230	0.911197
84	129	V	A	0.140849	0.99	0.932	0.838	0.734		232	289	0.910966
121	144	R	F	0.140534	0.988	0.932	0.842	0.738		203	222	0.909635
210	214	P	S	0.140516	0.987	0.931	0.92	0.842		198	289	0.909611
159	166	F	A	0.140098	0.984	0.93	0.857	0.743		224	271	0.909563
21	25	R	V	0.140049	0.984	0.93	0.919	0.842		362	375	0.909045
27	30	D	A	0.139811	0.982	0.93	0.945	0.855		105	138	0.908547
264	286	G	A	0.139251	0.977	0.928	0.839	0.735		54	119	0.908372
374	383	A	L	0.139076	0.976	0.927	0.843	0.737		267	282	0.908124
418	421	V	H	0.138501	0.971	0.926	0.943	0.853		231	286	0.90807
349	389	S	M	0.138448	0.971	0.926	0.834	0.73		260	291	0.907579
375	379	V	K	0.138444	0.971	0.926	0.917	0.84		152	173	0.907578
102	129	A	A	0.138218	0.969	0.925	0.837	0.732		207	213	0.907513
235	239	A	L	0.138097	0.968	0.925	0.917	0.839		60	70	0.90734
228	233	A	A	0.137726	0.965	0.923	0.903	0.782		57	80	0.906469
10	14	G	R	0.137195	0.961	0.922	0.916	0.838		57	118	0.905417
239	263	L	A	0.136449	0.955	0.919	0.833	0.728		343	387	0.905015
32	189	L	Y	0.136235	0.953	0.919	0.82	0.718		58	80	0.904285
422	428	R	I	0.135925	0.951	0.918	0.856	0.738		30	65	0.903495
58	156	L	L	0.135825	0.95	0.917	0.82	0.718		292	416	0.903117
281	327	A	A	0.135136	0.945	0.915	0.824	0.721		60	83	0.903054
33	186	G	V	0.134334	0.938	0.912	0.815	0.713		56	79	0.90295
127	149	Q	G	0.133663	0.933	0.91	0.825	0.721		310	415	0.902213
240	290	V	A	0.1331	0.929	0.908	0.817	0.715		360	375	0.900603
237	293	S	Q	0.132994	0.928	0.908	0.815	0.713		359	399	0.900208
303	370	Y	H	0.132994	0.928	0.908	0.814	0.713		44	83	0.899895
179	182	E	A	0.132955	0.927	0.907	0.938	0.845		139	145	0.899624
136	396	R	R	0.132274	0.922	0.905	0.808	0.708		254	319	0.899572
139	145	E	K	0.132121	0.921	0.904	0.846	0.728		181	242	0.899387
313	348	M	V	0.132021	0.92	0.904	0.817	0.715		74	153	0.898531
134	396	A	R	0.131163	0.913	0.901	0.804	0.704		43	108	0.898209
37	40	H	K	0.130877	0.911	0.9	0.936	0.842		166	365	0.898026
73	154	R	R	0.130827	0.91	0.899	0.806	0.705		231	264	0.897185
354	357	D	K	0.130797	0.91	0.899	0.936	0.842		100	129	0.897169
309	318	V	P	0.130206	0.906	0.897	0.818	0.715		278	334	0.895932
414	421	Y	H	0.130097	0.905	0.897	0.831	0.718		202	222	0.895668
112	123	V	L	0.129702	0.902	0.895	0.814	0.713		296	413	0.895014
353	375	L	V	0.129539	0.9	0.894	0.812	0.71		271	279	0.894739
137	396	E	R	0.128941	0.896	0.892	0.797	0.697		32	186	0.894352
32	188	L	L	0.128563	0.893	0.89	0.795	0.696		57	79	0.894303
129	148	A	W	0.128238	0.89	0.889	0.807	0.705		183	241	0.893841
311	345	K	I	0.128162	0.889	0.889	0.805	0.703		206	222	0.893786
15	81	V	L	0.128114	0.889	0.888	0.798	0.698		249	255	0.893693
60	84	T	V	0.127883	0.887	0.887	0.806	0.704		371	383	0.893693
148	399	W	P	0.127684	0.886	0.886	0.792	0.693		57	82	0.892186
52	55	D	S	0.127428	0.884	0.885	0.932	0.836		349	406	0.891869
288	324	A	A	0.12671	0.878	0.882	0.799	0.698		69	153	0.890253
181	238	A	V	0.126636	0.877	0.882	0.793	0.693		17	73	0.888838
253	291	W	S	0.126598	0.877	0.882	0.798	0.697		251	312	0.888388
85	127	D	Q	0.126121	0.873	0.879	0.794	0.694		306	415	0.888203
158	161	A	R	0.126097	0.873	0.879	0.93	0.834		58	156	0.887877
235	290	A	A	0.125996	0.872	0.879	0.791	0.692		307	348	0.887821
313	316	M	G	0.125926	0.872	0.879	0.93	0.834		74	156	0.88667
70	153	L	A	0.125355	0.867	0.876	0.785	0.687		247	255	0.886613
252	303	F	Y	0.125329	0.867	0.876	0.789	0.69		277	331	0.886511
233	237	A	S	0.124842	0.863	0.873	0.896	0.816		32	189	0.88627
172	370	G	H	0.124453	0.86	0.872	0.779	0.682		125	133	0.886026
341	387	D	A	0.124306	0.859	0.871	0.786	0.687		257	319	0.88524
188	234	L	L	0.12423	0.858	0.871	0.786	0.687		123	138	0.884774
310	415	E	L	0.123643	0.853	0.868	0.777	0.68		70	81	0.884069
26	64	G	K	0.123169	0.85	0.865	0.784	0.685		110	142	0.879584
14	50	R	E	0.123048	0.849	0.865	0.784	0.685		58	82	0.879469
282	286	L	A	0.122841	0.847	0.864	0.891	0.812		41	89	0.879461
352	385	A	F	0.122706	0.846	0.863	0.784	0.684		353	380	0.878196
23	26	D	G	0.122562	0.845	0.862	0.925	0.827		241	297	0.878055
418	424	V	T	0.122421	0.844	0.861	0.816	0.698		102	131	0.876095
416	420	V	L	0.122286	0.843	0.861	0.89	0.811		151	173	0.87559
287	291	T	S	0.12216	0.842	0.86	0.89	0.81		291	316	0.875368
89	389	I	M	0.122065	0.841	0.86	0.768	0.672		343	386	0.875053
420	423	L	L	0.121908	0.84	0.859	0.924	0.825		360	380	0.874189
413	417	A	S	0.1216	0.837	0.857	0.889	0.809		233	293	0.873269
253	316	W	G	0.121525	0.837	0.857	0.771	0.674		191	296	0.872887
27	39	D	F	0.121521	0.837	0.857	0.782	0.683		15	81	0.872123
29	32	R	L	0.121243	0.834	0.855	0.923	0.824		237	294	0.870753
66	81	T	L	0.12119	0.834	0.855	0.779	0.681		307	349	0.870674
30	34	A	T	0.120987	0.832	0.854	0.887	0.808		347	386	0.869126
285	324	W	A	0.12079	0.831	0.853	0.773	0.675		271	282	0.869064
380	403	T	I	0.120536	0.829	0.851	0.777	0.678		7	117	0.867521
305	313	S	M	0.12053	0.829	0.851	0.786	0.683		354	403	0.867496
85	150	D	P	0.12038	0.828	0.851	0.765	0.669		127	151	0.866086
195	233	L	A	0.120375	0.828	0.851	0.772	0.674		128	151	0.865394
139	142	E	C	0.119595	0.821	0.846	0.921	0.82		224	282	0.864718
292	300	W	S	0.119531	0.821	0.846	0.781	0.679		195	289	0.864365
28	65	L	L	0.118912	0.816	0.842	0.765	0.668		73	154	0.863008
370	373	H	L	0.118871	0.816	0.842	0.92	0.818		93	100	0.862551
309	348	V	V	0.118772	0.815	0.842	0.764	0.666		99	129	0.862487
422	427	R	K	0.118759	0.815	0.841	0.864	0.733		44	82	0.861725
163	362	G	G	0.118121	0.81	0.838	0.749	0.656		295	313	0.861593
66	153	T	A	0.118063	0.809	0.837	0.752	0.657		237	290	0.861338
278	334	D	G	0.117962	0.808	0.837	0.755	0.659		48	74	0.861304
123	142	L	C	0.11781	0.807	0.836	0.763	0.666		105	125	0.861277
59	125	V	L	0.117789	0.807	0.836	0.752	0.657		77	156	0.861235
124	164	I	N	0.117766	0.807	0.836	0.759	0.662		309	411	0.86
14	47	R	C	0.117565	0.805	0.834	0.76	0.663		43	112	0.859362
168	374	E	A	0.117436	0.804	0.834	0.746	0.652		46	80	0.859153
207	214	A	S	0.117314	0.803	0.833	0.784	0.672		256	290	0.859095
153	156	A	L	0.117243	0.803	0.833	0.917	0.815		60	125	0.859018
68	71	D	R	0.117219	0.802	0.832	0.917	0.814		17	74	0.85852
357	400	K	V	0.11664	0.798	0.829	0.752	0.656		228	264	0.857873
58	66	L	T	0.116428	0.796	0.828	0.767	0.665		236	293	0.857862
102	106	A	A	0.115844	0.792	0.824	0.875	0.794		244	298	0.857843
39	65	F	L	0.115621	0.79	0.823	0.753	0.656		55	120	0.857089
406	416	T	V	0.115247	0.787	0.82	0.755	0.657		135	363	0.856407
60	65	T	L	0.115144	0.786	0.819	0.853	0.719		263	287	0.856207
254	258	P	L	0.114598	0.782	0.816	0.872	0.791		9	117	0.855526
47	51	C	P	0.114493	0.781	0.815	0.871	0.79		253	319	0.855133
382	386	I	D	0.114254	0.779	0.814	0.871	0.79		155	170	0.854758
389	409	M	T	0.11412	0.778	0.813	0.744	0.648		45	81	0.854222
303	342	Y	F	0.114079	0.778	0.813	0.74	0.644		199	229	0.853923
277	333	A	A	0.114013	0.777	0.812	0.734	0.64		229	289	0.853005
295	301	M	T	0.11401	0.777	0.812	0.782	0.662		28	65	0.852997
423	426	L	R	0.113779	0.775	0.811	0.911	0.805		360	379	0.852807
130	373	A	L	0.113762	0.775	0.81	0.725	0.634		231	266	0.850351
383	387	L	A	0.113481	0.773	0.809	0.869	0.787		131	307	0.849704
7	14	T	R	0.113164	0.77	0.806	0.765	0.652		311	348	0.847377
211	214	D	S	0.112772	0.767	0.804	0.909	0.803		343	384	0.846597
134	137	A	E	0.112705	0.767	0.803	0.909	0.802		45	117	0.845694
99	129	L	A	0.112559	0.766	0.802	0.735	0.64		102	134	0.845395
106	134	A	A	0.11255	0.765	0.802	0.736	0.64		14	49	0.845125
61	66	A	T	0.112444	0.765	0.802	0.845	0.708		346	386	0.844999
247	294	L	A	0.112357	0.764	0.801	0.727	0.633		358	402	0.844941
162	167	N	D	0.11223	0.763	0.8	0.844	0.708		288	327	0.844438
55	133	S	V	0.112053	0.761	0.799	0.719	0.628		19	73	0.843178
365	371	V	R	0.112004	0.761	0.799	0.772	0.652		150	173	0.842369
82	105	L	V	0.11187	0.76	0.798	0.732	0.638		353	382	0.841548
13	19	P	L	0.111814	0.76	0.797	0.771	0.651		56	120	0.841388
313	317	M	M	0.111757	0.759	0.797	0.864	0.782		27	65	0.84066
313	320	M	Q	0.111705	0.759	0.796	0.757	0.645		307	350	0.839989
373	404	L	T	0.111242	0.755	0.793	0.727	0.632		240	297	0.838009
57	114	V	L	0.11115	0.754	0.793	0.717	0.625		60	82	0.836673
225	282	A	L	0.111086	0.754	0.792	0.716	0.625		61	84	0.836636
197	200	A	P	0.111	0.753	0.791	0.905	0.798		27	64	0.836613
26	30	G	A	0.110941	0.753	0.791	0.861	0.779		370	389	0.836438
58	77	L	I	0.110649	0.75	0.789	0.725	0.63		257	323	0.836396
268	283	A	T	0.110626	0.75	0.789	0.724	0.631		131	306	0.836387
418	422	V	R	0.110409	0.748	0.787	0.86	0.778		252	301	0.835905
18	75	Y	T	0.110294	0.748	0.786	0.712	0.62		60	84	0.835005
58	89	L	I	0.110203	0.747	0.786	0.721	0.626		183	297	0.833879
416	419	V	W	0.110097	0.746	0.785	0.903	0.795		257	287	0.833663
317	321	M	A	0.110038	0.745	0.785	0.858	0.776		109	123	0.833637
373	380	L	T	0.110035	0.745	0.784	0.748	0.636		45	83	0.833605
30	89	A	I	0.109993	0.745	0.784	0.709	0.619		12	47	0.833007
257	287	A	T	0.109897	0.744	0.783	0.72	0.626		227	271	0.832996
422	426	R	R	0.109315	0.74	0.779	0.856	0.774		232	287	0.832728
306	317	P	M	0.109126	0.738	0.778	0.719	0.626		344	386	0.832224
292	320	W	Q	0.108546	0.734	0.773	0.712	0.618		43	85	0.831324
45	49	L	G	0.108346	0.732	0.772	0.853	0.771		240	255	0.829951
292	313	W	M	0.107762	0.727	0.767	0.707	0.614		251	316	0.82987
89	94	I	A	0.107281	0.724	0.764	0.826	0.685		360	378	0.829594
247	254	L	P	0.107121	0.722	0.762	0.732	0.62		51	80	0.82957
310	315	E	R	0.106854	0.72	0.76	0.825	0.683		358	380	0.828264
320	331	Q	W	0.106799	0.72	0.76	0.704	0.612		291	319	0.827416
25	29	V	R	0.10667	0.719	0.759	0.848	0.765		26	64	0.827282
41	89	V	I	0.106605	0.718	0.758	0.69	0.601		172	370	0.827105
108	111	S	A	0.106595	0.718	0.758	0.896	0.784		166	366	0.826792
188	238	L	V	0.106322	0.716	0.756	0.688	0.599		295	416	0.826748
84	104	V	E	0.106179	0.715	0.755	0.697	0.605		56	123	0.826393
257	286	A	A	0.106048	0.714	0.754	0.696	0.604		240	290	0.825707
194	292	P	W	0.105924	0.713	0.753	0.677	0.591		187	300	0.825438
281	331	A	W	0.105747	0.711	0.752	0.684	0.595		56	80	0.825261
191	293	L	Q	0.105731	0.711	0.751	0.676	0.59		120	144	0.825143
131	144	T	F	0.105685	0.711	0.751	0.694	0.604		187	241	0.823416
66	79	T	A	0.105663	0.711	0.751	0.694	0.603		306	406	0.822014
191	414	L	Y	0.105281	0.708	0.748	0.67	0.586		224	279	0.821046
362	400	G	V	0.105018	0.706	0.746	0.684	0.594		58	74	0.821044
109	114	V	L	0.104874	0.705	0.744	0.817	0.674		43	84	0.820676
282	331	L	W	0.104782	0.704	0.744	0.677	0.589		282	327	0.820616
421	427	H	K	0.10394	0.697	0.737	0.729	0.608		110	141	0.820007
295	306	M	P	0.103625	0.695	0.734	0.683	0.593		300	412	0.819848
184	237	I	S	0.103297	0.692	0.731	0.666	0.579		151	159	0.819804
10	41	G	V	0.103275	0.692	0.731	0.676	0.585		251	315	0.819283
363	373	S	L	0.102433	0.685	0.724	0.677	0.586		55	79	0.81924
284	323	L	A	0.102428	0.685	0.724	0.665	0.577		126	150	0.819171
292	317	W	M	0.102195	0.683	0.722	0.671	0.58		313	416	0.8185
310	419	E	W	0.101871	0.681	0.719	0.647	0.565		19	69	0.818369
179	342	E	F	0.101625	0.679	0.717	0.643	0.562		190	296	0.81812
27	32	D	L	0.101589	0.678	0.716	0.804	0.657		198	229	0.817916
14	60	R	T	0.101551	0.678	0.716	0.655	0.569		51	78	0.817294
306	419	P	W	0.101482	0.678	0.716	0.644	0.562		49	77	0.816894
127	414	Q	Y	0.101043	0.674	0.712	0.638	0.558		395	403	0.81636
235	310	A	E	0.100947	0.673	0.711	0.643	0.561		48	80	0.816274
24	27	R	D	0.10094	0.673	0.711	0.882	0.764		55	78	0.816097
349	352	S	A	0.100767	0.672	0.709	0.882	0.764		418	425	0.815432
101	146	T	V	0.100663	0.671	0.708	0.649	0.563		278	330	0.815324
125	131	L	T	0.100656	0.671	0.708	0.709	0.587		233	286	0.814503
19	142	L	C	0.100556	0.67	0.707	0.636	0.555		17	75	0.813892
25	34	V	T	0.100517	0.67	0.707	0.666	0.574		198	285	0.813643
329	333	G	A	0.100421	0.669	0.706	0.826	0.741		284	324	0.813253
65	186	L	V	0.100414	0.669	0.706	0.635	0.554		89	100	0.813141
326	329	A	G	0.100223	0.668	0.704	0.88	0.762		273	279	0.812888
19	69	L	T	0.100174	0.667	0.704	0.643	0.559		61	126	0.812677
222	228	G	A	0.10017	0.667	0.704	0.706	0.584		236	294	0.811649
19	27	L	D	0.100151	0.667	0.704	0.669	0.574		308	348	0.811607
232	290	G	A	0.100105	0.667	0.703	0.64	0.557		253	291	0.8109
48	73	V	R	0.100019	0.666	0.702	0.655	0.566		54	120	0.810828
15	41	V	V	0.099813	0.664	0.701	0.653	0.565		33	189	0.81037
350	409	S	T	0.099767	0.664	0.7	0.637	0.554		9	116	0.810133
187	293	E	Q	0.099672	0.663	0.699	0.63	0.55		51	57	0.809427
102	148	A	W	0.099558	0.662	0.698	0.64	0.556		299	412	0.809119
183	287	L	T	0.09946	0.662	0.697	0.628	0.548		202	229	0.808764
198	229	A	T	0.099412	0.661	0.697	0.648	0.56		247	258	0.807325
359	371	V	R	0.099035	0.658	0.693	0.649	0.562		345	386	0.806893
7	15	T	V	0.099025	0.658	0.693	0.661	0.567		60	81	0.806317
371	383	R	L	0.098827	0.657	0.692	0.647	0.56		252	294	0.806259
24	72	R	E	0.098825	0.657	0.692	0.634	0.55		259	291	0.805983
311	318	K	P	0.098789	0.656	0.691	0.679	0.568		47	79	0.805717
259	294	V	A	0.098772	0.656	0.691	0.64	0.554		86	100	0.80475
232	287	G	T	0.0986	0.655	0.689	0.629	0.547		31	186	0.804582
414	425	Y	G	0.098443	0.653	0.688	0.646	0.559		44	84	0.804528
173	214	V	S	0.098297	0.652	0.687	0.633	0.549		313	419	0.804095
26	63	G	Y	0.097911	0.649	0.683	0.633	0.547		260	286	0.803195
77	162	I	N	0.097904	0.649	0.683	0.618	0.538		48	81	0.802564
253	295	W	M	0.097871	0.649	0.683	0.629	0.545		15	41	0.802327
45	168	L	E	0.097595	0.647	0.68	0.612	0.534		303	389	0.801096
292	416	W	V	0.09738	0.645	0.678	0.61	0.533		267	283	0.80071
131	414	T	Y	0.097361	0.645	0.678	0.609	0.532		43	109	0.800611
357	401	K	E	0.097274	0.644	0.677	0.623	0.54		306	411	0.800269
187	300	E	S	0.09685	0.641	0.673	0.607	0.529		118	144	0.80002
395	403	A	I	0.096778	0.64	0.672	0.645	0.551		56	121	0.799112
232	236	G	G	0.09674	0.64	0.672	0.812	0.726		253	320	0.798854
187	301	E	T	0.096663	0.639	0.671	0.605	0.528		43	83	0.798389
307	348	S	V	0.096601	0.639	0.671	0.619	0.536		102	141	0.798326
418	427	V	K	0.09617	0.635	0.667	0.634	0.544		13	47	0.795743
48	153	V	A	0.096089	0.635	0.666	0.601	0.524		171	370	0.794436
306	421	P	H	0.096046	0.634	0.665	0.6	0.523		354	404	0.79374
33	36	G	R	0.095761	0.632	0.663	0.868	0.744		240	293	0.793132
35	327	N	A	0.095346	0.629	0.659	0.592	0.517		255	294	0.792664
166	309	A	V	0.095157	0.627	0.657	0.591	0.516		354	401	0.792406
106	144	A	F	0.095117	0.627	0.656	0.61	0.527		32	185	0.791392
197	201	A	L	0.094913	0.625	0.654	0.804	0.718		206	213	0.791273
176	181	T	A	0.094814	0.625	0.653	0.773	0.619		44	112	0.791272
359	401	V	E	0.09473	0.624	0.653	0.603	0.522		41	88	0.789192
184	188	I	L	0.094656	0.623	0.652	0.803	0.717		15	46	0.788953
102	105	A	V	0.094654	0.623	0.652	0.865	0.74		373	403	0.78883
19	65	L	L	0.094536	0.622	0.651	0.6	0.519		48	78	0.788811
310	406	E	T	0.094259	0.62	0.648	0.586	0.51		147	164	0.788396
201	239	L	L	0.094237	0.62	0.648	0.602	0.52		48	77	0.787099
263	267	A	A	0.094193	0.62	0.647	0.801	0.715		12	45	0.786937
70	129	L	A	0.094044	0.619	0.646	0.591	0.513		232	264	0.784176
16	48	R	V	0.093978	0.618	0.645	0.604	0.521		58	126	0.783858
258	294	L	A	0.093971	0.618	0.645	0.601	0.519		101	131	0.78282
21	24	R	R	0.093716	0.616	0.643	0.863	0.736		227	270	0.78259
195	199	L	I	0.093519	0.614	0.641	0.798	0.712		351	382	0.781838
66	156	T	L	0.093319	0.613	0.639	0.579	0.504		56	77	0.78173
156	349	L	S	0.093306	0.613	0.638	0.574	0.501		148	363	0.781304
239	356	L	D	0.093186	0.612	0.637	0.575	0.501		194	292	0.781126
396	401	R	E	0.093168	0.612	0.637	0.765	0.609		46	83	0.780942
19	24	L	R	0.093082	0.611	0.636	0.765	0.608		361	375	0.776624
67	70	F	L	0.092917	0.61	0.635	0.86	0.733		295	316	0.776615
280	330	L	L	0.092795	0.609	0.633	0.583	0.505		224	278	0.776518
147	366	L	D	0.09269	0.608	0.632	0.569	0.496		53	118	0.776452
116	200	Q	P	0.092686	0.608	0.632	0.574	0.499		187	293	0.776138
276	280	W	L	0.092567	0.607	0.631	0.794	0.708		168	371	0.77541
186	300	V	S	0.092284	0.605	0.628	0.568	0.495		9	112	0.774479
190	193	Q	K	0.092079	0.603	0.626	0.858	0.729		55	80	0.773483
82	112	L	V	0.092021	0.603	0.626	0.59	0.507		229	282	0.773183
278	331	D	W	0.091973	0.602	0.625	0.575	0.498		16	48	0.772862
237	300	S	S	0.091973	0.602	0.625	0.572	0.496		48	73	0.770401
10	15	G	V	0.091966	0.602	0.625	0.759	0.601		59	84	0.769586
294	303	A	Y	0.091935	0.602	0.625	0.6	0.513		361	380	0.769546
389	407	M	P	0.091738	0.6	0.623	0.587	0.506		359	379	0.769546
307	350	S	S	0.091601	0.599	0.621	0.577	0.498		417	423	0.7694
131	310	T	E	0.091587	0.599	0.621	0.559	0.488		66	153	0.768731
353	359	L	V	0.091335	0.597	0.619	0.646	0.523		124	164	0.767492
131	415	T	L	0.091203	0.596	0.617	0.556	0.485		358	400	0.767175
152	155	R	D	0.091084	0.595	0.616	0.855	0.725		194	289	0.765945
292	413	W	A	0.091069	0.595	0.616	0.556	0.485		19	72	0.765678
251	295	Q	M	0.091058	0.595	0.616	0.572	0.493		305	350	0.765341
60	162	T	N	0.09077	0.593	0.613	0.555	0.483		165	366	0.764896
239	259	L	V	0.090673	0.592	0.612	0.579	0.498		305	349	0.764269
30	33	A	G	0.090641	0.592	0.612	0.854	0.723		18	75	0.764054
118	144	V	F	0.090569	0.591	0.611	0.58	0.497		244	297	0.763831
133	148	V	W	0.090475	0.59	0.61	0.577	0.497		244	255	0.762741
173	370	V	H	0.090332	0.589	0.608	0.548	0.478		74	157	0.762421
363	396	S	R	0.090216	0.588	0.607	0.572	0.491		5	45	0.761685
317	322	M	L	0.089976	0.586	0.605	0.75	0.589		353	373	0.76032
55	78	S	D	0.089912	0.586	0.604	0.574	0.493		59	126	0.758632
315	319	R	L	0.089877	0.585	0.604	0.783	0.695		56	164	0.758259
320	327	Q	A	0.089648	0.584	0.601	0.612	0.502		45	112	0.758011
85	149	D	G	0.0896	0.583	0.601	0.55	0.477		46	82	0.756375
284	326	L	A	0.089418	0.582	0.599	0.558	0.481		254	316	0.755653
65	142	L	C	0.089385	0.582	0.599	0.546	0.474		109	117	0.754772
84	108	V	S	0.08938	0.582	0.598	0.57	0.488		87	99	0.754513
282	310	L	E	0.089202	0.58	0.597	0.567	0.486		57	114	0.754206
79	123	A	L	0.089002	0.579	0.595	0.554	0.477		243	259	0.753878
194	197	P	A	0.088996	0.578	0.594	0.849	0.716		67	81	0.753651
194	233	P	A	0.088816	0.577	0.593	0.555	0.478		215	336	0.753368
207	320	A	Q	0.088808	0.577	0.593	0.536	0.467		55	121	0.752878
229	253	T	W	0.088804	0.577	0.592	0.565	0.484		82	112	0.751105
227	263	T	A	0.088568	0.575	0.59	0.556	0.477		295	413	0.750965
16	20	R	R	0.088558	0.575	0.59	0.777	0.689		180	245	0.750921
304	308	T	G	0.088536	0.575	0.59	0.777	0.689		130	305	0.750615
67	127	F	Q	0.088524	0.575	0.59	0.542	0.47		306	350	0.750342
311	386	K	D	0.088524	0.575	0.59	0.538	0.467		159	170	0.750259
277	330	A	L	0.088393	0.574	0.588	0.544	0.47		221	278	0.749965
313	318	M	P	0.088307	0.573	0.587	0.741	0.578		202	285	0.748837
187	296	E	N	0.088297	0.573	0.587	0.532	0.463		18	73	0.7488
247	259	L	V	0.088192	0.572	0.586	0.561	0.482		41	87	0.748563
319	322	L	L	0.087929	0.57	0.583	0.846	0.712		252	312	0.748087
292	296	W	N	0.08784	0.569	0.582	0.774	0.686		40	87	0.747698
127	418	Q	V	0.087821	0.569	0.582	0.525	0.457		181	238	0.746552
287	294	T	A	0.087774	0.569	0.582	0.598	0.488		55	118	0.746181
284	288	L	A	0.087773	0.569	0.582	0.774	0.685		131	305	0.745834
112	142	V	C	0.087741	0.569	0.581	0.553	0.474		236	260	0.745525
413	416	A	V	0.087729	0.568	0.581	0.845	0.711		89	389	0.745255
30	186	A	V	0.087726	0.568	0.581	0.524	0.457		15	49	0.744896
15	48	V	V	0.087612	0.568	0.58	0.55	0.471		304	411	0.744048
157	162	P	N	0.087599	0.567	0.58	0.738	0.574		131	396	0.743322
131	375	T	V	0.087595	0.567	0.58	0.523	0.456		224	274	0.742915
174	302	T	P	0.087572	0.567	0.58	0.524	0.456		288	319	0.742025
262	265	A	T	0.087535	0.567	0.579	0.844	0.71		118	142	0.741528
61	67	A	F	0.087489	0.567	0.579	0.618	0.494		206	225	0.740718
66	69	T	T	0.087474	0.566	0.579	0.844	0.71		203	226	0.740008
148	407	W	P	0.087399	0.566	0.578	0.521	0.454		5	47	0.739937
294	413	A	A	0.087355	0.565	0.577	0.522	0.455		47	81	0.739311
121	134	R	A	0.08732	0.565	0.577	0.551	0.474		348	385	0.736812
247	267	L	A	0.087128	0.564	0.575	0.548	0.47		228	279	0.736362
58	74	L	L	0.086992	0.563	0.573	0.547	0.469		235	262	0.73552
207	212	A	L	0.086952	0.562	0.573	0.734	0.57		52	78	0.735065
395	401	A	E	0.086886	0.562	0.572	0.613	0.49		27	66	0.733909
127	173	Q	V	0.086797	0.561	0.571	0.533	0.459		132	396	0.733702
60	129	T	A	0.086782	0.561	0.571	0.524	0.454		300	411	0.733498
291	316	S	G	0.086554	0.559	0.569	0.545	0.466		45	114	0.73309
63	303	Y	Y	0.086213	0.556	0.565	0.51	0.444		151	170	0.732993
384	403	D	I	0.086177	0.556	0.565	0.54	0.462		303	309	0.732911
209	214	G	S	0.085924	0.554	0.562	0.729	0.563		389	409	0.732311
157	161	P	R	0.085918	0.554	0.562	0.766	0.677		93	99	0.732086
74	77	L	I	0.085652	0.552	0.559	0.839	0.702		56	78	0.731875
417	423	S	L	0.085649	0.552	0.559	0.604	0.48		414	427	0.731582
150	173	P	V	0.085565	0.551	0.558	0.536	0.459		236	263	0.730982
201	403	L	I	0.085411	0.55	0.557	0.502	0.438		106	137	0.730839
28	34	L	T	0.085396	0.55	0.556	0.602	0.478		138	144	0.728808
27	69	D	T	0.085382	0.55	0.556	0.522	0.449		62	85	0.727964
131	389	T	M	0.085293	0.549	0.555	0.501	0.437		63	83	0.727924
414	417	Y	S	0.085291	0.549	0.555	0.838	0.7		295	301	0.726402
123	165	L	K	0.085234	0.549	0.555	0.521	0.447		183	300	0.726144
85	151	D	I	0.08522	0.549	0.555	0.51	0.442		9	113	0.724986
73	295	R	M	0.085131	0.548	0.554	0.5	0.435		45	80	0.724753
177	184	L	I	0.085124	0.548	0.554	0.577	0.468		347	385	0.722878
212	310	L	E	0.085063	0.547	0.553	0.503	0.437		184	242	0.722834
150	414	P	Y	0.084888	0.546	0.551	0.498	0.433		264	290	0.722391
206	331	S	W	0.084879	0.546	0.551	0.499	0.434		300	410	0.722373
79	350	A	S	0.084779	0.545	0.55	0.497	0.432		125	135	0.722124
37	66	H	T	0.084777	0.545	0.55	0.528	0.451		147	159	0.721614
422	429	R	D	0.084766	0.545	0.55	0.574	0.465		134	396	0.720836
262	266	A	L	0.084601	0.544	0.548	0.76	0.67		232	259	0.720819
265	283	T	T	0.084529	0.543	0.547	0.525	0.449		122	146	0.720754
66	160	T	L	0.084173	0.54	0.543	0.495	0.43		173	370	0.719275
349	386	S	D	0.08415	0.54	0.543	0.516	0.442		359	378	0.719125
70	131	L	T	0.084118	0.54	0.543	0.502	0.433		299	410	0.71817
199	202	I	L	0.084091	0.54	0.543	0.834	0.695		171	369	0.717969
360	378	G	R	0.08407	0.539	0.542	0.521	0.445		27	69	0.717117
102	146	A	V	0.084051	0.539	0.542	0.509	0.437		159	165	0.716087
355	403	T	I	0.083798	0.537	0.539	0.504	0.434		28	182	0.715712
117	174	V	T	0.083732	0.537	0.539	0.5	0.431		351	406	0.715298
274	285	H	W	0.083674	0.536	0.538	0.524	0.448		126	148	0.714896
262	289	A	V	0.083621	0.536	0.537	0.519	0.442		14	50	0.714877
279	283	P	T	0.083554	0.535	0.537	0.755	0.665		237	297	0.713538
167	170	D	M	0.083465	0.535	0.536	0.832	0.692		158	167	0.713342
7	47	T	C	0.083447	0.534	0.536	0.507	0.434		244	294	0.713159
59	62	V	N	0.0834	0.534	0.535	0.832	0.692		15	79	0.712996
200	204	P	L	0.083352	0.534	0.535	0.754	0.664		292	413	0.711747
407	414	P	Y	0.083344	0.534	0.534	0.563	0.454		105	131	0.710972
254	319	P	L	0.083334	0.534	0.534	0.493	0.426		5	14	0.709223
282	315	L	R	0.08329	0.533	0.534	0.511	0.436		228	263	0.708945
94	158	A	A	0.083134	0.532	0.532	0.492	0.424		418	428	0.708268
29	125	R	L	0.083005	0.531	0.531	0.484	0.42		14	48	0.707277
26	29	G	R	0.082793	0.529	0.529	0.83	0.689		84	108	0.707205
48	74	V	L	0.08246	0.527	0.525	0.509	0.433		395	405	0.706885
58	65	L	L	0.082444	0.526	0.525	0.556	0.447		349	389	0.705906
133	201	V	L	0.082232	0.525	0.523	0.482	0.416		94	130	0.704836
204	227	L	T	0.082228	0.525	0.522	0.507	0.432		30	186	0.704804
301	310	T	E	0.082208	0.525	0.522	0.518	0.438		348	386	0.70342
67	150	F	P	0.08219	0.524	0.522	0.479	0.414		418	424	0.702764
301	306	T	P	0.082134	0.524	0.521	0.71	0.538		239	263	0.702644
363	399	S	P	0.082075	0.524	0.521	0.498	0.425		15	45	0.701952
306	413	P	A	0.082016	0.523	0.52	0.473	0.411		53	120	0.701468
154	178	R	R	0.081929	0.522	0.519	0.505	0.429		261	286	0.700965
355	381	T	T	0.081838	0.522	0.518	0.504	0.428		173	302	0.700502
35	186	N	V	0.081816	0.522	0.518	0.469	0.408		129	148	0.700164
209	213	G	F	0.081811	0.521	0.518	0.747	0.657		239	262	0.69777
20	25	R	V	0.081744	0.521	0.517	0.708	0.536		215	335	0.69766
204	278	L	D	0.081699	0.521	0.517	0.476	0.411		229	285	0.697517
166	313	A	M	0.081628	0.52	0.516	0.467	0.407		114	142	0.697054
236	313	G	M	0.081604	0.52	0.516	0.474	0.41		313	412	0.696565
306	315	P	R	0.081416	0.518	0.514	0.511	0.431		372	384	0.696219
70	303	L	Y	0.081382	0.518	0.513	0.464	0.404		82	109	0.696145
209	212	G	L	0.081297	0.517	0.512	0.825	0.682		7	116	0.696023
129	370	A	H	0.08128	0.517	0.512	0.464	0.403		372	387	0.694882
420	428	L	I	0.081167	0.516	0.511	0.517	0.432		292	412	0.693801
46	49	Y	G	0.081155	0.516	0.511	0.825	0.682		261	283	0.693064
54	106	T	A	0.08115	0.516	0.511	0.479	0.411		15	70	0.693024
236	240	G	V	0.081122	0.516	0.511	0.744	0.653		136	363	0.692204
257	316	A	G	0.081117	0.516	0.51	0.475	0.409		15	74	0.691599
301	346	T	D	0.081082	0.516	0.51	0.481	0.412		94	100	0.69129
187	190	E	Q	0.081021	0.515	0.509	0.825	0.681		173	179	0.689854
414	419	Y	W	0.081005	0.515	0.509	0.704	0.531		414	428	0.689601
152	174	R	T	0.080959	0.515	0.509	0.495	0.421		202	328	0.689508
122	359	E	V	0.080946	0.515	0.509	0.46	0.4		186	300	0.688282
84	146	V	V	0.080926	0.514	0.508	0.472	0.407		295	320	0.688272
182	185	A	P	0.080915	0.514	0.508	0.824	0.681		257	320	0.688027
409	413	T	A	0.080898	0.514	0.508	0.743	0.652		250	312	0.686665
47	125	C	L	0.080884	0.514	0.508	0.467	0.404		188	238	0.686616
305	309	S	V	0.080668	0.512	0.506	0.742	0.651		39	64	0.686611
52	119	D	E	0.080651	0.512	0.505	0.468	0.404		352	405	0.686086
319	323	L	A	0.080643	0.512	0.505	0.742	0.651		61	127	0.685971
295	317	M	M	0.080626	0.512	0.505	0.493	0.418		261	290	0.685394
112	115	V	H	0.080565	0.512	0.505	0.823	0.679		277	337	0.683041
106	146	A	V	0.080414	0.51	0.503	0.48	0.409		372	388	0.682466
253	396	W	R	0.080335	0.51	0.502	0.455	0.396		49	80	0.682466
161	352	R	A	0.080273	0.509	0.501	0.454	0.395		192	233	0.682146
124	415	I	L	0.080233	0.509	0.501	0.454	0.394		132	392	0.681912
291	373	S	L	0.080191	0.509	0.5	0.46	0.398		252	295	0.681259
94	102	A	A	0.08011	0.508	0.5	0.509	0.424		264	282	0.680882
182	343	A	R	0.079993	0.507	0.498	0.451	0.392		249	258	0.680791
232	327	G	A	0.079938	0.507	0.498	0.455	0.394		281	328	0.67997
234	237	L	S	0.079887	0.506	0.497	0.821	0.676		236	256	0.679813
380	383	T	L	0.079833	0.506	0.497	0.821	0.676		228	285	0.678061
382	385	I	F	0.079823	0.506	0.496	0.821	0.676		365	371	0.676605
258	300	L	S	0.079767	0.505	0.496	0.472	0.403		201	285	0.676541
134	277	A	A	0.079675	0.505	0.495	0.449	0.39		58	77	0.675549
414	427	Y	K	0.079674	0.505	0.495	0.484	0.412		132	393	0.675285
230	325	L	L	0.079665	0.504	0.495	0.453	0.392		291	323	0.674563
282	334	L	G	0.079662	0.504	0.495	0.465	0.399		107	141	0.674505
191	212	L	L	0.079522	0.503	0.493	0.482	0.409		131	393	0.672972
148	287	W	T	0.07944	0.503	0.492	0.447	0.388		307	386	0.672304
10	47	G	C	0.079431	0.503	0.492	0.474	0.403		296	410	0.671924
48	75	V	T	0.079289	0.501	0.491	0.481	0.407		10	112	0.671315
213	217	F	A	0.079257	0.501	0.49	0.736	0.644		94	102	0.671112
76	373	S	L	0.079162	0.5	0.489	0.443	0.385		218	335	0.670576
214	222	S	G	0.079154	0.5	0.489	0.5	0.416		240	256	0.670557
118	121	V	R	0.079124	0.5	0.489	0.819	0.673		257	290	0.669992
66	289	T	V	0.079106	0.5	0.489	0.443	0.385		163	362	0.66997
										58	160	0.669867
										349	386	0.669347
										353	404	0.668175
										73	157	0.667575
										158	166	0.667411
										375	381	0.667366
										131	392	0.667201
										218	332	0.665378
										164	366	0.665317
										295	317	0.664107
										164	362	0.664004
										358	379	0.663929
										43	89	0.662869
										93	129	0.662426
										100	128	0.66239
										148	396	0.66179
										30	89	0.661735
										213	335	0.661519
										60	67	0.661111
										84	100	0.660297
										389	408	0.659064
										103	137	0.658941
										298	412	0.658913
										188	233	0.657367
										155	169	0.657106
										31	183	0.656802
										29	35	0.656681
										57	117	0.655818
										94	128	0.655724
										253	312	0.65545
										70	79	0.655031
										52	119	0.654562
										130	306	0.653752
										281	326	0.653613
										124	148	0.653201
										224	267	0.653171
										351	385	0.650608
										299	411	0.650432
										306	409	0.650388
										349	407	0.65032
										41	85	0.650135
										184	297	0.650057
										21	178	0.649511
										42	85	0.6495
										171	368	0.649268
										106	133	0.649153
										192	230	0.649124
										109	138	0.64875
										303	370	0.648368
										190	300	0.64813
										51	79	0.647937
										119	143	0.647843
										149	367	0.647436
										61	125	0.647269
										26	63	0.645801
										395	407	0.643486
										414	426	0.643212
										275	334	0.643144
										54	121	0.642508
										362	380	0.642431
										58	73	0.641711
										51	118	0.641702
										31	185	0.641619
										150	171	0.641247
										32	188	0.64075
										42	112	0.640626
										417	426	0.640464
										48	70	0.640263
										57	81	0.639471
										359	380	0.639435
										9	111	0.639293
										191	292	0.638415
										263	289	0.637549
										352	406	0.63746
										252	298	0.637236
										165	365	0.636886
										253	295	0.636226
										417	425	0.635829
										5	373	0.63496
										173	369	0.634174
										88	100	0.634096
										117	142	0.634007
										243	255	0.633567
										272	279	0.63311
										5	12	0.63177
										414	425	0.631275
										128	148	0.631025
										301	411	0.630835
										86	99	0.630344
										168	370	0.630309
										43	105	0.630092
										86	133	0.630002
										47	82	0.62992
										8	117	0.629571
										228	271	0.629024
										95	129	0.628982
										361	398	0.628854
										53	117	0.627629
										301	309	0.627186
										212	335	0.627068
										151	166	0.626568
										171	371	0.626148
										55	122	0.625766
										370	388	0.625347
										130	304	0.625226
										191	234	0.624515
										132	307	0.623769
										27	63	0.623452
										345	351	0.623043
										155	173	0.621513
										260	294	0.62109
										247	254	0.620923
										271	278	0.620897
										49	74	0.619802
										305	348	0.619025
										44	85	0.618876
										288	321	0.618816
										364	394	0.618739
										102	130	0.618242
										90	100	0.61771
										88	99	0.617647
										8	116	0.616711
										148	367	0.616521
										15	67	0.616412
										95	131	0.616272
										172	371	0.616111
										349	409	0.616074
										164	365	0.615983
										57	121	0.615792
										31	182	0.615634
										252	303	0.615587
										253	315	0.615142
										94	101	0.614769
										123	135	0.614467
										51	117	0.614191
										62	86	0.61352
										118	143	0.612624
										277	339	0.612086
										249	312	0.611831
										42	108	0.611712
										55	119	0.61111
										12	321	0.610917
										380	403	0.610869
										92	100	0.610733
										33	190	0.610336
										41	83	0.609953
										364	398	0.609421
										174	302	0.609355
										76	157	0.609118
										61	83	0.608881
										418	427	0.608658
										360	377	0.608584
										349	408	0.608399
										17	70	0.608146
										305	411	0.607773
										224	273	0.607402
										191	289	0.606671
										12	112	0.606606
										301	410	0.606388
										28	66	0.606299
										12	80	0.606207
										389	407	0.605422
										344	387	0.605212
										421	428	0.603831
										123	142	0.603789
										41	108	0.603591
										256	295	0.601486
										52	118	0.601374
										418	426	0.601058
										175	183	0.59967
										5	117	0.599402
										16	75	0.598251
										317	419	0.597859
										12	82	0.597377
										268	286	0.597288
										45	84	0.595703
										61	86	0.595576
										345	384	0.594749
										150	367	0.592166
										90	390	0.591418
										54	118	0.591008
										7	47	0.590591
										129	305	0.590178
										62	84	0.590037
										42	87	0.589661
										308	349	0.58937
										150	172	0.589012
										146	363	0.58838
										195	226	0.587969
										394	403	0.587758
										395	402	0.587662
										51	120	0.587622
										363	396	0.5876
										114	121	0.587457
										281	329	0.587445
										303	405	0.58718
										119	144	0.586847
										241	294	0.586457
										127	133	0.58609
										300	409	0.586069
										150	170	0.585798
										94	131	0.585702
										234	263	0.585502
										155	166	0.584979
										91	100	0.584436
										128	150	0.584417
										341	387	0.583738
										158	170	0.583413
										90	99	0.58228
										213	221	0.582059
										89	105	0.582046
										360	376	0.581833
										171	302	0.581757
										30	185	0.580981
										43	111	0.580729
										43	88	0.58072
										215	332	0.580249
										152	174	0.579727
										19	28	0.5797
										304	412	0.579189
										306	408	0.579185
										306	349	0.579184
										149	166	0.578186
										127	304	0.577474
										342	387	0.577297
										7	375	0.577069
										87	100	0.576853
										368	391	0.576724
										171	366	0.576624
										382	388	0.576309
										360	398	0.575863
										349	405	0.575342
										359	375	0.575179
										10	111	0.574503
										304	410	0.574287
										203	219	0.574101
										372	385	0.573995
										28	69	0.57218
										73	156	0.572073
										78	423	0.571719
										302	411	0.571416
										61	85	0.570977
										367	393	0.570814
										87	302	0.570291
										19	182	0.570252
										61	128	0.570158
										358	364	0.56908
										13	46	0.56894
										41	86	0.568206
										268	280	0.56816
										95	130	0.568037
										114	123	0.567562
										350	408	0.567081
										251	313	0.566955
										259	293	0.566541
										130	307	0.566314
										124	159	0.56611
										5	375	0.565562
										24	69	0.565469
										58	123	0.565218
										159	366	0.565026
										306	428	0.564975
										303	411	0.564537
										89	99	0.564524
										34	189	0.564129
										199	230	0.564085
										82	114	0.564044
										253	294	0.56326
										206	331	0.56308
										86	101	0.562366
										365	372	0.562249
										133	396	0.561713
										223	271	0.561392
										281	334	0.561002
										60	127	0.560829
										101	132	0.560543
										307	347	0.560482
										65	186	0.559675
										351	373	0.55952
										136	146	0.559067
										241	298	0.559033
										128	149	0.55903
										61	129	0.557972
										13	45	0.557799
										232	267	0.557673
										360	399	0.556443
										23	64	0.556189
										13	81	0.556099
										90	98	0.555151
										4	14	0.555004
										42	88	0.554987
										58	125	0.554747
										206	217	0.554156
										236	291	0.553704
										26	39	0.553316
										59	81	0.552377
										172	369	0.55128
										155	167	0.550745
										302	370	0.549713
										9	318	0.549068
										36	186	0.548793
										59	83	0.547921
										93	128	0.547845
										132	305	0.547694
										35	186	0.547511
										3	14	0.547419
										301	408	0.547342
										240	298	0.547243
										252	316	0.546728
										224	275	0.546323
										152	170	0.544657
										179	342	0.543568
										390	408	0.543566
										7	112	0.542401
										149	170	0.541367
										362	373	0.540806
										390	409	0.540802
										292	317	0.53948
										171	365	0.539212
										65	183	0.539027
										302	389	0.539003
										150	414	0.53882
										28	63	0.538598
										177	246	0.538507
										130	373	0.53814
										119	142	0.537529
										232	261	0.537412
										149	171	0.537371
										63	85	0.53726
										28	34	0.536639
										295	312	0.536069
										59	109	0.535631
										28	64	0.535504
										39	87	0.535376
										203	223	0.535264
										13	80	0.535041
										417	428	0.534956
										361	394	0.534455
										9	114	0.533218
										117	144	0.533184
										121	143	0.532341
										345	385	0.532288
										305	351	0.531656
										202	282	0.531591
										159	167	0.531576
										181	241	0.531294
										248	255	0.531181
										86	105	0.530995
										19	179	0.53093
										120	143	0.53084
										231	260	0.530504
										363	397	0.530488
										10	318	0.530343
										305	408	0.529337
										366	373	0.529138
										130	392	0.529057
										49	76	0.528758
										389	405	0.528686
										8	379	0.528074
										243	258	0.527368
										374	382	0.527223
										52	120	0.527102
										14	80	0.527056
										300	309	0.52687
										180	246	0.526107
										391	405	0.524786
										310	419	0.524087
										405	411	0.5237
										231	270	0.523454
										244	252	0.521793
										124	146	0.521026
										129	304	0.520375
										101	130	0.520316
										199	222	0.520281
										358	398	0.520191
										303	312	0.520183
										301	412	0.520012
										245	298	0.519551
										12	318	0.518658
										163	359	0.518602
										90	389	0.517497
										48	57	0.517205
										132	395	0.517058
										62	83	0.51652
										224	272	0.516238
										205	331	0.515734
										66	83	0.515159
										299	409	0.515135
										254	315	0.515108
										4	13	0.515066
										7	14	0.514852
										75	157	0.514791
										158	164	0.514735
										202	331	0.514539
										394	402	0.513895
										44	114	0.513383
										368	394	0.513111
										60	129	0.512893
										25	64	0.51245
										225	278	0.512078
										125	138	0.511251
										305	406	0.511189
										367	394	0.511094
										92	98	0.510604
										365	374	0.5098
										364	391	0.509753
										4	11	0.509479
										165	362	0.509242
										5	381	0.509067
										224	270	0.508795
										207	214	0.508666
										91	128	0.508436
										127	303	0.508174
										360	397	0.507958
										5	11	0.507901
										390	410	0.507868
										359	398	0.507274
										273	282	0.506851
										354	400	0.506741
										306	410	0.506566
										91	129	0.506141
										300	408	0.505764
										27	35	0.505381
										41	105	0.504987
										45	109	0.504783
										46	59	0.504538
										225	279	0.504076
										214	335	0.503481
										62	126	0.503217
										306	407	0.503036
										301	409	0.502745
										29	65	0.502609
										82	108	0.501885
										344	388	0.501176
										10	113	0.501111
										363	398	0.501036
										45	59	0.500679
										147	366	0.500492
										358	399	0.500478
										65	83	0.50041
										15	80	0.499972
										50	80	0.49986
										43	86	0.499489
										14	78	0.499464
										27	39	0.498927
										30	182	0.498685
										411	432	0.497447
										311	345	0.497357
										82	105	0.496986
										44	90	0.496813
										298	309	0.496642
										25	69	0.49629
										49	81	0.496097
										127	171	0.495182
										392	408	0.494913
										194	293	0.494609
										21	182	0.494609
										12	46	0.494452
										187	240	0.494273
										40	88	0.49382
										182	342	0.493447
										7	381	0.493042
										364	393	0.492866
										260	288	0.492817
										7	379	0.492718
										375	400	0.492378
										382	403	0.492192
										66	81	0.491673
										6	12	0.49128
										392	405	0.491015
										8	113	0.490574
										93	101	0.490442
										122	164	0.490163
										351	409	0.489896
										5	48	0.489522
										368	389	0.489427
										62	127	0.488822
										407	414	0.488303
										44	89	0.488023
										175	245	0.48775
										39	88	0.48743
										95	102	0.487283
										344	385	0.487123
										210	335	0.486958
										221	274	0.486934
										52	117	0.486732
										21	269	0.486708
										127	302	0.486637
										355	379	0.48622
										80	114	0.485942
										392	407	0.485898
										171	303	0.485849
										23	69	0.485222
										7	178	0.484476
										44	108	0.484315
										130	393	0.483644
										33	185	0.4835
										171	372	0.482609
										41	61	0.482416
										177	245	0.482317
										205	332	0.482243
										303	351	0.481943
										29	66	0.481765
										218	331	0.481469
										289	320	0.481127
										250	386	0.480821
										183	301	0.479893
										49	73	0.479835
										156	349	0.479606
										135	364	0.47945
										105	128	0.479175
										296	416	0.479063
										99	130	0.478697
										207	215	0.478144
										32	65	0.478031
										256	287	0.477969
										120	142	0.477513
										253	313	0.477444
										27	37	0.477076
										352	385	0.476979
										310	348	0.476923
										220	274	0.476834
										109	144	0.476485
										86	132	0.476451
										301	407	0.475718
										299	408	0.475676
										163	360	0.475357
										305	409	0.475308
										18	40	0.475144
										89	390	0.475073
										209	335	0.475001
										298	312	0.474979
										60	151	0.474041
										5	383	0.473935
										302	410	0.473905
										355	380	0.473825
										7	380	0.473255
										295	415	0.47323
										353	381	0.473098
										99	131	0.473032
										124	151	0.473008
										417	427	0.47211
										92	129	0.471557
										396	407	0.471556
										408	414	0.471307
										80	117	0.47079
										135	147	0.470767
										17	41	0.470758
										415	428	0.47048
										150	368	0.469673
										302	309	0.469576
										211	335	0.469495
										173	301	0.469159
										252	291	0.468487
										16	74	0.467838
										358	375	0.467651
										289	324	0.467472
										257	316	0.466793
										3	16	0.466669
										368	388	0.466465
										7	315	0.466441
										280	327	0.466301
										9	379	0.465922
										64	183	0.465704
										380	400	0.465674
										16	49	0.4653
										301	389	0.464966
										269	279	0.46449
										131	304	0.464216
										168	372	0.464177
										89	98	0.463873
										133	392	0.463818
										6	381	0.463498
										14	46	0.463448
										133	395	0.463247
										249	309	0.462625
										364	373	0.46224
										172	302	0.461962
										150	418	0.461897
										304	409	0.461685
										4	383	0.461219
										41	63	0.460846
										5	13	0.460619
										2	16	0.460241
										88	101	0.460225
										168	369	0.46007
										80	118	0.459939
										131	389	0.45913
										7	45	0.458945
										9	381	0.458782
										39	65	0.458608
										249	303	0.458398
										236	289	0.457763
										249	349	0.457738
										4	12	0.457695
										15	39	0.457656
										5	265	0.457092
										369	389	0.456975
										302	408	0.456904
										398	405	0.456141
										34	186	0.455995
										77	161	0.455195
										203	225	0.454802
										215	339	0.45473
										5	178	0.454715
										53	121	0.454697
										240	252	0.454584
										150	428	0.454494
										94	127	0.45425
										226	328	0.45414
										221	275	0.454123
										198	226	0.453858
										349	388	0.45374
										62	129	0.453668
										367	392	0.453507
										221	282	0.453116
										60	153	0.4531
										131	414	0.452902
										27	34	0.452512
										367	391	0.452479
										187	299	0.452197
										132	306	0.451571
										370	387	0.45129
										70	156	0.451219
										202	221	0.451022
										109	141	0.450856
										43	82	0.450635
										43	90	0.450385
										364	397	0.450314
										298	410	0.450295
										87	101	0.450111
										287	319	0.449874
										248	298	0.449858
										41	84	0.4496
										351	388	0.449548
										55	77	0.449433
										7	318	0.448778
										43	61	0.448599
										232	293	0.448481
										31	187	0.448077
										41	62	0.44789
										5	382	0.447715
										358	401	0.447712
										23	29	0.447681
										47	117	0.447487
										7	314	0.447274
										47	57	0.446855
										100	130	0.446749
										50	77	0.446585
										150	427	0.446559
										148	399	0.446557
										344	384	0.445625
										275	339	0.445603
										198	288	0.445315
										303	369	0.445049
										16	78	0.444793
										363	399	0.444644
										252	300	0.444515
										14	79	0.44426
										166	305	0.443931
										131	390	0.443781
										276	334	0.443731
										305	410	0.443379
										268	274	0.443371
										5	44	0.442834
										26	65	0.442827
										368	390	0.442779
										19	65	0.442763
										4	374	0.442628
										153	159	0.442513
										44	109	0.442168
										91	130	0.441946
										151	171	0.441324
										110	117	0.440571
										300	415	0.440442
										171	304	0.440437
										61	130	0.440254
										192	234	0.440233
										123	139	0.440049
										350	407	0.439827
										361	397	0.439774
										219	332	0.43973
										50	79	0.439726
										350	404	0.439455
										56	163	0.439105
										44	81	0.437588
										49	57	0.437585
										170	365	0.437512
										396	430	0.437281
										248	302	0.43715
										7	114	0.437112
										18	74	0.437089
										395	404	0.437024
										264	284	0.436554
										251	347	0.436529
										301	308	0.436179
										46	57	0.435303
										372	389	0.435249
										93	130	0.435124
										410	432	0.434928
										133	148	0.43489
										191	297	0.434323
										248	303	0.433871
										3	13	0.433084
										147	166	0.432633
										391	408	0.432517
										133	393	0.43247
										26	66	0.432336
										218	336	0.43219
										274	337	0.432133
										391	410	0.431203
										171	305	0.431073
										152	175	0.430942
										306	427	0.430865
										10	117	0.430828
										13	44	0.430594
										353	400	0.430528
										62	128	0.430463
										260	289	0.430393
										394	405	0.430156
										417	424	0.430119
										63	84	0.429794
										29	37	0.429751
										303	390	0.429483
										253	317	0.429453
										130	148	0.429022
										314	419	0.428725
										59	105	0.428528
										85	100	0.428353
										121	142	0.427985
										291	317	0.427612
										131	310	0.427499
										8	112	0.427384
										388	394	0.427193
										311	347	0.426594
										135	362	0.426466
										302	407	0.426426
										158	169	0.425887
										421	427	0.425701
										304	408	0.425613
										206	212	0.425165
										49	55	0.425016
										249	348	0.424893
										361	373	0.42483
										166	369	0.424361
										92	128	0.424108
										150	423	0.423897
										166	368	0.423842
										4	373	0.423758
										205	285	0.423654
										41	64	0.423624
										132	397	0.423558
										129	306	0.423515
										42	83	0.423073
										24	72	0.422743
										388	405	0.422477
										168	374	0.422115
										69	154	0.421901
										65	81	0.421413
										12	81	0.421033
										12	317	0.420845
										391	403	0.420837
										251	319	0.420679
										183	344	0.420496
										16	40	0.420427
										30	183	0.42023
										362	378	0.41991
										117	143	0.419833
										351	371	0.419732
										12	381	0.419593
										350	410	0.419384
										150	302	0.419265
										47	78	0.419161
										166	362	0.419124
										26	69	0.419037
										295	410	0.418704
										11	112	0.418556
										30	66	0.418434
										67	83	0.418323
										149	414	0.418322
										173	303	0.417922
										173	368	0.417701
										9	375	0.417672
										3	373	0.417265
										7	113	0.417197
										99	128	0.416719
										299	309	0.416707
										251	348	0.416581
										162	359	0.416304
										31	65	0.41623
										287	320	0.416193
										5	374	0.416132
										277	342	0.415803
										343	385	0.41577
										29	182	0.415728
										391	411	0.415624
										95	101	0.415475
										235	266	0.41536
										348	409	0.415167
										28	35	0.415048
										371	384	0.414605
										132	391	0.414485
										88	98	0.414381
										346	385	0.41427
										12	178	0.414146
										7	13	0.414095
										120	145	0.413974
										275	337	0.413973
										149	173	0.413802
										267	279	0.41374
										8	381	0.413738
										368	393	0.413454
										8	178	0.4134
										127	166	0.413166
										30	63	0.412816
										148	366	0.412575
										244	300	0.412474
										195	293	0.412365
										368	392	0.412193
										90	129	0.412161
										86	104	0.412134
										261	323	0.411822
										12	44	0.411773
										34	190	0.411562
										30	39	0.411546
										44	88	0.411255
										5	15	0.411194
										194	296	0.411073
										44	61	0.410963
										131	395	0.410877
										391	409	0.410851
										5	380	0.410725
										25	66	0.410698
										213	332	0.410605
										17	77	0.410367
										127	305	0.41026
										391	398	0.410206
										130	303	0.410178
										353	375	0.410001
										362	398	0.409557
										396	432	0.409327
										231	283	0.409105
										355	381	0.408759
										100	127	0.408581
										32	89	0.40833
										301	312	0.407831
										248	385	0.407675
										3	383	0.407472
										105	132	0.407396
										46	79	0.407324
										17	49	0.407085
										205	281	0.406952
										70	151	0.406945
										48	153	0.406707
										89	101	0.406494
										396	429	0.406257
										228	268	0.405969
										19	183	0.405941
										350	385	0.405432
										17	39	0.40539
										100	131	0.405324
										56	118	0.40511
										30	37	0.404925
										98	129	0.404783
										43	87	0.40466
										148	407	0.404654
										148	397	0.404459
										392	409	0.404386
										414	432	0.404165
										305	428	0.404101
										203	221	0.40341
										129	302	0.403396
										14	81	0.403249
										149	363	0.403203
										93	102	0.402934
										58	159	0.402768
										220	278	0.402681
										63	126	0.402514
										92	99	0.402339
										225	286	0.40216
										54	122	0.402015
										15	78	0.401705
										13	41	0.401543
										2	14	0.400725
										249	304	0.400286
										249	302	0.400023
										272	278	0.399949
										307	428	0.399749
										305	386	0.399647
										3	44	0.399234
										4	45	0.399198
										97	430	0.398895
										302	308	0.398223
										151	367	0.398151
										309	416	0.397974
										18	72	0.397875
										26	37	0.397844
										352	382	0.397702
										3	374	0.397616
										45	58	0.397368
										152	169	0.397162
										250	384	0.396992
										198	286	0.396969
										351	389	0.396861
										88	389	0.396719
										171	367	0.396663
										202	332	0.396513
										60	128	0.396367
										164	170	0.396317
										164	355	0.396238
										47	83	0.396165
										250	301	0.396149
										61	133	0.395601
										3	43	0.395492
										18	42	0.395208
										65	126	0.395098
										382	389	0.394746
										12	383	0.394687
										357	379	0.394626
										155	171	0.394577
										362	374	0.394566
										16	41	0.394559
										21	179	0.394471
										304	428	0.394216
										147	363	0.394165
										267	285	0.394164
										303	410	0.394085
										149	155	0.393972
										306	414	0.393702
										239	260	0.393405
										366	372	0.392941
										45	57	0.392818
										131	391	0.392734
										407	429	0.39234
										212	218	0.392193
										166	304	0.392028
										392	410	0.391942
										308	350	0.391899
										207	222	0.391713
										86	131	0.391694
										18	39	0.391202
										235	264	0.391151
										249	385	0.390933
										295	309	0.390821
										8	378	0.390765
										213	336	0.390306
										304	312	0.390286
										129	303	0.390179
										109	118	0.390178
										302	405	0.390147
										35	190	0.390077
										389	410	0.389851
										220	275	0.389552
										364	392	0.389491
										306	429	0.389342
										12	387	0.38927
										175	302	0.389136
										220	273	0.389063
										183	302	0.388915
										84	109	0.388904
										364	372	0.388746
										250	385	0.388624
										90	128	0.388622
										183	299	0.388605
										10	116	0.388538
										4	47	0.388417
										244	251	0.388282
										125	131	0.388267
										44	59	0.388085
										371	385	0.38803
										63	183	0.387887
										359	377	0.387858
										46	58	0.387494
										305	407	0.387474
										3	47	0.387456
										93	127	0.387443
										12	83	0.386794
										343	388	0.386492
										240	247	0.386299
										199	225	0.386169
										274	334	0.385713
										25	182	0.385165
										15	83	0.384805
										243	262	0.384786
										117	123	0.384715
										3	15	0.38441
										97	428	0.38406
										208	335	0.383898
										255	298	0.383672
										353	359	0.383544
										42	84	0.383104
										411	427	0.383081
										312	412	0.383059
										84	91	0.383038
										199	223	0.382648
										308	386	0.382579
										130	390	0.382532
										32	182	0.382439
										12	108	0.382358
										128	302	0.382151
										152	171	0.382125
										66	152	0.381911
										235	286	0.381815
										62	90	0.381629
										302	412	0.38146
										9	315	0.381453
										304	429	0.381341
										55	117	0.381188
										149	366	0.380949
										349	382	0.380944
										4	16	0.380836
										362	400	0.380744
										47	59	0.380613
										247	298	0.380487
										296	411	0.380276
										33	187	0.380231
										362	399	0.380189
										214	421	0.3797
										150	166	0.379636
										305	429	0.37926
										285	328	0.379219
										305	389	0.378918
										80	427	0.378707
										132	390	0.37861
										19	39	0.378592
										5	176	0.378305
										305	347	0.378295
										306	348	0.377997
										216	341	0.377976
										163	355	0.377647
										253	395	0.376924
										210	218	0.376681
										187	301	0.376359
										202	286	0.376267
										102	146	0.376167
										131	411	0.37578
										211	217	0.375598
										345	414	0.37517
										233	260	0.374619
										295	411	0.37459
										115	121	0.374545
										137	396	0.374473
										358	403	0.374394
										31	68	0.37408
										96	131	0.373743
										203	213	0.373725
										225	285	0.373632
										5	114	0.373462
										130	391	0.373309
										21	28	0.373177
										152	429	0.372969
										411	428	0.372892
										250	303	0.372752
										357	399	0.372638
										223	270	0.3726
										24	68	0.37253
										206	335	0.372527
										302	409	0.372378
										30	64	0.372312
										150	369	0.372304
										205	282	0.372262
										163	361	0.372022
										213	331	0.371943
										422	428	0.371831
										84	133	0.371831
										59	89	0.371585
										240	291	0.371484
										43	62	0.371476
										244	302	0.371064
										17	40	0.370861
										244	259	0.37051
										302	369	0.37033
										28	185	0.370316
										370	390	0.370245
										294	300	0.370019
										239	290	0.369992
										86	302	0.369957
										105	130	0.36992
										13	83	0.369344
										282	331	0.369339
										74	81	0.369013
										90	130	0.368532
										130	302	0.368521
										131	308	0.368306
										304	430	0.368178
										90	97	0.367755
										12	182	0.367643
										152	172	0.367476
										5	262	0.367263
										163	365	0.36705
										11	111	0.366875
										262	290	0.366738
										297	412	0.366675
										411	433	0.366665
										21	219	0.366654
										4	85	0.366647
										225	331	0.366542
										129	149	0.366463
										353	361	0.366343
										278	339	0.36621
										150	425	0.365858
										362	397	0.365729
										19	25	0.365682
										227	279	0.36562
										13	178	0.365596
										150	432	0.36519
										170	302	0.364994
										257	294	0.364705
										369	388	0.364589
										309	410	0.364195
										306	425	0.363079
										148	306	0.363062
										164	359	0.362652
										96	129	0.362573
										9	322	0.362488
										311	386	0.362341
										17	69	0.362241
										3	45	0.361812
										13	49	0.361366
										317	416	0.361251
										43	114	0.361041
										259	287	0.361015
										44	60	0.36098
										361	378	0.36077
										13	48	0.360528
										298	304	0.360456
										48	59	0.360415
										102	128	0.360331
										65	153	0.360215
										307	406	0.360214
										136	362	0.360202
										410	428	0.36012
										128	304	0.359966
										306	351	0.359901
										355	402	0.359842
										25	65	0.359689
										47	58	0.359603
										4	216	0.359436
										91	127	0.35923
										304	415	0.35893
										249	301	0.358917
										236	255	0.358232
										202	289	0.358152
										149	396	0.358081
										366	375	0.357939
										94	132	0.357833
										84	104	0.357738
										27	36	0.357567
										303	403	0.357553
										205	335	0.357541
										305	430	0.35737
										34	89	0.357278
										26	35	0.357083
										300	312	0.357024
										29	39	0.356881
										173	371	0.356776
										90	391	0.356737
										13	182	0.356646
										162	360	0.35657
										102	135	0.356508
										7	182	0.356345
										16	39	0.356032
										74	160	0.355689
										252	313	0.355605
										70	126	0.355521
										175	369	0.355018
										13	42	0.354797
										27	68	0.354727
										150	303	0.354676
										10	178	0.354549
										46	61	0.354529
										92	130	0.354515
										150	426	0.354508
										51	119	0.35443
										136	396	0.353921
										106	144	0.353443
										278	335	0.353428
										410	427	0.353016
										346	384	0.353006
										37	250	0.352634
										364	396	0.352629
										132	394	0.35262
										214	420	0.352556
										42	86	0.352359
										25	34	0.352336
										93	393	0.352289
										128	303	0.352281
										310	428	0.352247
										63	86	0.35208
										9	178	0.351789
										276	337	0.351652
										62	130	0.351205
										61	105	0.351185
										166	308	0.351164
										355	378	0.351127
										363	393	0.350811
										149	397	0.35079
										149	427	0.350776
										280	326	0.350749
										244	299	0.350379
										304	432	0.349975
										396	433	0.349719
										91	99	0.349479
										86	130	0.349278
										359	401	0.349245
										8	111	0.349232
										13	82	0.3491
										307	429	0.349079
										25	63	0.349037
										15	265	0.348965
										5	81	0.348892
										255	291	0.34858
										361	402	0.348536
										215	341	0.348251
										5	46	0.348097
										9	108	0.347953
										306	405	0.347876
										94	133	0.347758
										253	392	0.347756
										395	408	0.347619
										12	181	0.347569
										46	84	0.347404
										127	173	0.346968
										44	91	0.346829
										353	365	0.346591
										303	313	0.346472
										388	408	0.346448
										12	373	0.346364
										398	432	0.346271
										166	303	0.346195
										252	302	0.346039
										253	396	0.34592
										303	408	0.345845
										127	170	0.34582
										40	85	0.345765
										390	405	0.345551
										96	428	0.345513
										6	117	0.345448
										115	142	0.345445
										357	380	0.34535
										4	384	0.345295
										306	430	0.345291
										39	63	0.345035
										370	383	0.344991
										28	39	0.344956
										48	82	0.344814
										249	386	0.34463
										12	254	0.344505
										370	385	0.344431
										361	399	0.344384
										296	409	0.344235
										93	391	0.344163
										24	178	0.3441
										80	419	0.34406
										46	60	0.343982
										244	301	0.343882
										158	165	0.343654
										215	338	0.343509
										19	27	0.343279
										164	363	0.343148
										3	17	0.342562
										47	430	0.342459
										129	392	0.342388
										305	390	0.342356
										183	245	0.342319
										21	272	0.342311
										274	338	0.342251
										300	407	0.342097
										36	300	0.342046
										229	324	0.342046
										28	181	0.341956
										357	403	0.341891
										32	190	0.341641
										348	408	0.341318
										9	378	0.341311
										87	98	0.340906
										86	102	0.340723
										410	433	0.340692
										42	111	0.340626
										260	323	0.340567
										87	303	0.340506
										409	432	0.34047
										149	368	0.34036
										415	427	0.340274
										58	151	0.340263
										393	432	0.340134
										291	416	0.339906
										7	378	0.339864
										132	360	0.339844
										248	312	0.339825
										31	66	0.339819
										12	380	0.339731
										256	293	0.339647
										302	433	0.339399
										347	408	0.339126
										183	342	0.339122
										19	70	0.339055
										21	181	0.339015
										25	39	0.338935
										39	89	0.338758
										4	44	0.338738
										302	432	0.338492
										277	335	0.33845
										362	428	0.338444
										131	171	0.33828
										150	429	0.337933
										132	364	0.337759
										90	96	0.337653
										152	428	0.33729
										21	273	0.337246
										275	338	0.337172
										234	293	0.337103
										100	126	0.337057
										6	383	0.336928
										94	409	0.336822
										205	328	0.336792
										248	300	0.336682
										45	61	0.336666
										13	43	0.336602
										248	304	0.336485
										12	375	0.336417
										198	328	0.33604
										364	395	0.335705
										184	234	0.335573
										369	390	0.335382
										187	238	0.335246
										51	77	0.335053
										86	129	0.334908
										112	123	0.334807
										150	411	0.334784
										7	262	0.334719
										202	223	0.334579
										101	133	0.334428
										29	36	0.334209
										15	42	0.334187
										85	99	0.334108
										3	384	0.334014
										210	217	0.333873
										2	371	0.333695
										390	407	0.333398
										4	141	0.333243
										22	272	0.333119
										16	38	0.332956
										392	411	0.332864
										164	360	0.332846
										180	238	0.332695
										93	105	0.332507
										43	59	0.332448
										17	76	0.332357
										30	184	0.33209
										4	376	0.33203
										180	247	0.331394
										17	71	0.331386
										136	148	0.331296
										8	375	0.331136
										38	87	0.330956
										94	105	0.330889
										170	366	0.330825
										308	347	0.330813
										92	393	0.330686
										300	308	0.330592
										221	279	0.330326
										149	428	0.330323
										24	223	0.330174
										72	153	0.329746
										206	214	0.329707
										241	293	0.329704
										301	405	0.329507
										248	301	0.32941
										48	117	0.328967
[truncated: 89,380 more rows]
