# Supplementary material for: Structure determination of the HgcAB complex using metagenome sequence data: insights into microbial mercury methylation
Source: Commun Biol. 2020 Jun 19;3:320. doi: 10.1038/s42003-020-1047-5 (PMC7305189; doi:10.1038/s42003-020-1047-5)
Supplement: Supplementary file 4 — Supplementary Data 2 [file 42003_2020_1047_MOESM4_ESM.txt]

>HgcA
MDGFARTAAGPVPRVRTYLRRDDRVGDLRARLGTNRHDFKVVPGLYCVGEPDRTSPVLVTANYKLTFDTLRERLTSIDAWLLVVDTRGINVWCAAGKGLFTASEVAFSVNAVRLHQVVEHRELILPQLAATGVAAREVERICGFKVLWGPIRARDLPAFLRNGNKADEAMRGVTFTLRERAALIPVELYQLRKPLFAAIPLLFLLSALGPDLFSPPALWQRGISAVTATLVGALAGSVLVPLFLNRLPWRQFWPKGALVGGAAGTLAALYLPVHGWADPLALTLWATAVASWQAMNFTGSTPYTSPSGVEKEMRRGMPLQALAALAAAGLWLAGPFLGMKDFRYIDGVSSLALDTDKCVGCGSCVDVCPHRILAVRERKTTILDFDACMECGACARNCPVEAITVTPGTGCAAYLVSVWLHRLTGRKIDAACC
>LO132_10034110
----------EILQTTSELAGEDRRAWLKARLGISRMGHRVEPGLYSLGNPNRNSPVFVTANYRLSFNALRSQLGGTDCYILVLDTEGINVWCAAGKGTFGTGELVRRIESTNLKDIVGHRKLILPQLGAPGVAAPEVVRRTGFKVEWGPIRASDIPEYMRTR-RTTEEMRTVRFDLTDRMEAIPVEIKNVFAPLALATVVLFLIGMRST---------------ALMILAIAVAGVVAFPILLPFLPTHDFTSRGFLLGVIASIPFMAGAYSANANEALALTLLIAPWVAFLALNFTGSTTFTSRTGVRREIFRYIPIIAVTFILGLGLEI--------------SVNTLKFTPSLCTNCGACLDVCPHGVFAPGNERVQIARHEACMECGACQLNCPVGAVTVNSGVGCATAMIYAALTGRKEVSCG----
>Ga0118733_100470839
-----------PPEISSGWTLEDHLGALRVRFTLGRNRYRVKPGLYALGRPGKDSEVLVTANYKLSFDLVRKSLSGLNVWILVLETYGINVWCAAGKGTFGTDELIRQVKDSQLSLSVSHKRLIVPQLGAPGVAAHHVKKATGFSVKFGPVRIADTKEYISSEYRKSETMRTVEFKFKDRLILTAVELANSLPYLIVAIIFLALLSGIHSEGYSFALIWKEGLKVGLYVLAAYMSGAFLAPLLLPLLPFRHFGGKGLVTGLLVFGLILIGGKDISTLSMFGWFLISGAISSYLTMNFTGASTYTSLSGVRKEMGIFVPIQIAFALAGLALLIISKLI--DTQKYLKNVATLEYDPSLCNGCRLCIEVCPHTVFKMTGKKAEVINPDKCMECGACELNCVPGALKVKQGVGCAAAVISGFLKGTEPNCD-----
>Ga0075525_10005835
----MHPEQSTIKHTTSDLLTSNRIDHILARLGVRRSEHRVEPGLYALGNPTEESPVFVSANYTLSFDALRSSLHGIDGYILVLDTMGINVWCAAGKGTFGTDELVYRIESTGLCDIVRHKTLIVPQLGATGVSAHKVRSRSGFKVEFGPVRAGDLPEYLKTH-TATEEMRRVRFPLSERIVLIPVELFLIPLPVLVATVIISLIGGYMA---------------AAGVISAILAGVVLFPILLPWIPTKDFSTKGFIIGGLVALPFAWSAFQGAWALALAYLLVMPPITAFLALNFTGATTFTSVTGVRREIYAHVPKMAWMFAGGIIIMIILALM---------DSNTLEYKPELCINCGMCSTVCPHGVFRAGETRAKLVNSLACMECGACQLNCPVGAIKVDNGVGCAFAMMWSAITGSSEISCGS---
>Ga0105711_1023148
-----------------------------------------KPGLYALGEPESDSPVLVTANYKMSFDLLRKSLVGRHAWILVLDTKGINVWCAAGKGTFGTEEMIDRIQASRLHEVVSHRRLIVPQLGATGVAAFEVKKYTDFSVCYGPVMVQDLPLFLDNNCQATPEMRIKHFPFKERLVLVPVEIMQGLQQGIPIILVLLLVSGLASDEPFLQAMLVHGLPPSLAILAGISAGAIVTPLLLPWIPGRAFSVKGAICGLILFTILFILSRGYSLLEQSSWLLLTLAVSSWFGMAFTGASTFTSLNGVKKEMLRAMPVQFVSIVSGIGLWAAALW---AELRYLEEVVTLEYDQEKCIGCGICAIVCPHEVFVVENKKAAILRRNLCMECGACMRNCPAVAITVEAGEGCVRGVINELLGIE----------
>Ga0182019_10002248
--GFVDTPSGRLPQVSSALSRQDHWGTIKARWGVGRMDYCVNAGIYALGTPDNNSPVFMSANYKMSFDRLRSALKGRSGWILVLDTKGINVWCAAGKGTFGTDELVRRIESSGLKNIVSHRKLILPQLGAPGVAAHKVKKNSGFSVQYGPIRAEDLPAYLDVGLKATEQMRIMTFPLKERAVLIPIELIEAMKPLLIIAFAFLILAGIGGPSGFWANVGSVGLFAVCALFSAVIGGAVLNPLLLPYLPGRAFSIKGFSIGIVIALILLYLRNINGRIESLAWLLIIPAMSGYLAMNFTGCSTYTSLSGVKTEMRWALPLEIACGAVGTIMWIGAIF--MKNPVYLKNVVTLQLDENKCTGCGMCLDVCPHEVFKMNTKHVIIQNRDACMECGACSLNCPANAIAVQSGVGCAAAVINSMLGRNDGECCC----
>Ga0153774_1077576
-----------VPRVSPKWRLSDHARAALVRLGPGRDSYRIAPGLYALGNPDQDSPVLVTCNFKLTFDTLRRQLAGQSCWLLVVETYGINVWCAAGKQSFSTEEVARRVRQAGLDRVVSHRTLVLPQLAGPAVAAHRLRKLCGFRGVFGPVRIEDLPRFLQSGMRADREMRLVRFPLPQRLEVALVEIYGARRFLLGTLLACFVLAALGPGGFTLTGIAGAGLGAFATVLTGFATGVFVVPALLSRIPFRPFAAKGLLAGAAAALLPAGLLAG-TLSQALAQVLACSAFASWFAMSYTGSTPFTSLSGVDREMRRYMPAQGGLLLAAILVWLIGAW---QGFRYL-EESTLEYDPDKCVGCGNCLAVCPHQVFELGEARARCRDRGACMECGACALNCPAGAIRVRQGVGCAEAVLYGWLSRV----------
>Ga0102541_1004205
--GWLDTPAGEVPKVSPVLTADDKRGTISMRIGIGRDSYAITPGLYAFGEPNENSHVIVTCNYKLTFDHLRSTLSKLDLWVVVLDTKGINVWCAAGKGTFGTAEVIKRVNESSIDKVVNHRDLILPQLGAPGVSAQEVKRATGFKVHYGPIRAEDITAYLDAGMVATPSMREATFTLKERAVLIPVEISLLLSPLKWVIPLLFILSGLGPSIWSPSAAVTRGFALFMGLFAGGLGGAVFLPLLLPYLFWREFSLKGAAAGAGVTLILLLFGGALNWLEALSLIVLGSAVASYAGMNFTGTTPFTSPTSVEKEMRRWVPIQIGTAALSLAGWVGGAFI--KGFDYL-GVNTLEFDVEKCVGCGMCLTVCPHAVFTRSDAKVTLDKPAKCMECGACAINCPVAAITVKPGVGCASAILHSWITGEEASCDC----
>FeGluAir_10018116
---WLDTPAGRVPRIGTELGIGDHLGGCMARWGIGRMEFMVPPGLYAIGYPSATDPVLVTANYKMSYDLVRRSLAGRNVWLLVLETFGINVWCAAGKGTFGTGELVRRVKATGLSDVVSHRLLILPILGAPGVAAHEVARRTGFRVSYAAIRAADLPEYLDNGMVTTPEMQQLTFTLYERLVLIPVELVLALKSVAVIGAVSLLLMSALG-N------VTAGISGFCAYLGAWLSGVVLGPLLLPWLPGRSFAIKGAVVGLLWSAVFYWLAGGTAWAVTAAVFLALPAVSAFYTLNFTGCSPFPSRSGVKKEMRIALPAMGGALVVSVLLMLAGRFL---GYRYLKNVVTLKLDQPTCIGCGRCLEVCPHQVFELTLKKAAVRDLDACMECGACALNCPVKAISVDAGVGCASGMINEWLQERNFKATGGS--
>Ga0077109_1016159
--MKIEEKQTEFYXCDSIITLXNRWDHFLARFGWRRNHRRVKPGLYKLGNPTQESLVFVSANYTLSFDALRSSLKGIDGYILVLDTRGINVWCAAGEGTFGTDELVHRIEMTELSKVVNHRSIILPQLGAPGICAHEVGKSSGFKVEYGPVRSSDLPNYLKTR-TATAEMRRVRFNLRDRLELIPVEIMAFLFIAIIAILIGLFTGEIW---------------KSLQILGILITGLVLFPILLPWIPTRDFITKGLLLGGVAVMMIYFLFGWALAWETLINMLIMTPVVAFLALNFTGSTTFTSRTGVRREIFTYIPILTAMFISGIIFSIVMYL------VQRKAINTLKYKPELCINCGMCSTVCPHGVFTPGKDTAKIVKFEACMECGACQLNCSMNAITVESGVGCATAMILSALKLRKTESCGE---
>BRHa_1003408
--GEIQTPAGTVPQISTKLAFSDTLGTWKARWGVNRMNYRINPGLYAVGAPDNTSPVLVTANYKLTFDVLRKELCGLSLWVLVLDTKGINVWCAAGKGTFGTEELVTRIAKTNLLQIIAHKTLILPQLGAPGVSAHEVSKHTGFRVVYGPVSAKDIKAFINLEMKANDEMRTVKFSTYDRLILTPMELVGTFKISLMIFGVLFLLNLVGIGPFG--------FTDFYAYAGALIIGCVITPVLLPLIPGRAFAWKGWLLGLPWAIAVLNGWPEATSMRAIGYLLILPSISAFCAMNFTGASTYTSLSGVLKEMKIAVPAIVISISMGIILIFVNSFI---NHKYLKNVTTLILKADKCTGCGRCIQVCPHKVFDLKNGKSEIIDKDGCIECGACAKNCLFNAIEVKPGVGCAYAIIMGWLRGTEPSCDC----
>Ga0116142_10027919
--------------TVSTLTFADRFDHFLARWGVNRMSHLVKPGLYRLGNPTPDSPVFASANYTLSFDALRSALIGIDAYILVLDTKGINVWCAAGKGTFGTDELVNRISCTGLASVVRHRTVIVPQLGAPGISAHQVLRRSGFRVEYGPVRARDLPEYLKTR-KATTDMRRVRFPFVDRVVLALVELVHAAVPTLIAAILLYFLAGPVA---------------SLAAVTAVLAGTVLFPALLPFLPTRDFSTKGLILGVLVALPFAVYGATQHVVAGIIPLLLMPPVVAYLALNFTGCTPHTSRTGVKQEIFRYVRVMVAMAGCGIFLAILSAI-----------ENTLLYYPERCINCRRCSQVCPHGVFAEGSETAVLTDSTRCMECGACALNCPVQAIEVQSGVGCAWAMISAALRGKDMDNCTC---
>Ga0118731_106646560
--GFKDTAAGSVPKIKPKLEISDILGSIKVRLGINRSQYKVAPGLYSMGDAVPASPVLVTANYKLSFDVLRKELDGENVWILVLDTRGVNVWCAAGKKTFSTHEVIRRVKMTRLQEIVSHKRLILPQLSATGVSGKQVKKACGFRVTWGPIQARDIRSFLKAGLKADKAMRRVTFTFLERLILVPVELSFLRKYLLWILLAGFILSGICSSLFSFGLAWSRGLIVVTACAAGIFTGAVAAPVLLPWIPGKAFAIKGVITGLIMGAGMVLVLKSINPMEAASLILFIISISSYLAMNFTGSTPYTSPSGVEKEMRIAIPFQAVAITLAIAGWIGSMF--MKKFRYLSDVTTLNLDTEACTGCGTCEIVCPHGVFEIEAHKAGIVDRDGCMECGACATNCSVDAISVDPGVGCAAYIIQTWIKGKETASCGG---
>Ga0116169_1001033
----VDGPSGKIPRVSSELTWRDRLGAVKARFGIGRMHYTVDPGLYAIGMPDKKSPVVVTANYKMSFDSIRSALHGRNAWILVLDTKGINIWCAAGEGTFGTEELLRMIEESGLKDMVVHRNIILPQLGAPGVSAHLVKRYAGFNVHYGPVYARDVGAYIDSGFKATAKMRRKTFSFLERAILIPVELVSVIKPAMIIIPIILFICGFGREARFMQNIINEGIFAVTAFLSGIFSGAVLTPLLLPYIPGRAFTTKGILIAPLIFFLLLYTRRLHEILFHLALLFIAISASAYLAMNFTGASTYTSLSGVKKEMRWALPFEIAAGLCGFTLLVVSRFF--KGLIYLKDVVTLKLDTSRCIGCGMCIEVCPHGVFEMNGRYVRIKMQDACIECGACSINCPASAITVDRGVGCAAAVINSMLNRKDSACCCS---
>Ga0070729_10037327
---------GPVPQLNTRLSAQDRWGGFKVRLGLRRNRYAVEPGLYAVGQPDQQAPVLVTANYKLSVDALRQELTHLDAWILVLDTNGVNVWCAAGKGTFATEELIHRLHVSRLAEVVTHRQLVLPQLGASGVTGREIRRRTGFRVLWGPIRARDLIRFLENPQHVDPSMRRISFTLMERILLIPVEIGAALKPTAWALGIAIAIALLLAGPGTLASVFQCMLLGAVAAGVGIVSGTVLTPILLPWLPGKAFALKGAILGLAATVFCHMALYPT-LASGIALALMTIVTSSFFAMNFTGATPFTSPSGVEKEMRIAIPVQAVSMAIGTIVWLKA----MRDMTYLPGVSTLTYDASRCNGCRTCTLVCPHGVLKMNGRQAIIHNKDRCMECGACARNCPAQALDVQPGVGCAAYIIQTWIKGKDAACCGD---
>Ga0100399_1036181
------HTNNNIPIVTTNLNFLDLLGNVKVRCSIFRNNYKVKPGLYAVGTPDKNSDVLVTANYKLSFDHLRKNLIGINAWILVLDTKGINVWCAAGKGTFGTKELISKIQEFLIDKIVEHKKIIVPQLGAVGVSAHEVKNATGFNVKYGPVRATDLKAFLSNSYRADKKMRTVFFSFKDRLILTPIEFIGHLKYFIFLLAVVFILSCFKNATFNVDNAFSYFKVPLLNLFSAYIVGTIITPILLPFIPTRNFAFKGIFLAIILFVILLFNVFGNSVLEIISFFFLNIAIASFTTMNFTGASTFTSLSGVKKEMKIAIPIQIILFVVGIVIWTVTRFI-----TYLKNVSTLELDVNKCTGCNMCVIVCPHNVFEITNKKSQIINKDFCMECGACQRNCPENALSVTTGVGCAAGIIIGLINGTAPDCGC----
>Ga0075530_1000024
------IRKMEIMQTSAELTMNDILGTWKARWGINRMNYKVEPGLYSIGKPDSNSPVLVSANYKMSFDMLRKELKGIDAWILVLDTKGINVWCAAGKGTFGTRELQTRIAIVQLEKVVSHRTVILPQLAAPGISAHEVFKLSGFKVLYGPVKAKDIKEFINSGMKATAEMRTVRDSAYDRLVLTPVELVGTFKVSLMIFGILFLLNLLGFGPFG--------FIDFYAYMGAVLVGCVLTPVLLPWIPGRAFAWKGWLLGFLWAVLVNSLNGWNSILRALGYLLILPSVAAFYAMNFTGASTFTSFSGVQKEMRIAVPAIVISIFLGIVLILVNSLI---KSRYLKNVSTLKLKTDQCTGCGRCIEVCPHNVFLIEDRKSVIVDKDRCMECGACVKNCPVKAIEVKPGVGCAYAIIMGWLTGTEPSCDG----
>Ga0116155_10010800
--GFVQSGAMLIPKVSTELSFKDRFSGVMVRLGYRRMHYSVRQGLYAVGNPDPGSPVIVTANYKLTFDVVRKELSGMNLWILVLNTHGVNVWCAAGKGTFGTGEIARMVKMTKLSTVVSHRDLIVPQLGAPGIAAHRVKELTGFSVVYGPVRICDLKRFLDNGNSADREMRTVRFPLVERMKLTPLELVIGWKMILPILLISLL----H---FS----------SFIPLMGSIIIAIFVFPAVFPYLPFRSFVLKGAVLGLIWAGISSLLFAH-DIYAVAEFFLLIPPLVAYPAFNFTGSTTFTSPSGVRYEIKKYTWPFIVWLSAGVIMYFVN--------KYIDNVVSLCFDESKCTGCGMCAEVCPHNVFKVDG-VAEIINRNGCIECGACAKNCQFGAIKVCSGVGCAYAMIKSKVTGKECSCC-----
>Ga0131853_10001026
------------------LTARDIIGAWKTRWGIGRDSYAVNPGLYAVGNPKDDSLVLVSANYKLTFDVLRKNLTGMDCWLLILDTKGVNVWCAAGKGTFGTEELISRIEAVKLSRVVAHKNIILPQLGAPGVDSNEVKRRTGFAVTFGPVRAGDIQRFILSGNIATAEMRRVNFTFKDRLVLTPIEIMAAAKISLPIFVILLFTNLFAKRPFD--------KRDAAAYVGAVFSGTVLTPVLLPYIPGKMFAWKGWLVGLLGTVGVLRGFSQGDGLMSMGKLLLLPAISSFLAMNFTGASTYTSPSGVRKEMQKALPLILVAAGIGLVLMLGAHL-----HNYLKNVTTLCLSVEKCVGCGICAVVCPHKVFVIEEKKARIAEKDFCIECGACKLNCPTKAIEVNPGTGCAAAIIIGWVTGSEPSCDSN---
>Ga0123353_10929115
---------------------------WKARWGIGRMAYAVEPGLYAMGDPSNESPVLVSANYKLTFDTLRKNLDGFNCWLLILDTKGINVWCAAGKGTFGTDELVRRITSSGLSGYVSHKRLILPQLGATGVSAHEVAGRSGYQVLFGPVRSEDIKAYIGAGYKATKEMRTVKFTFSDRLVLTPMELIPALKYSLPVFGGMLLANRFAAKPFD--------RTDVAANAGAIISGTVLTPALLPYIPGKAFSLKGWLMGFACTAGILGLSRKGSRLASAGSLLLYPALSSFLAMNFTGSSTYTSPSGVNKEMKKALPFIVGSAAAGAALTLGI-------MRYLKDTATLAFAAEKCTGCGRCLEVCPHGVFDIIGKEAQVVDKDLCMECGACALNCPAGAIDVSAGVGCAAAIIMSWF-------------
>Ga0099972_12004489
----HPTPRGMILSVTGKLTWRDRFGTFRARISGYRMKYQVSPGLYALGNPGESSPVAVTANYKLSFDELRRSLADTDAWILVLDTGGINVWCAAGKGTFGTSELIKQIDRAGLHHIAKGRSLIVPQLGAPGINAAAVKAASGFRVHYGPVMARDISAYISSGMKKDKSMSMVPFSAIDRLVLIPMELNPAAKKFIPLALGLFAVSGLTPEGIIFRTALEQGGLFILSITAALITGAALVPLLLPFFPVRAFALKGAAAGFLIIIIVSKIYRNMDPLVFAVTAIMVPVISSYLALMFTGSTTFTNLSGVKKEMRYAIPIFIFLSAVSAMLLVIFK-------KYLKNVATLAYDQSRCTGCRLCIEVCPRGVFIIENQKALITDRDRCIECGACALNCAFKAITVEAGVGCAQAVIHSMIYGGEPSCDC----
>Ga0172380_10000119
---ALETPVGTVPQVATVLAGRDRWGTLLVRSGFGRMRYTVEPGLYGVGSPNDDSPVLVTANYKLSFDHLRAALGGLDAWILALDTNGINVWCAAGKGTFGTATLCAQVAASRLAQLVRHRRLIVPQLGAPGIAAHAVKQQSGFAVVYGPVMARDLSEFFARGMQATPAMRRKTFLLPERAVLVPVELVIAGKWVLPLIVVMGGVSGLGPASFW-ENVREHGGWTVAGLASGLLAGTGLTPLLLPVLPGRAFSLKGGVAGLLAALIFLALWSEGSPLAALAWLLIIPAISSFFGMEFTGASTYTSLSGVKKEMRIAVPLQAAAVTVGLFLLVWAR------LLYLKGVATLRLEQEACIGCGMCLTVCPQEVFALTHGKVRISEHDACMECGACMLNCPFGALWVQSGVGCAQAVFNTMLGRSSEACCS----
>Ga0182010_10000633
----VTISDSAIPLISTKTSFTDFMGAVMVRWGIRRDHYRVSPGLYAVGNPGPGSDVFVTANYKLSFDALRKNLTGVNGWILVLDTKGVNVWCAAGKGTFGTKELVNRIRLVSLDKIVNHKRLILPQLGATGVSAYKVKEETGFNVHYGPVRAADIKRFINSGYRADKKMRKVTFGFRDRIKLIPNDFMYGKYYLAGAMAFFFIISGMSGRGLSYKDFYGQGGPAILKILLAYFSGIILTPLLLPYIPGRRFSFKGFLTGFLVFLSLVLLKAGNDYMEIVSWFFIITTVSSFMAMNWTGSSTYTSLSGVKKEMKVSIPLQIGFALIGVVIQVVGKFI-MKDLVYLPDVVTLNLCQDTCNGCGMCIQVCPHEVFELSGKKAHIIRRDYCMECGACALNCPVQAVTVKSGVGCAAGIISGILNNSEPTCGC----
>Ga0137333_1014144
---WLTTGSGKVPRIGSRLTFSDHLGACKARWGIGRLNYLVPAGLYAMGDPTPEDPVVVTANYKMSYDIVRRVLSGRNVWLLVLETFGINVWCAAGKGTFGTDELVKRINGSGLANIVKHRRLILPILGAPGVAAHEVTGRTGFSIKYGTIRAADLPEYLDNGMVTTPALRELTFSFYERLVLVPVEIVHALKSLILFGGLIFLTAALAG-G------LTVGIVAFLAFLGAVMTGLAITPILLPWIPMRSFAAKGALAGVAWSVIIYLLKGGDNWPVTLAAFIALPAISAFYALNFTGCTNFTSRSGVKKEMRISIPVMGAMLLVSTLIFIAARFL--RGFRYLKNVATLELDQALCNGCGRCMDVCPHQVFALVEKRAAISDLDACMECGACAKNCPATAIRVDAGVGCASGLINEWLRERRIR-------
>Ga0123357_10033503
----------AIQTVSTRLSFKDVLGGWKVRWGIGRMNYKVDPGLYAVGTPDENAPVLVSANYKLTFDSLRKELSGLNCWLLILDTKGVNVWCAAGKGTFGTGELINRIAATVLSDVVTHKTLILPQLGASGVNSNEVKRQSGFSVVYGPVRARDIKAFLSTVNKATPEMRTVKFSILDRLVLTPMEIVPAAKISVVIFGVLFLLNLFAVKPFG--------LLDFIAYAGAVLVGSFLIPVLLPFIPGRAFSFKGGLLGLIWAAVAVWLFGF-GWLAAIGYILMLPSLSSYLAMNFTGSSTYTSPSGVLKEMKIALPIIVSASVIGAILLLLSRVF-----TYLKKVASLNLLPEKCIGCGMCANVCPHRVFEVTGGKARIT-NDRCMECGACAVNCPTNAITVHAGVGCAAAIIKGWLTGSEPSCDC----
>JGI24721J44947_10036247
--GWIASPAGRIPQVSDHLTLRDVFGSWKARWSVSRMRYSVPPGLYAVGNPDADSPVLVSANYKMSFDVLRRELSGQDLWILVLDTKGINVWCSAGKGTFGAEELVGRIAQTKLPDVVKHRTLILPQLSATGVAAHEVQKLSGFKVVYGPIRASDIPAFLASGLKASAEMRRVRFGLLDRLVLVPIELVGVIKPMLLLIAVLFGVNLAVAGSAPSVGLLHKTLIDFVPFAGAVLTGIVAVPVLLPYLPGRAFAWKGWLMGLAWTAAYAWLASVHRWGLTLAYILILPAIASFLAMNFTGSSPHTSHSGVAREVKCSLPLIKVSAGLGVLLWAVRLFV----QQYLKNVVTLDLNRDDCIGCERCLEVCPHGVFAVDSGKAVIQDRDMCIECGACARNCPTGAVTVSAGVGCASAIIRSKKSGGAPCC------
>Ga0079037_100012574
----------LVPRISSARVWADRWGAYKARWSIGRMDYRVDPGLYALGKPDEQSPVLVTANYKLTFDSLRAALPGRDAWILVLDTRGINVWCAAGKGTFGTKELMGRIGSSGLDQIVAHHELILPQLAGPGVSAHRVKRSSGFKVIYGPVRTEDLPAFLDGGFKATPEMRVKTFTIRERVALIPVELVGAFKVVLLVLPVIFLTDSLRAGGFW-SNGLTHGLDPVLAILTAILAGTVLTPLLLPWLPGRAFSFKGLITGVLSALAFVFSRWGHDRLEMAAWVILIPALSAYLAMNFTGSSTYTSLSGVKKEMRLALPLQIGAGVLALGLWLGSHL-----LVYLKDVVTLELHEEKCVGCGMCLLVCPHAVLRPSNGRVEIRERDACMECGACAQNCPVEAVSVQSGVGCATAVINSLLGRKSDSCCCT---
>JGIcombinedJ13530_100157876
----------------------------KARLGFDRMGHRVRPGLYAIGFPDRGSKVLVTANYSLSFDAVRSYMQGRNAYILVLDTKGINVWCAAGKGTFGTAEVLKAVEATGLKDVVDQRVLILPQLSASGVTAKDVKDGCGFKVEFGPVRSEDLPAYLDGG-ACTEVMRTVRFNLRDRLVLAPVELRNYRWGLLLLLLVTILVPFHGF-----------------MAMILTLSGLFLFPALLPYLPHKDLSLKGMFLGALLVTPFALYQFSSTLLAVAAEYLLLVPWIGYLGLNFTGSTTFASRTGVKREIFTYIPPMAFMAVTGAVLAVVGA----------KPINTLVFHPGKCVNCGLCLQVCPHRVFAPGERRVRLAKAGDCMECGACQRNCPSGAIKVESGVGCAAAMIMAALKGSDEVNCGEDC-
>Ga0118657_10045807
-----EVNGTAYPVVSSELKFSDFQGAVMVRWGFNRDRYRINPGLYAIGTPGPDSEVFVTANYKLTFDHVRKNLSGTNGWILVLDTKGINVWCAAGKGTFGTKELVDRIKMVSLASIVNHRRLILPQLGATGVAAHKVKEETGFNVHFGPVRASDIKTFISRKYHADKDMRKVKFGFAERLKLIPNDFMYGKFYLLGAMLLLYLLSGLSPKGISYKDFSGQGGPSVLTVFLAYFSGIVITPMLLPYIPGRYFSLKGFISGMLVFTGYLLLVPKYNIIAGVSWFFIVGAISSFTAMNFTGSSTYTSLSGVRKEMKVFVPLQISLAVVGIILQVVGKLI-MKELIYLSDVVTLTLCEDTCNGCGMCIKVCPHGVFELSAKKAHIVRRDYCMECGACALNCSVQAISVNSGVGCASGVISGILRNSEPVCGD----
>Ga0172379_10156168
--------------------------------NLFRQSVGIRPGLWFTGEADPALPLLVTGNQWLTVWLLWRTMRRQPARFLVIDTAGINVWCAAGKGKFSAAGIVAILAALEPDAVTDGRVLVLPKLGMSGVNLDELRA-HDLEVRIGPIYRHDLPAWLSNLPLRDAHDAVYQFNLRDRAWTLGPSLWQFGIYTVGIGAALAVWHWFTRTGIW-----------WQAALWPLVLGAAY-ILLFPWLPTRRFAVKGFFLALVIALALVAAWFTGYWPALIFYLCYFFGMGLWFGLYYTGNSGVSNYSLVKEEIVAILPLAALLLVGALAAIIVC--------------------NEQCNGCARCVHICPRGALTLRSGAAFLPDRFQCLECAACALNCPRAAIEVTKGTGCLAAIIKEDILHVTPK-------
>Ga0116247_10101342
-------GALPVPRVATEWSRRDYLETIRVRWSIGRMNYRVEPGIYAAGSPDRTSNVFVTANYKLSFDHLRRSLNGLDAWIMVIDTKGINVWCAAGKKNFGTKELVKRIRIHHLDQVVDHKRIILPQLGATGVSAHEVKKMTGFTVTYGPIKASDIKAFLNAGMKATEEMRTVQFPLKDRLKLIPVDIFYGKYFLVLIPALFFILSGLSQKGYSVDLVVGNGWKATVNLLAGYLAGCALTPVLLPWIPFRRFSLKGLILGIAVAFVLFTGMTGENPLETASWFLLIPGLSSFMAMNFTGSSTFTSLSGVQKEMKGMVPVQIVITGLGLACWIVSRFV---GFVYLPDVVTLKLDEQLCNGCRMCIAVCPHAVFGITERKAHIKNRDLCMECGACAMNCPQGAISVKSGVGCAAGILNGLIRGTEPTCDC----
>Ga0118731_114673275
------------------------------------MKYTVEPGIYAVGNPDSESIVLVSANYKLSFDALRKELGGLDAWIIVLDTKGINVWCAAGKGTFGTDEIVHRIGLVELEKIVNHRKIILPQLGAPGVAAHEVKKRCGFSIIYGPIRACDIIGFIKAGMKATPQMRQVRFSLYDRLVLTPVEFVINGKYVIVLMAVLFVLSGINSGGYSIDLAMIHGLRSIVNLFAAYLSGAVIVPLLLPLLPGRSFSFKGFSLGLFMAVVLFLFKLTGSRLETVAWIFMVSAVSSFLAMNFTGASTYTSLSGVKKEMRVAVPLQIIAGVVGMGMWIAGRFV--KGQIYLKNVATLELNTEKCIGCGLCAIVCPHRVFEMKEKKAAIVDVDLCMECGACGLNCPVEAINVKSGVGCAAAVLNGMFGGDEVCC-DC---
>Ga0103680_10003139
-------QGRTIPVIATGLKASDSWGGIKARLGFGRMRYSVLPGLYAVGAPVAESDVFVTANYKMSFDALRSNLAGMDAWILVLDTKGINVWCAAGKGSFGTDELVSRIARVKLSTVVSHTRVILPQLGAPGVSAPAVAKRSGFRVVWGPVRAADIREWLAAGRKKSGSMREVNFDFKDRMLVAPLELVHSWPLVPAALILGLLFGLPAT-QGW----VKRALPASILLLGTIPVGTLLFPALLPLLPTRSFAVKGALLGAVWAASCAMAFHM-TFMVALGGVMLAAPVTAFFALNFTGASTYTSQPGALLEVEKSFWPMIISSVAGVALVAVSRFV----LTYLKNGETLALDSEVCTGCGACVDVCPHAVFDIVAGKALIVRRGACMECGACSRNCPVVAITVHAGVGCAAAIIIGKLRGVAPTCGGDSC-
>Ga0072941_1106114
-----------FTVASTVLSAKDILGAWKVRWGIGRMTYRVNAGLYAVGKPDNNSPVLVSANYKLTFDTLRKNLSEIDCWLLILDTKGVNVWCAAGKGTFGTDELIDRIEKTGLAEIVSHRQIILPQLGASGVNSIEVAKRSGFTVVFGPVRAVDIRRFIADGYHATPEMRRVKFTTLDRLVLTPVELVSSLKTSLFVFGVLFLINLFTTRQFE--------IYDIVAYLGAVFIGSVLTPLLLPIIPGRAFSWKGWLLGMVWTVYIIWLLSQGYWLLTVGYLLLLPSVSAYLAMNFTGSSTYTSPSGVLKEMRIALPLLIGSSFLGAVLVLINKLF----LRYLKNVSTLSLMADKCIGCGKCTEVCPHGVFVLADGKVQVAQKDLCMECGACALNCPVNALEVKAGVGCAVAIVKGWFTGSEPSCDC----
>WOR8_10001996
--DFVETAVGAIPKIDTTLKIRDRAGTVRARLGISRDRYRVAPGLYSVGKPGAASPVLVTANYKLSFDSLRRELTTIDAWILVLDTRGVNVWCAAGKKTFSTDEVIRQVNRVGLDRVVSHRELILPQLGAPGVSSRAVKKGCGFKVIWGPIRASDLQKFLTNGRKAETKMRQLTFSIGERLILIPVEFSLIVKPSLVILFAVFVLSGISPDIFSFSAAWFRGLNVVVAYLLGIVAGAVFVPVLLPWLPMRQFYLKGILTGLVAGIIVLFLSNNISRLESLTLLLLTTAVSSYAAMNFTGATPFTSPSGVEKEMRQGIPIQIMAVTTAIFAWVASPFV-MQNFRYLNNVTTLQLDVEKCIGCGMCGIVCPHTVFKVGGSKACIADRDACMECGACAANCPTAAISVTPGVGCASYIIQTWIKGKDTV-------
>Ga0082212_10400488
--------------VATSLSLKDTLGAWKVRWGIGRMSYRVDPGLYAVGKPDGASPVLVSANYKLTFDVLRKNLAGVDCWLLILDTKGVNVWCAAGKGTFGTCELAHRIEAVGLSKIVKHRELIVPQLGAPGVSAHEVTRRTGFSVTYGPVRASDITTFVSSGCKATKAMRTVQFTLRDRLALAPVELVGAAQKSLPVFGVLFLLNLFAARPF--------GIHDTAVYTGAVLAGSVLTPVLLPFIPGRAFSWKGWLLGLCWTVSALGFWTSGCWLLAAGYLLLLPSVSAYLAMNFTGCSTYTSPSGVLKEMRIALPLIVGSALVGATLALIQSLM-----TYLENVATLSLAAERCVGCGRCVDVCPHGVFSATDKKAQIVAKDLCMECGACAVNCPARAIEVSAGVGCATAIIKGWITGSEPNC------
>Ga0136851_10257833
---------------------RDRLGHWRVRWGIGRARLRVAPGLYAVGAPDARSVVLVTANYKMSFDRLRSELSGRDAWILVLDTKGINVWCAAGKGTFGTDELIRRVEAARLSEIVEHRKLVLPQLGATGVSAHEVHKRGGWRVVYGPVRARDLPAFLDARMQAAPEMRRVRFPVRNRLVLVPVELVQAAPYFLGAAAALILMSGLGTDGYSLNRLMNAGPRSLLLLASTFLAGAAAAPALLPWLPGRAFSLKGAWTGLLAVLVILAVGPFDNWAEAGGWLLLGPAISSFLALNFTGCSTYTSLSGVRREMRFAVPAQVTAAVLGTALWLAARFI----LRYLRGVATLALDSAKCNGCRMCVAVCPHAVFAIVDKRARIVDADGCMECGACALNCPEEALAVRAGVGCATAILASGARGTEPACDCS-C-
>KVRMV2_100050162
----QQTAVGEVPQVTTNLTAVDIFGSWQMRWGIGRDRYRIAPGLYAIGTPDASTEVLVSANYKLSFDHLRKELAGRNLWLLVLETYGVNVWCAAGKGTFGTEEIIRRVKASELDRVVDHRRLILPQLGAPGVAAHEVRKGCGFSVSYGPVRASDLPAFLDAGRKASAQMRRVTFSARERLILTPVELTGLGRQTLYALLAVLVIGGIGPSVFSFSGLYQRGGSALLVFLCGLLAGAVVTPLLLPRLPWRAFAAKGALVGTGTALLCLLLWGKSGAANGFALLLAMPAVASWYAMNFTGSSTYTSPSGVEKEMRRAIPCQIGALVAAAASWVYAAF---SEHQYLNDCVSLELXXEKCTGCGMCQIVCPHAVLQVEAGKARIDARERCIECGACAQNCAFDALQVKAGVGCASAIVYGWLTGKEASCD-----
>JGI24141J26756_1002847
--GAIDTPLGQVPVVPATLTSLDRIGGYKVRWGVGRYTYTVDPGLYAIGEPSDRSPVLVSANYKLSFDALRRELSGRGAWILVLDTRGINVWCAAGKGTFGTDEVVRRIEAADLSLVVAHNIVVVPQLGAPGVSAPEVRRRTRFRVVFGPVRAEDLPAFLDGGMRATPEMRRVRFTLRDRLVLVPVEMRNLLLVTVAAAAGAAVTGGIGASVYSLSAALARAPLAVTACIGAVFAGAVIAPLLLPWLPGRMFSVKGALAGVLVAAALLVASPAVSAVSLAAACLLVVAGGSFGAMNYTGTSTFTSLHGVEREMSASVPWQIAGAALAAALWIAGGW-----LRYLEDAVTITYDPDKCTGCQLCTMVCPHGVFAMEGNRAKLVDRGACMECGACQLNCAFDAIRVESGTGCAAAIFASWFNGGEVTCG-----
>Ga0116155_10037642
-----------FPQISSRLTKLDTLGTWKVRFDIGRMSYTVDPGVYALGQPTIHSPILVTANYKLTFDALRSAIPDLTAWILVLDTDGINVWCAAGKGTFGTANLFKHIEQYQIAELVSHRELILPQLGAPGICAHEIQKISGFRVIYGPILARDIPAFMAQGKKATPAMRIKTFHWQERMVLVPIETVHGMTRMFWLLMLMFFLSLLLH-YHNMQLGLMIGLKCMATLLSAFFVAVTLTPLLLPYIPGRALTIKGWNIGMLWVCILGIIQYHNTWLEFGGLASIGLAITGFCAMEFTGATTYTSLSGVKKEMRWAVPMQLMLLILGWISWCASNI----KLRYLANVATLRLDSERCVGCGMCIEVCPHAVFVLQDQKICIQDQDACMECGACANNCPANALHVKAGVGCATAVINTALGRTGDCCCV----
>Ga0105104_10002116
----------LIRNITPALSIFDYIGACKVRLGIKRMQYSVEPGIYAINQPDTDSPVLVSANYKLSFDALRSKLKGIKAWILVLDTKAVNVWCAAGKGTFGTEELVSRIESSGLANFVNHRKLILPQLGAVGVSAHEVRKKSGFSVIYGTVRASDIKAFLDSGCKATEDMRRVRFNLYDRLVLTPVEFVNSLKYLVSAMILFFVLSGLNSKGFSRELMFQNGVVSATILFAAYIAGTVVSPLLLPWIPGKSFAFKGAFIGLLITAVLWNFGITGNWANTLAWLLLVLPICSYLVMNFTGCSTYTSLSGVKKEMRIAVPLQVISAVLGIIFWVILRFI---KLKYLRNVVTLELNVDKCIGCGMCVAVCPHRVFQLNNKKAEIIDRDACMECGACSRNCPVDAISVKTGVGCAAAVIQGFIQRTEPVCD-----
>Ga0082212_10125122
---------KEVQTVSTTLSGKDILGAWKTRWGIGRMDFKVDPGLYAVGKPDDQSPVLVSANYKLTFDTLRKNLSGLNCWLLILDTKGVNVWCAAGKGTFGTDELVNRMEAVGIAGRVTHRKLILPQLGASGVCAHEVTRRTGFSVVYGPVRARDINEFFTLGFHATGDMRRVNFTFMDRIVLTPLELVEAVKKTIFVYGILFLLNLFAQRPFG--------FHDFILHAGTVLVGTVITPILLPYMPVRAFSLKGWILGFCFSALTLLLFGAGTWLLSIGYMLLLPSLASYLAMNYTGCSTYTSPSGVLKEMKIALPPIVCFSAVGIVLILIYRLI----HRYLRDVSTLTLSDTKCTGCGKCTEVCPRRVLDIKKKKAVITDKDLCVECGACALNCPEKALEVKAGVGCAAAIIQGWLTGKEPTCGC----
>SAHD_10001187
-----------NETLSTSLSIKDRIGTWKARWGIGRMKYLIDPGLYMIGCPDELSPVLVTANYKMTVDRVRMNLAGRDLWLMVLDTYGVNVWCAAGKGTFGTEELVSRIDETELSEKVAHRELILPQLGATGVSAHEVRDKSGFRVIYGPVRAEDIPYFLDNGKTLKPEMRKVRFDLVDRLVLTPMEIVIAMGLMLKIFGAMAILAALGI--------LPVERIDYLALLGSVFTGTFATPVLLPWIPGRAFSLKGMITGLLWTVLVLFYGGVHDVLQLISYLLILPSLSAFFGMNFTGSSTYTSLSGVEREMKAALPLIIIALAAGILIRIISYFI----LKYLKGVAALKLDTDKCIGCGMCLNVCPHAVFSLIESKAHITDIDHCMECGACAMNCPVSAISVRKGVGCAYAVLMSILSGNNN--------
>Ga0122784_101593
-TGEIRTSKGNVPVISTMLQFKDTLGAWKVRWNIGRMDYKINPRIYAVGKPDKISPVIVSSNYKLTFDTLRKELSGLDCWILILDTKGINVWCAAGKGTFGTDELVRSILKTGLSEIVSHRTLILPQLGAPGVSAYEVTRQSGFSIIYGPVRANDIKKFIATG-STTHEMRTVNFTMWDRLVLTPVELMQAAKTSLMVFGVLFLINLFASKPFG--------VDDFIVYAGAVLMGTVVTPLLLPFIPVRAFSLKGWLLGLCWTVGFVLFWTYGYWLLAIGYLLVLPSLSSFLAMNFTGSSTYTSFSGVIKEMKVAVPLIALSSVVGSVLLLVA------NNKYLKNVVTLTLSAEKCVGCGICTDVCPHGVFCIDGKKAQVKDKNRCMECGACAINCPSKAISVDSGVGCAAAVIWGWLTGNEPSCDC----
>Ga0136651_10000721
--RFIETDTGRIPIIKSNLGKDDLFSTFYVRCGITRHKYTVAPGLYGIGNPDKNSEVLVTANFKLTFDHLRNKLADINAWILVLDTKGVNVWCAAGKGTFSTRELVKKIKDCSLEKIVDHKRVIVPQLGATGVSARDVKKQAGFRVVYGPIRAEDIPSFLKNSRKADKKMRQVTFNLYERFILTPVEIQIVLKPALITALVLLIISGFGPGIFSFSAVWERGIISIFALAAGIFSGAFITPTLLPFIPTREFALKGIISGSIFATLLMIAMSSSGPAGFTALFLFSVTISSFLAMNFTGTTPFTSPSGVEKEMKRYIPVQLVALVISTGLWIYSA---MENLRYLDDVSTLVLDEEKCIGCSLCTEVCPQAVFEMRQSKAHIVDFNACMECGACVNNCPSQAISVSPGVG-----------------------
>Ga0123573_10000964
--GSIKTPVGEIPQISSSLGWVDRLGNIKVRWGVGRMHYTVGPGLYALGRPNELAPVLVTANYKMSFDRLREALNGLSAWILVLDTQGVNVWCAAGKGTFGTMELVSRIASSGLARVVTHRNLILPQLSGPGVAAHEVKKLSGFKVVYGPIRATDLPAFLDAGLKATPEMRRKTFTTRERVVLIPVELVSAMKAVLVIIPLLLAASGLGPGGFW-GNVLSYGLFAASALLGAVMLGAVITPVFLPWLPGRAFSFKGVVLGLIAAAALMILRWDKGRLETLGWCLLILAVTAYLAMNFTGASTYTSLSGVRKEMRWAVPLEIAAGFAGLTLWISALL----RMIYLKDVVTLGMQTERCVGCGMCLLVCPHAVFSLNNGTALIQHRDACIECGACSMNCPTEAITVRRGVGCAAAVINTALGRKGDSCCC----
>C687J26661_1000171
------------PVVSTRLSASDHYTAWKARWGINRMGFSIAPGLYAIGAPTPASPVLVSANYILSFDALRSSCVGIDAWILVLDTKGVNVWCAAGKGAFGTEELITRICEAKLDQVVAHHKVIVPQLGAPGVAAHIVRRRTGFSVVYGPVRSRDIPVFLSKNMHADPHMRRVHFTLYDRLALVPMEITGAMSYFLLVAALFFILSGVHVWGYSAQMALVKGKYQLLMLANAFVCGAILGPLLLPFLPGRALSLKGFVLGLASAAGPVPYLYRAGAVESVAWILMVPAASSFMLMNFTGATPYTSLSGVKKEMKYALPVQIGCAGAGVLLWLAARC------MYLKNVTTLTYDRERCSGCGMCATVCPHGVFSIQEKRAVAGERDACMECGACMVNCPESAIFVKAGVGCAAAVITVML-------------
>JGIcombinedJ13530_104870709
---DISISDRDIPQVSTNISFNDFMGSIMVRWGIKRNNYRVSPGLYAVGNPDKDSDVFVTANYKLSFDILRKNLPGWNGWILVLDTRGVNVWCAAAKGTFATKELVNRIRLESLEKVVNHKRLIVPQLGAAGVAAHKVKEETGFNVHFGPVRASDIQKFINDGYRADKAMRRVTFGFKDRIKLIPNDFIYGKFYLLGAILVLLLISGVSDKGFSYKDFSVEGWPAVLKVFLAYFSGIVITPMFLPYIPGRYFSLKGFFSGIVTFLILILLKAGISFFEISSWFLIITAISSFLAMNFTGSSTYTSLSGVKKEMKMSIPFQIGFAIIGIILLVTGKL-----LVYLPDVVTLNLCNDTCNGCGMCIKVCPHEVFELAGKKAHIVRKDYCMECGACALNCPVQAISVNSGVGCAAGIINGILRKSEPTCGC----
>Ga0172374_1007322
---------SAVPQASTRLHPSDRFGTWKSRWAMGRDDYAVLPGLYAVGTPDVASPVLVTANYKMTFDAVRKELAGVDAWLLVLDTKGVNVWCAAGKGTFGTKELVRRVRTVGLDRKVTHRTLVLPQLGAVGVAAHLVQKETGFRVVYGPVRAADLPAYLSAGRVATPAMRRVRFDAKDRLALAPAELVFTFVPSLVAFGVMFLLNAFGIGS--------YGLVDVYALAGALVAGCVLTPLLLPLLPGRMFALKGAELGLLWAVAVCLLWPEAAWPKALAYLLLLPALSGFLAMNFTGSSTYASPSGVNREMRRTLPFLAGAAASGVLLLLGS------NQRYLKNVVTLAYDESRCTGCGRCAEVCPHAVFSVEARVARVVDRDRCMECGACALNCPADAISVHAGVGCAAAILIGFLTGDEPNCG-----
>Ga0123353_10043727
------------------------------------MEYMVEPGLYAIGSPDGNAPVLVSANYKLTFDVLRQSLSGMDCWLLILDTDGVNVWCAAGKGTFGTEELVSRMTQTGLAEVVTHRQLILPQLGAPGIASHEVAKRTGFNVIFGPVRARDIKGFITAGYQATREMRMVEFTFWDRLVLVPMEFVPAMQITMPILGALLLSNQFAARPFD--------KVDITAYTGAVVTGSVLTPLLLPYIPGKAFSLKGWLLGLGWVVSLLTLSAKGNLLRSAGQVLLFPALSAYLAMNFTGSSTYTSPSGVKKEMERSLPLICTASILGGIMLLVSHL-----LTYLKDVVTLSFSPSKCIGCGLCTMVCPHGVFAMKEKEVQIVNRDACMECGACALNCPAKAIEVDAGVGCAAAIITGWITGGEPSCDC----
>Ga0066599_100001628
------VGERSVPVAATTLRLRDILGGLLVRWNFGRMRYRILPGLYAVGNPGPESPVFASANYKLSFDSLRRELPGIDAWILVLDTKGINVWCAAGKGSFGTKELVARIGSSRLADMVSGRSVILPQLGAPGVSAQEVARRTGFKVAYGPVRARDIPAFLAAGMEKTADMRTVRFGLKDRLAVAPVEAVQAWPVAAASFAMALAAALVPG-SAM----EGRFPELLLALLGIPAAGAFAFPALLPRLPFRAFSLKGATLGLAYGILVPIALAW-GFPLALAFALVSTAVVSFMGMNFTGATTYTSPSGAAMEVARSVVPQGIALVSGLALGVAA-------WDYLLNGKSLELDSGKCVGCGACIDVCPHDVFTLEDGKAQVARRLSCMECGACALNCPPGALKVEAGVGCAAAIIAGKLK------------
>JGI24729J20445_1000318
-------AGGEVPIVSTRLTWRDHWGTWKARWDINRMNYLVQPGLYGVGNPKPDSPVLVSANYKMSFDYLRRELTGFDAWILVIDTKGVNVWCAAGKGTFGTDEIVRRIALVNLEGIVAHKTIIIPQLGAPGVSAHQVKQQSGFRVVYGPVRAADLPEFIKSGMKATPAMRKVNFNLIDRMVVTPVELVAIIRPLSIAALLLLTLQLAGI--------LTVSWDMVYPYLGVALVGIVGVPLLLPLIPGRSFAWKGWLLGVLWALLVIWLSNSHSILQAVGYLGILPAISAYLALNFTGASTYTSLSGVQKEMKAALPAMAVVLCLGIAALGIGVF------MYLKNVVTLNLDSDKCTSCGICLDVCPREVLAQKEKQIVIQDRDACIECGACALNCPFQAIKVRAGVGCAAAIIRGGLTGSEPTCGC----
>MIS_10051750
-TGEIETPSGKIPMTGTQLTLRDKIDAVKIRFAIGRMNYGIEPGLYAIGNPTPASPVFVTANYKLSFDVLRSALTDIDSWLLILDTKGINVWCAAGKGTFSTEEIVNRVKQTQLNQIVTHRKLIVPQLGAPGVSAIEVNKLCGFQLIYGPVRAQDLPDFVKAEFKATSSMRKVQFTVIDRIAVIPVELIIWFKQALGLAILLALLDGIHRSGFN----LANAPRTAGLVFIGWLTGGILVPILLPWLPGRAFSVKGLWAALLWSSLCGCKILGDSIPYVIGWGLLLITIVSFMALNFTGATTYTSMSGVKKEMRIAMPLQLITAITGIVLILIGDF------NYLKNVATLQLDIEKCIGCGQCLTVCPHNVFTMDNRKAQIVDLDTCMECGACAKNCPVDALRVKPGVGCASGILMGLLNSNSNCCGG----
>JGI20166J26741_11544944
------------MTASTQLTFKDHLGNFGARWGVRRMRYNVTPGLYYVGSPTDDSPVLVSANYKLTFDSLRKELTGLNCWLLILDTKGVNVWCAAGKGTFGTEELIARISITKLADIISGRTLILPQLGASGVNANEVRRQTGFSVIYGPIRACDIEEFIQAGNKATDRMRTVRFTTKDRLILTPIEIVSAIPKLLILFGVFFLLDLFAV--------LPFGFRDFAAITGAVFIGVFLVPVLLPLIPGCAFSFKGALLGLIWAAFIVWWGRYYGWPVYIGYLLALPSISAYLAMNFTGSSTYTSPSGVLKEMKIALPIMILALTIGTIWILFVHI-----HKYLKNVSTLQLTPEKCIGCGLCADVCPHRVFEINNRKARIVN-DNCIECGACALNCPTEAIDVHAGVGCAEAIIRGWLTGSEPTCDC----
>Ga0118731_113238325
--------------------RADRLGTVFARLGIGRDSYRIAPGLYGVGEPDERSPVMVTANYKLSFDALRCSLSGISAWILVVDTQSINVWCSAGKGTFSTQEVAERVKATGLENIVIHRRLILPQLSATGVAARQVKRMCGFEVVWGPVHARHIKSFLDSGLKATPAMRKVTFSFWERVELIPVELNHMGKPTLYLIPALFLLSGLGSGFFSVSAAASRGISAFLAYVLAVVAGALLAPVLLPWLPGRAFALKGAALGAGVGAMLSAFVGQLTRLEMLALTLFIMAVSSFLAMNFTGSTPFTSPTGVEKEMRKAIPAQAAGVLAAVIIWVGTGFM-METFRYLPGVTTLEYEENLCVGCGSCEIVCPHGVFAMNGKTVRLVDKDGCMECGACVLNCPTAAIRVTPGVGCAAYIISGWIHGKENASCG----
>Ga0153915_10409594
--------------TTSEITFSHRLDHFLARWGVNRMGHTVDPGLYRLGNPTPDSDVFVSANYSLSFDALRSALTGRDAYILVLDTKGINVWCAAGKGTFGSDELVQRIDSTGLAGIVRHRKLVLPQLSAPGVSWPDVVRRSGFLVEYGPVRARDLPEYLKTR-KATPALRKVEFPLRDRVILIPVELVTALPYMLIPAAALGFLVSWLI---------------AAELVLAVLAGTVLFPILLPILPTKDFSTKGLILGFLVIILGAAAFAPFQLAAAAATLLIFPPVTAYLALNFTGSTPFTSRTGVKKEIFRYVPVMAAMAGSGSVLAILA-------------ENTLKYYPERCINCKRCTQVCPHAVFAEGEARAELAQPSDCMECGACALNCPTQAIEVQSGVGCAWAMIAAAIRGRDMDSCSC---
>FCL3draft_1003606
--GKVATPAGDIPQVATKLSFADVLGSWKCRWSIGRMDYKVDPGLYAVGTPDDKSPVLVTANYKMTFDRLREQLGGLNLWILVLDTDGVNVWCAAGKGTFGTDELVYRISSTRLSAVVSHRTLILPQLGAVGVAAHEIAKQSGFRVVYGPVRAKDIPAFLANGMQATEEMRTVRFTLKDRVVLTPMELVGALKPVLIAFGVLFILNAVGFGHYA--------LADFLGIMGAIFVGAIITPTLLPWVPGRAFSLKGTLLGFVWAVGFLLLAPVFGWLKAAAYFVLLPGLSGFLTMNFTGSSTYTSLSGVDREMKFAVPAQVISAGVAVVLLLVS--------KYLKNVVTLQHDPIKCTGCGRCLEVCPHRVFQPEGKLVAISDRDACMECGACARNCPFDAISVEAGVGCAAAVIIGFFTGTEPTC------
>YBMDRAFT_10053769
---------YDIPVVSTQLNFSDYWGAIKVRWGIGRHHYTVAPGLYKVGEPGRDSDVFVSANYKLSFDALRKNLDSINAWILVIDTKGINVWCAAGKGTFGTDNLVKSIKNTSLDNIVNHRRIIVPQLGAVGVAAHKVKERSGFRVIFGPALAKDIKAFLTAGYKATPAMRQVTFPVEERAKLIPVDLMYGKYKLLIVMAILFFLSGLDRTGFLFSRMVQTSLFPIVNVFGAYLSGIVLAPLFLPWIPFRVFALKGAFWGALFTLCMYLFWQV-QLTESIALGFINVSIASFATMNFTGSSTYTSLSGVKKEMKWAIPFQIAFFAIGLILFIISKLL-MKTMQYLKNTVTLKLDTNLCTGCGLCAIVCPHAVFEMKDRKARIVDIDDCMECGACALNCQFGAITVKSGVGCAAGIINGILRNTEASCDC----
>Ga0105016_1011356
-----------------------------------QRTYAVEPGLYYTGDHDPDAPLLVTSNYHMTVMLVVRHARALGARLLVVDTDGINVWCAAGKGAFSNAAIQKQLDRYDRALLTDGKKLVLPKFGLAGIDLRALRK-AKIKPIIGPLYAKDLPAYLSNPPLKDRDEDRVHFGLQMRAFSWLPGFVQLVGYSILLLLLFAAAAVLTGS--S--------MPWGVLPITAIIAT--AYPFLFPWIPGTRFAVKGLWLATIISAALVVLWASGGLLNLLATVLFSFAAAIFVGLAYTGNSAVSNYSKVRKETAQFFVPDLLLFLLSLTAFIITEV--------------IRLEPESCNGCGTCVKACPHAVLRVENKRAYLAAEERCIECGACQLNCHDDAIIVTKGTGCLAIIIKEDILGRKPN-------
>VAL_1000118
-----------VPTIATDLRFADRVGAWKARWGIGRMSYLVPPGLYAVGSPGPDDPVVVTANYKMSYDLVRHELGGRSVWLLVLETYGINVWCAAGKGTFGTDEIVRRVTVTGLASVVRHRTLILPILGAPGVAAHQVARRSGFRVRYATIRAADLPEYLDNGMETTPAMRQLTFTARERLVLTPIELVTAARWAVPVTALLIVLSALFRGGFS----LPAIVVPVALCAGTVLTGAVAAPVLLPWLPGRSFAVKGAVAGALWSVFFVWAGGGANWLETASIFLTVTTVSAFLTLNYTGSTPFTSRSGVKKEMRLGLPVMAASLVIALLLWIAGRL----GFTYLTNVATLELDRKTCVGCGMCVAVCPHGVFALHGVRAEIRDLDACMECGACAVNCPVGAIGVDSGVGCASGLINEWFASISGR-------
>Ga0082212_10309050
-------------------------GAWKVRWGIGRDNYMVEPGLYAVGKPDTASPVLVSANYKLTFDTLRKNLAALDCWLLILDTKGVNVWCAAGKGTFGTDELVYRIEEAGLSEIVEHRKLILPQLGATGVSAHEVTKHTGFSVSYGPVRAKDIKEFIEADYKATKEMRTVRFTFWDRLILTPMELVEAVKVSLIVFGVLFLFNLFASRLFS--------LPDFIAYSAAVLAGSFFTPLLLPFIPGRAFAFKGWLMGLVSTTVIGYFFKPPSLLLGIGYMLALPALSAFLAMNFTGATTYTSFSGVIKEMKIAVPAIILSLVAGVVLVLIKTFI---KHRYLKNVQTLWLSPDKCIGCGKCTEVCPHSVFSFENGKAVITDKNSCMECGACAKNCPVSAIKVDANVGCAAAIIFGWLTGKEPSCDC----
>TBL_comb47_HYPODRAFT_10001007
--------------VATTTSTHDFWGTVGARIGLIRNTYRVVPGLYAVGSPGPESSVLVTANYKLSFDALRQQLSAVDAWILVLDTRGINVWCAAGKGTFSTEEVIQSVNRYRVSEVVNHRDLVLPQLAATGVTAREVKGACGFQVFFGPIRAADLPAYLQQNKHGDEAMREVTFTLPERAVLIPVELFLLAKPLLVTLALVFVLSGIGPSLFSLNAALHRGLILLEATLLGIMGGAVLMPLLLPWLPCRQFWLKGVLSGLAAAVVSWFLDTGRSLPEQLALFLWVMTVSSYLAMNFTGSTPFTSPSGVEYEMRRGIPMQIAATCLTIVLWVGSPF----GYRYIEGTATLQVDRQRCVGCGLCTEVCPHRIFALSADGLEVRDLDLCMECGACARNCPVQALTVSPGVGCAAALLTAWTNRLLRRKV-----
>Ga0082212_10048031
---------ASVPAISTALSFKDVLGAWKARWGIGRDGYKVDPGLYAVGEPDTASPVLVSANYKLTFDTLRKELTALDCWLLILDTKGVNVWCAAGKGTFGTDELVNRIEEAGLTEIVEHRRLIVPQLGATGISAHEVTKHTGFSVVYGPVRAKDIKEFLSADCKATKEMRSVRFTFWDRLVLTPMELVEAVKVSMVVFGFLFLINLFAARPFG--------LPDLLAYSAAVLAGSFLTPILLPFIPGRAFSFKGWLLGAISVAFIVYGWFPPFLLLGIGYMLALPALSAFLAMNFTGASTYTSFPGVIKEMKIAIPAIILFLAAGVVLILIKTFI---KHRYLKNVQTLRLSLDKCIGCGKCTEVCPHGVFSVENSKAQIKDKNSCMECGACARNCPVSAIKVVANVGCAAAIIFGWLTGKEPSCDC----
>Ga0172420_10066278
--------------------WRDLRGHYLVRWNIGRDSFLVEPGLYALGMPDKESPVVVTANYKLTFDLLRQTLSGRDLWILVLDTKGINVWCAAGKGTFGTEEMLDRIQASRLAEVVSTRTLIVPQLGAPGLAAFEIKKHAGFRVRYGPVLMDDLPAYLDNGYHVTPEMRRKRFPLRERVVLIPVELMQGLRQGLLLMAFFALFAGFFGPGSFLEALREFAGWPVLAVLSGIIAGNIVVPLLLPWIPGRAFSVKGAVVGLLLFGLSFLLCWERGTWGIVASLLVSLAVSSWLGMAFTGASTFTSLHGVRKEMMRAMPLQFSALVVGGGLWSVL-----ATFRYLEDVVTLAYEEEKCIGCGMCCEVCPHGVFVLSQGKVVLEARNRCMECGACMRNCPAGAIYVEPGEGCVRGVINDLLGRDGP--------
>Ga0130016_10006291
--------STAFLKTDSVLKFTDRLAHLRCRSGSYRTRYTVTPGLWALGDPGKDSEVFVTANYAMSFNRLRSSLAGIDAWILVLDTKGINVWCAAGKGTFGTDELIKKVFSTKLFSVVSHRRLILPQLGAPGVAAHEVKRQTGFRVTYGPVEAGDIKSFVEAGYRATPEMRKVGFGIADRIVLTPMEIRPAMKGFLIFALFVLAATGISSSGISFERAFEIGAPLVFLGALSVFSGAFFTPVLLPWVPFRSFALKGYVVGLVAVLAGLWLTGGPSVYLAIASVLFFPLASSYIALQFTGSTVYTGISGVKKELRWSLPVYIGGTVISFALLAVF--------RYLSNVSTLEYDPSKCTGCTMCVAVCPHAVFEMEGKKARVADRDLCMECGACMRNCPSGALRVQAGVGCAAALINGMITGDVSCGC-----
>Ga0079306_1000010
---HIATAVGKIPQISTVWKSKDIWQTIKVRWSFGRMDYKVKQGLYAVGTPDENSNIFVTANFKLTFDHVRRALHGLNAWLLVLDTKGVNVWCAAGKGTFGTKELVYRIKAHELEKIVTHKKVIVPQLGATGVAAHEVKEKTGFHVIYGPVRAEDIKAFISAGFKATEEMRKVKFPIWERAKLIPVELSYGKYYLLFVPAAFFLLAGSNTQGYSVDLAWTNGGRSVLNLCIAYITGCVLTPLLLPWIPFKRFSLKGLLVAWIAASVLFFHFLGTSIVEVISWFLIMGSLSSFLAMNFTGSSTFTSLSGVQKEMKHSLPLQIGAAALGLIGWIISRFL---GLKYLKNVVTLELDQQKCNGCRMCTIVCPHDVFIIENRKAFIDKKDLCMECGACEKNCPEGAISVKSGVGCAAGIINGLLRGTDPSCDC----
>WOR8_10001896
--DFVDTPVGPAPRIKTELDRKDLLGKLAVRWGIRRDNYKVAPGLYCVGTPDQNAPVLVTANYKLTFDVLRRELGSINAWILVLDTRGINVWCAAGKNLFSTTEVIKRVQLTGLEKVVRHRQLILPQLAATGVSAHQVKKGSGFKVTWGPIRANSINYFLRNNLNADDSMRRVTFAFRERLGLVPVELSHLVKPSLWVLLAIFLVSGIGSNIFSLAIAWPRGLMATTAYAAGILAGALAAPAFLPWIPGRSFALKGAITGIICGIGVILIFAALQFWEMVALASCTTAISSYLAMNFTGSTPFTSPSGVEKEMRKAIPMQTLAVLMAAVAWIGSAF--MEKFRYLPGVSTLKLDTQACVGCGMCDIVCPHGVFLLENNKAKICDLDGCMECGACAKNCPTNAITVTPGVGCANYIIQTWIKGKDAAV------
>Ga0071346_1026512
----------PVPVAKTALERPDRQGAALVRLGIGRGSYRVAPGLYAVGSPGQDSPVLVTANYKLSFDALRRELSGLSAWILVLDTRGVNVWCAAGKKTFGTQELAARVSACRLKELVSHRRLVLPQLGAPGVAAHEVKRLCGFRVVYGPVRAADLPAFLEAGMRATPAMRRVEFPALERVTVGLVEFANERRTMLWLALALFLLAGIGADVFSLSRAWLGLWTGFAAYLLGFVAGNVLCPLALPWLPGRALSLKGAVAGLAAGVGAFAFAP--GALAGAGMWLGAALAASWYGMNFTGSSTYTSPSGVEKEMRAAIPFQAVALVLAVALWRI---------RYIPGVATLELDPALCTGCGLCTQVCPHGVFALQVGVARIMDKDACMECGACALNCAAGAISVQQGVGCARAIINGWLTGGPPSCD-----
>codie8draft_1001176
--GWISRGSARIPQVATRLTRRDLLDSWNLRWRLGRPVRRVPPGLYAVGNPGETSPVLVSANYKMSFDHLRSALSGLDAWVLVIETAGINVWCSAGKGTFNAREIHRRITETRLQDIVTHRTLVLPQLSAPGVDSNELSRLSGFRAVFGPVKAADIPGFLRAGMRATPEMRRVRFGFWERVVLTPVEVVGIRKWASIGFLVLLAATWLRERPVSPGGVLYGALLGAIPYAGAVLVGSVVVPALLPYVPGRALSFKGALLGLLWALVYVTRYPEVDWVASTPYILVLPAISSFLALNFTGSTTYTSLSGVLEEMRVALPSMIVAVVLGAGWALVSAL-----LRYLSNVVTLRMDEEKCTGCGLCLEVCPHGVFSMDEGHARIQDRDACMECGACALNCPPGALRVRAGVGCAYAILLGRLRGTEPCC------
>Ga0118657_10000270
------------------------------------MHYRVEPGLCAVGCPNPASPVLVTANYKLTFDRLRGELGGIDAWILVLDTRGINVWCAAGKGTFGTDELVRRVEAVRLGEVVSHRDLVLPQLGAVGVSAHEVRARSGWRVRYGPVRAADLREYLRSPATLPPEARRVRFPLGDRLAVVPVELVQGLKYLGAAAVLLLLLSGIGPGGYAIDRIADVGLRSVALLVAAYVAGVVVTPALLPWIPGRAFSVKGAWVGIVLAWTLAAGGFGDNAAEAGAWLLLVPAVSSFLAMNFTGASTYTSLSGVRREMRAAVPVQVGAAALALALWGVGRFL----LRYLPGVVTLALETSKCNGCRMCVQVCPHGVFEIEAKRARIADRDACMECGACARNCPEGAISVDSGVGCATAVILGALRGTEPTCDCS---
>BRHa_1006583
---QISTRELKVIQTSAELTFSDRLGTWKARWGINRMHYNVEPGLYSVGKPDSNSPVLVSANYKMSFDSLRKELDGVDAWIIVLDTKGINVWCAAGKGTFGTQELVNRIAIVQLEKFVSHRTVIVPQLGAPGISAHEVTKFSGFKVVYGPVKAKDLKEFFKLGMKATAEMRTVKFSAYDRLVLTPVELVGTFKVSLMIFGVLFLLNLLGIGPFG--------IVDFYAYIGAIIVGGVLTPVLLPWVPGRAFAWKGWLLGFIWAVFVNLLVPQYSILRALGYIFILPSVSAYLAMNFTGASTFTSFSGVLKEMKIAVPAIMISIILGVVLISVNSFI---KNRYLKNVSTLKLKSEQCTGCGRCLEVCPHNVFLIEDRKSVIVDKDSCMECGACVKNCPFNAIEVKPGVGCAYAIIMGWLTGSEPAAI-----
>Ga0115863_1253386
----------KAKPTTSEITFADRWDHFLARWRVNRSGHRVEPGLYLLGNPNADSPVFVTANYTLSFDVLRSSLEDIECYVLVLDTEGINVWCAAGKGTFGTDELVHRIEAARLSEVVRHRTLVLPQLGAAGVAAHEVKKRTGFKVEYGPVRARDIPEYLKNH-QATPEMRRVNFNLRDRIILIPVELVGALIPMVILAVLLYFIAGG--------------IWTSVSLISAILAGVVLFPILLPWLPTRDFSAKGFILGGSVALVLFLVKASFTWWQGISYILVWSPVTAFVSLNFTGSTTFTSRSGVRCEIFRYIRIMAGVLIAGIVLNVILNI--------A--INTLHYNAELCIGCEMCWIVCPHGVFAPQNGKAEIVNYEACMECGACQLNCPTDAIAVDSGVGCAAAMIRAALTGRKKTSC-----
>JGI20163J15578_10001319
--------IENVQKTSTSLTCRDVLGAWKVRWGIGRMNYTVNPGLYAVGKPKSDSPVLVSANYKMTFDILRKNLSGLDGWLLILDTNGVNVWCAAGKGTFGTEELINRIEIVRLSEVVTHKNLILPQLGAPGVNSNEVKQRTGFSVTFGPVRANDIQAFISSGNKATKEMRLVKFTFKDRLVLTPMEIVPAAKMSLPIFGVLFLTNQFAKRPFD--------KHDIIAYSGAVLTGAVLTPLLLPYIPGKAFAWKGFVAGLCWTAGSLWVSKRGNRLLSAGQLLLFPAISSFFAMNFTGASTYTSPSGVKREMQKALPLIIGAATIGAALTFGV------RHRYLKDVTTLSLNAEKCVGCGLCAVVCPHGVFTVDERKAQIAEKDFCIECGACALNCPTKALEVSPGVGCAAAIIAGWVTGGEPNCD-----
>Ga0079037_100060659
--GSVKTKAGEVPQVSSTLRWVDHWGTFKARWGIGRMNYRVDPGLYAIGNPNERSPVLVTANYKMSFDNLREAVPGRDAWILVLDTRGVNVWCAAGKGTFGTAELVARIESSGLSQVVSHREMILPQLAGPGVSAHLVKKLSGFKVIYGPIRAMDLPVFWEKGFRATPDMRLKTFTTWERTVLIPVELVGALKWALVVLPVFFLVDSIWGAGGGSANAMRQGYYSVLAILMAIFSGAVLTPLLLPWLPCRAFSLKGLILGLVTTLFFVFSRGGSLRLETAAWFFLIPAISTYLAMNFTGSSTYTSLSGVKKEMRWALPLQIGAGSLGLVLWIGSHL----QLAYLRDVVTLMLDGDRCVGCGTCLSVCPHAVLTLSNGKVEIGDRDACMECGACSQNCPVKAIRVRSGVGCAAAVINSLLGRKSASCCCT---
>Ga0073583_1137322
------------------------------------DHVPIEPGIYQSGQPDESSPIIVTANYVFTYIKVMRVLKGIDAWVLCVDSKGINVWCAARGNNFGNKQVIEAVEATGIARLTSKKTLILPQLSAGGVAAPLISSEAPFRILFGPVWAKHLPQFLKERARKPDKMKLARFTSSHRLRITHITFLLFLWPSIALCLVLLGLSFINI--IWISKLWRVGIWLWIVLTNALIAG--LFPIT---SFTRVFIYKGIIYGIINTILLGTISW--FIHKSLPLILLNLCFYFFSTMSFSGYSMATSPREIQDEYPVFRKVHLILLIVGFILLTIG------------------ITPDLCTNCGICGEICPFGLPHPNNGKFEISEPERCTECSACKRNCPTMAIVLQEKIGCGWNARAQAKNQKNNSCS-----
>Ga0116141_10010012
--GEIETSYGRVPVVSADISRRDRWNELRCRLGNFRMNYAIPPGIYAVGSPRPDSDVLVSANYKLSFDRLRGALAGRDLWILVIDTAGINVWCAAGKGTFGTDELARRIGIHGLGGMVTHRRIIVPQLGAPGVSAAEVKKRTGFRVHFGPVRASDIPAYLDAGLKATPGMREVGFGLVDRLVLTPLEFVPAMKMFPLAALIILAVSGLEMNGILFGAAWRNGAPVVLLLFAAVVAGAFLVPLVLPFIPFRSFALKGFLAGAAVNALLLHVLPGRDAYLTAFSYLLFPVISSYLALQFTGATAYTGISGVKKELKYALPVYAVFCVLSASALVAWK-------KYLKNVATLSYNAEKCTGCGRCAEVCPRAVFAMDGKRAAVTDRDRCMECGACARNCAYGAISVSAGVGCAAAITNALITGGEPSCDC----
>Ga0116160_1000096
----------MIPVVSADLNFSDIIGGWKVRWGINRNDYRVNPGIYSLGNPDDKADVLVTANYKLTFDKLRKELKGMNLWILVLDTDGVNVWCAAGKGTFGTDELISRIKSSGLESIVSHKRLILPQLGAPGIESHIVKEKSGFNVVFGPVYAKDVKRFFENGYRKDDKMKTVRFGIMERMAVSPIELVLAAKYIIAFTAIFGIFSFIAEKNFS-----VQMVNNIFPILAAFITGIFIFPAFLPFIPFRSFSIKGVLLGAAVSLALSFFLGE-DVSGYVANFVFTVPVVSFFALNFTGATTFTSLSGVQIEFKYGIPVMLVCAISGFVLKTL---------LYLKNVSTLTLDGNKCTGCGKCANVCPHGVFEIRESKAYIVEKDRCMECGACMKNCAFEAVKVRSGVGCAAALLYGMIKGTEPTCGSS---
>Ga0153798_10040727
-TGEIHTPKGKVPVVSTKLHFKDVLGAWKVRWGMGMMNYKISPGLYAVGKPDHTSPVLVSANYKLTFDVLRKELSGLDCWILILDTKGINVWCAAGKGTFGTDELVDRISKTGLSEIVSHRKLVLPQLGAPGVSAHKVTQGTGFSVIYGPVRAKDIKAFLDSNCNATKEMRTVKFTAWNRLVLTPVELVAAAKISLKVFGVLFLINLLAARPF--------GLPDFIAYMGAVLTGTVITPLLLPAIPGRAFAWKGWLLGLLWTLGFIWGWFAGFLLLAIGYLLVLPSLSAYLAMNFTGSSTYTSFSGVIKEMKIAVPLIALSTVAGIVLVLIES-----KLRYLKNVATLRLSAEKCNGCGRCAEVCPHGVFSVNERKAKIEDKDCCMECGACAKNCPAQAITVNSGVGCAQAVIKGWLTGSEPSCDC----
>P_1C_Sed_2_UnCtyDRAFT_1019404
-----------------------------------------------------------TANYTLSFDRLRQEIKGYDAWILVLDTKGINVWCAAGKGTFGTEELIKQIKAAELNKLVSHRNIVVPQLGAPGVAAHVVKSITGFRVVYGPVEARHIPEFLTHGMKADSVMRKKEFPLKDRLAVAPVEVVQAWPILLSLTILFTAMAVFTYGWEI--IMSGWVGTALVPAVIAIVAGALFTPAFLPFLPGRPFAVKGFIASLPFLVIWVAIIPI-SIPLAVAAFLIVPAASSFLAMNFTGASTYTSFSGVKKEMRFAVPAQGGLAAAGIISGIILIF------NYLKNVVTLNFNRSLCTGCGRCTEVCPHEVFEMSDGKARVIDKNRCMECGACMVNCPAGAIAVNKGVGCAAAVIQGAVKGEEPSCGC----
>Ga0164315_10002322
-EGFIDTAAGSVPKIKPKPEISDILGTIKVRLGINRSQYKVAPGLYSMGDTTPTSPVLVTGNYKLSFDALRKELQGEHVWILVLDTRGVNVWCAAGKKTFSTHEVIRRVKMARLQEIVSHKRLILPQLSATGVSGKQVKKGCGFKVTWGPIQARDIRSFLKAGLKADKSMRRVTFTFLERLILVPVELSFLRKYLLWILLAGFILSGIGPSLFSISLAWSRGLIMIAACVAGIFSGAVAAPVLLPWIPGKAFAVKGAITGLLMGAGMVLMLKAIDSVEIAALIFFIIAISSHLAMNFTGSTPYTSPSGVEKEMRIAIPFQAGAIILSIVGWIGSMF--MEKFRYLSNVTTLELDVEACTGCGTCEIVCPHGVFEIAAHKAGIVDRDGCMECGACATNCPEEAIAVDPGVGCAAYIIQTWIKGKEAASCGG---
>Ga0118657_10003940
---SVNTPNGEVPRISAEWSMSDRIGAIRSRTGAYRMKYSVPPGLYAIGDPTKDSDVFVTANYKLTFDHLRRALKGINGWILVLDTKSINVWCAAGKGTFGTTELINRIGSTGLEKIVEHKRVIVPQLGAVGVNAATVKKRTRFRVEFGPVQARDIPEYIKSGYKASKEMRHIKFNMWDRMVLTPMEINPAMKMFPRYALIILLIFGLEPSGILFESALWGGLPFLILGLLAVFTGAFITPVLLPFVPFRSFAIKGWIVGMVSVYLLVDHLRIIPVIDNVVTYIFFPLMSSYIALQFTGSTTFTGMSGVKKELKIGVPIYISAIVVSSIVTILHK-------KYLANVTTLQFNTEKCTGCGRCTEVCPHGVFELHEKKAFITDKDLCMECGACANNCEFGAISVDYGVGCAAAVINSMIYGGEPTCD-----
>Ga0062382_10035393
------------------------LGDWKVRWNIGRYSFTVDPGLYALGRPDDRSPVLVTANYKLSFDTLRRHLAGRDLWLLALDTRGINVWCAAGKGSFGTDEVVRRIETAGLAQIVSHGTVVLPQLGAPGVSAPDVRRRTGFRVVWGPVRAEDVPAFLDDGMRATAEMRRVRFTLKDRLVLVPVEMTTVFGLALAIAAGTAVVAGFGPGVFSLGRVLPVLLPAALVLLVTLIAGSIATPLLLPWIPGRMFSVKGALAGAVGAAVLLPFLAGAHPLGLAAAAVLMMSGASYIAMNFTGSSTFTSLSGVQKEMRAALPWQVAGAAAAAVLWVSRGFL---GLRYLDDVVTLRFDESKCTGCQQCTLVCPHGVFAMDGNRAVLVDRDACIECGACARNCAFGAIEVRAGVGCAAGIIASWFRGNG---------
>Ga0105107_10209990
---SVQTSIGPVPQVSSSLVWADRFGTFKARWGVGRMHYSIEPGLYALGDPEKDSPVLVTANYKMSFDRLREALPGRNAWILVLDTKGINVWCAAGKGTFGTAEIVHRIESSGLGQIVSHRELILPQLSGPGVAAHEVKRLSGFKVIYGPIKAIDLPRFFDSGCKATPEMRMKTFTIRERAVLIPMELVAALKAGLIVMAVFFLFSIIGRWGEGWASALSHGLFFGFAILVAILVGAVLTPLLLKWLPGRAFSIKGLSLGVLIVVIVLAFRLDVGRLEMLAWLFLVLALSAYLAMNFTGASTYTSLSGVKKEMRWALPLQIGAGVLGLGLWIGSQFI---QLIYLKDVVTLRLEEQKCVGCGTCLHVCPHGVLSLTNGKIDIANRDACMECGACSRNCPVNALSVRAGVGCA---------------------
>Ga0131853_10331113
---TTEQSKPDIPVVSTVLSFSDHLGAWKARWGIGRMDYTVEPGLYAVGKPDNESPVLVTANYKLTFDTVRKNLDGLDCWLLILDTKGVNVWCAAGKGTFGTDELIHRIETSELSKYVSHKKLILPQLGATGISAHEVKSRSGYDVKYGTVRAEDIKAYIEAGYKATKEMRTVKFDMWDRIVLTPMELVPALKISLPIMGVMLLSNKFIANPFD--------KTDFAAYAGAILSGSVITPVLLPYIPGKAFALKGWLAGLCFTAGIIGLTAKKNPLLTAGHLLLFPALSSFIAMNFTGASTYTSPSGVNKEMKKALPWIVGAAAIGGALTLGV------KHKYLKNVTTLEYTAEKCVGCERCTEVCPHGVFEIDERKAYITDKDSCMECGACAKNCPVNAIEVNAGVGCAAAIIFSWVTGKMPTCGC----
>Ga0116184_10015883
--GNVKTIFGPVPQVSTVWSRSDIWQTIKVRWNLGRMNYKVESGLYAAGNPDATSDVFVSANFKLSFDHLRRALHGINAWILVLDTKGINVWCAAGKGTFGTAELINRIKIHALLNIVDHRNLIVPQLGAVGVSAHEVKSKTGFRVIYGPVRAEDIGIYIKSEYKATQEMRSVKFPLKDRIKLIPVEITYGKYYLALVPAVFFILAGFNPHGYSVDAAWSNGGRAVINLMAAYVTGCVLTPALLPWIPFKRFSLKGLLLGWLTAVLFLFLLLGNNIFEIISWFLMMGALSSFLAMNFTGSSTFTSLSGVQKEMKLSLPLQIAAAALGLMGWIITRFI---GLTYLKNVVTLDLDQQKCNGCKMCLTVCPHEVFELREKKAFIKNKDQCMECGACEKNCPEGAISVRSGVGCAAGIINGLIRGTEPSCDC----
>Ga0068711_1003804
--------------------------------------------------------------YTLSIDSVRSALDGTDCYLLVLDTQGINVWCAAGKGTFGTTELVRRIALTGLPSVVSHRTLILPQLGAPGIAAHEVRRLSGFRVEYGPVRARDLPAYLRTR-TCTPEMRRVRFPVRDRAVLIPVELVYILPSALVAAAFLWIVAGPLA---------------GLAAIAAVLTGTALFPLALPLIPVRDYTVKGFLLGGLTALPFAGAAPWAGWVAALAGMLTMSASTAYLTLNFTGATPFTSRTGVRTEIFRYVPALVALFGSGCILVAAL-------------TNTLVFYPERCINCRRCTQVCPHAVFEEGSEHAVLGAPGRCMECGACARNCPPGAIEVQSGVGCAAALMRAALTGKGEETCGE---
>Ga0073583_1129635
----------------------------------QSDHFPIEPGIYKSGEPDKKSPIIVTANYVFTYVKVMRALKGIDAWVLCVDSRGINVWCAARGDDFGNKQIIEAVEATGIDKVTDRKTLILPQLAAGGVAAPLLSIESPFRVLYGPVWAKYLPQFLKERAKKPDKWKLAKFTSFHRLRITHTTFLLFLWPTIALVLLFLGLSFIHP--FWIGKFWRLGIWLWIIITNGLITS--IFPLS---NFTRKFILKGIFYGIFNVLLLGGLTW--LLHRSFYLILWNVILAFFFTMSLSGYSMATSPGEIQEEYPTFRKIHLITLGIGLILAAIGF---------------ISIDQDLCTGCGICAEICPFGIPQANDGKFEMFEPERCTECSACKRNCPTMAILLKEQKGCGCLWNARAQAKNAQNSC-----
>Ga0182017_10007224
----VMSSGISVPRVTSELNVRDYFGAIMVRWGINRDNYKVTPGLYAIGSPDSLSDVFITANYKLSFDTLRKNLQGINGWILVLDTKGINVWCAAGKGTFGTKELITKIKSNSLDKIVSHKRIILPQLGAVGVAAHKIKEETGFNVHYGPVRASDIKKFISDGYRADREMRKVTFNFIDRLKLIPNDFMYGKFYLLGAFALVFLISFISRGHVV-NNMDESGLGAILNVFIAYSSGIIITPLFLPYLPGRQFSLKGFIAGLIVAFILFHFSTGNNIYEKIAWFTIIPVISSFMAMNFTGSSTFTSLSGVKKEMKVAVPLQIIFSVVGIILLIISKLL-MRDQLYLSDVVTLKLCEETCNGCGICIKVCPHEVFELSGRKAHIIRRDYCMECGACSLNCPVNAISVNSGVGCAAGIINGILRNSEPTCGC----
>Ga0137374_10251930
-------PVDRAPVVAAELRFSDRLGSWKARWGIGRTSFIVPPGLYAIGDPTPDDPVVVTANYKMSYDIVRSSLPGRSLWLLVLETYGINVWCAAGKGTFGTGELVRRVQATRLSEVVNHRLLILPMLGAAGVRAIEVRSRTGFTVRYGTLRASDLPEFLDNGMSLTPAMGELTFTFAERLILTPIEIVAALRGSIPIVILLALLGGLTGNGFS----PAAAGAPIIAYLGAVLAGAFVAPLLLPRLPTRSFAVKGAFAGLVWALIWYLVTGMASGYATALNFLLLPVVASFLALNFTGSTPFTSRSGVKKEMRLSLPVMALSLVVGALVWVGGRFF---GFEYLRNVATLQLDRDTCIGCGLCCQLCPHQVFVLEGNKAEIAQLDDCMECGACALNCPVRAIAVDSGVGCASGMINEWLAS-----------
>Ga0118736_10002387
---------AGIFRATSEITASNRLDHLLARWGVDRAGHRVDPGLYSLGVPGEDSPVFVTANYTLSFDALRSALENTDAYILVLDTRGINVWCAAGKGTFGTDELVHRVESTGLDGIVTHRELVLPQLGATGVAAQEVRKRTGFSVKYGPVRAADLIEFMRTG-GATRDMRRVHFGLRDRFVLVPVELIHVLLPCVVAAAVLYFVVGSLA---------------AWSAVVSLLVGAVLFPVLLPWLPTPNFSTKGSVLGVVAALPFAAAAFAGHAADPLVYLLVMPQVVSFLALNFTGSTTFTSRTGVKREIMTYFPSMVWMSGAGTALLVALS------------TNTLTYDAGKCSGCGMCSTVCPHGVFVQPDDVAELVHYERCMECGACSLNCPTGAIAVESGVGCASALMLAALRGKSDEEA-----
>Ga0123355_10015272
----------IVENVSTSLTVGDIFGTWKVRWGIGRMRYTVEPGLYAIGDPNGDSPVLVSANYKLTFDVLRKNLAGLDCWLLILDTKGVNVWCAAGKGTFGTDELVYRLASVQLSEIVNHRKLILPQLGAPGINAHEVAQRTGFAVTYGPVRAEDIQAYIAAGYKATTAMRRVNFTLADRLVLTPMEFVPAMKMTLPVMGVMLLTNQLAKRPFG--------KRDVAAYAGAIFAGTVITPALLPYIPGKAFAWKGWLMGLVGTAGILKGLKKGNRLMSVGQMLLFPALSSFLAMNFTGASTYTSPSGVKKEMKKALPLILGASAAGAAIVLG-----MTKHRYLENVTTLTLDADKCAGCGLCEAVCPHGVFVMNEGKAYLADKDACMECGACALNCANNALAVNPGTGCALAFIIGWLTGSEPNCG-----
>Ga0118724_1048889
------------------------------------MDYLIEPGLYALGQPDKDSPVLVTANYKLTFDKLRSALPELDAWILVLETYGINVWCAAGKRTFGTEELVHRLAASRLDEVVAHRRIILPQLGGPGVAAHKIKKLSGFKAVFGPIRAEDLPAFLEAGAKATPEMRLKSFPLQERAVLIPLELVTALKIALPVAGALFLLAGLGGPAGFWANAYAYGLFAAAALLAAVLAGVILTPLLLPWLPGRAFSVKGMTAGLMVGLAAALVLGGSLGLEMAAWLIIAPAVAAFLGMNFTGSSTYTSLSGVRKEMRYAVPAQIVAGIVGLAAWFGSRFV--SRMVYLKDVVTLEMDEERCTGCGICLEVCPHRVLEMTNGRAAIARRDECMECGACAINCPAEAISVAAGVGCAAAVISSALPWGVSVCCS----
>Ga0074193_1000986
----IEIVVGEIPQASTKLTLGDKIGSWKARWGINRMNYKINPGLYCVGDADNTSPVLVTANYKMSFDRLRKELSGINAWILVLDTKGINVWCAAGKGTFGTDELVSKILMTNLSKIVSHKTLILPQLGAPGISAHEVQKRSGFKVVFGPVRASDLKDFLKAGMKATSEMRQVKFTLYDRLVLTPIELVGTLKVSLMIFGVLFILNLFNANFF--------GLVDFYGYIGALLIGCVLVPLLLPWIPGNAFAWKGWLMGMLWAIGINVINPEYGLVRALAYMLILPPISAFYAMNFTGASTYTSLSGVLKEMKTAVPAIIISTALGGILIILSSL----KHKYLRNVVTLKLNQEKCKGCGMCINVCPHAVFLLKGDKVQIADKDSCMECGACAKNCSFSAIEVKPGVGCAYGIMVGKLTGTEPSCGC----
>Ga0116241_10126275
---MLATPVGPVGQISHDWRWRDWFGAAKMRLDIGRLAYAIPPGLYASGKPSAEAPVLVTANYKLTVDVLRRAIAGIDAWLLVLDTRGINVWCAAGKGTFGTTELVNRIAVCRLPELVSHRTIIVPQLGAPGIAAHQVLAASGFRVVYGPVRAHDLPKFLQLGMQASQEMRTVTFNLAERLTVVPVEIMHWGKWLAAIIVAAAASAALGAGNVS----LPFWGASALRLLIAFAGGALLGPALFPWLPGRAFAAKGAFSGLLALAIMLALLPMDNKLQTGGWALLTLSISSFLMLSYTGSSPYTSFSGTQVETRIGIRLQWAAGIAGMALLILPMF------LYLKNVVTLEINADACIGCGFCLQVCPRGVLALQQRKAVIAAKDACIECGACARNCPSEAISVQAGVGCATAIL-----------------
>JGI1356J14229_10011510
-------VETLVRLTTSNTSPADRWDHVLARLGYRRNEHRVEPGIYALGTPGPDSPVFVTSNYTLSFDALRSSLAGIDGYILVLDTQGINVWCAAGKGTFGTDELVNRIDVTGLRQVVRHRVLIVPQLGAPGIAAHEVKKRSGFKVEYGPVRASDLPGYLRNR-KATPEMRQVGFGLADRIVLIPVEAVAALPVLIVATILAFVFGGLLV---------------AGAAASAILAGISLFAVVLPWLPTRDFSTKGFILGFAVALPFAMAWGWARVLQAASLLLALPPITAFLALNFTGSTTFTSRSGVKREIFRYIPFMAATFSLGILVTIAT--------SYL--LNTLRFDPELCNRCGKCMEVCPHTVFKANGRAIDLARPEACMECGACQLNCPTGAITVDSGVGCAGAMIRAALTRKKEATC-----
>Ga0153773_1000416
---------SQVTSLKTRWSVLDYLGGLRAYLGIARNSYSVEPGLYRIGNPDEESPVFISANYKLSLDHLRRSLKGIDSWILVIDTKGINVWCAAGKGSFGTETLLVQITASRLDEVVKHRKLILPQLSAPGIDGGAVKRESGFAVQFGPVEARNIPAYLSAGCKASKEMRIKRFSLSERFLVSLTHFAQGLLVALAVALLFTLLDKLFGQGALLGKFLETFFGNTILSLSALFAGTILIGILLPILPGRAFTIKSIGPALLFSCIFWFIPEIGGTLYRGAKLLIFSMLICWQGLNLTGSSTYTSLSGVQREMSIAVPAIVALIVTGIGGIIIGGI------TYLRNVTTLSYQRSLCIGCGKCLEVCPQGVFEMNRGKAVLIERDKCMECGACMLNCPSGALEVEKGVGCALAVVYSKLKGLDEITCDC---
>Ga0115863_1096022
---FVKHNSQEIPRVPTKLCFAERLGGWKVRWGVRRMKYAVEPGIYAVGNPDGDSVVLVSANYKLSFDTLRRELEGLDAWIMVLDTKGINVWCAAGKGTFGTDEIVRRIGLVELEKIVNHRKIIFPQLGACGVAAHEVKKRCGFSVIYGPIRACDIIAFIKAGMKATAEMRQVRFSLYDRLVLTPVEFVIGGKYLLLAMAVLFILSGMSASEYSSDLAMSEGIRSAVNLFAAYFGGAVIGPLLLPWLPGRSFSFKGFSVGLIVAAVLFSLRLTGGRLETIAWIFLIPVVSSFLTMNFTGASTYTSLSGVKKEMRIAVPLQAVAAMFGMGMWTVGRFV-MKGQTYLKNVVTLELDVDKCVGCGFCATVCPHRVFEIERNKAVIVDADACMECGACSLNCPVEAINVRSGVGCAVAIFKGMLKGGEANCD-----
>JGI24705J35276_12232523
-----NTSRGVVAVVPTTLSLKDFLGGCKVRWGIGRMHYVVKPGLYGVGKPDENSPVLVSANYKLTFDTLRKNLSGLDCWLLILDTKGVNVWCAAGKGTFGTEELIHRIKETGVSAIVAHRRLILPQLGASGVNSNEVSRRSGFSVVFGPVRARDIRRFIADGCAATRAMRTVEFTAFDRLVLTPVELVAAAKTSLPVFGVLFLINLFAARQ--------FGAFDLAAYLGAVVIGTVLTPLLLPVIPGKAFAWKGWILGLIWSIAALWLWFSSFWRLAVGYLLLLPSVSAYLAMNFTGSSTYTSPSGVLREMKIALPLIMGAAVIGTALVLAQSIL----LEYLKNVTTLAFSAEQCIGCGKCEEVCPHGVFIVTDQRARIVHQDGCIECGACALNCPANAIEVHAGVGCAAAIIKGWLTGGEPTCDC----
>Ga0118677_10012545
--GAVETKSGDIPVVAAKLAFRDILGSFRMRWGIGRYGYSIEPGIYALGRPDPSAPVFVTANYKMSFDRLRKELHGLDCFILVLDTGGINVWCAAGKGTFGTEELIERIKAVGLKKIVRHSQVILPQLGAPGVAAHIVSKKTGFKIIYGPVRAKDIPLFIRNGFKAGEKMRRVDFPFKDRIVLTPMELVAAYKIILGVLIFLCLVELITAGPVS-----SKIFTELLPYLGAIAVGAVLAPALLPWLPGRSFAFKGWTAGIIYAVIIGYLFSP-GPGTFTAWLFILPAMVSFITLNFTGCSTYTSLSGVLREMRYALPALIFSALAGIIIKF----------QYLKNVATLKMDPKLCTGCGMCLKVCPHAVFALRNKKSVIVSKDSCMECGACAKNCAFHALSVRSGVGCAAGIMYAALAGKDPKKEA----
>Ga0123353_10090460
--GEISVPNGSIPCVATQRSFKDIFGAWKVRWDIGRANYRINPGLYAVGNPDDTSPVLVSANYKLTFDMLRKELSEMNLWILILDTKGINVWCAAGKGTFGTDELVSRVKAVELSGIVSHRTLIVPQLGAPGMSAHEVKKLTGFSVVYGPVRARDIRAFLDSGMKATEDMRTVKFTAWNRLVLTPLEFIRVARISITMFGVLFLINLFAARPFG--------LGDFTAYASAVLIGTVITPALLPAIPGKAFAFKGCVLGLFVTACIVWFWFSGYWLLAIGYMLALPAHSAFLAMNFTGSSTYTSFSGVIKEMKIAVPIIAISLVVGVTMVLIKTFT---KHRYFENVTTLSYAADKCVGCGMCAEVCPHGVFVIDDRKAGITDKNLCMECGACAKNCPANAISVKAGVGCAFAVIMGWLTGSEPHCDC----
>Ga0153916_10092690
----------TIIPTTVQMSLSDRWDHLMARIGVKRSQHRVEPGLYSVGNPTPESPVFVSANYTLSFDALRSVLQGIDGYILVLDTKGINVWCAAGKGTFGTDELVLRVMTTRLKEVVTHRRLILPQLGAPGVAAHEVKKRSGFWVEYGPVRAADLPEYLKTH-TATPEMRKVRFTLEDRMVLIPVDVVQSFLPLLAAAIILYFLGGWTS---------------SLAAIACVLAGNVLFPILLPWIPTHNFSTKGFLLGLIVALPFVLSNWWRQAGQALGYLLAMPAVTAFVALNFTGSTTFTSRSGVRREIFAYIPAIAWTFGIGALFAIVFSFV-----AYI--ENTLVYDPALCNGCGKCVEVCPHAAYEMNGRLAVLVHKEACMECGACQLNCVTGAIHVESGVGCASAMIQSALKGNKEVECGC---
>Iso3TCLC_10088610
----------------------------------------------------PDSPVFVTANYRLSYDALRSALTGIDAYILVLNTLGINVWCAAGKGTFGTDELVERIGSSALGDVVHHRVLIVPQLGASGVAAHEVKRRAGFTVRYGPIRAADLPAYLRSQ-QASPAMRQVWFPLRDRIVLIPVELVHVVVPLCIAAIILLLLLGPLA---------------AAAAVTAVLAGTVLFPILLPWLPTRDFSSQGYILGVAVMLPFAFAVLGQAGWRAAVCLLTAPPVTAYLALNFTGSTTFTSVSGGGRELRTYIPILAGMAGAGVVLAAVL-------------VNTLQYRPELCAGCEMCGIVCPHRVFAMNGRTAVLVRPVACMECGACQRNCPTGAITVRSGMGCAAAMIQAALSGSDT--------
>Draft_c0017170
-------PASEIRTTDSTITFANRLDHFIARWGWKRESHRVDPGLYRLGNPTPDTPVFASANYTLSFDALRSALAGTDAWILVLDTQGINVWCAAGKGTFGTAELVQRIGCTGLPGIVRHRKIIVPQLGAPGISWTEVVRRSKFLVEYGPVRATDLPEYLRTH-KATPAMRRVAFPLKDRVVLAPVEFVHTALPMVVAAVLLWFLAGPVA---------------ALAAVSSVLAGTVLFPALLPYIPTQDLSTKGLILGLIIATPFAVSFGTNNVAGAAAALLIMPAVVAYFALNFTGCTTFTSRTGVKKEIFRYVPAMALMAGTGVVLGVA-----------T--ETSLNYYPERCINCKRCTQVCPHGVFTEGKDRVELARPTSCMECGACALNCPVQAIEVQSGVGCAWAMISAALRGRDMDLGECGC-
>Ga0180007_10102397
---------EPVKQITSSLSLWDRWNNFLVRASFNRNDYKVEPGVYALNKPTPDSPVMVSANYKLSFDVLRQALTGISAWILVLDTKGINVWCAAGKGTFGTEELLNRIELTNLKDIVKHQRLILPQLGATGVAAHEVKEKSGFNVTYGPVRADELREYLKAGLRATPKMREVEFTFKDRLLLVPVEVVQGFRYFAAAAVLFVLAGYFLA---------AEPLMLVFNLFTAYFAGAVLGPLLLPWLPGRAFAIKGFFAGLLGFGLLSFGLGGSSLLAQLAWSLIITSFASFLTMNFTGASTYTSPSGVMKEMRLAIPLQILGLVSGTIIWVITKLI-----KYLKDVVTLKLDQEKCTGCGMCKIVCPHKVFEIENRKARIIDRDACMECGACALNCLENAIEVKSGVGCAAGIIKGLIKGTEPTCDC----
>Ga0153937_1000418
---ELETGKGKIPIISTKLSFKDRFGTLKVRFNIGRMNYKINPGLYAVGNPDHNSPVFVSANYKLTFDSLRKELDGLDCFIMILDTKGINVWCAAGKGTFGTIEMVNRIEKTKLSEIVSHKKLILPQLGAPGVNAHEITRQTGFTATYGPVRAQDIKSFMEAGLKATDDMRKVNFTMRDRLVLTPVEFLAAAKTAFVVLGVLFLINLFASRPFG--------ITDFLIFVAIIFTGTVITPALLPFIPGRAFAFKGWLLGVIVAMIWHNGWFANSLLLAVGYLLVLPSYSAFLAMNFTGSSTYTSFSGVIKEMKTALPPIIITMVLGCILLLTKAL-----DKYLIDVATLKLSIDKCIGCGKCKEVCPHAVFAIQEGKAPIIDKNACMECGACTSNCPVSALSVNAGVGCVSAVIRGWLTNSEPSCDC----
>Ga0071346_1005339
---ETDISNLRIPKVSTELKIIDFLGAVMVRWGFRRDNYIVSPGLYAVGDPGPESDVFVTSNYKLTFDHVRKNLGGLNGWILVLDTKGVNVWCAAGKGTFSTNELVKRIRTHSLETIVSHRKLILPQLGATGVAAHKVKEETGFNVHYGPVRAADIRKFIAGGYRADKEMRKVEFGIIERIKLVPNDFMYGKYYLLGAMLVMLLISGLSSSGISYRNFSAHGASALLSVFLAYTAGIVLTPVFLPYLPGRHFSLKGFIAGMIIFLILLIFSAGPGFIESASWLLIIGAISSFTAMNFTGSSTYTSLSGVKKEMKLFVPLQVSFALAGVILQVIGKLI-MKDLIYLEDVVTLSLCEDSCNGCGMCVKVCPHEVFELSGRKAQIIRKDYCMECGACALNCPTRAISVKSGVGCAAGIINGILRNSEPTCGC----
>Ga0071116_1034325
--QWLQTPAGRVARISTRLRFQDRLGACKVRWGINRMKYAVPAGLYAIGQPDSSSPVIVTANYKMTFDMVRASLAGQSLWMLVLETCGINVWCAAGKGSFGTEELVRRIFLSSLAKIVGHRHIILPLLGAPGVAAHKVKQATGFRVHYGPCTIGQLGEFIQNGKRLTTAMKEPRFSFYDRLVLTPVEMVLSCKSAAIFACIVFLAGALDVGGFS----VTAGANAAAAFLGAWLSGVFVTPLLLPVLPSRSFALKGCIVGMCWAILWLFMRRATSIADSAVALLLILPAASFYSLNFTGCTPFTSRSGVKKELRYTIPP-------------------MKEFSYLQNVATLTLDAEKCIGCGRCVEVCPHCVFVFLGHQIVIENFNACMECGACMVNCPAEAIFVDAGVGCAAGIVTQWWRD-----------
>Ga0118733_100942735
---------------------------LICWLGGFSRTYVLEPGLYYTGDTHPDAPTLVTANYHLSVFLVLRHLRKTNVRLLVIDTDGINVWCAAGKGAFGNRAIHAQLQRYEILTRTTWLTLILPKFGMAGVDIRKLREH-KIKPVVGPLYAKDLAGYLASPPYRDRAEDVVRFGLQMRAFTWLPGLVQFLGYGVLLILVLSGVHWLFG--VS--------LPLGLLSLIAIIAT--GYPILFPVLPGVRFAVKGLSLATAISVLLAAAAALAPLGDAITAVLFTFATSIFFGLSYTGNSAVSAYTRVRKETAQFLVPSVLLYLASLAAFAVTEV---------------ALAPTACTGCTDCVKVCPHGVLAMRDKKAVLVAEDRCIECGACQLNCHDGAIEVTKGTGCLFIIIKEDILGRKPAEATC---
>Ga0114946_10139421
----------------------------------------------AVGKPDSDSPVLVSANYKLSFDHLRRELAGLDLWILVIDTKGINVWCAAGKGSFGTAEVVRMVGVSGLSELVSHRTLILPQLAAPGVAAHEVRRRCGFKVIYGPVRAVDIPAFLNADCKAEAAMRRTQFTLPDRLVLAPVELVGMIIPLAVFAAALFLLNLIKASPFSLLSLLGQTFIDLNPFLIAMLVGVILVPALLPFIPGRALAWKGWLLGFIWALTYSFIAPTAGWLQTAAYLLTIPAITAFIGINFTGSTTYTSLSGVVKEMGTALPLIIASAVLGLISLIAVYF----KYRYLKNVVTLEMDQTKCNGCGMCIDVCPQEVFTLLEKVSTIIDRDACMECGACAINCPRQAISVRAGVGCAYAVLMDKLNIKGKCCGEA---
>Ga0074471_10192965
-----NTDAGPVAVITGSMTRDDTLGAWKARWGIGRMSYIVPPGLYAIGEPDQDAPVVVTANYKMSYDLVRRSLAGRNVWLLVLETFGINVWCASGKGTFGTGELVRRIDSSRLSQIVSHRLLLLPVMGAAGVKALEVKKRSGFEVRFATLRVGDLPAYLDGDMKATSEMRELTFSFWERLILTPIEMVGGIKSLPFAGLPLACMAGFAGGTLS----MTRFLTAVFLYVIAVISGTMLTPLFLPWLPGRMFAVKGAISGWVCSLLCAAFLLAHNRLDVVVMMLVMSAVSAFYAMNFTGSTPFTSSSGVRHEMRRALPVMATATVAGLVMLVIR----MRDFEYIHGVSTLVLDQDICIGCSLCTQVCPHVIFVIHGSKAFIRDLDECMECGACSLNCPVKAISVNADVGCASGMINRWLAGFN---------
>FS900DNA_10014567
----AESAIGDIPRISTEWTSADRIGEIRSRVSAYRMKYSVPPGIYAVGEPDADSDVLVSANYKLSFDKLRKSLAGMNVWVLVLDTKGINVWCAAGKGTFGTDELVDRIQRTRLDQVVRHRRLIVPQLCAPGVNARAVRERSGFRVYFGPVHASDIPEYMAAKYRATKQMRTVRFSMLDRMVLTPMEINPAMKQYYWYALAVLLIFGLQPSGILFRDALEGGLPFLAMGVVAVMAGAFLTPVLLPFVPFRSFALKGWIVGFISVYLAVHYFRWNDVILLAMTYIFFPLMASYIALQFTGSTTYTGMSGVKKELRYGLPVYITGAAVSIILCIIYK-------KYLANVTTLEFDPEKCTGCGRCVEVCPHAVFEMRERKARITDRDLCMECGACANNCESGAIRVDSGVGCAAAIINSMLYGGEPSCDC----
>Ga0102494_100006
---------QIVPQVSTGLSTSDTIARWKLRWRIGRDIAVVPPGLFRVGAPTPESPVIVTCNYRMTFDLVRHDLAGVDAWLLVLDTRGVNVWCAAGKGTFSDREVILRAVTTGLERRVSHRTLVLPQLSATGVSAAAVREVSGWRVVFGPVRSRDLPPFLSAGMKATPSMRAITFTFAERIALAPVEFVGMFVGWRALIPLGFLALGALVS-WG--GPAAHIAQPLAAYLAGVIGGGVLVPALLPWLPGRALSLKGAEAGALLGLAVGFALGAP-PLAVAAGTLLAAAAASYIGVNFTGATPYTSPSGVEKELRTALPFAGVAAGLAGVLWVVQAFL--KGIRYLGGVATLKLDRDKCTGCQACLAVCPHAVFEIADRRARIADLDACMECGACANNCAFGALSLKPGVGCAEAIIYGWIHNTEPTCGC----
>Ga0182021_10049490
------------------------------------MRYAVPWGLYRVGDPDSKSPVLVTANYKLTVDVVRRQLTGLDAWLLVLDTKGVNVWCAAGKGTFGTTELVRCVEAVDLAGVVEHRDLVVPQLGATGVAAHDVKNATGFSVHYGPVRACDIRDYLAAGMRSTQEMRRVTFGWKERAVLIPMEASGALKTAIVILVVLALLGLAHSRTVG----WS-LAADFAPFLAAMFAGVVLVPLFLPWLPSRVFAIKGAFVGALCVGAALILVPG-GAVEMAGAALLGVAMASYLGMMFTGSTTFTNLAGVRLEVRRGLPPIVVAAVAGLALRVAAAFI-----RYLLSGDSLVLDQERCTGCRRCLDVCPHAVFASADRKVAVANRGDCMQCGACRMNCPEGAIEVSTGVGCAAAVVSGLRRGRGGE-------
>JGI20171J29575_12612825
----CSISSKNVPTVSTSISFKDILGAWKVRWGIGRMDYTIKPGLYAAGMPDSDSVVLVSANYKLTFDMLRKNLTGLNCWLLILDTKGINVWCAAGKGTFGTYELINRVESVRLSEIVTHRKLILPQLGAPGVSAHEVARRTGFSVTFGPVRAKDIKEFISSGFKATKEMRKVKFTFKDRLVLTPVELVEASKIVLPVFGVLFIINLFAEQPF--------GIFDVAAYFGAKFAGAFITPVLLPFIPGKAFSFKGWLTGLCWTTFALWLFSADNRLLAAGYLFLLPAVSAYLAMNFTGCSTYTSQSGVEKEMKTALPLIIGSSIVGAVLTLIDKII----LKYLKNVTTLSLNAEKCNGCGKCAEVCPHDVFDVDGKKARIAKKDLCMECGACALNCPAEAIKVNAGVGCAAAIGKSLLTGGEPTCGC----
>Ga0116210_1002737
--GSIQTQVGLVPQVSSFLTWSDHLGSFKARWGIGRMDYTVEPGLYALGQPDGRSPVLVTANYKMSFDRLREALPERNMWILVLDTKGINVWCAAGKGTFGTVELVNRIGSSGLAQIVSHRELILPQLAGPGVAAHEVKKLSGFKVIYGPIRAMDLPAFWGNGLKATPEMRFKTFSILERIALIPIELVAALKVGIIVIGLLFLTTLIARSGEGWDIAFKQGFLSALAILTGIFAGAVLTPTLLPWLPGRAFSTKGCVMGLIVAAIFITFSPGGNRVEMVAWVFLIPAFAAFLAMNFTGSSTYTSLSGVKKEMRWAVPFQIGAGLIGLILWLGSVFF-MNQMVYLKDVVTLKLDERKCVGCGMCLDVCPHAVFSLTNGTATIINRDACMECGACSRNCPAEALKVMSGVGCAAAVINSKLGRKSECCCY----
>Ga0123353_10009431
------------------------------------MSYAVEPGLYAVGEPGRDSPVLVSANYKLTFDTLRKNLGGLDCWLLILDTKGINVWCAAGKGTFGTDELVRRIETSGLSDYVSHKKLLLPQLGATGVSAQEVARRSGYYVDYGPVRATDIKDYIAAGYKATKEMRTVRFDLWDRLVLAPMEIRPALKYSAPVFGAMLLANRFAANPFG--------KADFAANAGAILAGTVLTPVLLPYVPGKAFSLKGWLLGLGCTVGILGILKKGSRLMSAGSLLLYPAISSFLAMNFTGASTYTSPSGVNKEMKRALPFIVGATAAGAALTLGLH-----KHRYLKDVTTLAFDSEKCTGCGYCAEVCPHGVFEIGVEKARVADRDSCMECGACAMNCPSEALEVSAGTGCAAAIIMSWFTGKEPTCGC----
>Ga0123573_10000986
--DFVDTGAGPVPRVKTALSSADRLGSFRVRWGIRRNQYKISPGLYCIGRPDGDSPVLVTANYKLTFDALRSEAGLPAAWILVVDTRGINVWCAAGKGTFSSEEVSHRVRVAGLDKIVNHRRLILPQLAATGVSARRVKKQCGFKVVWGPVRIADVKQFLDAGLQASTDMRRVTFTLRERLVLIPVELSALPRYILWVAAVVFLLSGVGSGVFSFQAAWSRGEWLAAALGGGIIAGAVLSPLLLPWIPARSFSLKGALVGIPVGGIVVMLRGRVNGLEAAALVTCTAVLSSYLAMNFTGATPFTSPSGVEKEMRRALPAQAGALLLAAILWVSAAF----DFRYLSGVSTLSLDREACTGCGMCAMVCPHGVMVIENKKAAVVDHDGCMECGACAMNCPVNAIQVTPGVGCAEAIIKSWIKKDGAVCC-----
>Ga0062442_1020662
--------------------------------------------------------VLVTANYKMSYDCVRRSLAGRNCWLLALETYGINVWCAAGKGTFGSGELVRRIATSGLAKVVSHRRLILPILGAPGVSAHEVARRSGFNVSYATIRADDLPDYLDNGQVTTPAMRELTFTLYERMVLVPVELVLALKSLIVAVFGIFMLFLLLDS-------VYAGSAAVVAWLGACLSGIVAGPLLLPWLPGRSFAVKGACAGLIWALLFYLLAGGASVWSIAAVFLSLPAVSAFYTLNFTGCTPYTSRSGVKKEMGVALPAMGGALLMSLLLLVAGRFL-MKGFRYLKNVATLQLDPSVCVGCGRCTEVCPHQVFNMAGKKADIIDRDACMECGACALNCPVKAISVASGVGCASGMINEWLQERKLGK------
>Ga0123573_10150905
------SKQTHLRSTTSAVTLANRWDHFLARWGVNRAGHRVEPGLYALGNPKPDSPVFVTANYTLSFDALRSALAGIDGYILVLDTQGINVWCAAGKGTFGTDELVQRIEATGLRDVVSHRVLILPQLGAAGVAAHEVKKRSGFKVEYGPVRAADLPEYLQTH-QATPEMRQVRFILRDRLVLIPVELVHVLLPTLIATAAVFFVSGPWA---------------SAAVGAAILAGVVLFPILLPWLPTREFTTKGFILGGAVALPFALAAWWLRIGGALTYLLPLPPVTAYLALNFTGSTTFTSRSGVRREIFTYVPIMAWMFGIGIVLAIAF------------TLNTLEYNPELCIGCEMCSIVCPHAVFAINGRVAQLVHPDACMECGACQLNCPTGAITVDSGVGCAAAMIRAALRGKEEASCG----
>Ga0102938_10064297
------------KNTSSVWSLKDYWGALKARSSIGRNRYSIKPGLYKLGNPDKSSDVLVTANYKLSFDKLRKQVQGLNVWILVLDTHGVNVWCAAGKGTFSTDEIIHQIEQNNLNAYVDHRRIIVPQLGAPGVAAHQVKAATGFNVKYGPVYARDIKKYINQRYKKTDAMRRIHFNMWDRFILTPVEIVNSLKYLILIVLCVFILSGLNADGYSFNEVLTEGTIVNIFIVGAYVSGTFLAPLLLPWLPFRSFGGKGLIIGALTYALIMFVYQLPLNLFNLGMILLSLSISSFLTMNFTGSSTFTSLSGVQKEMKFYLPLQIILGGAGLIIFIISQFV--NNQLYLKNVASLQYDQSRCTGCTRCIEVCPHGVFKMKSTKAYIHNKDRCMECGACQINCPADAIEVNSGVGCAYAVINGMIKNSDPSCD-----
>Ga0079306_1014547
------------------------------------------------------------------------------GWILVLDTKGINVWCAAGKGTFGTKELVRQIKNASLDKIVNHRRIIVPQLGATGVAAHKVKEETGFNVHYGPVRAEDIKEFIDAGYRATKEMRMVTFKLSERIKLIPNDFVYGKFYLLGALAVVFLLSLISKNDFSVRNSLNDGTKAMVSVFLAYCSGVVVTPAILPIIPFRRFAMKGFISGILLSFILLMHMIGDNIIENISWFLILPAISSFLAMNFTGSSTYTSLSGVKKEMKTAVPLQITLAVTGIILMIIGKL--MKELIYLPDVVTLELNENTCNGCGMCVKVCPHEVFELSAKKAHIINRDYCMECGACALNCPVKAISVNSGVGCAAGIIRGILRNTEPTCGC----
>Ga0071346_1015206
-------------ETTSELTSTNHRDHFLARIGVRRGDHRVPPGLYRIGSPSAESPVFVSANYSLSFDALRSSLKGIDGYILVLDTRGINVWCAAGKHTFGTREIVRRVKETGLEKVVNHRKLILPQLGAPGVSAHEVRKLSGFNVEYGPVRADDLPEYLKNH-QATPEMRTVRFPFKDRLVLTPIEVNLTLLPMLAAAVIAFLIGGWVY---------------ALAAILVVLSGTVLFPLLLPWLPTKDFSSKGFFLGAVVSLPFILSSWYRQLGQCTGFLLAMASSVSYISLNFTGATTFTSRTGVKKEIYAYIPLMAWCFGIGLISLIVFAFV---------QENTLLLNTELCNGCTMCVTVCPHRVFAMQDHKAQIVHYEACMECGACQLNCASGAISVHSGVGCAAAMIQAALTGRKEATCGG---
>Ga0075120_10001046
----LMTPVGAVPIASEELLWRDLRGHYLVRWNIGRDRFTVEPGLYALGAPHSDSPVLVTANYKMSFDLLRQTMAGSDTWILVLDTKGINVWCAAGEGTFGTEELVDRIQASRLHEVVSHRRLIVPQLGATGVAAFEVKKYSGFSVCYGPVMVQDLPEFLESDCRATPEMRLKQFPFTERLVLVPVDLMQALKQGLPLILAMLLLAGFAGDMSFSKGMRVYGFPPALAVLCGIVAGSIVTPLLLPWIPGRAFSFKGGLCGLVLFVFLYAFVPESSSLVQLSCLIITLGISSWFGMAFTGASTYTSLNGVRKEMLRAMPAQFIGVVTGIGLWVASLWM--AELHYLEDVVTLECDLEKCIGCSMCTIVCPHGVFVMETKKAVMASRNLCMECGACMRNCPTGAITVEAGEGCVRGIINELLGIE----------
>Ga0123355_10119545
------------------------------------MDYVVNPGLYSVGNPDTESPVLVSANYKLTFDTLRKNLAGLDCWLLILDTNGVNVWCAAGKGTFGTDELVNRIEAVGLSDVVNHRKLILPQLGAPGVNSHEVAQRTGFSVTFGPVRADDIQAYIADGYKATKEMRRVKFTFTDRLVLTPMELVPAVKMTLPIMGGLLISNQFAKRPFD--------KNDIAAYAGAILTGTVITPLLLPYIPGRAFAWKGWIMGLIGTVGILKGFKKGNRLMSAGQLLLFPALSSFLAMNFTGATTYTSPSGVKKEMKKALPFIISAGAVGAAIMLGSHFF---KHKYLKNVTTLTLDSNKCIGCGICETVCPHGVFEKDNGKICLADKDSCIECGACALNCPTKALSVNPGVGCAAAFIFGWLTGGEASCD-----
>JGI24702J35022_10006033
--------DVNVKTVSTSLAWSDHIGTWKARWGIGRMDYTVEPGLYSIGKPGNESPVFVSANYKLTFDTLRKNLDGLDCWLLILDTKGVNVWCAAGKGTFGTDELVERIESSELSKYVSHKKLLLPQLGATGVSAHEVKSNSGYDVTFGPVRASDIKEYIDAGYKATKEMRTVKFTLWDRLVLTPMEFVPALKYALPVFGVMLLANQFIAKPFD--------KTDFANNIGAVFAGSVITPALLPYIPGKAFALKGGIAGLVCTAAILGATRNGNKLLSAGSMLLFPAISSMLAMNFTGASTYTSPSGVNKEMEKALPFIVGAAIVGTAITLG-------KHKYLKNVTTLTFDADKCIGCGRCTEVCPHGVFDIDEKKVRIADRDSCMECGACSMNCPVGAIEVSAGTGCAVAIILSWFTGKEPACGC----
>Ga0031655_10006729
---------PEIRTTDSEITIANQFDHFLARWGINRMGHQVEPGLCRIGSPTADSPVLASANYTLSFDAVRSALAGFDAYILVLDTKGINVWCAAGKGTFGTDELVTRIETAGLAGIVNHRKIIIPQLGAPGISAHDVQRRSGFKVEYGPVRARDLPEYLKTG-KATPEMRRVQFPVRDRIVLAPVELVHIALPAIIIAAVLWFLAGPVA---------------VLAAISAVVAGTVLFPVLLPFIPTGDFSIKGLLLGGVVAIPFSAAFASTLLIAAITPLLIMPAVIAYLALNFTGSTTFTSRTGVRKEIFRYIPVMAFMAVSGIILGIV-------------EKNTLHYHKDRCINCKRCTQVCPHGVFAEGPEHAELARPTACMECGACALNCPVQAIVVQSGVGCAWAMISAALRGKDMDSGECS--
>Ga0118657_10076755
----------SLLKTSSTLTAADRWDHWLARWRVNRSGHRVEPGLYALGDPTPESSVFVTANYTLSFDALRSALAGTSGFILVLDTQGINVWCAAGKGTFGTDELIQRIETTHLSEFVTHRTLILPQLGATGVAAHLVKQRTGFKVEYGPVRASDLPAYLDLG-QATPEMRRVRFDLPDRLVLVPVELVHTLLPTLLASVILLLAAGQLA---------------AFAPLAAVLAGTALFPILLPWLPTQQFSSKGFLLGGIAALPFSLISWWLRIGWALAYMLSMPPITAYLALNFTGSTTFTSKTGVRREMMRYIPLMAWSLGIGLALILALV----------NDLNTLTYDPVRCVNCGLCSIVCPHGVFEAGPQAAQLVRAEACMECGACQRNCPTGAITVDSGVGCAAAMIRAALTGKEATCG-----
>Ga0182017_10122719
--GSIKTPAGDVPQVAAQLNWTDHWGTIKARFGVGRMNYMVDPGLYTLGNPDNASPVLVTANYKMSFDFLRRELSGRNFWILVLDTKGINVWCAAGKGTFGTEELIKRIASSGLKEIVSHRQLILPQLGAPGVAAHTVKKISGFKVYYGPIRAKDLPAYLDAGRKTTPAIRIITFPLKDRAVLIPIELVAAAKPFLIIAPVLFILGGIGGEGFW-ANTVNHGLFAVIALLSAVLGGAVLNPLLLPYLPGRAFSVKGFSIGIIISLLLLYIWNVNGRLDSLAWLLIIPAVAGYLAMNFTGCSTYTSLSGVKKEMRWALPAQIAASVAGFIIWITSRLI-MNNMHYLKDVVTLRLDEDTCTGCGMCLEVCPHEVFKSNASHAVIINRDACMECGACSRNCPVDAISVESGVGCAAAVINSMLGRKNSECSC----
>Ga0181529_10035255
---------RTIPVVSTTLRARDRWGGIKARWGINRMHYSVLPGLYAVGSPGADSAVFVTANYKMSFDALRSCLGGLDAWILVLDTKGINVWCAAGKGTFGSSELVSRVSKTKLASLVAHRILILPQLGAPGVSAPEVARKTGFHVEWGPIRAKDIQAFLAADRQKSEAMREVRFDLRDRMVIAPIEIVHSWPIIPGAIVLAGL-FGLPLGSG----YIARSIPAAVLLLGTIPVGTILFPAILPYLPSRAFVVKGAALGAIWAALCILLFRVP-PLAALAFVFLAAPIVAFLSMNFTGASTYTCQPGALLEVDRSFWPMVISLVASLVAGVAAKL-----LTYPKNGETLVLKSEACIGCGACVDVCPHSVFRIEVGKAAIASRATCMECGACARNCPVGAISVEAGVGCAGAIILGKLRGTAPTCGGD---
>Ga0182017_10064130
---YIRTRAGLILRVSSEWTKKEHWQHIKCRTSAYRNGYDVQPGLYAVGDPDANSDVIVTANYKYSFDIVRRDLKRLNLWVLVLDTKGINVWCAAGKGTFGTEELISRIKTVKLELIVNHKRVIVPQLGAPGVSSFTVTRQTGFRVVFGPVYSKYIGEFIRGGYKATPEMRLVKFPLRDRLVLTPMEINPAMKKYPLFALIVLLLFGLHPEGIIFADAVKGGLPFIILGLLSVLSGAFITPVMLPFIPFRSFAVKGWITGMIAVLFAAKSMELQDPLLTVITYLFFPALSSYWALQFTGSTTFTSMSGVKREMKTAIPVYSAVLIVTILLTAVFK-------KYLLKVSTLELFRDKCIGCGICIEVCPHGVLAMNYKKAVIVDSDKCMECGACMINCAFGALHVDKGVGCAAAIISGMITGKEPACDC----
>Ga0072503_130311
--DFVKTKAGLVPVIKSKPGKDDLFSSFYVRCGIKRYQYAVAPGLYGIGKPDKNSEVLVTANFKLTFDHLRKELKDINAWILVLDTKGINVWCAASEGNFSTRELVKRIKASSLEKVVDHKRVIVPQLGATGVSARAVKKGAGFRVVYGPIRASDIPAFLQNNKKADKKMRQVTFNLYERLILTPVEIQIVLKPAAIIALILFILSGIGPGIFSFSGAWERGVLSFSALAAGIFSGAFVTPLLLPFIPSREFALKGIIAGSIFAILLLLLIAVNGIAEVLALFLFSVAISSYLAMNFTGTTPFTSPSGVEKEMKRFIPLQLGALVISSGLWVYSA---MKDLRYLDDVSTLVLDKEKCIGCSLCTEVCPQAVFEMKKGKSCIVDFNACMECGACVNNCPSGALSVSPGVG-----------------------
>Ga0118657_10117586
-----------VPRAAANLGWRDRLGTVRARLGIARNRYKINPGLYCVGKPTVTSPVLVTANYKLSFDALRSELSTVDAWILVLDTRGINVWCAAGKGTFSAEEIALQIKRARLAEIVSTRELILPQLAAPGVASPQLMKECGFKGIFGPIRASDLPRFLTQDKKADEEMRAVTFHLAERLVLVPVELSLVLRVFLLISLGLLVLSGLGPDFYSLSAAIGRGMTAVGATILALLAGAFLTPALLPWIPGRQFWLKGLLVGGLAGLAFVGLSVSNSRLEAAGLWCWISAAASYMAMNFTGATPYTSLSGVEKEMRRGLPVQIGGTALALAMWLAAPFL-MKTFRYLDNTAILKLDAEACIGCGNCATVCPHRVFEVHDKKAAIVDYNGCMECGACANNCPVGAIYVNPGCGCAAYIINSWISKIRGK-------
>Ga0123356_10163628
------------------------LGAWKTRWSIGRMGYKIDPGLYAVGNPNADSPVLVSANYKLTFDTLRKELAGMDCWLLILDTKGVNVWCAAGKGTFGTAELVRRIEDTELASVVSHKRLIIPQLGASGVNGLEVSRRTGFGIAFGPVRAKDIKAYIESGFVKTKEMRRVEFSAWDRLILTPIEIVTAARHAVPVLAVLFLINLFAARPFG--------LREFILYAGAALMGTFATPLLLPYIPVKSFALKGAILGFIWTAAAIAFFARATLLALLGYLLICPAISAWYAMNFTGASTYTSPSGVMKEMKAALPFIVGAAVSGDVLLILYHI-----HKYLNDAVTLEIDTEKCVGCGRCAEVCPHDVFSIDGGKSKIVNKDSCIECGACALNCPVEALSVKAGVGCAAAIVKSWFTGGEPTCGC----
>Ga0099972_10969602
-----NSACGSIPRVKTNLDGSDHLGTLVARLGINRDQYKISPGLYGVGNPDQDSPVLVTANYKLTFDSLRRELTNLDSWLLVLDTRGINVWCAAGKELFSTREVVERVKQTRLNEVVNHNRLILPQLGATGVSAHQVKKASGFEVIWGPVRAKDIQRFIASDNRTDNAMRQVTFSIWERTVLIPVELSHLPKPTFWVVLALFFLSGIGIQVFSPGDAWYRGLMALTAYAGGILAGAVAAPILLPWLPGREFALKGTLTGGIVGLIVVLLFNNLIWLETLSLMFMTMAISSYLAMNFTGSTPFTSPSGVEKEMRQAIPVQAGAVLVAIVAWVSAAFI-MRDFRYLEGVTTLQLDSEACVGCGVCELVCPHGVFRMNAKKAEIGDLDGCMECGACALNCAAGAIRVTPGVGCASYIIQTWIKGKDAPACC----
>Ga0105102_10002516
-DEFIDTKAGPVPRIRTKLSAADCAMSALVRLGIRRDSYIVSPGIYCTGNPSADSPVLVTANYKLTFDTLRKELSSLNAWILVLDTRGINVWCAAGKELFSTEEVIKRIRTSGLDRIVSHRELILPQLSATGVSAIDVKKGCGFKVIWGPVRASDIKKFIESGFKSEEGMRRVTFTMAERIVLVPVELSFMVKPTLWIFPGIFILSGIGFEIFSYKDAWTRGIMAALAYAAGIVSGAVIVPAALRWIPGKPFSVKGMITGIIASYAVITMLQNANNLELAALSLCTIAVSSFLAMNFTGSTPFTSPSGVEKEMKKAIPLQALAGLASIILWVSAAFI-MQDFRYLYDVSTLSLNREACIGCGMCEMVCPHGVFKLENRKADIVDKNGCMECGACAKNCPSEAISVTPGVGCAAYIIQTWIMGINGNS------
>Ga0074469_10011819
------TSVGEIPRVATRLTCRDRLGHCKVRWNIGRMRHTIEPGLYAVGNPTPESPIFVSANFKMSFDRLRAGLDQLDGWIMVLDTRGINVWCAAGKGTFGTEEIIRRVATTRLDQVVSRRKLILPQLGAPGVKAHEVRKRCGFTVRYGPIRARDIPSYLDNHLKAPPEMRLVQFRLRDRLALVPVDLVQGGKWALIITAALALLSGFGEGVYSFERVLFHGFWAAVPIFSALLAGAVLTPALLPWLPGRAFAVKGAFAGALFLLGLAVVWALTTWAHLTAVVGLTLALASFVGMNFTGSSTYTSLSGVKKEMKTAVPLQIAAAALGLGFWIAARW----RYRYLANVVTLHLDPGKCNGCRLCVEVCPHAVFVIDNKCARIVDRDACMECGACAQNCEPGAITVTAGVGCAEAIIYGVVSGRDPNGCC----
>JGIcombinedJ13530_104392953
----------VVRATTSRLTAADRRDHILARWGYRRSQHRVAPGLYALGNPTPDSPVFVSANYSLSFDALRSALPGIDGYILVLDTDGINVWCAAGKGTFGTEELVNRIARVRLKEVVRHRKLILPQLGAPGVAAHIVKKQSGFLVEYGPVRAADLPEYLKTH-SATPEMRRVRFNLADRMTLVPIELVGVFLPMAIAAVGAFLIAGWLA---------------ALAVVLAVLTGVVFFPLLFPWIPTKDFSTRGYILGFLMVLAPALAMELQNWLRAASLLLILPPVSAFIALNFTGSTPFPSRTGVKREIFAYIPKMAVSGGAGILLAVIAG--------YT--TNTLTYDPALCIGCKLCAEVCPHAVFRMEGKLALMENPRACMECGACMVNCPVDAIRVDSGVGCAASMIMAALRGKSIDDKE----
>Ga0118724_1103207
---ELDTPAGIVPRVATHLNTTDRMGAVSVRIGLRRMRYMVEPGLYAVGVPTAESPVFVSANYKLSFDHLRRELTGIDGWIMVIDTKGINVWCAAGKGTFGTDEITHRIEVTRLSEVVNHRQIILPQLGAPGVAAHEVRRRSSFRVIYGPVCARDIPEFLDAGMKTTPEMRRVLFNIGDRLVLVPLELIQWGRYAFFIAVGLFLLAGLNRHGYTFPGL--AGGREVLLLFLAFLVSGTLVPALLPWLPGRALSWKGMVIGLLLAVVLVIVAQIAGQLETAAWILLMPAIGAFMAMTFTGATTYTALSGVKKEMRFAVPSQIASATLGFGLWMTARFF----LRYLENVVTLELDVETCNGCSMCVMVCPHEVFDIQERKAVIIDRDACIECGACAINCPVNAIRVQTGAGCATGVLLGAIGKGNECS-S----
>Ga0123356_10028498
-------MQAEIQTVSTELAFKDICGAWKARWGFGRMNYMIDPGIYAVGEPDKTSPVFVSANYKMSFDTLRKNLSGLDCWILVLDTKGVNVWCAAGEGTFGTDELVNRIEAVGLDCIVVHKKLILPQLGASGVCGYEVTRRTGFSVIFGPVRAGDIKEFIAADCKAPKEMRTVKFTFRDRLVLTPIELTEVGKISLMVFGVMFLINLIAARPF--------GLYDFFAYIAAVLLGSVITPILLPVLPGKAFSFKGWFLGAIVMALIFYCFEPPFLLLGIGYMLALPAYSAFLALNFTGASTYTSPSGVLKEMKMALPFILIAIAAGIVLVLIKTFA---KQKYLKSVTTLSYSAGKCTGCGICTEVCPHGVFDLSEGKARVAEKDSCMECGACALNCPAKAIEVIAGTGCATAIIMSWFTGKEPSCGC----
>Ga0068711_1000982
-------------------GWKDRLGAVRVRWDLGRMRYTVDPGLYALGSPDDRSPVLVSANYKLSFDILREALKERSAWLLVLDTEGINVWCAAGKGTFGTAELVERIRTSGLENVVSHRDLVLPQLSAPGVAAHLVKKEAGFRVRYGPIRADDTGAYLDSGFRATPAMRRKTFTLKERAEVIPVELVQAFRTALPLFPLLFLAGGLGSGGFW-ESALRNGGFAVFALFAALLAGSILPALLLPWLPGRAFSLKGLIVGLGTAGLLLFLRSWAGRLEGGAWMLLVPAVTAYLAMNFTGASTYTSLSGVRKEMRFALPLEIGAAALGLAFWAGSL----DRLEYLKNVVTLTLFEERCIGCGLCLEVCPHAVFRMNKRKVEIGNRDRCMECGACSRNCPPGALFVRAGVGCAAAVINELLGRTDSACCCS---
>Ga0118677_10014633
--GSINTPVGKVEQVSTKWSRSDILSTIKVRWSVGRMSYRVKQGLYAVGTPDANSNIFVTANFKLSFDHLRRALDGINAWILVLDTKGINVWCAAGKGTFGTRELVYRIKAHELEKIVNHKTVIVPQLGAVGVSAHEVKDKTGFRVIYGPVRAEDIKNFVAAGNKATPEMRTVKFNIADRAKLIPVELAYGKYYLLFVPAVFFILAGLNRHGYSVDDAWKNGGRSIIYLLSAYISGCVLTPLLLPWIPFQRFSFKGLFVGWIVSSILFFTFSEKNIIEIISWFLIMGGISSFLAMNFTGSSTFTSLSGVQKEMKLSLPLQIIAASIGFIGWIITRFI----LIYLKDVVTLQLDQQKCNGCKMCIFVCPHEVFGFREKKAIISNKDKCMECGACEKNCPEGALSVRSGVGCAAGVINGLLRGTEPSCDC----
>Ga0105152_10009754
-----STPSNQIFHSTSTLTFKDRWDHITARLGWQRTNHRVDPGLYAIGNPNPQSPVFVTANYTLSFDAVRSALKGMDAYILVLNTKGINVWCAAGKGSFGTFELARRIEQTELAKVVSHRVLILPQLGASGVSAHEVKKQTGFLVKYGTVRAEDIPDYMKTG-EATPKMRQVRFDLQDRMVLVPVELVNLFLPLIAAGIIFYFLGGWLG--VG-------------ATAATVWGVPILFFLLFPWIPTRDFSTKGFLVGLVLALPFAISTFHNGLLKALPFILTMPAVGGFISLNFTGSSPVASRTGVKKEIFSYIPVMAWLAGISLVMFLTSAI-------YT--TNTLLYDAELCINCGKCWEVCPQGVFVPDGKVAKLVNSQACIECGACMLNCPVKAIVVESGVGCAAAMINAALRGQKMESGIC---
>Ga0070724_10051346
-----------------------------------------------------------------------KELVDFNCWLLILNTHGVNVWCAAGKGSFSSAELIYRLNRHKIKEIINHKRIIVPQLGGPGVSYFDILKHTKMKIVYGPARAKDIKDFVSNQYQTTETQRQVSFNFMDRLTLIPLEVINSIYVVPLFFILNLILNILSS-KLS-YELLVVSIYNSIPYLITYLLGVILFPLIIEFLPFRAFSIKGALLGLVASILVLLYPEGLNYFTLVGHAILICSLSSYLTLNFTGSTTFTSFSGVKKEIIIFLKAIKVLIPVAILLFILAI-----KTKYIKDVVSITLYPEKCIGCNFCVLVCPHKVLELVDKKVSFIDKDSCIECGACKSNCPTEAIDVNVGVGCADAILNS---------------
>Ga0118657_10002244
---------------------------------------------------------LVTANFKLTFDCLRRELPDLDAWLLVLDTKGINVWCAAGKGTFSTDEIVKRVEESRLDKVVDHHRLIVPQLGATGVSKHLVRQGCGYTVTYGPVRATDLTAFLDDGNKATAEMRAVRFPFWERVKLIPVELSVLWRWTVVSVLVIAFLAGLGGDHFDAGRWGVRVGIVYGLLLVPMLAGSVIVPAALPIIPGKTFATKGTLVGAALAAGTVVGLRAAPPLALAGLALGITTIAAYIAMNFTGSSTFTSPSGVEREMRLHLPWQIGAASLAVLLFITQ-------FRYLPGVVTLQLDVDKCNGCLVCPEVCPRGVLAVEDRKARIVDRDACIECGACALNCQPGALTVDAGVGCASAIIRGWLTGSEPTCD-----
>Ga0102541_1185417
-----------------------------MRWGIGRMRYSLASGLYAAGRPDANSEVLVTANYKMSFDLLRSSLAGRDLWLLILDTRGINVWCAAGKGTFGTGELVQRIAATRLTELVEHRRLILPQLAAPGIAAHEVKKQSGFQVVYGPVRSEDLPRFFDSGLQASVEMRRVSFSLQERLVLTPVELVNARKQVLWGIPILFLLGGVAPSVYSFSGAWARGVGGVLAGLVGLLCGALLSPLLLPWLPGRAFAVKGALTGFGVALLLLFFYQSFNWLNGMALLVALPAVSSWYAMHFTGSTPFTSPSGVEKEMRMAIPAQAAALVVGLACWIAAAFV---QLRYLEKVASLKLDVELCVGCGLCPQVCPHGVLVMTEGKAAIVDLDLCMECGACAKNCPVAAFQVKAGVGCASAIIHSWLTGEEPSCDC----
>SWIR1_1004376
----------AANKISPDWVLADYIGLIKCRVSNSRMKYRVEPALYSLGEPDEDSDIFVSANYKLSFDILRRALKGLNAWILVIDTKGINVWCAAAKGTFGAEELFNRINKVRLTDVVNHRRIIVPQLGAVGINSNIVLKQTGFKVCFGPVYAKDIKGYLRAGRKKTYEMMKVHFSIADRLILTPIEIIPSIKKFLIFAVVILLFFGLQPSGILFKNAWVFGWPFLLLGIESIMAGIFVTPILLPFVPFRSFAVKGWIVGILLVIFTINILEQKNILIFMAEIIFFPMASSYLALQFTGSTTFTNISGVKKELKIALPIYLVSALISIVLLVIYKI------KYLKNVSSLKFFSEKCTNCITCIDVCPHGVFLLKNKSVVMGDKDLCMECGACALNCKFGAIAVNSGVGCAYGIINGIISGGPPSCDC----
>Ga0118724_1038069
--GEVDTPAGSVQQVATHLNLDDRLGTVKVRLGLRRMRYTVEPGVYAVGSPTTESPVFVSANYKLSFDHLRRELEGIDSWIMVIDTKGINVWCAAGKGTFGTEEIIRRIEITQLSKIVGHRQIIVPQLGAPGVAAHEVRRRSSFRVIYGPVRARDIPEFLDAGMKPSPEMRRVLFNIGDRLVVVPLELIQWGRYAFFIAVGLFLLAGLNRHGYTFPG--LEGGREVLLLFLALIVTGTLVPAFLPWLPGRALSWKGMVVGLLLAIVLVIVTQTAGRLETAAWMLLMPGIGAFMAMNYTGTTTYTSLSGVKKEMRFAVPSQIVSATLGFSLWMTARFF-MKMLRYLENVVTLQLDVETCNGCSMCVEVCPHEVFEIQERKAVIIDRNACIECGACAINCPANAIRVQTGAGCATGVLLGAIGKGNECS------
>Ga0123356_10057588
-----------VKTVSTKLSFNDYFGAFKARWGIGRMNYSVKPGLYAVGKPNNESPVLVSANYKLTFDTVRKNLDGLDCWLLILDTKGVNVWCAAGKGTFGTDELLNRIEKSELSKYVSHKKLILPQLGATGVSAHEVKSRSGYDVNYGTVRAEDIKAYIEAGCKATKEMRTVKFTMWDRIVLTPMELVPAMKISLPIMGIMFLSNAFIAKPFD--------KTDFAAYAGAILSGAVITPTLLPYIPGKAFAWKGWLAGFICTAGISVLTKKKNPILTAGHLLLFPALSSYIAMNFTGSSTYTSPSGVNKEMKKALPFIVGAAALGGALTLGV------KHRYLKNVTTLSYKSEKCVGCERCTEVCPHGVFDMNEKKAFVTDKDLCMECGACALNCPANAIEVNAGVGCAAAIIYSWVTGKEPTCGC----
>JGI24147J20444_1007337
--GRVSTPIGEIPQVSTKLTIHDKIGSWKVRWGINRMNYKINPGLYCLGNPDKMSPVLVTANYKLSFDMLRKELSGINAWILVLDTKGINVWCAAGKGTFGTDELVNRISIANLSKVVNHKTVILPQLGAPGVSAHEVQKRCGFKVVFGPVRASDVKVFIAAGMKATSEMRKVKFTIYDRLVLTPIELVGTFKVSLMAFGVLFILNLFGSNPFG--------IIDFYGYIGALLVGCVLVPVLLPWIPGKAFAWKGWLMGMLWAAGVINGWPEYSLVRALAYMLIIPSLSAFYAMNFTGASTYTSFSGVLKEMKTAVPAIIISAAIGGILLLLATFI---KHKYLRNVVTLKLNEEKCTGCGMCINVCPHEVFLIKGGKAQIVDENSCMECGACAKNCSFSAIEVKPGTGCAYAIIVGKLTGTEPNCGC----
>Ga0102851_10094398
----VDSSQLPIASITSQMTASNHWDHFLARWGVNRSGHRVEPGLYALGHPTPDSSVFVTANYTLSFDALRSALAGQDAYIMALDTQGINVWCAAGKGTFGTDELVHRIEATQLHQVIRHRVLILPQLGAPGVAAHEVKKRSGFRVEYGPVRAADLPEYLRNH-QATPEMRRVSFSLRDRLVLVPVELVYALIPLLIVGVVLRS---G-------------------GAVAAILAGVVLFPILLPWIPTHDLSTKGLILGEVVQLPFALGVWWVRAGWVLVYLLAFPPITAFLALNFTGSTSFTSKTGVRREIFAYIPVMAWMFGIGIVAMLAL--------SYL--SNTLQYKAELCIGCEMCTSICPHAVFARNGRAVTLAHPEACMECGACQLNCPTGAITVDSGVGCAAAMIHAALTGQKEATCG----
>Ga0164315_10150762
-----------------------------------------APGLYAIGVPSSDSPVLVTANYKMTFDILRHDMHGHDAWLLVLDTKGINVWCAAGKGTFGTDEIVRQVQKTKLQQVVNHRTLIVPQLGAPGVAAHKVSKACGFKVVYGPVRSSDLPQFLATEQTATPEMRRVSFTFKERLILTPIELVSMWRQTLWSMLALLILGGIGAHIFSLTAALNRGGAAILTGLIGLLAGAVLTPLLLPWLPGRVFAMKGAITGLVVGLLGVIFRDSLNWLNSLALIMAVSAVSSWCAMHFTGSSTFTSPSGVEKEMRQAIPAQAAALLVGGLCWIATA----SDFRYLENVVTLKLDVEKCIGCGMCAVVCPHGVFEIEKRKARIVERDACIECGACAGNCPVEALSVKAGVGCASAIISGWLTGEEPSCDC----
>BBAY91_10001185
--EFLSTPVGALPVVKTEWASEDWWGTFRVRVGIGRNDYKVAPGLYSVGKPGPEAPVLVSANYKLSFDHLRKHLSDIDAWIVVLDTRGINVWCAAGKGTFGTQEVVRQVKQTRLSEVVNHTKIILPQLGAPGISAQKVKKGCGFEVVWGPVRAEDLPAFLGAGQKADEPMRRVTFTAAERMVLAPVEISLARKPILWALLAIFILSGIGSGIFSFTAAWERSLIAATGCIAGIVAGCLLVPFLLPWIPGRAFAVKGTLVGAVFGLLTLALWHSSMFSSGVALLLFTTTVSSFLAMNFTGTTPFTSPSGVEKEMRKAIPLQIVAVVVAAGMWIGAA---MKDLRYLEDVVTLNLDEDKCVGCAACTMVCPHGVVAMNGRKAKIVDLHGCMECGACAQNCPTEALSVTPGVGCAAYIIQVWIKGKEKASCG----
>Ga0079037_100027509
------------------------------------MHYTIEPGLYALGKPNGQSPVLVTANYKMSFDKLREALPGRDVWILVLETKGINVWCASGKGTFGTMELVGRIESSGLNQIVSHRELILPQLSGPGVAAHHVKKLSGFKVIYGPIRATDLATFLDSGLNATPEMRLKTFTTRERAELIPMELVGALKASLIIIPVFFLLSLLGRSGDGWTNALNHGFFLAVAILVAIVAGAVLTPLLLPWLPGRAFSVKGLSLGILFAILLLAFRWGDSRFEIMAWLLLIPAISSYLAMNFTGASTYTSLSGVKKEMRWALPLEMGAGILGLILWFGSHFM---QLIYLKNVVTLKLDQKRCVGCGMCLLVCPQAVLSLTNGKVEIANRDACMECGACSRNCPAEALNVRSGVGCAVAVVNAMLGRKNSSCCC----
>Ga0172370_10147502
------------RRVSADISRSERWEHFKCRVGNFRGKYLVAPGLYAFGQPGVNDDVLVSANYKLSFDALRSELGGRNFWILVLDTKGINVWCAAGKGTFGTGELIRRIMAARLDTVVRHRRIMLPQLGAVGVSASEVRKATGFKVMFGPVLARDIPAYLEAGYKKTNEMSTVRFPMKDRLVLTPMEINPVMKKYPWFAVGTLLLFGLERSGIIFSDAWEGGLPFLILGLVSIIAGAFITPVLLPFIPFRSFALKGWIAGMVAVFLASLLPAVADVLSLLVTFILFPALSSYIALQFTGSTTFTGMSGVRKELKIGVPIYIGTVAVSALLLIVFK-------KYLANVVTLEYEIEKCTGCRRCVEVCPQQVFIMEDKRARVVDRDRCMECGACALNCDFGALRVNSGVGCAAAIITGMLTGGEPTCGC----
>Ga0099972_12289007
-----------MTEINSELTIKDNARNILVRFGINRYSHRINPGLYNLNNPDADSPVFVSANYKLTFDLLRSRLKNVSCRLLILETDGINVWCAAGKGTFGTAELARQITATGLSEYINHKTLILPQLGAPGINARDLSRRTGFKVIYGPVEARDIPSFLESGMKKTDEMRYKRFPLKERIVLTGVELSQSWKFLLPMLAVLILFTGFGSGWPE-----ISFMMTILPAILGIFSGAFLSPVLLPVLPFRAFAAKGAVSGFIISSLWAAAMRP-NIPFLIIACGLIIASSSFLMMNFTGSSTYTSLSGVRKEMKFALPLQIILAAAALASGIIIRI------IYLKNVSTLKFKAENCTGCRRCIEVCPRKVFEENGKKVRIIDSDRCMECGACMMNCAFDALEVDKGVGCAAAVIIGALRGTEPSCD-----
>Ga0116153_10039501
--------------VSSALEKADRWGTFKARWGVGRMGYTVDPGLYGLGSPGKDSPVLVTANYKMSFDSLRGALPGRDAWILVLDTRGINVWCAAGKGTFGTIELVGRVAQTSLKDVVTHRELIVPQLGAPGVSAPRVRKLSGFRVRFGPVRAEDLPAYLDAGMKASPGMRRKDFPLWDRAVLIPIELVAVLKAALPVAAVMFFLSGFFGRGGFVPNLVDEGVFSFAAVMGALFAGTVLGPLLLPYLPGRAFGARGFAAGILAALALIALKTAYGFLRGVSWLLMISSLSSYLVMNFTGSSTFTSLSGVKREMRRYLPLQVAACASGLALWVAARFF----LTYLKDVVTLALDEQRCTGCGMCLEVCPHEVFQMDGRTVRIRDRDACMECGACSLNCPAGALTVKAGVGCAAAVINGMLGRKGASCCC----
>Draft_10022662
-----------VPLVSTTLTWRDHLGTIGARSGWYRSNYKVIPGLYGVGRPGPESPVLVTANYKLSFDALRRELPGIDAWILVVDTRGINVWCAAGKKTFSTDEVAYQVKSTRLAEIVRHRELILPQLAAVGVAAGRLXKACGFNGIFGPIQAKDXXTYLHRNRQADEXMRTVTFTAGERAVLIPVEICLLWKPFLAATVVLFLLSGIGPEIYSLSAAGTRGIQALIASLLAVLAGAVVTPLLLPWIPGRQFWLKGALVGGLTAIALLQTTWAADLPAAIALVLWITCVASYLAMNYTGSTPYTSLSGVGLEMRRGLAFQIGGTTLALGLWIWSAF--MKDFRYIDGAAILRLHRETCIGCGNCVTVCPHRIFELQEHKATIVDPDGCMECGACATNCPVAAIYVNPGCGCASLIINRWIAKITGKTATS---
>beta3_all_NODE_102946_len_27378_cov_13_685076
---NVSVSSASIPLVSTRIRFKDFLGAVMVRWGINRDNYRVSPGLYAVGNPGPESDVFVTASYKLSFDALRKNLEGVNGWILVLDTKGVNVWCAAGKGTFGTKELVNRIRIVALEKVVNHKRLILPQLGGTGVAAYKVKEETGFNVHYGPVRAADIKKFIGDGYRADKEMRRVTFGFKDRIKLIPNDFMYGKYYLLVSMAVLFMISGLNGHGFSFKGFSGNGGPAILKVFLAYIAGIVITPLLLPYLPARHFSLKGFYAGSLVFLILISLKAGNNIIEIFSWFLIITTISSFLAMNFTGSSTYTSLSGVKKEMKISVPIQIGFALTGIVLQVVEKFI-MKDLVYLPDVVTLELSEATCNGCGMCIKVCPHEVFEISGGKAHIVRRDYCMECGACALNCQVQAITVNSGVGCAAGIINGILRNSEPTCGC----
>Ga0130025_1043960
--GTLETASGKVPQVSASPQWADHWGTFKARWGVGRMNYKIDPGIYALGQPTASSKVFVTANYKMSFDCLRQALAGMDAWILALDTKGINVWCAAGKGTFGTEELVRRIRASGLEKIVNHREIILPQLGAPGVAVHRVNKLSGFKAIYGPIRAADIPAFLSAGMKATPEMRKKDFPFRERAVLIPVELVEALKSLAAIIPILLLLSGLIGGEGFWENIGKHGLFAVLAVVIGLVMGAVANPLFLPYLPGRAFSLKGLFLGILGGILLLLLIEGITGMEKISWGLIVSALSAFLAMNFTGASTYTSLSGVKKEMRWAVPLEIAGASLGIILWIGS-----TRLNYLRNVTTLRVDEGKCVGCGMCVTVCPHEVLNLPNGKIQIVNRDACMECGACARNCPTQAISVKAGVGCAAAVINAALGRKKSACCC----
>Ga0182017_10050808
--GSIHTPAGMIPRISSKLKVRDYIGAFRVRWGIRRGTYHVNPGLYAVGTPNEYSDVLVTANYKLSFDTVRKNLHGLNKWLLVLDTKGVNVWCSAGKGTFGTNELVNRIRLTSLDKIVQHKRIILPQLSAVGVAAHLVKESSGFTVIYGPVRASDIPEFIQSGYKTSKEMRRVRFEWYDRAKLIPNDLVYNLRYLGLLLVFFPILSGINNDGFSFRQASEHSGFLSIIILAGYLSGIVLTPLFLPYLFFRSFSSKGFLVGTIVSLGIILGKTFDTVFNIPMMFFLLSGISSFLAMNFTGASTFTSLAGVKKEMKVAVPIQIGSGVIAAILTILNSFL-MKRLRYYSEVVSLQLVQEKCNNCGMCVKVCPHEVFELQDKKVRIVGRDFCMECGACKMNCPQGAIDVGDGCGCAAGIIQGALNGTAPTCGC----
>Ga0131853_10098676
---------CSVPTVSSLLSLKDILGAWKVRWGIGRMDYKVEPGLYAVGRPDSDSSVLVSANYKLTFDTLRKNLSGLDCWLLILDTKAINVWCAAGKGTFGTAELVNRIEVTGLSEIVTHKKLIVPQLGASGVSAHEVAKLTRFSIVYGPVRASDIKEFIVSGYKATKEMRTVKFNMWDRLVLTPIELGIIAKPSLLLFGVLFLINLFAAR--------PLGMEDFLAYIAAVLIGTMITPMLLPFIPGKTFAFKGWLLGVIWIAWLYGWFTQPFLLLGIGYMLALPAHSAFLAMNFTGASTYTSFSGVIKEMRFAVPAIVLSIVGGMTLILIKTFV---KHKYLDDVATLSLSPDKCVGCEKCTEVCPHGVFVLENGRAAIFDKNSCMECGACANNCPTNAISVNAGVGCAYGVIMGWMTGSEPNCGSD---
>Ga0116155_10045483
---DVTTLVGPVPRVRTSLVASDRRGTIKARLGVGRMQYRVAPGLYAVGEPGASAPVLVTANYKLSFDALRRELSGRHAWLLVLDTKGINVWCAAGKGTFGTDELVQRIAAVGLDQVVRHRTLILPQLGAPGITAHEVKARSGFRVEYGPVRAADLPAYLDNHHQATAAMRRVQFNITDRAIVVPVEVANGLKPALLLAAAFLVLGGLARDGYAVSRMLGTGLFAAGGIMGAFLLGAVVGPLLLPWLPGRAFALKGALLGAAGVAVWIFGVSMGDWLSLSAWGLLVPSITSFVLMNFTGASTFTSLSGVMREMRFAVPLQAVAGILGVGLWVAALL------RYLETVVTLTYEPSRCTGCQMCVKVCPHAVFDFADKRAVLADRGACMECGACARNCEAQAIQVRAGVGCAAAIITGALTGTEPSCGC----
>Ga0114930_10000564
--GSVQTPVGPVPQISSSLAWADRWGSLRARWGMGRMHYTVQPGLYALGNPDEKAPVLVTANYKMSFDRLREALPDRDAWILVLDTKGINVWCSAAKGTFSTGEVVRCIESIGLAGVVSHRRLILPQLAAPGVAAHQVQKLSGFRVIYGPIRATDLPAFMDAGLMATPEMRRKTFTIWERLLLIPVELVVAFKWTLIILPVFFLIGGLGGAGGFWASALDYGLFSVLALLAALTAGAVLSPLLLPWLPGRAFSLKGMGMGLITAGVLTAFRAGGGRLEILAWFFLVPAVAAYLAMNFTGASTYTSLSGVKKEVKWALPLEIAAGGVGLCLWLGSL-----QMIYLKDVVTLALDEEKCVGCGMCVVVCPHAVLRMNNGSAWVENRDACIECGACARNCPTDALTVQAGAGCAAALINAALRRESSACCC----
>Ga0118733_100227869
---VLESENGPVPRITSRFTWRDRLGWWRTRCGIGRMGFAIPPGLYALNEPTADSDVFVTANYKMSFDHVRRNLGERNAWILVLDTQGINVWCAAGKGSFGTDELTQRIIDTELAQRVSHNRLIVPQLGAVGVDAAEAARQTGFTVRYGPVRAADLPTYLDGNYKTTNEMRRVRFDAIDRAVLIPVEIVNAGKFLLPTMAILFVLAGLSRSGFSSSRMLVQGSATVVALTAAWLGGTVLGPLLLPLLPGRMLSFKGALAAILVLSLPAVLPQLTGRLDLAAYWLAVPAIASFIMMNFTGATPYTSPSGVRREMKRSVPLQALCTVAAMLLWLGQRIV----IRYLKDVVTLELDPDKCVGCTRCTQVCPHAVLEMKDKCALIVDRDACMECGACANNCPTDAITVDNGVGCAMAMIIGALRGTEPTCEC----
>Ga0079037_100176715
--GTFQTRMGPVPQVSSSLLPADHWGTFKARWGIGRMNYKVDPGLYALGMPDDHAPVLVTANYKMSFDKLREALPGRDAWILVLNTLGINVWCAAGKGTFGTTELVSRVESSGLAHVVSHRELILPQLAGPGISAHQVKKLCGFRVIYGPIRAGDLPAFLNGGLEATPDMRLKTFTTWERVVLIPVELVGAFKLALIILPFFFLVDCLWRGGFW-ANGLSYGLYSVLAILAAILAGAVFTPLLLPWLPGRAFSFKGLTPGIVMALVFMAFCSSGGRLGIFAWLLLIPAMSAYLAMNFTGSSTYTSLSGVKKEMRRAVPLLIGAGVLGVGLWLGSHI----QLLYLRDVVTLKLDGEKCTGCGTCLSVCPHAVLELTNGRVEIKNRDACMECGACAQNCPVKAVTVRSGVGCAAAVINSALGRKNASCCT----
>Ga0068714_10000042
----METSAGAVPRVKTALSLRDKFGTVKTRLGIGRYNYKVVPGLYCVGTPSPESPVLMTANYKLTFDALRKELGGLDAWILAADTRGINVWCAAGKGLFSTEEVVRRVTRSRLAEIVSHRELILPQLSATGIAAHQVKKICGFKVIYGPIRAADIPAFIQAGNTADKAMRTVTFTFRERAVLTPVEILLLRKALAVVVIATLFLSGLGPGIFSMDAALSRGIPAVCATLFGILAGAVVVPFLLPYPPWREFWISGALAGIVAGVANTCLFNGRDVWESLSLILWTGVVGSYLAMNFTGSTPYTSPSGVEKEMRRAIPAQAAAGLIAIAVWFAAPFF-MKDFRYIGGVATLELDSARCVGCGMCETVCPHRIFAVREKQAVIRDIDACMECGACARNCPREAIAVIPGVGCAAYIISTWIHRIKGSAGTR---
>TOLCLC_10117466
-------GRQQIQQTNSQLTWQNRLDHVLARLGIRRGNHRVAPGLYRLGVPDAGSPVLVTANYSLSFDALRSALAGHDAYLLVLDTNGVNVWCAAGKGTFGTDELVRRVQQVGVSDLVSNRTLILPQLGASGVSALEVRKRCGFGVEYGPVRAVDLPAYLKDH-RATPEMRQVRFDLVDRLTLIPVEVVSWFLPTLLLGALLLLLGGWRL---------------ASAAISAMFAGVVLFPILLPWLPTRDFTSKGFFLGGLMVVPFAAAASAERVAQMLAYFTLMPTLTAYLSLNFTGSTPVASRTGVRYEIDRYVPVMAILAVAGIVSAIAVA-----------PLNSLAFDPGLCSGCGTCVEVCPQGVFILQDQAAVVTRPDDCIECGACELNCPSAAITVDSGVGCASAMIWGALSRRKV--------
>Ga0114771_10383262
---------STLPHVTTRLGMRDYLGAVRVRLGIRRDAYRVDPGLYAVGHPTSASDVFVTANYKLSFDTLRKNLDGMNGWILVLDTKGINVWCAAGKRTFGTTELLRQINQTSLDKIISHKRLILPQLGASGISAHKVREASGFSVIYGPVRASDIKSFVSSGYRATKEMRRVHFGFTDRMILIPNDVVYGKTYLLAGMALVLILSGLNNSGLSIQRMLDSGPGMMMNVLYGYISGIVLTPMMLPWIPGRPFALKGFFTGFGLSLLLLVFRLGTNYFETTAWFLVITGLSSFLAMNFTGSSTYTSLSGVKKEMKVAVPLQIAFAVTGLVLMMIGRI--MKDFIYLKDVVTLQLQEEKCNGCGMCTKVCPHAVFELSHGKARIANRDFCMECGACMLNCPMQAIFVRSGVGCAAGILNGLLRNSEPSCGC----
>Ga0114923_10026559
-------NGREIPRVPMELCFADRLGGWAVRWSIRRMKYTVEPGIYAVGNTDGDSVVLVSANYKLSFDTLHKELKGLDAWIIVLDTKGVNVWCAAGKGTFGTDEIVHRIGLVELEKIVNHRKIILPQLGASGVAAHEVKKRCGFSVIYGPVRACDIIEFLKAGMKATQQMRQVHFSLYDRLVLTPVEFVMGGKYMIFIMAVLFILSGISTSGYSSDLAMSNGIRSVVNLFAAYLSGAVIAPLLLPWLPGRSFSFKGFSVGFVVAVVLFALKLTGSRLETVAWIFLISVVSSFLAMNFTGASTYTSLSGVKKEMRVAVPLQIIAVILGMGMWIAGRFV--KGQIYLKNVVTLELDIDKCVGCGLCATVCPHRIFEMKENKAVIVDADACMECGACSVNCSVEAINVKSGVGCAVAVFKGMFRGGQASCDC----
>Ga0075012_10000856
-------AAGRIPRLRTGPTALDRLGTCRARLGLDRNHYTVNPGLYAVGAPGPDSPVVVTANYKLTFDTVRFALAGRDVWLLVVDTRGINVWCAGGKGTFSAAGVSEQVKKTGLERVVSHRRLILPQLGANGVRARDLRKACGFEAVFGPVRAEDLPRYLDHG--IDEAMREVTFSLRERAAVIPVELVLGWKPLLGAFAVAAVLSLMGH-GFSLAAVWSRWLVAAGGTLLGLFCGSVLFPLLLPRLP-RVFSLGGAGLGLAGALTLPLFFPLAAWQTLAGAGLWTVALSSWLSLNFTGSTPYTSPSGVEKEMRRAIPVLAACTLLAAILFVAGNF--MKRYRHLENVATLAYDREKCVGCGLCATVCPHRIFAVRDGKAEVLDREACMECGACALNCPTSAITVTPGVGCAQYIIQTWLPGKRGTSC-----
>Ga0123355_10001058
---------DGIMSASTTITKCDVFGTIKARWGIGRMDYAVEPGLYAVGKPCSDSPVLVSANYKLTFDILRKNLKGFDCWILILDTKGVNVWCAAGEGTFGTDELINRINSVGIAEIVSHKNLILPQLGAPGVNANEVTKQTGFSITYGPVRADDIQAFVADGNKATKEMRRVKFTFTDRLVLTPMELVPAAKMTLPVLGVALITNQFAKRSFE--------KSDIAAFVGAILTGSVVTPMLLPHIPGRAFAWKGWLTGMLSTAGILGVFEKGNRLMSAGQLLLFPAISSFFAMNFTGASTYTSPSGVKKEMKKALPLIIGAGAVGAALVLGSHFF---KHRYLTNVTTLALNDDKCVGCGICEAVCPHGVFEMSEGKALLVDRDSCMECGACALNCPVDALAVESGVGCAAAFIYGWLAGGEPSISD----
>JGI20163J15578_10013923
----------GTQNVSTSLTCCDVLGACKVRLGIGRMDYTVEPGLYAVGKPNGGSPVLVSANYKLTFDILRKNLSGLDCWLLILDTNGVNVWCAAGKGTFGTEELISRINAVGLSEIVTHRNLILPQLGAPGVNSNEIKQRTGFAVTFGPIRAEDIQAFISSGNKATKEMRLVKFTFKDRLVLTPIEIVPVVKMSLPVFGVLFLTNQFAKRPFD--------KHDIAAYAGAVLSGAVLTPLLLPYIPGKAFAWKGFVTGLCWTVGSLWKSKRDDKFLSAGQLLLLPAISSFLAMNFTGASTYTSPSGVKKEMKKALPFIVGAASIGAALTLGVH------HKYLKDVTTLALNAEKCIGCGLCAIVCPHGVFTIREKKACITEKDFCMECGACALNCPTAALEVSPGVGCAAAIIIGWVTGGEPNCD-----
>Ga0134311_100044
-------AESIVRPTTSTLTWADRWDHFLARWAVNRRGHRVAPGLYALGNPTADSPVFVTANYTLSFDALRSALTGMDGYILALDTQGINVWCAAGKGTFGTDELVRRIEATGLKNVVRHRTLILPQLGAPGVAAHQVRKQSGFKVEYGPVRAADLPAYLKTH-EATPAMRRVRFTLRDRLVLIPVEVVVALLPTLIAAVIGFFVGGLVT---------------AAAIIAAILAGVALFPILLPWLPTHAFSTKGFILGGIVALPFALTVFLGRVVGALTYLLALPPVTAFLALNFTGSTTFTSRTGVRREMFAYIPVMAWTFGIGIVLAIAHA-----------ALNTLKFDQALCTGCGICVDVCPHGVFALNRRVIHVVRADACMECGACQVNCPFGAIQVDSGVGCAAAMIRAALMRKNQVTC-----
>Ga0114951_10042235
---AVTTPAGPVLKVSTGLTGKDYWEHFKCRTTSFRNNYTVNPGLYAVGDPDKNSDVLVSSNYKYSFDILRRELNGLNVWVLVLDTKGINVWCAAGKGTFGTNELIGRIARVRLKEIVDHRRLIVPQLGAPGVSAYKVKQAAGFHVLFGPVLAKDLPAYIAAGHKATESMRKIGFSILDRLVLTPLELSPVMKKFILFTIFVFAVFGLTPSGIIFRDAISGGLPFVLLGFVSVIAGALLTPLLLPVIPFRSFAIKGWLVGLLSVYVLFPMLDQQNILLIIIVYLFFPLVSSYLALLFTGSTTFTGMTGVKKELGISVPLYLGGTAISLIILVIYK-------KYLSNVVSLKIIPELCVGCGTCLEVCPHKVFEMRDGKAAILDRDRCMECGACAGNCAFGAIEVDKGVGCASAIIHSLIYGGEPVCG-----
>JGI26339J46600_10001956
-------AVSKITPAASMLTFNDRLDHFLARWGYRRAYHRVEPGLYSLGKPTPGSPVFVTANYTLSFDALRSNLKGIDCYILVLDTKGINVWCAAGKGTFGTEELMNRIKVTGLENVVSHRKVILPQLGAAGVSAFSLREWCGWNVEYGPVRAEDLPEYLITH-KATQEMRRVKFSLWDRVQLIPVELVSAFLITAVAAIVLYFAMGLTA---------------SLAVIAAVLGGTVLFPILLPYIPVKDFSAKGLILGFIVALPFAYFVFTKNVLAALGYLLAMPPVTAYLALNFTGCSTFTSRTGVRTEMRRYIPPMAAMFVIGALIFIG-------------EENTLKYIEEECTNCGMCSKVCPHGVFARGEKAAVLVNKEACMECGACLLNCPTVAIEVESGVGCAAAMINAALTGGPESCDGA---
>JGI20214J51650_10111905
-------SVGAIPQVSTIWSLRDVLETIKVRWSVGRMNYKIDSGLYAVGQPTETSHVFVTANFKLSFDHLRCALNGMDAWILVLDTKGINVWCAAGKGTFSTDELIRQINNTSLGNIVRHRKLIVPQLGAVGVSAHKVKEFCGFTVIYGPVRAEDIPAFLKAEMKATRDMRAVKFSMWERLKLIPVELAYGKYYLILVPAIFLILSGLNPKGYSVDLAYSNGLRSVFILLIAYLTGSGITPAFLPWIPFRRFALKGLLTGWLAAIVLAHYLLGNTYLEIISWFLMMGGLSSFLAMNFTGTSTFTSLSGVQKEMKTALPAQIVMASLGVIVWIVSKFI----LVYLKNVVTLELDTEKCNGCRMCTMVCPHAVFAIKDKRALIAKKDHCMECGACEKNCPEGAISVRSGVGCAAGIINGILRGTEPTCDC----
>Ga0068711_1000011
-------PSGDIPRVSSRLGPADRRGAIKARLGVGRMHYAIDPGLYALGVPDENSPVLVSANYKMSFDYLREALPGRNAWILVLDTKGINVWCAAGKGTFGTAELVSRVQASGLKDIVKHRTLILPQLGAPGVAAHTVKKLCGFSVQYGPIRARDLGAYLDAGMQATPEMRRMTFPFKDRAALIPIELSEALKAAVLIVPFMFILSGFLGAEGFAANLLNDGIFTILALVLSILAGTVLMPLMLPYLPGRAFTTKGFTIGAVAALLLIVGWGGRGVLVAGAWLLMTAAIAAYLAMNFTGASTYTSLSGVKREMRWAVPFEIGTAATGLVIWIVSGFM---KLVYLKDVVTLKLDEAKCVGCGMCLEVCPHEVFAMNGRHVLIQDRDACMECGACSRNCPTEALSVQAGVGCAAAVINGMLGRSGSACCCS---
>Ga0137716_10005486
--------APRVRETSSIITLANRWDHLLARWGVDRMGHRIEPGLYSLGKPTPDSPVFVTANYTLSFDALRSALSGLDGYILVLDTQGVNVWCAAGKGTFGTDELVRRIEATSLHKVVNHRVLLLPQLGAPGVAAHEVRKRSGFKVEYGPVRAADLPEYLKSR-QATPEMRRIRFPLRDRLVLIPVELVHTLLPMFIAAGVLFFIGGLRA---S------------AGVVAAFLSGTVLFPILLPWLPTPNFSTKGFLLGGLVALPFAMMTAETSWFSALVYLLAMPAGTAYLALNFTGSTTFTSKSGVRREIFAYIPVMAWMFGAAMVLTIALT--------YL--YNTLQYDPKLCIGCGMCSAVCPHAVFVQNGRVAQLVHPEACMECGACQRNCPTAAISVDSGVGCAAAMITAALAGRKEATCNS---
>MLSed_10043254
--GQLKTNIGPVNQVTATLDSKDLLGSVKTRCNLGRMNYRILPALYAIGTPDSNSPVLVSANYKLSFDSLRKELKNQNLWVLVIDTKGINVWCAAGKGSFGTAEVVRMVKISNLADLVSHRTLILPQLSAPGVAAHEVRRQCGFKVIYGPVRAADIPAFLAAGNKAEATMRRTEFKLRDRLVLAPVEIAGMFKPLLILAAALFLLNLASLHPFLLMPLLANTLADLLPFFVAALVGIVLVPALLPYIPGRALAWKGWVLGIIWASFYILIAPAAGWLQISAYLLGIPAITAFLGMNFTGSTTYTSLSGVVKEMGIALPLIIASAALGLIGLIAAYF----KFRYLKNIVTLQLDQSKCNGCGVCIDVCPQQVFTLAEKVSSITDRDACMECGACARNCTQQAIYVRQGVGCAYAVLMDKLGIKGKCCGD----
>Ga0075012_10000703
----LDTPVGRVPRAVSRWTWRDWLGAWSVRCGLGRMRYTVPPGLYAVGAPGPDSPLLVSANYKLSFDHVRRAMDGLDAWVLVLDTKGVNVWCAAGKGTFGTDELVRRLELCDAARVVKHRSLIVPQLGAPGIAAHEVSRRIGFRVVYGPVRARDLPAFLRAGMKSTPEMRRVLFTLPDRLVLTPNELVRLFVPAFIVLALFVASSGLALHGYR--LTRDQVLWVAAAVGVNYLAGVVLTPALLPWLPGRAFAVKGGVTGAVIGVTLGWLGPF-GWLGRLSVGVLSVAACSFLGIRFTGSSTYTSASGVRSEMRWALPLQGALALAGAAGWLAAHFV-----RYLKDVVTLRLDAASCVGCGRCVEVCPHAVFTLECGKARIRERDACMECGACARNCPTGALYVRNGVGCAIGILNAKLGRTSSCCG-----
>JGI20214J51088_10001543
--------VSEIRTTDSTITSADRLDHFLARWGWKRESHRVEPGLYRLGDPTPDTPVFASANYTLSFNALRSALAGMDAWILVLDTKGINVWCAAGKGTFGTEELIRRIGCTGLAGVVRHRKIIVPQLGAPGISWPEVMRRSKFLVEYGPVRAKDLPEYLKTH-NATQSMRRVEFTLKDRIVLAPVEFVHTALAMVIVAALLWLLAGPVA---------------ALAAVSAVLAGTVLFPALLPYIPTQDFSTKGLILGLVIAIPFAVSLSTNNAAGAACALLIMPAVTAYFALNFTGCTTFTSRTGVKKEIFRYVPVMALMAGSGVVLGIAL----------T--ETSLKYYPDRCINCKRCMQVCPHAVFTQGKDHVDLAQPASCMECGACALNCPVQAIEVQSGVGCAWAMINAALRGKDMDTEC----
>Ga0051980_10011268
----------RTRKVQATWTWRDHLGAWKMRWGFGRNRYRVQPGLYAMGLPSPEDPVLVTANYKLTFDVLRRSLAGQNLWILVLNTHGINVWCAAGKKTFGTDELVKRIRKHHLGQVVTHKTIIFPQLGAPGISAHEVQKQTEFRVTYGPVRASDIQAFLANEMKANEQMRTVTFTLRERLAVVPVELVQALRYFLPIAIPVVLLSLLGGI--N---LSIATALAMLPFLGAILTGTILFPILLPVIPLRSFAAGGWLLGILYAGGLALFIHAGGWL-AATLLLILPPLVSFIALNFTGATTFTSLSGVEFELKRAVPMMVASAVLGVIAYTGQ-------HEYLHNVVTLKLDQDKCIGCGRCVEVCPHRVFRLNDRKADIVQHQKCMECGACALNCPVEVISVRSGVGCAYAVLKGKSQGTGPDCGC----
>Ga0123354_10374266
---------------STSLSLKDVLGAWKVRWGIGRMDYKVEPGLYAVGKPDSNSPVLVSANYKLTFDKLRKNLSGLDCWLLILDTKGINVWCAAGKGTFGTDELVRRVEEAGLKDIVEHRTLILPQLGATGVCAYEVTRQTGFQVVFGPVRARDIRDFISAGFTATREMRAVKFSMADRLVLAPMEFVEAAKISLIVFGVLFLVNLFAVRAF--------GMADFLIYMAAVLAGSVLTPIFLPFIPGRAFSFKGWLLGAICTALIACAFTRSNLLLGIGYMLCLPALSAFLALNFTGATTFTSFSGVIKEMKAALPCIIVLITAGIVLVLIKAVL---KQKYLKNVSTLRLSAEKCTGCGTCAQVCPHGVFKIENGKALITDKNLCMECGACSLNCPVSALSVASGVGCASAVITGWLTGKEPSCD-----
>JGIcombinedJ21913_10020457
-----------------------------------------------VGTPGPDSDVFVTANYKLSFDSVRKNLSDLNAWILVLDTKGVNVWCAAGKGTFSSSELIKRIQEAALDKILNHKRIILPQLGATGVAAHKVREETGFNVHYGPVRASDIKKFVNDGYRADKEMRRVTFTFQDRIKLIPNDFIYGKFYLLGAMAVILLISGLSGNGFSYINFSEISVPALLNIFLAYLSGIVITPMFLPYIPARRFSLKGFYSGSLLFLVLLYLKVSNNIFEIVSWFLLITSVSSFLAMNFTGSSTYTSLSGVKKEMKVSLPLQIVFAISGIFLQIVGK---MKDQVYLSDVVTLKLCEETCNGCGMCIKVCPHEVFELSFKKAHIVRKDSCMECGACELNCPVQAIKVNSGVGCAAGIINGILKNSEPTCGC----
>MLSed_10002742
--GRLETAVGPVYRVSTNLNFSDQIGSVKARFGFGRMSYNIPPALYAIGMPDNTSPVLVSANYKLSFDHLRRELSGLNLWIMVLDTKGINVWCAAGKGSFGTAELLRMIETTHLAGLVSHRILILPQLAAPGVSAHTVRKESGFKVVYGPVRASDIKLFLAAGNEAEPAMRRTHFNITDRLVLAPVELISMFIPLSILAAALFLLNLINKSQISFSYLIGNTLSELVPFFVALLVGIILVPALLPYIPGRALAWKGWVLGMLWALIYTVFTVPASWLHTTALYLILPAITAFLGMNFTGSTTYTSLSGVIKEMGYALPLIIISAGIGLVALVAGYFI---KFRYLKNVVTLKLDQERCNGCGLCLEVCPQDVFTLNRKVSVISDRDACMECGACARNCPQQAIYVRQGVGCAYAILMNKLNIKGKCCGDT---
>Ga0118657_10057134
-DGTVKTATGNVPRVSTRLVFKDKWSTTKVRWGIGRMKYAVNPGLYAVGSPTPESPVFVTANYKMSFDCLRSDLAGRDGWIMVLDTKAVNVWCSAGKGTFGTEELLHRLQVVRLKEIVSHNKLILPQLSATGVCAHEVKKQSGFKVIFGPVRSADIPAFLDANLQATSDMRQVKFPIQDRLALVPVEIVGSAKYALPLAIAMFLLSGLGIDGYSVGRLWTHGIMNAFLVGIAWIHGAVFTPVLLPWLPGRSFSVKGAWAGLLILIYIVYLLNLAGHIMAASWVVIIPVISSFLGMMFTGSSTYTSLSGVKREMRYAVPIQITAAVFGVGLWITGLFV-----TYLPEVVTLELDVAKCNGCKMCLYVCPHEVFTYENKRAVITNRDACMECGACALNCEPGAITVQSGVGCAAAVINSMVKGGEPSCD-----
>Ga0118731_106788360
---SIRTSMGDVPKISSALVWADRWGGIKARWGVGRMHYTVDPGLYALGKPGDQSPVLVTANYKMSFDRLREALPGRNAWILVLNTQGINVWCAAGKGTFGTDELVQRIELSGLIRVVSHREVILPQLAGPGVAAYTVRKRSGFKAIYGPIRAADLPAFLDAGLKATPGMRRKTFPVRERAILIPIELVSVLKWSLVMLPAFFLLGGLGAPSGFWNGAMTDGLFAVLNLLGALVAGAVLTPILLPWIPCRAFSLKGLIMGLGTTLVVTVFWAQPGYVEILAWFFLAPAAAAYLAMNFTGASTYTSLSGVKKEMRWAVPLEIVGGVAGLTLWVGSRFV-MEKMIYLKDVVTLQLNEKNCSGCGMCLIVCPHAVLSMNHGQVQINNRDSCMECGACVMNCPTDALTVQAGVGCAAAVINTALGRDGACCCV----
>SL_1KL_011_SEDDRAFT_10012736
--GQLETNAGPVYRVATALDRSDLWGAVKARWGVGRMNYAVPPGLYAIGAPDENAAVLVSANYKLSFDSLRRELSGLNLWLLVLDTNGINVWCAAGKGSFGTTEVARMVGRTGLARLVSHRTLILPQLAAPGVAAHEVRRRCGFNVIYGPVRAADLPAFLRTGNKADAAMRRPSFTLRDRLVLTPLELTSLIKPLSGFALFLFLLNLSAANPLALLPLLGXTIDHLXPFIVAVLVGAVLVPALLPYLPGRALAWKGLVLGVLWAFAYTALTPGESWLRNTAHFLIIPSITAFIGLNFTGSTTYTSLSGVIKETKIAFPLIAMAAGLGLIALVAAYF----KYRYLKNVVTLQMDQGKCSGCGMCLEVCPQQVFTYAENVSWITDRDACMECSACARNCPRQAIKVRQGVGCAYAVLMDRFKLKGICCKD----
>TB_LI09_3DRAFT_1002954
--GSIQTQVGLVPQVSSLLTLDDHLGSFKARWGIGRMHYTVEPGLYALGQPDGRSPVLVTANYKMSFDRLREALPGRNMWILVLDTKGINVWCAAGKGTFGTMELVSRIESSGLTQIVSHRELILPQLAGPGVAAHEVKKLSGFKVIYGPIKADDLPKFLDAGSKATPEMRFKTFPILERVALIPMELVAALKAGLIIIALLFLVTLVGRVGEGWTNAIHHGLFSALAILIGILAGAVLTPALLPWLPGRAFSIKGFVMGLIAAAILIGLSTGGNGFEMAAWLFLIPALAAFLAMNFTGASTYTSLSGVKKEMRWAVPFQIGAGVIGFVLWIGSLFI--NQSIYLKDVVTLKLDEKKCVGCGMCLQVCPHTVFSLTNGAAEIVNRDACMECGACSRNCPVEALYVQSGVGCAAAMINVMIGRTNSPCCGQ---
>FeGlu_10023011
------SVAGPVAVISGELGTADTIGAWKARWGIGRMSYLVPPGVYAIGSPDSESPVLVSANYKMSYDLVRSTMKDHSVWLLVLETFGINVWCAAGKGTFGTAELIRRIGHTNLDKLVRHRRLLLPIMGAAGVKAIEVKNQTGFEVRFATLRIQDMPEYLERGMVATPAMRELTFTIRERLVLTPVELVTALKSVLFAGTPLAVLYGFGDGDFL----PIRFWSALASYVAAVLCGTVVFPLLLPWLPGRMFSIKGALPGLVLSAVCLWLSGVTSLLEMVALTLAISTVSAFYAMNFTGSTPYTSQSGVRREMALALPVMALAIASSVACLLLMVF---KDFRYLQDVATLELNQQACIGCGACAIVCPHNVFEMRSGKAMISDRNGCMECGACSLNCPVKAITVDTGVGCASGMINKWLAGFNIR-------
>Ga0066599_100068959
--------------------ARDFWGTLGARIGIIRRNYKVAPGCYAVGSPGLQSPVLVTANYKLSFDALRHQLGGIDAWLLVVDTRGINVWCAAGKGSFSTEEVIQSVRRFGLGQLVSHRELILPQLAATGVVAPAVRKGCGFTALYGPVRSADLPAYLNQGQQCDEAMRAVTFTLAERAVLIPVELFLLAKPLLILFCLVFLLSGIGPSIFSLAAALNRGVILLAATTFGILGGAILTPLLLPWLPGRQFWLKGLGAGLPVALCGWLLFASRVPVEQIALVLWVETISSYLAMNFTGSTPFTSPSGVEYEMRRGLPVQMAAACLALGLWLAGPF----GYRYIDGVATLRLDRQRCVGCGNCLVVCPHRIFSLADGQLEVNDPDLCMECGACARNCPVQALTVSPGVGCAVAILATWINRLLGRK------
>WSSedB1C_c10000459
--GWLTTPAGKVPRICWKLTLADHLGACKARWAIKRMSYFVPAGLYAIGNPAPDDPVVVTANYKMSFDIVRNVLGGRNVWLLVLETYGINVWCAAGKGTFGTKELVRRIEATGLAQVVAHRRLILPILGAPGVAAHQVIQQTGFSVSYATIRAEDLPEYLDNGMKTTPAMQELTFSLRERLVLIPVEVVLVLKTLCIWGALLFLAATLLSGIY-------AGVTALAALTGAVLTGVALTPILLPWIPGRSFSVKGALAGLAWSTIFYLFANGTHWATTIAAFLALPAISAFYALNFTGCTNFTSRSGVKKEMRLGIPIMSCAFIAGLLILVAGRFL-MKGFRYLENVVTLKLQQEECIGCCKCQEVCPHQVFEIRERKAHIVDLHACLECGACVTNCPVAAISVDAGVGCAIGLINEWLQERK---------
>Ga0080064_1025050
---MITTVVGNIVRINSLNTFKDKFEHFKCRVSSFRNEYKIEPKLYALGNPDADSDVFVSANYKYSFDHLRRDLSGLNCWILAINTNGINVWCAAGKGTFGTGRVALAIKKSRLTEIVSHKKIILPQLGAVGVSAHEIKKQTGFTVVYGPVYSKDIKNFINSGYTANEEMRSIKFPFNERVKIAPLELIPALKPFLWAALIVMVITGITGTGIIFSQMYEFGLPLIILGFIAILCGTVLVPILLPFLPFKSFAVKGMILGFIPSIIAIFSIP--SVVLIVFSWIVFPAVSSYYSLLLTGSTTFTSPSGVEKELRKAIPLYFIALAAAIICLVLYKLI----MKYLSNVVSLEFNSNKCRKCMMCTIVCPHRVFEFKNNEIVINDRDRCMECGACMKNCPFDAISLHPGVGCATAIIRGMLTGKEPSC------
>beta3_all_NODE_38864_len_3160_cov_13_149051
-----NISGLTVCRTTTKLTFKDTLGLWRVRLGIRRNSYKVKPGLYCTGNPGRDSLVFVSANYKLSFDNLRSSLDGINAWILVLDTKGVNVWCAAGKGTFSTKEIISKITDFKVEQLISHKNLIVPQLAATGVSAHDVLKLSGYRVIFGPVRAQDIGKFLNNGMKASKEMRIVHFGIKDRAVLMPIEFAGTLRYILAIAAAFIIFKYTKVDFIN--------LRDTVAFSGAFVMASIIVPLFLPWIPGRAFSLKGFFAGIIWTIAMTAWN---LFPHSLNPQSTNAAGTSYINLSFSGS----------------------------------------KLKYLKNVASLSINCCKCTGCGVCFDVCPHEVIEISGKKAVIKDLDSCMECGACSKNCPFNAIAVSKGVGCAIAVLNSKKKNG----------
>Ga0123353_10392970
-------NETGVKTVSTTLSAQDILDAWKARWGIGRMDYSVEPGLYAIGKPDNESPVFVSANYKLTFDALRKNLDGINCWLLILDTKGINVWCAAGKGTFGTDELISRIETSELSEYVSHKKLVLPQLGATGVSAHEVKRRSGFYVKYGPVRAGDVKEYIDAGYEATKEMRTVQFTMWDRLVLTPMELLPALKYSLPVFGVMFLANKFASKPFD--------RTDILANAGAIIAGTVITPVLLPYIHGKAFSAKGWQIGLGMTAGILGLLKKGSRLLSVGHLLLFPAISAFLAMNFTGASTYTSPSGVNKEMEKALPYIVGAAAAGAALTLGV-------HKYLENVTTLTFDAEKCDGCGRCGEVCPHGVFEISDNKARICDKDFCMECGACAMNCPASAIEVNAGTGCAAAIIMSWFTGKEPTCGC----
>Ga0123353_10694614
----------DIQSVSTYLAFKDTLGSWKVRWGIGRDNYMVDPGLYAVGEPDSSSPVLVSANYKLTFDTLRKNLGGLNCWLLILDTMGVNVWCAAGEGTFGTDELVDRIDEVGLGNLVEHRKLILPQLGATGVSAYEVANRTGFSVIYGPVRANDIKDFISSGYTATKEMRTVKFTFWDRLVLTPMELVEAVKVSLFVFGFLFLINLIAARPFG--------VADFFAYSAAVFAGAVFTPVFLPFIPGRAFSFKGWLVGAISTALIGCAWTPPLLLLGIGYMLALPAHAAFLAMNFTGATTYTSFSGVIKEMKIAIPAIIISVLAGVVLVLIKTFI---KHKYLKNVTTLNLVPEKCTGCGKCIEVCPHNVLSIENKKAVINDKNSCMECGACAMNCPMAAVNVDAGVGCALAVIMGWLTGKEPSCGC----
>Ga0123573_10013231
-----------IRPTTSEITFSDRLQHFLARVGLRRNRFRVQPGLYSLGKPDKSSHVFVTANYGLSFNKLREALAGMDCYILVLDTKGINVWCAAGKGTFGTEELICRVKEVRLERHIDHNVLILPQLGASGVAAHEIERRTGFRIEYGPIRAEDLSEYLQTH-RATPQMRLVRFDLRDRLILVPLEITHMILPTLIIMALLYFLSGPVP---------------AFAALAIMVAGLMLFPVIIPWIPTPNFSTKGFILGSMIALPFFFTSPTAAWWKAFPYLLLIPSLTAFITLNYTGATPYTSKSGVAREIFSYFPAMFWMFCAGTIIGI---------SKYL--ETTLKYDAELCTGCGMCSTVCPHRVFAQNNGIAEIVRPAACMECGACALNCPANAITVDSGTGCATAQMIAALKHKGEPTCDCSCC
>Ga0031656_10010909
--GVVETPVGTVPQISSALTWRDHWGTIKARWGVGRMDYTIEPGIYALGNPGNESPVLVTANYKMSFDRLREALSGRNAWILVLDTDGINVWCAAGKGTFGTEELLHRLILSGLTKIVTHRELVLPQLSGPGVAAHQVKKLSGFRVHYGPIRAVDVPSYLDSGLKATPEMRVKTFTLRERIVLIPIELVAAFKAVLLILLAFFLLGGLGGPAGYWANAINYGLFASVALLTAVIAGAVLTPILLPILPGKAFSFKGFITGILAAALLLVVRNPDGRLETLAWFFLVPACAAYLAMNFTGASTYTSLSGVKKEMRLALPLEIGAGVAGLGFWLTSRII-MKRLTYLKNVVTLKLNEEKCIGCGACVEVCPQAVIGINGNRAWIQDRDACMECGACXRNCPTEAVSVQAGVGCAAAVINTMLGRDPSSCCCT---
>Ga0063294_10215799
----------------------------------------VNPGLYSLGNPTAGSPVFVTANYALSFDALRTSLANIACYILVLDTKGINVWCAAGKGTFGTDELVNRIELTALNTVVNQRKLILPQLGAPGVAAHEIHHRTGFQIEYGPVRANDIPEYMQLQ-EATPEMRRVTFLLRDRLLLVPVEFVGVLIPLLVTALILYFIGGLLT---------------SISVAAAILAGVVLFPILLPWLPTHNFSTKGFMLGGVIAVPVVLFTWWQLTSRSLAFLLILPPVTAYLSLNFTGATTFTSRSGVKREISKYIPVMAWTFGAGIILSITFT--------YV--TNTLRFNSDLCNNCIMCTSVCPHAVFERNHRVVSLVSPENCMECGACRLNCPTGAISVDSGVGCAAAMIYAALTGKKEVTCG----
>Ga0123353_10225843
--------ETAVKTVSASLTLTDHIGAWKARWGIGRMDYTVEPGLYAVGAPDNESPVFVSANYKLTFDTLRKNLDGLDCWLLILDTKGINVWCAAGKGTFGTDELINRIEASELSKYVSHKKLVLPQLGATGVSAHEVKSRSGYNVEYGPIRAEDIKTYIDAGYQATKEMRTVQFNLWDRLVLTPMELIPALKIALPIMGVMLLSNNFIKKPFD--------KTDFGAFAGAILSGSVATPALLPYIPGKAFALKGWLVGLGATAKILAGFNKSKRLLSAGHLLLFPALSSYLAMNFTGSSTYTSPSGVNKEMKKALPFIVGAAAVGGALTLGV------KHRYLKDVTTLAYNSDKCVGCGRCTEVCPHGVFEIEDKKARIVDKNSCMECGACALNCPAKAIEVNAGVGCAAAIIYSWFTGKEPTCGC----
>Ga0102851_10458306
---------------------------------------------------------------------------GRNAWILVLQTYGINVWCAAGKGTFGTEELVSRVAAVRLAEVVNHRTLVLPLLGAPGVSAHEVRACSGFEARFAGIRAGDLPRYLDGGLETTGAMREMTFSFRERVVLIPVELVTALKGSLWILAPLALAAGWRDGALS----PAAALPAILAYLGAVAAGTIVTPLALPWLPTRSFAVKGAIVGVLWALIVLTFTGWR-GTAAAAAVLLLGAVSAFLALNFTGSTPFTSLSGVRKEMRLSMPVMACASLAGLALCAAA-----KGYAYLSNVATLELDREACVGCGMCEQVCPHQVFALRGDRAEIVDRDRCMECGACRTNCPADAIRVDSGVGCAAGLINEWLGEV----------
>JGIcombinedJ13530_106530997
--GAVETSAGPILRVRTRLSARDRLGAIRARIGIGRMNYRVPPGLYAAGDPGPDSPVLVSANYKMSFDLLRSVVAGRSAWILVLDTHGINVWCAAGKGTFGTDELVKRVEASVLERIVPHRKLVVPQLGATGVSAHRVKARCGFRVEYGPVRAGDLPAYLDAGMMATPEMRRVRFGLRDRVVLIPVELVSGAKYAALAAAALLLLGGVNAHGYSGEGVRTVGLRAAGLVAAAFGAGAVFGPILLPWLPGRPFAVKGSVLGVAMVVLLAWIGWLNSWMYTASWVLLASAITSFTVMNFTGATTFTSMSGVLREMRFAVPAQIAAAVVGFGLWIVNLF------RYIESVVTLEYDPSRCHGCGMCIKVCPHGVFALEDRRAVVVDRGACMECGACAQNCPEELIRVRTGVGCAAGILAGAVAGTGPDC------
>JGI24702J35022_10000798
------VDQAVIFDVSSTLNMEDLLGSWKVRWGIGRMNYTVKPGLYRLNNPDTLSPVLVSANYKLTFDGLRKNLAKLPCWILILDTQGINVWCAAGKRTFGTDELIYRIEVTKLGNYVDHRQLILPQLGASGVCAYDVKEKTAFTVLFGPVYAKDIPEYITAHYQASPKQRIVQFTFYDRLVLTPVEIMSGLKMILPVGGIFFILNQFTQRQFT--------LADLVLFLVAVLTGSFLTPLLLPYIPGKAFSWKGWFLGLLGTIITLCLSIWEEACMVIGYGFLLPALSAYLALNFTGSSTYTSPSGVFKEMKIALPFIVGFGILGLILVFIGSF-----HQYLKNVVTLAFHEKKCIGCGICTEVCPHGVFIIVEKKAKIINKDLCIECGACALNCPQHAISVCAGVGCAVAIINSWFTGKEPSC------
>JGI24705J35276_12236730
--------APKIPVVSTSLTAQDILGAWKVRFGIGRMDYTVEPGLYSIGQPDNASPVLVSANYKLTFDTLRKNLCALDCWLLILDTKGVNVWCAAGKGTFGTEELLYRIEKSELAEIVTHRRLILPQLGASGVNSNEILRRCGFSVIFGPVRADDIQKFIACGYTADQEMRIVKFTMRDRLVLTPLELVTAAKISLMVFGVLFLINLFAARPFG--------MRDFLAYTAAVLIGTVITPVLLPFIPGKAFAFKGWLVGILGTALIIWAWSTPFLLLGLGYMLALPVHSAFLAMNFTGSSTYTSPSGVLKEMKIALPLIILSLLSGLVLILIKT-----KHKYLSNVSTLEYNTERCRSCGRCTEVCPHGVFAIEEKKAIVIAKDSCMECGACALNCPAGAIEVKAGVGCAYAIILSWFSGKEPTCGC----
>Ga0116204_1004182
---------WKVPKVSTVWSKVDIWNTIKVRWSIGRMNYRIKPGLYAVGNPDSNSEIFVTANFKLSFDHLRRALHEMNTWILVLDTKGINVWCAAGKGTFGTRELAYRIKAHELAKLVNHKSVIVPQLGATGVAAHEVKNKTGFRVIYGPVRAEDIKEFVVNGLKATPEMRKVKFPLKERIKLIPVELAYGKYYLLAVPAIFFILSGLNKNGFSIDLAWNSGSKAVIALFVAFISGCAITPILLPWIPFRRFSLKGLSINWLMAIPLLFFFLGNTIFEIISWFLMMGALSSFLAMNFTGSSTFTSLSGVQKEMKTALPLQIAAAALGIIGWIISRFI--NRFVYLKDVVSLELDREKCSGCMMCIIVCPHEVFAMKEKKAMIVNKDLCMECGACQKNCPDSAITVRSGVGCAAGIINGILRNTEPSCDC----
>Ga0102541_1291990
-TGWVETSCGEVPQVSSTLSRTDRSGHWAMRWGFGRDRYRIAPGLYAVGSPDKDAPVIVTANYKMSFDLVRRDLTGRSAWILVLETFGINVWCAAGKGTFGTEELVRRIEATKLAERLNHRRLIVPQLGAVGIAAHEITKKSGFRVIYGPVRCSDLPYFLDHNFEATTQMRRVTFSTWERLILTPVELTGSRKIFGWSVLVLLLLGGIGSGLFSFGTMLHRGGAALLALFVAVLAGAVITPTLLPWLPGRHFAIKGAVTGGLIALAGALFWGSQGTANTLALLLSIPAVSAYLAMNFTGSTTFTSPTGVEKEMRQTIPYQAGALVLAGICWITAA----SELKYLPDVATLELDVDKCTGCGLCAVVCPHGVFAVAGDKAEILDKDHCMECGACALNCAFGAIEVNAGVGCASAIIYGWLTGEEPSCDC----
>Ga0137333_1005414
---TISTLAGTIYKVSSDWSRADFWGMVKSRSGAFRMNYTVAPGLYAVGDPTALCDVFATANYKLSFDILRRELKGMNAWVLVLDTKSINVWCAAGKGTFGTEELIKRVSATGLDKVVSHRRLILPQLGAVGVSASAVLKATGFRVSFGPVQARDIPAYVAAGYKKTSEMAVIKFPMKDRMILTPMEINPAMKKFPWFVGAVLLLFGLQPSGILFRDALYGGLPFLLLGFLAIFSGAFLTPVLLPFVPFRSFALKGLIMGILSMLAAMPLLVRTEILLFAAAWLFFPAMTSYIALQFTGSTTFTGMTGVKKELKIGLPLYITAAALSLVLLVVHKI------KYLANVTTLRYSSDKCAGCGRCVEVCPQGVFVMQDKRAMVTDKDLCMECGACAKNCDFGALSVDAGVGCAAAIITGLLTGSEPSCGC----
>SAHD_10029726
--GEIITPKGSVPVVSTNLSFKDLLGAWKVRWGINRMNYRINPGLYAVGNPDHTSPVLVSANYKLTFDVLRKELSDLNCWILILDSKGINVWCAAGKSTFGTDELVSRILKTGLSGIVSHRQLVLPQLGATGVSAHEVTKETGFSVVYGPVRAKDIKAFLDSGFKATEEMRTVKFTILDRLVLTPVELVAAAKFSLVVFGVMFLINLFASRPF--------GIKDFIAYIGAVITGTVITPLLLPVIPGRAFAWKGWLLGLIWTLGFIWFSRPGLLLPAMGYLLALPSLSAYLAMNFTGSSTYTSLSGVLKEMKIAVPIIAVSAAAGIILLLINSI----KHRYLKNVTTLCLSIEKCIGCGRCAEVCPHRIFSINEKKAHIEDKDLCMECGACAKNCPANAITVKTGVGCAAAVITSWLSGSEPSCDCS---
>Ga0075315_1000672
------------------------------------MGHTVTPGLYRLGNPDEDSPVFASANYTLSFDALRSALAGIDAYLLVLDTKGINVWCAAGKGTFGTAGLVSSIEYTGLAHVVRHRKIILPQLGAPGVSWAEVMRRSGFKVEYGPVRAGDLPRYLENH-TATPEMRTVRFPLADRLVLIPVELVHAALPAIAGALALFFLAGPLA---------------ALAAVTAVLAGTVGFPLLLPFIPTQDFSMKGLILGMIAALPVAGAFASNVWMNAAMALLIMPAVTAYLALNFTGCSTSASRTGVKKEIFFYVPVMAVMAASGLGFGILM--------------NTLRYDPDRCINCGMCSRVCPHGVFIAGREAAVLAGSGSCMECGACALNCPVQAITVESGVGCAWAMISAAIRGKDMDSGECS--
>Ga0114946_10003961
--GSMRTGFTEVPRVSTELTAEDHRGSLRVRLGFGRSDHRVRPGLYAVGQPDDRSPVLVTANYKLSFDALRGQLTGRDAWLLVLDTSGVNVWCAAGKGTFGTDELVRRVRDAGLESIVGHFTLVLPQLGAPGVAAHEVRSATGFRVVYGPVRASDLPAFLDAGMRATAEMRRVHFGPRERLVVAAMELSVLRDLRVLGAGVLVVAAALGL--LP----WSAVALIIAAGIAAVLAGALIVPLALPWIPGRMFALKGAIAGGAVALVLLALAGEANPAGSVAVVLGVSAIASFTAMNYTGSSTFTSLSGVLREMRRAVPLQVVAGASALVALVVSAV-----LRYIDGVVTLELDAEACTGCRMCTMVCPHAVFEMADKRARIADRDACIECGACARNCPAGALSVDPGVGCAAAVIQGWLTGSEPTC------
>Ga0172370_10021624
--GSVSTPAGAVPRVASRLERQDRWGTIKARWGVGRMDYAIGPGLYALGSPDRESPVLVSANYKMSFDRLRSSLPGRDAWLLVLDTKGINVWCAAGKGTFGTEELVRRIESSKLTEVVSHRSLILPQLGAPGVAAHTVKKLSGFGVRYGPVNAEDLPAYIDAGFKATGEMRLKIFPLTERAVLIPIELVETLKPTVMIAPALFLIGGIGGPAGFWANALHNGTFAVLAFLSAIVGGAVLNPLLLPYLPGRAFSTKGLWLGLIVAVVMLFLGRADGRLGSLAWLLIIPAITAYLAMNFTGASTYTSLSGVNKEMRWALPTQIVMAGGGLLIWIASRLI---HPMYLKDVVTLKLDQEKCTGCGMCLEVCPHAVFKMNTRHVEIENRDACMECGACSRNCPFEAITVRSGVGCAAAMINVILGRTDQPCCGE---
>Ga0153798_10028569
-------NQPVIKQISSQLNTSDIIGAWKARWGINRMNYKVDPGLYSLGKPDSSSPVLVTANCKMTFDILRKELHGLDVWILVLDTKGVNVWCAAGKGTFGTVELLKRILITQLHNVVSHRTLILPQLGATGVSAHEVTKYSGFKVIYGPVRAKDIKEFISSGMKATEEMRTVKFSIVDRIVLTPMELVGTFKPSLMIFGVLFLLNLIGLGPFG--------FVDFYGYLGAVIVGCVVTPVLLPWIPGRAFAWKGWLLGLIWAVMVNVLWPGFDLLRALGYLLILPPVSGYLAMNFTGASTYTSFSGVLKEMKIAVPAFIISVSLGALLILINCFI---KHRYLKDVSTLKMDSGKCTGCGMCIEVCPHRVFAPNNGKAHIVDKDSCMECGACVKNCPFGALEVKPGVGCAAAIIKGWLTGTEPSCGC----
>Ga0115863_1000012
--GWMETSIGRVARISTHMGFRDKLGGCRVRWGIRRMHYNVPAGLYAVGEPTPESPVLVTANYKLSFDLLRRELSGKDLWLLVLETFGINVWCAAGKGTFGTTELISRVQKVRLDKLVKHRTIILPQLGASGVAAHQVKKATGFRVKYGPIRAHDIPLFISNGLKASEENRRIQFTLRDRLVLTPVELVGAWKPSLVILLLVFIIGGLSQQDFSLQGALSRSLSPALIYLGALLMGSLVTPVLLPWIPGRAFSLKGAQIGLLWALIASLLASTWSLASIIALFLMAPAIAAYFAMNFTGCSTFTSLSGVQKEMRIAVPVIILFIVSGGVALMLGKFL----FQYLRDVVTLELDIDKCTLCGMCTKVCVHGVFALDGSSIRILDRNDCMECGACAMNCPAEAVTVRAGVGCAWAIFAEWFKKQPTEES-----
>Ga0123353_10638571
----------------------DHLGAWKARWGIGRMDYTVEPGLYAVGKPDNDSPVFVSANYKLTFDTLRKNLDGLDCWLLLLDTKGINVWCAAGKGTFGTDELVRRIETSELSKYVSHKKLVLPQLGATGVNAHEVKRQSGYDVNYGPIRAEDIKAYIDAGYKATKEMRTVKFTLWDRLVLTPMELIPALKYSLPVFAVMFLTNQVAAKPFD--------KTDVAANAGAILSGAVITPALLPYIPGKSFAWKGWLVGLGATTKILVLSKKGNRLLSAGSLLLYPAISAFLAMNFTGASTYTSPSGVVKEMKKALPFIVGAAAAGAALTLGAH-----RHRYLKNVTTLTYDAGKCTGCGRCTEVCPHGVFRISGKKAQIVGKDSCIECGACALNCPSGAIEVNAGTGCATAIIISWFTGGEPTCGC----
>Ga0118677_10013696
---------SAVPRVSTHLRAADRFGTWKSRWTLGRDDYAVLPGLYAVGSPDRTSPVLVTANYKMTFDAVRKELAGVDAWLLVLDTKGVNVWCAAGKGTFGTKELVRRVDAVGLARRVSHRTLVLPQLGAVGVAAHETARATGFRVEYGPVHAEDLPAWLAAGRVATPAMRRVRFDVRDRLALAPAELVFTFKPALIALGAMFLLNVAGLGF-Y-------GLVDLYALAGALFVGCVLAPLLLPLLPGRMFALKGAELGLIWAVAVCLLWPTLAWPKALAYLLVLPALAGFLTMNFTGSTTYTSPSGVNREMRRSLPAMVVAAALGVLLLLG-------KAQYLKNVATLRYDAAKCIGCGRCAEVCPHAVFAVEDRLARVVDRDRCMECGACALNCPTGAIAVHAGVGCAGAILLGMITGKEPSCG-----
>Ga0105013_1055565
-----------------------------VRWGIGRDSYRVPPGLYAVGAPTAESLALVTANYNLSFDQLRETLDGRDAWVLVLDTDGVNVWCAAGKGTFGTDELVRRVEQTRLAEVVSHRRLILPQLGAPGVAAHQVKGRCGFKVVWGPVMLEDLPAFLDGRYRATPAMRRKTFPLRERFTLIPMELVPAVKPAALLLLVFFFASGIGAPGGYWAGLSTAGVTAATSLLVAVLAGAALVPVLLPWIPGRAFALKGLVVGAAAAAAHLLLLAPGQGLEFGAWMLLTPALASFLAMNFTGASTYTSLSGVRKEMRVAVPLQAGAALIGLALWIGARV------RYLTNVVTLELDEDRCNGCGSCTKVCPHAVFDLSGGRARISRRDACMECGACALNCEPGALSVQAGVGCAAAVINGALGRNDASCSC----
>Ga0075012_10004129
--NFMDTAAGFVPRIRTSLSFSDRVSTVLVRCNVGRNTYTVAPGLYAVGNPDKGSPVLVTANYKLTFDHLRKSLENMNVFILVLDTRGINVWCAAGKKTFGTDELVNRIRLTGLSNIVSHRRLIVPQLGAVGVSAVQVKKQSGFSVTWGPVNAMDIPRFIENGMNAEPSMRRLTFNVIDRAVLVPVELSLAAKPALWFALALLVVSGFGPGVFSLSALWHRGFHAVMVMAAGLVAGAVLTPVLLPHLPGTRFSVKGALAGLVLSLPVAVMAGDAGFLGTLGLVLMASALSSWLAMNFTGATPFTSPSGVEKEMRQSMPFQVAALVAGLIFWIISAF--MKHFRYLENVSTIRLDVERCVGCGACETVCPHQVFSLDQGKAKLMDRDACMECGACALNCPTQAISVSPGVGCAAYIIQTWIKGPEKAACG----
>Ga0116146_1000649
--GVINTPSGLVPVVTAVWSREDHWGQIRSRLGAYRMEYTVKPGLYAIGTPDAVSDIFVSANYKLSFDILRRNLSGINGWILVLDTKGINVWCAAGKGTFGTEELINRVLASKLSGLVTHRRIIVPQLGATGVKASEVKKKTGFTVYFGPVEASNIKGYVDARYHATPEMRKIRFNLAQRLVLVPIELTQGFRYVPITALMILIIFGIQPSGILFYNAWFEGWPFIVLSVVTLLAGGLVTPALLPFIPFRSFALKGLFAGAAVIAPLVLLTGGSSMFYRASALTLFPLLSSYLALQFTGATTFTTISGVKKELKIWIPIYIAGLVISVIMLVLYK-------KYLKNVATLQYDPEKCTGCRKCTEVCPHAVFEMKDGKAKIIDKDRCMECGACALNCEFNALSVGSGTGCAAAVIMGMITGGEPVCN-----
>JGI2065J20421_1002860
------------KQLSTAVTMKDRVGSWKARWNIGRMNYLVTPGLYRIGDPDSLSPVLVTANYKMTVDSLRKELPGRNLWILILDTKGVNVWCAAGKGTFGTEELVFRIADECLSKVVSHGVIILPQLGAPGVSAHEVKKMSGFKVVYGPVRASDIPYFLDNGMTVLPSMRKVRCSIYDRLVLTPVEIVQAFGMMLKVFGAMALFSALGILPF--------VRIDYLGLLGATLSGALITPLFLPWIPGRAFAWKGFVIGLIFAAGINIVSCGYGTARMLSYLLIFPAVSAFFAMNFTGSSTYTSLSGVIKEMKIAVPMITAALSAGIILRLVS-------LEYLKDVVTLKLDSDKCIGCGMCTVVCPHEVFSLIEGKAAITAMDMCMECGACAVNCPVSAIDVKKGVGCAYAVMMMKFKGKENGCGC----
>KVRMV2_100035066
--------DNSVKSVSASLDMSDIIGGFKARWNIGRMKYLIRPGLYKIGDPGKNSEVLVTSNYKLTFDTLRKNIRGLNAWILVLNTRGINVWCAAGKGSFGTDEIVRLVKKTNLSKVVRHKRLIVPQLGAPGVKAHEVKKRTGFNVVYGPVRASDINKFIENGLKAEPEMRRVSFNLKERFILTPVEFVKALIFLPLLFLVVAIIDLVLG-KAG----VDVMLTHFIVYSGAVITGTVLFAVLLPFLPFRSFALKGWILGMLYSLAANIILYG-KLVGNPGYYFLIPVIVSFLSYNFTGSSTYTNLSGVEKELKISLPLYIISVLTGFILMSVN-------MKYLKNVAQLEYERSKCTGCGMCVKVCPHNVFKIENRKAVILDRDRCMECGACMMNCGFEALHVKKGVGCAYAVILGKIKKSEPGCGSS---
>Ga0071344_1021934
--GLITTAVGRIPQVSSQLLMQDHWGTVRARWGVGRMDYMVDPGLYALGNPDNNSPVLVTANYKMSFDYLRRELPGRDLWILVMDTKGINVWCAAGHGTFGTEELIQRIESSRLKDIVSHRKLILPQLGAPGVAAHTVKKISGFKVYYGPVRAKDLPAYLDSGWKTTPSMRIMTFPLIDRAVLIPIEGVYAVKPFLLIAPILFILGGIGPDGFW-TNAANYGLFAVLALLSAIVSGAVLNPLLLPYLPGRAFSTKGFSIGLVVALILLYLRDVAGRIEALAWLLIIPGITAYLAMNFTGASTYTSLSGVKKEMRWALPAEIAAVTAGLAIWITSRLI-MRNLIYLKDVVTLQLDESKCTGCGMCLEVCPHEVFKMNDSHAVIQNRDACMECGACSRNCPLGAISVEAGVGCAAAVINSLIGKNGVCCCG----
>Ga0153915_10030019
------------------------------------MYHRVEPGLYSLRNPTPESPVFVTANYTLSFDALRTALKDFDCYILVLDTKGVNVWCAAGKGTFGTEELVGKIESTGLKETVKHRKLILPQLGAPGVAAHEVRKRTGFSIEYGPVRAEDLPEYLKTH-QASEEMRRVRFNLKDRAILVPVEVKNSLLWALPISIFLYVVSGLWM---------------ALLVLAIFAAGVVLFPLLLPILPTKHFASKGMILGAVAGLLIWGARFAATIGYLLTYVLLISPWVGYISLNFTGASTFTSRTGVRKEIFRFIPVIAVMFISGLVLLVLLS--------HKTAVNTLEFLPGKCANCGMCIDVCPHEVFRSGPKRVEMVHGEACMECGACQRNCPTGAIRVDSGVGCASAMISAALRGKKEVSCGPEC-
>JGI24694J35173_10067820
---------------------------------IGRDNYKVEPGLYAVGKPGKDSHVLVSANYKLTFDALRKNLSGLDCWLLILDTKGVNVWCAAGKGTFGTEELIGRIGKTGLSRVVTHRRLILPQLGAPGVDSGEVARHSGFSVTFGPVRAADILRFIADGCKATREMRTVKFTFGDRLALVPMELVGAAKIPVAVFAVMFLLNLFAVRPF--------GLADFFAFSASLLAGAVVTPALLPFIPGRAFAFKGWIAGAVGTAFIAHAFAPPYILLGIGYMLALPAFSAFLSMNFTGASTYTSFSGVIKEMKVAVPATALSTAAGVVLVLIKTFT---KQKYLKNVVTLNLAPDKCAGCGKCADVCPHGVFVMENGRAAIRDKDACMECGACAKNCPASALSVKVGVGCAFAVIMGWFTGGEPTCD-----
>Ga0118657_10024004
--GVVETPAGAVPVVEAKLRRRDQIGSAMVRLGFGRMSYTVIPGLYALGTPDRQSPVLVTANYKLSFDHLRRVCGGLSAWVLVLDTGGVNVWCAAGKGRFGTDELAHRVAESCVDLVVEHRQLILPQLGAPGVAAHLVERRTGFEVVWGPVMAADLPAFLAAGLSATPEMRRRRFGLADRAVVVPVELSSAAVPLLLVALAVVVVGGFAGSGGFRAGALAEAARGGLVLLTAALAGLVGVPLLLPWLPGRAFSVKGAVLGGITTAVVLSWRAGWDRLGDLAWLVMGTALAAFLAMNFTGSSTFTSLSGVRREVRIALPLEIAAVVVGLALWLSAL-------VYLRGVVTLELDDELCIGCGACAVVCPHAVFVMADDLARITDRDACMECGACAVNCETEAITVRPGVGCAAAVLNGALGRTDACCCV----
>TB_PC08_64DRAFT_1001542
----------YIPTVSTTLELKDYLGAIKVRWGISRNNYSVKPGLYKVGKPNSESDVFVSANYKLSFDTLRKNLASLNAWILVIDTKGVNVWCAAGKKTFGTENILRSIKNTSLDQIVKHRKIIVPQLGAPGVAAHEVKERSGFRVIYGPVRACDIKPFIEAGNKATLVMRKVNFPFKERAKLIPIDFMYGKYKLMIAIGIFLILSGIDKTGFFFSKIIETGAFPVCSVLGAYIAGIVITPLTLPYTPFRAFALKGAIWGAISTLIITQFFHV-SNLEFIAMGLISISIASFTAMNFTGSSTYTSLSGVKKEMKWSIPFQITFAAIGIILFIISKL------QYLKDVVTLQLNRDKCTGCMMCITVCPHEVFQLKDKKVFIQNKDQCMECGACEKNCSSGAITVKSGVGCAAGILNGLLRGTEASCDC----
>JGI24702J35022_10043213
--------ETAIQNVSTTLSFKDILGAWKVRWGFGRMDYAVAPGMYGVGNPDGGSPVLVSANYKLTFDVLRKNLAGVDCWLLILDTKGVNVWCAAGKGTFGTDELVRRIEAVGLPALVSHRRLILPQLGASGVSSHEVTKRTGFTVLFGPVRASDLREYISSGYQATEEMRAVKFTFWDRLVLIPMELVEAAKVSVVVFGVLFLLNLFAARPFG--------XADFLIYLAATLCGAALTPALLPFIPGKAFAFKGWLLGLVWIAWAYGWFTPPLLLLGIGYLLTLPVYSAFIAMNFTGASTYTSPSGVQKEMRLALPLMVVSFAAGIILILLKAFI---KHKYLKNVTTLTLAAEKCVGCGKCSEVCPHRVIKLNGEKAQIMDQDSCMECGACALNCPTKALAVNAGVGCAVAIITGWLTGKEPSCGC----
>Soeholt_1001493
-------------------TAADRLVHLLARLGVRRNEWRVRPGLYRLGEAGPDSPVFASANYRLSFDALRGALEGMDAFILVLDTRGINVWCAAGKGTFGTDELVARIEKTGLAEVVTHRTVIAPQLCATGVAAHEVRRRSGFRVKFGPVRAEDIPRFMAGG-RAAQEMRRVSFDLKDRAVLIPVEAKTALPFVAGASAAAYAAGEPVG---------------AAGIAAASLAGFVAFPLLLPWLPGEDFSAKGLLLGSIAGLGAAAAGLASRAVKAASYALALPPITAFLGLNFTGCTTFTSPSGVRREINRYVRPMAGMAGAGLLLNLAQRV-----------TNTLEYNPALCNRCGMCGVVCPHGVFVPGDDAARLVDRDACMECGACSLNCEAGAIKVESDVGCASAMIMAALTRRGA--------
>LO132_10001460
------------------------------------MNYVIDPGLYALGKPDEKSPVLVTANYKMSFDKLRQELPGRNFWILVLDTKGINVWCSAGKGTFGTEELASRIESSGLSQIVSHRELILPQLAGPGVAAHDVKKXSGFKVIYGPIRSKDLPNFLDKGHHATPEMRLKTFTLGERMALIPMELVSAMKVGLVVMGILFFLSFILKSGEGTVAALNHGLFSAVAFFIAIAMGGILSPLLLPWLPGRAFSLKGLVLGLIASFLLVTFRFSEGGVEMLAWILLIPAVSAYLAMNFTGASTYTSLSGVRKEMRWALPLQIGAGVIGIIFWIGSHFV---QMIYLKDVVTLRLEKERCVGCGICTLVCPHAVLSLTNGKIDITNRDACMECGACSRNCPVDALSVRPGVGCAAAVINSMLGKKKASCCSV---
>Ga0172368_10134982
---------------------------------------------YALGAPDPHSPVLVTANYKLTVDALRSALPGLDAWVLVVDTVGINVWCAAGKGTFSAEEVARVVEVSGLAEVVAHRRLVLPQLAAPGVAAHRVKEACGFRVTYGPVRASDIPRFLDEGMRAAAEMRTVSFNFEERLVLAPAEVNYLWDRRLLLAAGVIAVSSIDRDGISLRRGLRRGLPVIGGAGLAVLAGGGITPLLLPWLPGRAFALKGAAAGAGVALAADAALRGRLTPARLTLLAGVPALASYAAMNFTGSSPITSPSGVQQEMRRALPLQMAGAALAVGGWLASR----AQLRYIEEPITLELDAALCNGCGLCVDVCPRACFAMEARRATIADRGTCLECGACALNCATGAITVEAGVGCAAAIIKGWITRSEPSCD-----
>JGI24728J21555_1002436
-----------------------------------------------VGSPGPQSPVLVTANYKLSFDALRHRLGRVDAWLLIVDTRGINVWCAAGKSTFSAEEVCECVRRFRLGELVSHRQLILPQLAAPGVAAQAVRKGCGFSALFGPVRAADVEAYLANGQRCNEAMREVTFSLAERAVLIPVELFLVGKSLLIALAFGVLLSGLGPTVFSPTAALERGLMLLAGAGFGLLGGAVLTPLLLPWLPGRQFWLKGVVAALPLAIFGLLGGRNLGAAEQAALALWTIALSSYLAMNFTGSTPFTSLSGVEYEMRRGLPVQLGAAGLALILWLAAPF---RGYRYIDGLATLQVDCERCVGCGACVVVCPHRIFSLEAGRLEINDPDLCMECGACARNCPVQAITVDAGVGCAAAVLSAWVNRFFG--------
>JT63_1000946
-KDFITTKAGQIPVIKSEMTPKDHLQTAFTRLNIGRNDYKVSPGLYCTGTPDEDTMVLVTSNYKLSFDHLRKELSGIDAWIVILDTRGINVWCAAGKGTFGTEELVKRIKSTGISRIVNHRKIIAPQLGATGISGREVKKQTGFSIIWGPVHTKDLPGFLKNGLKAEPEMRQVTFSLGERVVLIPVEISLTFKPAFIVMALTLLLAGIGPGIFSFTEAWTRGIPALMVLIAGIIAGTVITPVFLKQLPGTEFAVKGAVTGIAMSLPVAAITSYKGFSGVTALVLVSVAISSFLAMNFTGTTPYTSPSGVEKEMRKAIPVQAAATIIAIILWVYSG---MKDFRYIKDVTTLKLNTDKCTGCRICTAVCPHNVFTIASKKAIIQDQDACMECGACALNCPVEAVTVTPGVGCAAYIIQSWIVGPKKASCGS---
>KVRMV2_100036844
---HINTNAGKIPKVSTQLNSKDRFGHLKIRLGIQRMKYSISPGLYGLGNPNSNSPVLVTANYKLSFDKLRMELEGMDAWILVLDTKGINVWCAAGKGTFGTDELVERITAVDLHNLVSHKKLILPQLGAPGVAAHIVTKKTGFKILYGPVLAKDIRLYIQAGNKASPQMRTVRFPLRDRLALTPVEITGILKPLLILTFLLLILDFMGLDVFS--------LRGFLSYAGAIGIGTVLVPALLPWIPGRAFALKGFLMGIVYALVLYILSPHPSWMQALIYFLTLPAVSSFLAMGFTGSSTYTSLSGVVREMKFAVPSILVASILGLGFMILRLF----KNRYLKNVVTLKYKIDKCTGCGICVDVCPRAVFRMENKKAVITNRDLCMECGACEKNCPFSALSVRSGTGCAWAIMLSELKGKDEISCGC---
>Ga0099364_10051940
-------DETGIETVSSSLTRNDYLGAWKARWGIGRMDYKVEPGIYALGKPDGESPILVSANYKLTFDTLRKNLAGLDCWLLILDTDGINVWCAAGKGTFGTDELVSRIELVGLSEITAHKTLILPQLGAPGINAHEVFERTGFNVSYGPVRAEDIKTYISSGNKATKEMRLVKFTLKDRLVLTPMQLVQASKKAFPVYALLFATNNSAARPFD--------KHDLIASIGSILAGAVATPTLLPYIPGKAFALKGWIAGLCWTVGYLAKSKKGNRLMSAGQLLLLPAVSSFIGMDFTGSSTYTSPSGVIKEMKKALPFIIGTALVGSALTLGAHF----KLSYLKDVTTLSFDAEICIGCGLCTEVCPHGVFDMTDGKAQITEKDLCMECGACALNCPASAISVNAGVGCAAAIITSWFTGREPTCGC----
>Ga0105013_1005343
-----------VPQVRSELSAADRRGAVLARWGIGRMDYRVAPGLYALGNPDGSSPVMVSANYKMSFDVLRSSLPGRDAWLLVLDTDGINVWCAAGKGTFGTEELVRRVLDSGVDQVVDRRRLVVPQLGAPGVAAHEVKKRTGFVVRYGPVDAADLPAYLDGRGKATEAMRRKPFDLGERAALVPMELIPAAKIGAVIAVVMVAVAGLAGPGGFVADALAYAGIAAGGVTLAVVAGSVLTPLALPWLPGRTFSVKGGVVGALLAAIPVSLAEWSTRLEMAAWALAIPALAAFSAMNFTGASTYTSPSGVRKEMGRHVPLQLATAVLALGLWIGARW---ETPTYLPGVTTLALDPSRCTGCRMCTTVCPHAVFRVDDRVAVIANKDACMECGACARNCEAEAISVDAGVGCAAAFISGALGLKRACCAT----
>Ga0118677_10004622
---HLQTGAGIVPRVFTTWSRQDHLDAIKVRWAAGRMNYRVLPGLYATGAPGRNSHVFVTGNYKLSFDHLRRALNGIDAWMLVIDTRGINVWCAAGKGTFGTTELANRIRLHHLDQLVDHRRVILPQLGATGVAAHEVKKMTGFSVVYGPVKAADIRNFLEAGEKSDESMRRIAFPLTERLKLIPVDLFYGKYYLLIVPSVFLALSGFTPAGYSFDLALHSGWKTTVNLFAGYLSGCALTPALLPWIPFRSFSLKGLATGWLVAILLASAMLGSGVGDLFPWFLILGGVSSFMAMNFTGSSTFTSLSGVQKEMKTALPVQISMVIVGLAGWILTRFV----FVYLTDVVTLQLDVEKCTGCRMCLMVCPHAVFEIENKRASIRNRDFCMECGACSKNCPEGAISVKSGVGCAAGILNGLIRGTEPTCDC----
>TB_GS10_10DRAFT_10008876
-TGEIETPAGKVPKVGTRLTLRDKFGELKVRFAIGRMNYSIEPGLYAVGTPTPESPVFVTANYKLSFDCLRGALTGIDSWALILDTQGINVWCAAGKGTFGTAEIVNRVQQTKLDKVVAHRKLIVPQLGAPGVSAPEVKKQCGFQVIYGTVRAEDLPAFVAANFKATPEMRKVKFTLGDRIAVIPVELVLWFKQALGLAVLLSLIGGISRDGFS----LAAAPRAFGLVFTGWLTGGALVPILLPWLPGRAFSVKGLWSGIALWLALFNGSL----------------------------------------------------------------------TYLKNVATLKLDIEKWL-VAECLAVCPHEVFALESGKASIADLDACMECGACAKNCPVDALSVKTGTGCASGILSGLLNGSGECCCDK---
>Ga0105106_10092260
--GSVETPVGRLPRVSSQLEWHDRWGAIKARWGVGRMDYSIDPGLYALGAPDRESPVLVSANYKMSFDELRSALAGRDFWILVLDTKGINVWCAAGKGTFGTEELVERIASSGLKEVVGHRSLILPQLGAPGVAAHRVKKLSGFSVRYGPIKAKDLPAYLDSGYKATEAMRRKSFTVGERAVLIPVELVGAVKPALIIAPALFLLAGIGPGGFW-ENAAVHGTFVVLAFLSAVVAGTVLNPLLLPYLPGRAFAAKGLWLGAAVAVAILALMAWEGRLSVAAWLMIIPAVTAYLAMNFTGCSTYTSPSGVNREMRWALPLEAGMGLSGLVIWIVSRAI--NRLTYLENVVTLKLDEAKCIGCGTCLEVCPHAVFQMNSRHVEIRDRDACMECGACMRNCPTDAISVKAGVGCAAAIINVILGRTDQPCCG----
>Ga0118677_10007087
----------RFKHTDGKPGFSGLLGKIRMRVGMSRSDYTVKPGLYALNSPDKASPVLVSANYKYSFDVLRAAAGELNAWILVLDTKGVNVWCAAGKGTFGTEELIKRINKSGFSKYLSHNTLILPQLGASGVAAHKVKAKTGFTVKFGPVEASDLKKYLENGQKCDEAMRTIKFPLGARLVLAPVEAVLAWPILLGSVVLSVLCAFISG-GLS------VFLTLLSLSVISVLTGTLLVPTLLPYIPGSSFAWKGWITGLISSAIYLLPSGAPSATFIAGVFLLFPAVSAFLALNFTGSTTFTSPSGVKKEMFYAIPACVISGAVGIALLLFSAF------RYLKNVSTLKIDRKKCTGCGMCAVVCPHRVIKAAEKKAWIIEPDLCMECGACAVNCRENAVSVKSGTGCAYGMIKAKLKGSSEECDC----
>Ga0116235_1100186
----------------------DKRGHIMCRISKFRMNYSVAPGLYSIGNPDELSPVLVTANYRLTCDHLRKAMEKSSIWVLVIDTKGINVWCAAGKGTFGTSELINRIKCTKLDTIVRHRNLILPQLGAPGVSAHQITKATGFSISYGPVLASDIPAYLEAGKKATSEMRIIQFPLRERIILTPMELLPALKKYFWLILGIMVFMGIQPSGILYKPAFANSWPLIAIGLISIITGSVIFPVLLPVIPFRSFALKGMILGVIAITLLCDSIYHGNLFLASASILFNIALISYLSLNFTGCTPFTNISGVKLEMKFSVPVYISMCIISSVLLIIFK------LKYLKNVVTLKLDREKCTGCALCTDVCPRGVLLVQNHKAEIINRDQCIECGACSKNCAFGAISVKSGVGCAQALFGAILTGGEPVCG-----
>YBMDRAFT_10062006
--------GKIIRSVSTKLSLKDNLGAVMVRWGIRRGKYRVSPGIYAIGVPDENSDVFVTANYKLSFDHLRKNLSGINGWILVLDTKGVNVWCAAGKGTFGTKELINRIKDVSLENIVKHKRIILPQLGAVGVAAHKVKEETGFNVHYGPVRASDIKRFVNEGYRADKMMRQVTFNLTDRLKLIPNDFIYNKFYLLGAIIVVLLISAISTEGISLSNVMNNRGISLINVFLAYIAGIVFTPLFLPLIPARSFAIKGFISGVLLFIILVANLAGENIFEKLSWFFITGTISSFLAMNFTGSSTYTSLSGVKKEMKISLPVQIGFAIAGVILQLVGRL-----LVYLPDVVTLQLCEDTCNGCGMCVKVCPHEVFEISAKKAHIIRKDYCMECGACALNCPVNAIDVKSGVGCAAGIINGILNNTEPTCNC----
>Ga0123519_10026348
--GEVSTPKGAVPQVSSRLTFRDHWGTFKARWGIRRMDYKIVPGLYALGNPDKESPVVVTANYKMSFDKLRGALGNHDAWILVLDTKGINVWCAAGKGTFGTEELIFRLKITGLEKIVHHRNLILPQLAAPGVSAHEVKKQSGFTVHYGPIKATDLPLYLKRGLRATPEMRQKTFSFLERLVLVPIELIKALQIVFIAALLLLLLGLIRNKGAFNMTDPHNVFLPILSLLWSVLWGAVLFPLFLPFLPGRAFSTKGIFLGIIAVTVFSLISLNSTIENVLSLNLVMLAAITYLAMNFTGASTFTSLSGVRKEMRWALPLEIALGVFGSILWFFS------KLVYLKNVTTLSFKENKCLGCGMCLEVCPQGVFTRRNGKVEVSFRDYCMECGACAMNCPTEALSVKKGVGCAAAIINGFLKRKGTHCCT----
>Ga0102953_1009387
------------------------------------MNFKVDPGLYAMGNPDEKSKVFVTANYKMSFDRLRKALAGRDAWILILDTNGINVWCAAGKGTFGTEELVRRIDFCKLAQIVIHRELILPQLSGPGVAAHLVKKHSGFKVIYGPIESNDLPRFLDAGCKATSDMRKKSFSTRERTVLVPVELVGTLKWGLIVLPSLFLIGGFAGGGFW-ESAGRYGLFAVVAYVCAVFSGAVLTPVLLPWLPGRAFSFKGLMMGIVMAILVAVFWPGNGRAEIFAWFFLIPSISAFLGMNFTGASTYTSLSGVRKEMEWAVPLEIVGSGIGLLLWILSLF--MEKFGYLRDVVTLALDPEKCVGCGMCLMVCPQEVLSMQNGSAAIENRDHCMECGACARNCPTEAITVKAGVGCAAAVINTALGRDGSSCCC----
>draft_10461935
---FTPTAAGRIPRLRTSPTTLDRLGTCRARLGLDRNHYTVNPGLYAVGAPGPDSPVIVTANYKLTFDTVRFALAGRDVWLLVVDTRGINVWCAGGKGTFSAAGISEQVKRTGLERVVSHRRLILPQLGANGVRARDLRKACGFEAVFGPVRAEDMPRYLDHG--IDEAMRTVTFTLRERAEVIPVELVLGWKIILASFLVAAVLSLIGP-DFSLQAIGQRWLLAASATGLGLAAGAVFFPLLLPALRTRLFSLGGAGLGLTLAVLLPAIFPEQSDVGVLGAGLWTVVMASWLGLNFTGSTPYTSPSGVEKEMRKAIPLQAAGTLLAAILFVTGNFV-MKTFRHLENVATLAYDKDKCVGCGLCATVCPHRIFAVRDGKAEVLDREACMECGACALNCPTAAITVTPGVGCAEYIIQTWLPEKYRTSC-----
>Ga0071346_1027970
----------TIKHVDSEITLKNRIDHFLARWGYRRGEHRVEPGLYALGNPGKESPVFVTANYTLSFDALRSALKGRDCYLLILDTFGINVWCAAGKGTFGTEELVRRIEAVGLKDVVSHRKVILPQLGAPGVRSFEVTKRTGFRVEYGPVKASDLTEYLKTN-KATPEMRRVRFPLWDRIVLIPVELVSFVLPAIVLTVLAFFALGWLS---------------ALGLVTAVLAGTVFFPALLPYLPTKDYSTKGLLLGFALSLPFVAYQMTQTYASALTFPLVMMPVTAYLALNFTGATPFPSRTGVRKEIYAYIPPMAVLLGLGVLLVGV--------------QNTLELYPDICIGCGVCANVCPHAVFAMGERKASLVNKEACMECGACQMNCPVDAVRVKSGVGCAAAMIHAALTGGPETCGDN---
>Ga0074473_10912213
-EGWLETPAGPVPRVKTNLDPGDVLGRWQMRWGLGRDRYRIAPGLYAVGLPDADSPVLVTANYKLTFDVLRRDAAGLDAWVLVLETYGINVWCAAGKGTFGTAEVIRRVKAVDLSRVVKHRRLLLPQLGAPGVSAHEVRKGCGFSVVYGPVRSADLRRFLADGMEATPKMRRVTFTTLERLVLTPVELVMMGKPAAWAALALFVLAGFGPGFFSFSAAWHRGLGGLAALAGALFAGAVATPVLLPWLPWRAFSAKGALVGAVVASIGAETDAALGWTGGLAALLAIAAGSSYVAMNFTGATPFTSPSGVEQEMRRALPWQAGATALAGVFWLASAF---EGFRYLDDVATLHLDREACVGCGMCATVCPHGVFAVEEKKARVLDRNACMECGACAKNCPVNALSVQAGVGCASAIIKGWITGGPPSCGC----
>Ga0074471_10650095
-----NISGIIVPHVSDKLRFNDFMGAVMVRWGINRDKYRVAPGLYAIGNPDSNSDVFVTANYKLTFDSVRKNLSGINGWIMVLDTKGVNVWCAAGKGTFSTEELIRRITETDLKSIIAHRKIIVPQLGATGVAAHKVKEATGFNVRYGPVRSSDIKDFIKSGYRASREMRMVRFGFYDRLKLIPNDLIQGRLYLFIAVAAAFILSGISFRGRTFDFQLRSSFAGILNVFIAYLTGVVIVPALLPYLPFRMFSFKGIFAGILVSAGLFFTLSGVTLPSKIAWLLIIPSIASFMSMNFTGSSTYTSLSGVKREMKISVPVQISMAASGIILLVIS----MREMIYLPDVVTLQLNKDKCNGCGMCVKVCPHEVFSLSGKKAHIIRRDYCMECGACEMNCPEGAISVKSGVGCAAGIINGILNNTEPSCD-----
>JGIcombinedJ13530_101618122
-----------------------------VRWGIGRMHYLVPAGLYAIGTPSPEDPVLVTANFKKSFDLVRRTLAGRHIWLLVLETYGINVWCAAGEGSFGTDELVYRIRVTGLSDIVNHRMLLLPILGAPGVAAHEVAKRTGFTVRYAAIRADDLPEYLDNDMVTTPAMREMTFTFRERLALIPVELVLALKPTAGLGLLLFIIVAALG---S----IAAGLTALFAYLGAVIAGIVLGPLFLPWIPGRSFAFKGALVGLLWCAGLYLLGNGAGLLPALAALLALPVISAFYTLNFTGCTPFTSRSGVKKEMRLSFPAMGLALIASALLLLAER---MKGFHYLRNVSTLSLLPERCIGCGRCVEVCPHQVFTLAEKPVRIATPDACMECGACAKNCPVSALEVDAGVGCATGLINEWFQERNRRSPAG---
>Ga0123353_11149929
---------------------------------------------------------------------LRKNLGGLNCWLLILDTKGINVWCAAGKGTFGTDELIQRIEASDLAKYVSHKTLVLPQLGATGVSAHEVKRRSGFDVKYGPVRANDIIEYLDAGYQATKEMRTVQFTLWDRLVLTPIELLPALKYSLPVFGVMLLANQFAIKPFD--------KTDILANAGAIAAGTVLTPALLPYIPGDAFSAKGWQIGLGLTAGILGLFKKGNRLLSAGHLLLFPAISAFLAMNFTGASTYTSPSGVNKEMEKMLPFIAGAAVLGAALTLGVH-----KHRYLKNVTTLALDGEKCVGCGRCSEVCPHGVFKVNGSRARIIDKDPCMECGACAMNCPAAAIEVGAGTGCAA--------------------
>Ga0118731_105234265
--GFVETPAGPVPRIKTSLSGYDLFQTFIVRLGVGRNSYAVAPGLYAVGDPVAKSPVLVTANYKLSLDALRRDLGATDAWILVLDTQGVNVWCAAGKKTFSSQEVIRRVKESKLRDLVSHRRLILPQLGATGVTAAEVKKACGFTVFWGPVRAEDTVRFIENGMRATKEMRKVKFTLWDRIVLTPVELSQLVKPTIWILLIVFILSGIGAGIFSFASAWTRGLQMDVAYLAAIFAGAVVAPVLLPWIPGRAFAVKGGITGFVASVLILALSGRALTAEAVAVVLFTMAISSYLAMNFTGATPYTSPSGVEKEMRFAIPFQALAITVAAIAWVGAAFI-MENLRYLSGVTTLRLDALKCTGCGSCEMVCPHAVFEVSDRKSRIVDLDACMECGACALNCRDKAISLTPGVGCAAYIIQSWIKGKEAASCG----
>JGI24730J26740_1008912
--GFVDTAAGRIPLVDTSLIFRDITGGWKARWGINRMDYKITPGLYGVGSPDDTSPVLVTANYKMSFDSLRKELSGINAWIMVIDTKGINVWCAAGKGTFGTVEIVKRINAVGLSRIVSHRTIILPQLGAPGVAAHEVQKQSGFKVVYGPVRARDIKEFLKPGMKADRAMRTVEFGFLDRLSLTPIEVVHTLKPLAIIAAALFVARIVGL--FT------VSFSHLYPFIGAILLGAVVCPALLPWIPGRAFALKGWLAGLLWTIAVLYLFKPHALFNGAALLLVLPSIPAFLTMNFTGASTYTSLSGVKREMKFAMPAIIVSASAGIGLWVVGLF----KHRYLKNVATLQVDESKCVGCGVCTEVCPHEVLELSMKKVQIRDRDACMECGACAMNCSFGAITVKAGVGCAYAIIKGSLTGSEPTCDCC---
>Ga0134094_1000873
-TGEIQTPRGSVPVVSTKLGFTDVLGAWKVRWGIGRMSYRINPGLYAIGKPDHASPVLVSANYKLTFDALRKELSGLDCWVLILDTKGINVWCAAGKGTFGTDELVYRISRTGLSEVVSHRRLVLPQLGAPGVRAHEVTKQTGFSVIYGPVRAKDIKAFLASGCRATEEMRTVKFTAWNRLVLTPVEFVAAAKTSMAVFGVMFLLNLFAARPF--------GLADFIAYTGAVVTGTVIAPLLLPVIPGRAFAWKGWLLGLLWTLGFAWYWFAGPLPLAIGYLFALPSLSAYLAMNFTGSSTYTSLSGVIKETRTAVPLIALSSIVGIVLVLIAS-----KLRYLRNVATLRLSAERCIGCGRCTEVCPHRVFDVSEKRARIVDRDGCMECGACAKNCPANAITVSAGVGCAAALIKGWLSGSKPSCDC----
>JGI24146J20443_1025236
--------ALNVPTVSTKLEFPDLMGAVKMRLGFGRYLYTVQPGLYKVGKPDSQSDVLVSCNYKLSFDMLRKNLEGLDLWILVIDTNGVNVWCAAGKGTFGTERVIKGIKDVSLEHLVKHRKMILPQLCAPGVAAHLIKEQTGFRAVFGPVLAKDIKAYITAGYKATPEMRKMTFPLKERAKLIPNDFMYGKYKLLALLAGLFFISGLDRTGVFFEKMLSTGLYPVLNSFAAYFAGIVFGPLFLSWIPFRAFTLKGMFWGILSTVLLNSIFSV-SLLEALALGLMNVSIASFMTMNFTGSSTFTSLSGVQKEMKWAVPLQIALIASGLILYVVSKL------QYLRNVVTLKLNQALCTGCNLCTIVCPRAVFIMLDKKAQILDINDCMECGACALNCKSSAITVRAGVGCAAGILNGILNGTEPSCDCS---
>Ga0137379_10013291
---WKETPAGRAPVVSSELRFSDRLGSWKARWGIGRMSYLVPPGLYVIGEPTPADPVVVTANYKMSYDIVRRELAGRNAWLLVLETHGINVWCAAGKGTFGTGETVRRVQSTRLAEVVNHRLLPLPILGAAGVSAREVRSRTGFAVRFATIRARDLPEFLDNGMITTPAMQELTFTLAERLILTPIEMVAALKSSIPIIIILLLLGGIAEGGPS------LAARPVIAYFGALMAGAFAAPLLLPWLPTRSFAIKGAFAGLVWALVWHALNGEDSASATAASFLLLPAVASFLALNFTGSTPFTSRAGVKKEIRLALPVMAVALLLGTTLWVMGRFF-MKGFEYLRNVATLKLDRDTCIGCGMCAQVCPHQVFAIEGKKSRIIERDVCMECGACALNCPVHAIAVDSGVGCASGMINEWLANLK---------
>Ga0066636_10077099
-----------VPQVAPTLTFADRFGSWKARWGIGRMNYMVPPGLYAVGAPTPESPVLVTANYKMSYDIVRNALAGRNIWLLVLETYGINVWCAAGKGTFGTEELVRRIELSGLPKAVTQRRLILPILGAPGVAAHEVTKQTGFSIRYATIRAGDLPEYLDNGMVTTPTMRELTFTFRERLVLIPVELVQALKPTAIAAAALLIMGAVLQGP-------ANALMAACAYLGAVVAGAAISPLLLPWLPGRSFSLKGAVAGLAWITAFYLLAGGQNAIATAAAFMAFPAVSAFYTLNFTGCTNYTSRSGVKKEMRIAMPVIGGGVIFSALMVLAGRFL----------VATLRLNPDACIGCGRCSEVCPHKVFSLEGNKARLIDFEACMECGACAKNCPVAAINVDAGVGCAVKLINEWLSEQNFYRIHK---
>Ga0118657_10050352
-----VTPTGPVPRVSTRLEFQDRLGAFRSRTSAYRMSFKVPPGLYAVGEPDADSTVLVTANYKLSFDHLRRSLTGRSLWILVLETHGINVWCAAGKGTFGTDELVNRIQSVRLDRIVSHRRVVVPQLGAPGVSAPLVRKRSGFRVSFGPVRSSDLPAFLDGGLRADESMRRIRFSMLDRLVLTPMEIRPALKYFPAFALMVLVLFGLEPGGVMFGEAWAGGYPFLLLGLGAVFSGAFFTPLFLPYIPFRSFAVKGWLTGVVFTLILLTLLVKGGSMSIVAAGLLFPSVSSYIALQFTGSATFTGMSGVRRELRFGLPFYVLTVGAGVLSVLVYKFA-----RYLSGVSSLTYDPERCMGCGLCTEVCPHGVFVVVDGKARITDRDRCMECGACMTNCMGGAIDVNAGVGCAAAIIRGLVTGEEPSCGC----
>Ga0118657_10038484
----------------------------------------------------------------MSFDRLRETLSNRHVWILVLDTKGINVWCAAGKGTFGTDELVRRIDFSQLDRVVSHRELILPQLAGPGVAAYKVKKRIGFKIIFGPILAIDLPAFLDAGMKATPEMRRKTFTMSERTILIPVELVSALKWSFIILPAFLLLSGLLPSGFW-NGVLNEGLFAILNLLGALLAGAVLTPILLPWLPGRAFSQKGLIMGLITTLFIAFFNIRQNYLNIIAWFFLTPALSAYLAMNFTGASTYTSLSGVKKEMRWAVPLEIVGGVVGLVLWVGSRFI-MEKMIYLKDVVTLQLEEKSCFGCGMCMVVCPHAVFSMNNGRAQITNRDACMECGACAMNCPTGAIAVQAGVGCAAAVINSALGREGSCCCV----
>SL_8KL_010_SEDDRAFT_10000815
--GQLETAAGPVWRVDTTLNRKDQVDAIKMRLGIGRMSFAVPPGLYAAGNPDDASPVIVSANYKLSFDSLRREFSGLNLWILVLDTGGINVWCAAGKGTFGTAEVVRMVEASNLSEIVSHRALILPQLAAPGVAAHEVRNQAGFKVIYGPVRAADIPGFLNAGLKARPEMRRKSFTLAERLVLAPVELVGIIKPLIGVAVILLLLNLIGDGRFSLTFVLGSTISALLPFVLAVVVGTVLVPALLPYIPGRPLAWKGWLLGVLLAFAYTTVAPGITLLETAAYYLVLPAITAFLGMNFTGSTTYTSLSGVVKEMGVALPLIMISAGLGLIGL---------KFKYLPNVTTLDLDQSKCNGCGMCLVVCPQEVFSFNEKVSSITDRDACLECGACARNCPQGAIRVRAGVGCAYAVLMDKFNLKGSCCND----
>Ga0074471_10551669
------------------------------------MSYLAPPGLYALGAPDGASPVVVTANYKMTYDLVRKALAGQNVWLLILETYGINVWCAAGKGTFGTGELVRRVEAVRLGEIVSHRQLILPLLGAAGVKGVEVFKRCGFKVVFSTIRAEDLPDFLKTG-QATAQARELTFTAGERLVLTPVELVAAVRKSLPLLGLLFLCGGFFVSGFS----LMNAVTTVLAYLTAVLTGCLVAPLLLPWLPTPSFSMKGAITGLLGAVFFCGFACVDSTVYRTATILMITAVSSFFMLNFTGSTPYTSRSGVKLEMKWALPLQVLALLAAVVLFLVGRF----GFSYLKGVATLSLDRDTCIGCGICVEVCPHNLFRLEAGKAAVIDVDLCMECGACALNCPVKAISVDAGVGCASGMINEWLYSLR---------
>Ga0136246_10015986
--------------------RKDLLGNIKVRWGLGRMNYAVSPGLYAIGEPDNNSPVLVSANYKLSFDYLRRELSGLNLWLLFLNTKGINVWCAAGKGSFGTDELVRMVDVTGLAELVSHRTLILPQLAAPGVAAYEVQRRCGFRVLYGPVRAADIPAYLNAGNKADSAMRHPHFTLRDRLILTPVELTALSKPILGLTVFLFLLNLAALKGIPVKFLLGRTFSDLAPFFIAMLVGAVLVPALLPYIPGRAFAWKGWVLGVLWVFGYTLLASTAGRLQTFAYFLTVPAITAFMGMNFTGSSTYTSLSGVIKEMKFALPLIIVSASLGLIALIAAYF----KYKYLKSVVTLQIDRNKCNGCGLCIEVCPQQVFTLTGKISSITDRDACMECGACARNCPCRAISVRPGVGCAYAVLMDKFNFKGKCCGD----
>Ga0123355_10464627
----------AIQAVSTKLTFNDRIGSWKVRWGIGRMDYMIEPGIYSVGKPDNKSPVFVSANYKLTFDTLRENLTGLDCWLLILDTKGINVWCAAGKGTFGTEELINRIEAVGLSEIVTHKKLLLPQLGASGVNSNAVVRSTGFSIIFGPVRASDIKAFIAAGYKATREMRTVRFTMWDRLVLTPMEFVEAAKVSLMVFGALFLINLFAARPF--------GIGDFLLYAAAVLIGSVVTPALLPFIPGKAFAFKGWLLSAIGTACIVWGWFSPFLLLGIGYMLAMPVHSAFLSMNFTGASTYTSPSGVLKEMKIAIPLIVLSLLAGVAFILIKTFI---KHKYLKNVTTLAFSTEKCIGCGRCTEVCPHGVFDIDGGKARIIERDLCMECGACALNCPVSAIEVNAGVGCALAIIMSWFTGKEPTCGY----
>Ga0118657_10811004
------------------------------------------------------------------------------AWILVLDTNGINVWCAAGKGTFGTAELCARIASANLDKQVNHREIIVPQLGAPGVAAHEVKRRSSFSVVYGPVSAKDLPQFLAGGMKATPDMRTKTFTLAERATLIPVELVIAMKWGLLLSALMFLLSGLGGGGYFWQKMMARGIWWVVALWSGIIAGSVLTPLLLPFLPGRAFSVKGLATGSAAAVILGWAQKTFSDLELTAALLIIASVASFLGMEFTGASTYTSLSGVKKEMRLAVPAQIATGVIAVGLWIAARII---KMVYLADVATLRLDQQACIGCGMCLTVCPHGVFELTGKKARIASKDACMECGACANNCPVAAIKVESGVGCAQAVLNTMLGRGGGKS------
>JGI11705J14877_10000013
-----LTPVGAVPVVGGELVWRDLFGHYRVRWNIGRDRFTVEPGLYALGAPDNNSHVMVTANYKMSFDFLRRALSGSDVWILVLDTKGVNVWCAAGEGTFGTEELVDRIQASRLQEVVSHRRLIVPQLGATGVAAFEVKKYSGFSVCYGPVMVRDLPSFLENKCRATPEMRIKRFPFKERLVLIPVDSMQALKQGLPVIFALLLLAGFTGGLPFLEGMRSYGFPPAFAILTGIAAGTIVTPLLLPWIPGRAFSFKGGFCGLVLFILLYISFSSSSVLAQFSWLLMTLTVSSWFGMAFTGASTYTSLNGVRKEMLRAMPVQFAGMLTGIAFWTASLW---AELRYLEDVVTLEYDQDKCIGCTMCTIVCPHGVFQMEAKKAVIVARNVCMECGACMRNCPTGAIAVEAGEGCVRGIINDFLGIE----------
>Ga0116153_10017757
--GEVESPAGRVPRVATRWTWRDQWGAMAVRWGMGRTHYRVDPGLYAVGQPRVNSPLMATANYKLSFDHLRQALDGLDAWLLVLDTRGINVWCAAGKGTFGTEEVIQRMAVTNVARVVSHGTVILPQLAGPGVAAHEVRRRTGFRVVYGPVRAGDLPTFLRDGMRATHEMRHVQFTLGDRLAVVPVELVQRFMPALLIMLALFLAAGVGRHGYH--LAQAQWPGIAAAVWVNFLAGIVLTPALLPWLPGRSFAIKGAVIGVMTGVGLWLFARY-DGVEGIGVGLLSVAACSFLGLMFTGSTPYTSASGVRRELRWAVPLQVVTAVAGLFLWVVARW------AYLKDVATLRLDRDACIGCGRCLEVCPHAVFELADRKSRIADRDACMECGACARNCPADALWVKNGVGCAIGMLNSALGRTNACCGEK---
>MIS_10012253
--DFLSTAQGRIPRVRAIPTGWDHLGTCRARLGLDRNNYTVNPGLYSIGQPGPESPVIVTANYKLTFDTVRFALAGRNSWLLVADTRGINIWCAGGKGTFSAGTIAAQVRKTGLEHIVSHRRLILPQLGANGVRARDLRKTCGFEAVFGPVRAADLPRYLDQG--EDEAMREVTFTLRERAEVIPVELVLGWKIILASFAVTALLSLIAP-QFSLQAIWQRWTLAATATGLGLAAGSILFPLLLPRLRTRIFSLGGAVLGLALAALLPAIFPQSSGASMAGAGLWTIALASWLALNFTGSTPYTSPSGVEKEMRKALPLLAGSTILAAILFVTGNFV-MKAFRYLEDVATLAYDEDKCVGCGLCATICPHRIFALAEGKARVVDREACMECGACALNCPASAITVTPGVGCAAYIIQTWLPGKGGASC-----
>Ga0129298_10001140
-----------VARITTVTGWNERLGAWKVRWGIGRNDFIVPPGLYAIGQPKPDDPVVVTANYQMTFDIVRRALDGRNVWLLVLETYGINVWCAAGKGTFGTGEVVRRVTSTRLAEVVSHRRLILPILGAAGVSAPQVAARCGFSVNYAAIRAADLPAYLDGGMITTRQMGELTFSLHERLVLIPVELVLAMKWLLPAAAVLFLVGAITGG-------MPAGITMALALTGAALAGIAAAPLLLPWLPSRSFALKGACTGLAWSIALHLMAKGGSWPVNLAALLALPAVSAYCTLSFTGCTPFTSRSGVKKEMRLGLPLMAVSIFLAGILLIIGGI---RGFHYLKNVVTLQFDSEKCVGCGLCPRVCPHRVFSMEGGKAVLMEKDDCMECGACALNCPVKAIRVDAGVGCASGMINEWLQEH----------
>Ga0164315_10037249
-KGFINTPIGPVPVIKTKLEKDDLFSTFYVRCGIRRHRYKVSPGLFAIGNPDMDSEVLVTANFKLTFDMLRKELDGINAWILVIDTKGVNVWCAAAKGTFSTRELVKRIKGNYLESIVNHKRIIVPQLGAIGVSARDVKKQSGFRVIYGPIRASDIRAFLKNDKKVERQMRQVTFTMYERFILTPIEIQTILKPALITAIALLLLGGIGPGIFSFSGALQRGGVSILAFAAGIFSGAFVTPMLLPFIPSREFALKGIIVGSIVALLLIATSTVSGIAGYLALFLFSITISSYLAMNFTGATPFTSPSGVEKEMKQYIPVQLTSLVISFGLWIYSA---MRELRYIDDVSSLVLDKDKCIGCSLCTEVCPHSVFEMRNQRAHLVDFNACMECGACVTNCPTEAIVVNPGVG-----------------------
>Ga0049094_10000082
--EFIDTAVGTVPRVRSRRGISDRFGTILTRLGVGRHDYRIAPGLYGVGNPDADSPVVVTANFKLTFDTVRRDLKGRNLWLLVLDTHGINVWCAAGKGTFSTQEVISRVKTSGLANLVRHRKLILPQLSATGVSGREVKKGCDFEVAWGPIRSKDIAVFLDQGMTADNTMRRVTFSFIERLVLIPVEVSHLPKPTLWVLLAAFIISGIGPSLFSFQGALLRGGMAMAAYIAGVIAGAALVPALLPYLPGRAFSAKGAITGLAAGILVAVLFSHTNGWGLVGLALWATAISSYLAMNFTGSTPFTSPSGVEKEMRRAIPIQAVSALMAVITWIASNFA-MKEFRYLPDVTTLKLAQDLCVGCGICSLVCPHGVFQPDGSIAEIVDLNGCMECGACALNCPAKAISVNPGVGCAFLIINTWLRDKGIV-------
>Ga0118731_112570245
--GFTKTDSYTVPQVKTVLSFRDHLGTARARIGIGRNCYKVNPGLYCVGSPSKESPIFVTANYKLSFDALRKELADMDAWILVTDTRGINVWCAAGKGTFSAEEIALQVQRAGLVKIVCHRELILPQFGATGVASHKLKKLCGFEGIFGPLRAEDIPRFMKDSKKADETMRSVTFTFGERLVLVPVEVMLLWKIFALVSAVIFILSGIGPEIFSLQSAWTRGLTAVGATIVAILSGAVATPALLPWIPGRQFWLKGVIAGAFSGTYLLTIMAGSGITEKLGICFWIVGAASYVAMNFTGATPYTSLSGVEKEMRRGLPVQGIGLFFGLFFWIAAPFI-MKGFRYIDGAAILTLNKKACVGCGMCVTVCPHRIFELQNKKAKIVDFNACIECGACATNCSVEAIFVNPGCGCAAMIISSWFSKIKGKP------
>Ga0116155_10000022
--GSVETPMGALTRVSSELVRADRWGSIKARWGVGRMEYKVDPGLYALGTPDAESPVFVSANYKMSFDLLRQSLAGRSGWILVLDTKGINVWCAAGKGTFGTAELVRRIESSGLKQIVRHRKLILPQLGAPGVAAHRVKQQSGFSVYYGPIRAADLPAYLDAGWKATTQMRVQTFSLKERAVLIPIEFIGTIKPLLILSAAFLVISGITGARFW-TNAGNIGLFAVAALLGAVISGAVLHPLLLPYLPGRAFTIKGFTIGIVLALILLYLRAIDGRIEAAAWLFIIPAISGYLAMNFTGCSTYTSLSGVKKEMRWALPLEMTCVAVGVFMWLGAL---MKNQVYLKNVVTLRLDENKCTGCGMCLDVCPHEVFKMNGKHVMIRDRDACMECGACAQNCPANAVSVESGVGCAAAVINSMLGREGECCCG----
>Ga0120171_1000458
----ITSRKIDIMHTSTQLTLHDILGSWKARWGINRMNFKVEPGLYSVGSPNQSSPILVTANYKMSFDSLRKELTELDVWILVLDTKGINVWCAAGKGTFGTKELLNRIAVVQLDKVVTHRNLILPQLGASGVSAHEVLKNSGFKVLYGPVEAKNVKQFIHSGMKATPKMRTVKFSAYDRLVLTPVELVGTFKLSLMIFGILFLLNLIGIGPFG--------FVDFYAYLGAVIIGCILTPVLLPWIPGRAFAWKGWLLGFIWVVIVHMLVPQYSLLRALGYFLILPSVSAYFAMNFTGCSTFTSFSGVLKEMKIAVPAMVISIVLGIILILLNSFI---KNRYLKNVSTLKMNTDKCTGCGKCIEVCPHQVFLIEDRKSVIVDQDGCMECGACVINCSFNALEVKQGVGCAYAIIMGWLTGTEPSCDC----
>Ga0114658_10000102
------------------LSWKDKIGGLGARTGIIRDNYRICPGLYALGQPDQDSPVLVTCNYKLTFDILRKQLGGGSFWILVVETYGINVWCAAGKKSFNTQEVARQVHKSLLDKIVKHRTLIIPQLAAPSVAAHKLKKMCGFKGVFGPLRIEDLPEFINKGMQAGPGMREVVFPLNQRLEVALVEVYGARKFLFWAFVVCLILAALGPGGFSFSGVLLSGLSAFTVVMIGFLTGTFIVPALLPWIPFRSFAAKGIAAGMSVGAILTLVLAG-SLAEGFAAMAGSAAFASWFAMHYTGSTPFTSLSGVDQEMRLFMPVQGVMLGLAVLAWMGEAW--MKTFRHLPDVATLCFDKNLCIGCGNCLDVCPHQVFALQDGKALILDRDACMECGACMTNCPVEAVYVRPGVGCAQAILYGWLVK-----------
>Ga0118724_1050489
--GSVNTSAGDVPQVSTSLRLPDHLGTWKARWGIGRMSYSIAPGLYAAGTPTDESPVLVTANYKISFDRLRSQLTGIDAWILVLDTKGINVWCAAGKGTFGTDEIVRRAASTKLAEVVSHHRLIVPQLGAPGVAAHQVKERSGFRVVYGPVRAEDLSAFLEAGMKATPEMRRVRFPILDRLAVAPVEIMLAGKSMLFIAVCFIFLTGLGMDGYDWTRVATVGLWSAALFLATCVGSIVLAPALLPWLPGRAFSAKGAWLGVAFLLGLAGYAWNHSWFAVAAWCLMIPAVASFLAMNYTGASTYTSLSGVRVEVRVAAPIQATCAIVGSILWLVGRF-----LRYLRDVVTLTLDADNCNGCGLCAIVCPHAVFAVGNGKSRIVDSDACMECGACARNCPTAAVSVQPGVGCAAAVIFGKTDGGG---------
>Ga0099364_10341135
----------DIQTVSTKLTFTDILGAWKVRWGIGRMEYTVEPGLYAVGSPDADSPVLVSANYKLTFDTLRKNLDGLDCWLLILDTKGVNVWCAAGKGTFGTDELVNRVESLGLSDVVSHKKLILPQLGAVGVSAHEVTKRIGFSVIYGPVRASDIKAFIAAGYNATTEMRRVEFTLRDRLVLTPMELVPAVQKSLPALGGLFITNQFAAQPFD--------KHDLTAYAGAVVAGSVVTPALLPYIPGKAFAFKGWLVGFGWTAKYLLLTRKGSRLKSTGELLLLPAVSSYLAMNFTGSSTYTSPSGVNKEMKKALPWIVGAAAFGGALMLGAHL---VQHRYLKGVATLALNTGKCIGCGRCVEVCPHGVFEIDERKAVVTDKDLCMECGACALNCPADAITVNAGVGCAAAIINSWITGGEPSCDCS---
>WSSedB1C_c10009219
--GWLTTAAGRVPQVSTKLTLRDHLGACKARWKISRMNYLVPPGLYALGNPTQNDPVVVTANYKMTYDIIRRTLAGRNVWILVLETFGVNVWCAAGKGTFGTEELVRRIAATGLARVVSHRQLLLPILGAPGIAAYEVTKQTGFSLTYATIRADDLPEFLDNGMLTTPAMRKMTFTLYERLVLVPVELVTAMRSAVVIAFCVLIAGWLLAGP-------AVGIRLGTAYFGAMLTGVVAGPLLLPWLPGRSFAVKGAVVGLGWSAVLYLFAGGGDWPVIVAAFLALPAVSAFYTLNFTGCSTYTSRSGVKKEMRLGLPAMGGAIAISVLLLVVGQFL---GFRYLRDVATLELQESACTGCGRCPEVCPQQVFQCVGKKAAIIDLDACMECGACARNCPVGALTVEAGVGCASGMISEWLHERN---------
>WOR52_10007142
--GAVDTPAGRVPKISSKLSVTDRWGAFKVRWGIDRMDYKVDPGLYALGDPDDTSSVLVTANYKLSFDRLRDALSGRNSWILVLDTKGINVWCAAGKGTFGTEELVRSIESSGLPQVASHRELILPQLAAPGVAAHQVKKLSSFAVIYGPIRSTDLPAFLDSDLKATPEMRRKTFTTWERAVLIPVELVGALKPGLLIMAIFFLVGGLGPGGFW-ANALSHGVFAVLCLVAALFTGAVLTPLLLPWLPGRAFSFKGMAMGLIVAVALLVFRSGQGMLEISGWFLLVPAVAAYLAMNFTGSSTYTSLSGVKKEMKWAVPLEISGAGVGLCLWLGSRFL-----IYLKNVVTLELDEGQCAGCGMCLIVCPNAVFGMNNGLARIRCRDACIECGACARNCPTEAIRVRAGVGCATAVINAALGRDSSSCCC----
>Ga0111031_1004084
----------SIIRSDHQIRLKDIVDHFQARWGINRMGHKVEPGLYKLGKPGPDSPVFVTANYTLSFDALRSSMKDIDGYILVLNTFGINVWCAAGKGTFGTEELIRKIDESNLAEIIKHRNLILPQLGAPGVSAHKVKEKSGFNIKYGPVRAADIPEYLTEK-KVSAEARRVKFTLADRLTLVPVELVQVILPILILAAVLFFTVGLIP---------------ALALVGAVIAGSALFPVMLPWLPTKNFSTKGFILGGLVASVFGLAHMLDNLVSTLAYVIALPPVTAFLSLNFTGATTFTSRTGVRKEINTYFPVMVWMAGVGLILFIAAII-------YI--ENTLAFKQDLCNGCRMCLHVCPHAVFEPSGKVVKIVNKSRCMECGACQLNCPTLAITVNSGVGCATAMFMASLKGKEEAECSC---
>Ga0101944_10001570
--EFIDTPVGRVPKVKTRLSAWDLGRHAIARMGIARANHRVGPGLYLVGKPGPDDPVLVTANYRLSFDALRKELSGIDAWILVLDTRGVNVWCAAAKKTFSTDEVLLQVKETQLERAVSHRRLVLPQLSATGVNARLVKKGCGFEVIWGPVRAMDIPVFLRNGMTCSEEMRTVDFPLVERVVLVPVEVSILLKPALVMALFLILISGIGPGIFSFSAAWERGTRMVTALFMGILSGAILTPVLLPFIPGRMFSIKGAISGLAAATITVLFCIGEAWWELIPLFLVSTVFSSYLAMNFTGATPLTSPSGVEKEMRLALPWQVGVLLLALTIWVGSAF--MKTMRYLAGVSTLKLNTGECVGCGNCSSVCPHAVIAVEGKKAMIKNIDACMECGACMNNCPANAIALNPGVGCAAHIMLSWLGLNK---------
>Ga0137716_10008537
-----------LIATTSTISFSDRWDHFIARWGYRRSWHRVEPGIYRLGNPGPSSQVFVTSNYKMSFDLLRASLKGVDCYILVLDTEGVNVWCAAGKGSFGTDELVRKVESTGLRELVSHRTLIVPQLGAAGVSAHEVERRTGFAVEYGPVRASDLPEYLKTH-RATPEMRKVEFKLKDRLVVVPVEVVGVSKYVLPLALLTLLLGHPGI---------------ATTLAAVLIAGTILFPILLPFIPTHDFTTKGIILGVCVALTLELKLTAASAVNFAVLALMVSPWVAFLALNFTGSTPIASRSGVRREIFTYIPLLAIMFVVGIALGAVMA------------DNTLEYKPALCINCGMCTEVCPHGVFAKGGSCVELQHPESCIECGACMVNCPTGAIDVDSGVGCAVAMMRAALLGRREPSC-----
>Ga0099364_10084591
--------AENVASVSTSLSFKDTLGAWKARWDIGRMNYKVEPGLYAVGNPDTDSPVLVSANYKLTFDTLRKNLSGLDCWLLILDTKGINVWCAAGKGTFGTDELVNRIEAVGLSKIVTHRKLVLPQLGAPSVSAHEVARRTGFSVAYGPVRASDIKAFISNGYKATKDMRTINFTFLDRLVLTPIELVAVAKKTLPIFGVLFLINLFSARS--------FGVFDVAAYAGAILMGSFFTPILLPFIPGRAFSWKGWLLGLFWTVFAMWLFSSDSWLISVGYMLLLPSVSAYLALNFTGCTTYTSPSGVLKEMKIALPLIAVSTVIGVSQVLIKTLM-----TYLKNVVSLSFSDEKCVGCGRCEEVCPHGVFSVTDKKARIVERDLCMECGACAMNCPVEAIEVNAGVGCAAAVIYSWLTGKEPTCGC----
>Ga0123353_10007060
------------------------------------MDYKVDPGLYAVGTPDSASPVLVSANYKLTFDTLRKNLDGLDCWLLILDTKGINVWCAAGKGTFGTDELLSRIESSELPKYVSHRRLILPQLGATGVSAHEVAARSGYTVSYGPVRASDIKAYIDAGFEATEEMRAVNFTLWDRLVLTPMEIIPASKYSLPAYGVMLLANRFAAIPFD--------QTDVAVNTGAVFAGTVLTPALLPYIPGKSFALKGWLTGLLSTAGVLAFSKKRNRLLTAGQLLLFPAISSFLAMNFTGSSTYTSPSGVNKEMKKALPFIVGAAAAGAALTFGV------KHRYLTDVTTLAYDARACIGCGRCTEVCPHGVFNMADGKAQIGDRDSCMECGACAMNCPANAIAVSAGTGCAAAIIISWFTGGEPECGC----
>Ga0102929_1014943
----------------------DHFGTWKVRWGIGRSDYMVPPGLYAIGTPGTEDPVVVTANFKMSYDLVRSRLHGRNLWLLVLGTFGINVWCAAGKGSFGTAELIRRLDETRLGQIVDHRCLLLPLLGAPGVAAHEVSRATGFQIRYAAIRAADLPAFLDNSMTTTADMRKLSFTLYERLVLIPVEALQALKVMLPLAALLFLLGWGLQG-------VPTGVAAATGLLGAAAAGTIMVPLLLPWLPSRRFAVKGALVGAVWGALWLAGMGRHAWPAAAGTLLALLAVSAFYALSFTGSTPFTSRSGVRRELRHALPAMTASLGGAVLLWTLA-------FRYLEDVVTLALDRQLCIGCRRCVEVCPHQVLAMEDKLATIVDRDACMECGACARNCPTRAVTVDAGVGCASGLINEWLQE-----------
>Ga0136851_10041448
------------------------------------MSYHVPPGLYAIGAPTPEDPVAVTANYKMSFDALRSALDGRSAWILVLETFGVNVWCAAGKGTFGTQELIRRVAETELSRVVRHRTLLLPILGAPGVAAHVVARRTGFTVRYAAIRAGDFPEYLDNGMVTTEAMRQMTFSFRERLVLVPVELVTALRPVLAITVLLFL-AGWGLRD------TSAGISATAAFLGAVVAGTVAGPLLLPWIPGPSFAGKGALVGLVWGMIWYFVVGGGTTLAAAAGCLALATVSSFFTLNFTGCTPFTSRSGVRKELRVALPAMAVSLVCAAALYVWGTI-----YRYLKNVSTLVLETERCTGCGRCVEVCPHGVFSVTRGQACIADHDACMECGACARNCPEGAIDVDAGVGCATGLINEWLRDRELRQ------
>Ga0056125_1000042
--GFLDTAVGKVPRVQTALEWQDRLGQLRTRVGISRDFYRVAPGLYAVGEPDEKSEVLVTASYKLSFDALRRELPGLNAWVLVLDTHGINVWCAAGKGTFGTRELIGRIRQTQLDQLVTHRRLILPQLGATGVTAKTIRKKTGFRVVWGPVQARFIPRFLKSGHKADSRMRTVTFTLLERLVLIPVEFYTIIKWVLWAALAAFVLSGIGSDIFSLGAAWQRGLLFMSALIGGAVAGNILVPAFLPWLPGRAFAVKGAVAGLILGVLWLFFISV-TAVEAIALVLTVIALGSFAGMNFTGSTPYTSPTGVEKEMRQFMPLQLLAGVVALVGWVAAPF--MEDLQYLAGVSTLTLSKDQCIACGECQRVCPHQVLMLIDGKAEIVDHDSCIECGACVNNCPVAALSVTPGVG-----------------------
>JGI24146J20443_1020866
--GEIGTISGAVPVVPVALTWRDRIGGYTVRWGIGRYTYTVDPGLYAVGSPDDRSPVLVSANYKLSFDALRRELTGIDAWILVLDTRGINVWCAAGKGTFGTDELVRRIEAADLSPVVSHNIVVVPQLGAPGVNAPEVRRRTRFRVAYGPVRAADLPAFLKAGMRATPTMRTVTFGLRERAVLVPVEAVNVAKLTLLVAVGGAVAGGIGPGWYSIARALDRAPLAAAGAVAAMVAGTVVTPLLLPWIPCRLFAVKGAIVGLFAAMLLDVAFASAGTPLPLAATVVAIVGASFAAMNFTGTSTFTSLHGVEKEMHLVMPWQAAGALAAAALWIAGG------LRYIEEVVTLEFDADRCTGCGLCVQVCPHGVFAMDGTRATVVDRGACMECGACALNCAFDAIAVESGVGCAAAIIASYFRRGEV--------
>JGI20166J26741_10610781
-TGQIETPAGKVEQVSTAWTNKDLFSTVKVRWSIGRMNYTVAPGLYAVGAPDKDSDVFISCNFKLSFDHLRRALHGMNAWVLALDTKGINVWCAAGKGTFGTKELVFRIREHQLEKIVSHKRIIVPQLGATGVSAHQIKEETGFRVIYGSVRAEDIPAFVANKYKATSEMREVKFNLWDRMKLIPVELFYGKYYLILIPAVFFILAGLNVHGFSVDSSWNNGGRAILNLIVAYLTGCVLTPILLPFIPFKRFSLKGLVVGWFMAVLLLYNFLGTNIFEIISWFLIIGGISSFIAMNFTGSSTFTSLSGVQKEMKLSLPIQIYGTALGFIGWIIARFI----LTYLTDVITLQLDSEKCNGCTMCTIVCPHAVFAMKEKRAFIRYKDFCMECGACAINCPTGAITVRSGVGCAAGIINGWLRGTEPSCDC----
>Ga0062442_1000069
-----------VPQISSELNLADRLGACKARWGIGRMSFMVPPGLYAVGMPTPADPVVVTANYKMSYDIIRRALAGRNVWLLVLETYGINVWCAAGKGTFGTGELVRRIASSGLAEVVTHRRLLLPVLGAPGVSAHEVARRSGFSISYAAIRASDLPGYLDNGMNSTPAMREMTFTFYERLVLIPVELVTALKSIALVSGGLFLLFAVAG---N----LAAGVMALLAWLGACLAGIAAGPLLLPWLPGRSFALKGAVAGLAWSVLFYLFAGGEAVWLTAAAFLALPSVSAFYTLNFTGCSPYTSRSGVKKEMRIAIPAMGGALLVGLVLLLAGRFL-MKGFRYLKEVATLKLDQDACIGCGRCPEVCPHQVLIVTEKKASIVDRDACMECGACALNCPVKAITVDAGVGCASGMINEWLQERKLR-------
>Ga0182017_10006397
-TGEVKTPAGRIPMVATELNWQDRLGTTKVRAGLQRMHYSIEPGLYAVGTPTADSPVFVSANYKLSFDYLRRELEGINGWIMVIDTKGINVWCAAGKGTFGTEEIIKRIESTRLAEVVNHRQIIVPQLGAPGVAAHEVKKRSSFRVIYGPVRAHDIPEFLGAGMKTSSKMREVNFNLGDRMVLIPVELLQWSPFALAAAILFFFLTGISRNGYAL-PGWT-GGREVLPVILAFIAGSALVPIFLPWLPGRALSVKGMTLGLIFALVLVFTAQTGGQLETAAWLLLMPAIAAFTAMNFTGSTTYTSLSGVKKEMRFAVPAQIIVAVLGLSLWVTARF----MLRYLENVVTLQLDTETCNGCGMCVNVCPHGVFKVQDRKAAIIDKEACMECGACALNCPVNAIKVQSGVGCATAIIMGAIGKKSECSG-----
>JGIcombinedJ13530_104511346
---------------------------------------------------------------------------GLAAWLLVIDSRGINVWCAAGKGTFSAEEIAYQVQRVQLDQVVSHRQLILPQLSANGVVAHALKKLCGFHGRFGPILAADLPEYLSSG-ETNEKMRTITFTLNQRAALIPLEICMLWKPLGIAALIFFMLSGISPMVFSLDLAFSRGAHLLLATLTAVLAGAMATPLLLPWLPFRQFWLKGAIMGALAALFLIVFKPPANPIEGSAIFLWISGCSAYLAMNFTGSTPFTSLSGVAKEMRTGLAFQISSTLLAAMFWLAGPF--MQDFRYLDDTAILQLSEEKCIGCGNCQMVCPHRIFQVRDGKALILDRNACMECGACAKNCPTGAIYVNPGCGCAAYIINSWIAKVRGKT------
>Ga0180007_10001189
---FVTIGQDSVPRVKTRLSPKDHVSTILARSNIGRNTYNVAPGLYATGNPNGESPVLVTANFKLSFDHLRRELQGVHAWILVLDTRGINVWCAAGKGTFGTDELVNRLKRSRLSSIITHKKIILPQLGATGVSAKQVKKQSGFSVIWGPVHCRDIKNFLGQNMSADKKMRTVTFSLTERLVLIPVEVAILLKPAAIFFLATLFVSGIGPHFYSLPAIINRGLPALATLTMGIIAGAALTPALLDRLPGTAFSVKGIISGVALSFPTALILAGTGVTGVLGLVLVATAISSYLAMNFTGSTPFTSPTGVEKEMKRFIPVQLCATVLGALFWLISAF--METFRYIQGVSTLKLDSETCIGCGECTRVCPHAVFELTDKKAAIMDKDACMECGACALNCPVDAITVSPGVGCAAYIIQSWLKGPSKATCS----
>Ga0115863_1033666
---------GEVPRVSTKLGRADRWGTVRSRLAFRRMNYRVDPGIYAVGNPDQGSNVFVSANYKLSFDSLRQELNGLDAWIMVLDTKGINVWCAAGKGTFGTTEIVNRIETSGLNKIVSHRKLILPQLGAPGVAAHEVKRLSGFRVTYGPVRASDIPAFLEAGMVATRGMRQVTFSFYDRAKLVPTEVVTSLRYLIIAVAVFLLLAGMSRHGYSGNLVLSAGTRSSLNLLFAYLAGTVLGPLLLPWLPGRAFSLKGLVLGLVLFAILFFGLTGGGLIETMGWMMLIPMISSFIVMNFTGSSTYTSLSGVKREMRFAVPLQILAAVAGLALWITGRF----AQKYLRNVVTLRLDSDKCTGCGLCEIVCPHPVFEMNEK-AVIVDKDACMECGACALNCPPGAIEVKSGVGCATAIIAGTIKGTEPTCDSC---
>Ga0116252_10074877
----------------------------------------------------------------LSFDALRGALEGVDAYILVLDTRGINVWCAAGKGNFSTGELASRIEKTGLPEVVTHRRVIAPQLCATSVDARRVRELSGFKVDFGPVRARDLKDYLRTG-EATEEMRTVRFDLKDRMVLAPVEAKGAFPALAAGAALALIAGDAVA---------------AGGILAAGAAGLAAFPALLPYLPPEDFSVKGFLLGSAVGLGAAWASAASKLLRAASYMAVLPTITAFIGLNFTGCTTYSSPSSVRREIDTYVPVMALLASAGVAANVASRVM----------RNTLEYDPGLCDRCGMCSLVCPHRVFARGVSAAVLVRPGSCMECGACATNCAAGAIRVESDVGCASAMMRAALRRRGRR-------
>Ga0105104_10000634
--GSIATPAGPLPKVSSQLTPKDHWGTIKTRLGAGRMNYAIDPGLYALGDPDNQSPVLVTANYKLSFDYLRQELAGINAWILVLDTRGINVWCAAGKGTFGTQELIDRIETSGLKNVVSHRKIILPQLGAPGVAAHQIKQFTGFKVHYGPVRSVDLPAYLDAGLKATKEMRIITFPLKERVVLIPIELIATAKPFILISIALIILAGLLGPSGFQTGVFNNGLFAVSALFLAILGGTVLNPLLLPYLPGRAFSVKGLFVGVVIAVGLIYLRGMTGKMEALSWLLMIPAISAYLAMNFTGASTYTSLSGVKKEMRFALPLEIGAVILGLVTWITSFI----SMVYLKNVATLGIDTSKCTGCGMCLEVCPHNVFKMNGKAAMIVDRDACMECGACSKNCPAGALRVQSGVGCAAAVINGMLGRNGGECCC----
>Ga0123335_1000158
-TGEMRTPVGTVPRIAAELAGRDRLGTLKARLGVNRANYKVEPGLYALGRPDETSPVLASANYKTSFDCLRRSLAGRDAWILVLDTKGINVWCAAGKGTFGTNELVYRIEAGGLKKVVAHRRIIVPQLAAPGVAAHTVKILSGFRVHYGPVRADDLPAYLDAGLAASRDMRRVSFGLPDRAILIPIELAGAAKIFFLASLAALLLAGLLGPAGLAANLFHDGLFAVAALGLGLLAGAVLHPLLLPWLPGRAFSQKGATAGLIVVLGLLYARGVDGKLEALAWLLIVPAVAAFLAMNFTGCSTYTSPAGVKKEMRLALPLEISAAALGSVLWIAALF--MKDLIYLKNVASLHMDIARCTGCGMCREVCPHDVFVMNGKTAAIARRDACMECGACSRNCPAGALSVSAGVGCAAAVLNGLLGRSGGECCC----
>Ga0074046_10000707
------------------------------------MRYKIDPGLYALGAPDADSPVLISANFKMSFDLLREALNGRNAWILVLDTDGINVWCAAGKGTFGTDELTRRVESSGLALVVRHRRVIVPQLGAPGICAHEVKNLSGFKVVYGPVRAADLPVFMDSGMKAGPGMRMKTFTTGERLSLVPVEMVHAFKTLLLVLPLVFILSGFSGHGGFFSNVLRFGGFAALGLIMAIAAGCLLTPALLPWLPGRAFSLKGIWPGIACALLFLTLRNATSALETAAWTLIIPAASAYLAMNFTGCSTFTSLSGVRKEMRWAVPAQIAAVALGAIFWITSIF----KLVYLKDVVTLQLDGEACTGCAMCAIVCPRGVFEISHRKARVADRDSCIECGACALNCPAGAVSVRVGVGCATAVINSMLGIKTSDCCCS---
>Ga0153915_10007233
------------------------------------MKRRVEPGLYALGSPTADSAVFVSANYTLSFDALRQALAGREAWIVVLDTAAINVWCAAGEGTFGTDELVRRIEETGLKQFVGHRTLILPQLGAPGVCAHEVQRRSGFKVEYGPVRAADLPEYLKLR-RASSEMRQVRFGLRERLALTPVEVVGASFFLAPIGVIAYFAGGWLS---------------VFTAIAAVLAGTLAFPILLPWLPAKTFSVKGFFLGGVVILPFLLAAWTFKMESALVHILIFVPVTAFLALGFTGSTTFTSRSAVKREIYRYFPIMAWMFGGGVILAIVMIL-----------LNTLAYKPDLCTGCEMCTIVCPHGVFGMNGRKAEIVRYEACMECGACQKNCPFGAIAVDSGVGCAFALMKAALTGKKESC------
>Ga0118657_10232629
--GFLDTPVGPVPRIGTRLTRSDHWGALGVRVGIGRNDYRVAPGLYALGNPDAAAPVLVSANYKLSFDHLRSRMVGIDAWVLVLDTRGINVWCAAGKGTFGTQEIINRVHQTRLERVVEHRKLIAPQLGAPGVAARQVRKACGFEVIWGPVRAADLPAFLAAGCVASESMRQVTFSVGDRMVLVPVELTLARKPLLWTLLVAFLLSGIHSSFFSISLAWHRGVLAAFAGLAGVLAGCVAVPFLLPWVPGRAFALKGALTGILAGLVVVSLAAASNLLSGAALLMLTMVVSSYLAMNYTGTTPFTSPSGVEKEMRLAIPLQMGAVLLAAGLWITAAFA-----RYIDDVVTLKLDAAGCAGCGACTLVCPHRVLAVDNGKVRIVDLNGCMECGACVKNCPTGALSVTPGVGCAAYIIQVWIKGKDKAACG----
>JGI20225J20221_1004460
---------YDIPKVDTRLTWKDKLGAVKVRWGINRNDYRVNPGLYKVGKPDSQSDVFISANYKLSFDALRKNLALLDAWILVIDTKGVNVWCAAGKGTFATENLVKSIKSSSLDRIVKHRRIIVPQLGATGVAAHIVKEQTGFKVIYGPVRAKDIKTFIGAGYKASAEMRKVNFSFIDRAKLIPVDVMQGKYKLLLSALALFILSGLDRQGLLFHKMRQTGLVPVINLGGAYLSGIVLAPLLLPFVPFRAFAAKGAFWGVVITLVLRYLYPI-SLLQTIAFGLVNVSVASFMMMNFTGSSTYTSLSGVQKEMKIAVPLQIVFAASGIILFIISKLI-MKTMQYLKNTVTLRLDAGLCTGCGLCTIVCPHAVFEIVKGKACIMDIDDCMECGACARNCRFGAISVKSGVGCAAGIINGILNNTEPTCDC----
>Ga0118677_10048602
--GAIATPAGAVPRVTTSWTWRDRLGACKVRLNIGRMRYGVPPGLYAVGQPEPESPVLATANYKLTFDHLRYALAGMDAWILVLDTHAVNVWCAAGKGTFGTAELVRRVRAVPLDRVVTHRCVILPQLCAPGVDAAQASRECGFRIVFGPVYARDIPRFLKEGDELPPACRRVLFAWRDRLAVAPLELVVHGKGMLAIGLALTLLTGIGPHGFALSAVPARGVPVLGLWLMTYVLAGFLGPLLLPWLPMRAFSVKGACLGVALALGGGLFCASWTSLRLAAWLLLVGAGASFLLLNFTGCTTFTSPSGVRREVRVALPVQIACGMVGLALWTLVG------MQYFSSHLTLALDADRCVGCGLCAKVCPHGVFRIEGKRAAMADRDACIECGACARNCPVEAITVASGVGCAEAIINGLLTGKEACCGEGEC-
>Ga0082212_10019735
----CSDNIGDVPVVSTTLSFNDYIGAWKARWGIGRMDYTVEPGLYAVGTPNNEAPVFVSANYKLTFDTLRKNLDGLDCWLLILDTKGINVWCAAGKGTFGTDELINRIEASELSKYVSHKKLVLPQLGATGVSAHEVKSRAGYDVNYGPIRAEDIKAYIDAGYKATKKMRTVQFNLWDRLVLTPMELIPAIKYSLPVFAVMFLTNQFAAKPFD--------KTDVAANTGAILSGTVITPALLPYIPGKSFAWKGWLVGLGATAKILALSKKGNRLLAAGSLLLYPAISSYLAMNFTGSSTYTSPSGVNKEMKKALPWIVGAAAAGAALTLGV------KHRYLKDVTTLMFDTEKCIGCGRCTEVCPHGVFEIGGRKARIVDKDSCMECGACALNCPTKAIEVSAGVGCAAAIIMSWFTGKEPTCGC----
>Iso3TCLC_10028459
-------DMASVPSAGHTLTLRDRLGAARVRLGIGRDRYAVQPGLYRCGDPGPDAPVLVTANYKLTFDHVRSQVAGIDAWLLVLDTRGVNVWCAAGKNTFGTVELSRRVIDTGLANVVDHRTLIVPQLGATGVAAHDVRAFTGFKVVWGPVRATDIPEFLRRGMQAX----RVTFTLKERLTLVPVELSALWRPGVLALAVLGLTSGLGVWGFSAKALQARGAAVVLAALSGWIAGAVVTPALLPAVPGRAFAAKGALVGTVAGFGVFAGSQGVGPLAGAAVSLATVTLASYVAMNFTGASTFTSLSGVLHEMRRALPWQLGGAFLAAVLWVASALL----VRYIPDVVTLELAEDACTGCGSCVQVCPHGVFEVRAGRAWIVERDACMECGACVRNCAFGALSVDAGVGCAAGIIAGWLRGTEPTCGSD-C-
>Ga0103680_10009420
--------LGSIIYVKPILSLNDVLTNISIRLGIVRDKRQIKIGLYAVGIPGPNSPLLVSSNYELSFNKLRSSLKKINAWILVIDTKGVNVWCAAGKGTFGTKEIIKRIKEYKIENLITHKTVILPQLGASNTCAHAIEKETGLKVVFGPVRATDIPEFIKMGNTKTKSMRTITFNFFERIVLIPVELAYSIKYLFLLILVLFFITIFNFKTLGLHSDINRFTTLLYGLLLAYASGVIITQSVLTIIPFRSFILKGFFTGLTLQILFLFFSHHMSLLMTISTLLLFPALSAFLAFNFTGCSTYTSPTGVKKEIKLFIKPLIFITATGLFLLIIS--------IYLKNVATIKQNKDNCTNCEICIDVCPREVFTIKNKEVILSNKDKCIECGACVTNCQYGALSVNSGVGCAAAILNGIIKNQEPSCGC----
>Ga0136546_103113
------------LQTTSTLTSTDRRDHLVARLGVDRMGHRVRPGLYSLGHPDRTSPVVVTANYTLSFDAVRSALDGIDVYLLVLDTHGVNVWCAAGKGTFGTDELVRRIEATGLAGVVDHRRLVLPQLGAPGVSAPEVARRSGFRVEWGPVRAEDLPAFLAAH-TATPEMRQVRFPLWDRLVLIPVDLRSILLIMAAGAVVLWLLAGVGT---------------ARDLVVAMLAGTVLFPILLPYLPTRDFTTRGYLLGVLVMIVLIDLSQGGGWLRIVVDLTVFPALTAYLALLFTGATPFTSRTGVRREIFRYIRPLAGIAAVGTVIAVALRL--------S--ENTLVYDPERCINCGACSTVCPHRVFSPGKKAAVLTAPAACMECGACQVNCPTGAITVESGVGCAAALIRVALTGKGEETCDC---
>Ga0114946_10005163
--GTIETVIGQVPRVKAELTSADKIGSFKARWGVGRMSYAVALGLYAVGNPTPDSPVLVSANYKLSFDCLRQELGDLDLWILVIDTKGINVWCAAGKGTFGTAEIVRMVDKTSLSEVVTHRRLILPQLGAPGVAAHRVKAESGFRVTYGPVRAGDLPAFLNNGFKAEPEMRRTTFTLADRLILTPVEIVALLKPLAGLALAIFLLSSAALVQYSLAAALLQTATVLLPFIGAALTGAVLAPALLPYIPGRALAWKGWLLGMLLAIILVAFYGSASWLLKSAYLLAIPAIASFLSLNFTGSTTYTSLSGVVKEMGVALPVMIISASLGTVALIVSFF----KYRYLKDVVTLKLDQNKCNGCGLCLEVCPQQVFTMENRLSSITDRDACMECGACAQNCAPRAIYVRPGVGCAYAVLMDKLGIKGKCCGD----
>Ga0115028_10013612
-----QTDAGPVAVIHGSLTAADILGAWKARWGIGRMSYIVPPGLYAIGEPDRDAPVLVTANYKMSYDLVRREMRNRNVWLLVLETYGINVWCAAGKGTFGTGEVVRRVESSGLSHIVRHRRLILPVMGAAGVKAIEVKKRSGFEVVFATLRIEDLPAYLDNGMQAAREMRELTFSFRERLVLTPIEIIDGMKSCLFAGLPLSLLAGFSTGVFS----IARFLTALLLYLVAVLSGTVLTPLLLPLLPGRMFSVKGAAAGAVCSLACISILDGVGRLDGAAALLVMTVVSAFYAMNFTGSTPYTSPSGVRREMQRSLPVMAGAVFADLIVIVTGMFL--KGFIYLPGVATLELDQDICVGCGICSGVCPHLILEMHGPKAAIRNRDECMECGACALNCPVKAITVDAGVGCASGMINRWLAGFN---------
>Ga0163209_1004187
------TKAPRILPTTSRLTIADRWDHILARLAWKRNAHRVEPGLYALGNPTPETPVFVTANYTLSFDALRSALMGMDAYLLVLDTQGVNVWCAAGKSTFGTDEIVNRVFTTGLKNLVSHRKLILPQLGAPGVAAHEVKKRTGFLVEYGPVRAADLPRYMKTH-KATSDMRRVCFGLRDRLVLIPVDIVQMLLWITLAALVFYLLGGWFS---------------ALTALTVFMAGLVLFPILLPWIPTDDFSMKGLILGVLVALPFAIFHWWRQILLALQYLLILPATVAFITLNFTGSSTFTSRTGVRKEIFTYVPVMAWMGGIGLASTLALLF------AYL--ENTLVYDPTLCNGCGMCVSVCPHAVFEMNGRKAVLLRPTACMECGACQKNCVTAAIAVESGVGCANAMIRAALAGKKEVECSC---
>Draft_10171385
--GVMDTRAGQVPRVLSSLTFSDNLGAVKVRFGIRRMRYTVDPGLYALGNPGPDDPVFVSANYKLSFDRLRESLPGRNGWILVLDTKGINVWCAAGKGTFGTDELLSRISSNNLEKIVNHRTLILPQLAGPGVAAFEVKKRSGFKVVYGPVQASDLPAFLDAGFEAIPAMRIKSFTISERLVLVPIEFLGAVKIGIIVLVAMFVISFALSGGSF-TSALHYLYNATLALLLGTLAGAFVTPLLLPWLPGRSFSIKGLLPGIVGAAAFLLLLWNKEAYELYAWLPSIPVVSTYLAMNFTGCSTFTSLSGVRKEMRWAVPFQIAGALCGLALWFISFFI---TLTYLKDVVTLALLADRCTGCGSCLLVCPRSVLAMPDGKVEIKNRDACIECGACQRNCPFGAITVKAGVGCAAAVINSFLGRKNSCCCT----
>Ga0136852_10164765
---FADTPVGSVPLVRTTPGWVDHLGSVAVRIGIGRNDYRIAPGLYGVGRPGPEAPVLVTANYKLTFDRLRQELADIDAWILVLDTRGVNVWCAAGKKTFSTQEVVRRVRSSRLSELVAHRRLVLPQLAATGVSARRVKQACGFEVVWGPVRAGDIRRFIDAGMKAEPEMRRVTFTLAERAVLVPVELSFLPKYLLWALAVAFVLSGIGPQVFSLNAAWWRGLMVAAACLAGVVGGAVVLPILLPWLPGTAFAVKGTVTGAAAGAVTVLLRGSTSWLEAGVLLLLAVALSSFLGMNFTGSTPYTSPSGVEKEMRRALPLQALGVLAAAVGWVTAAFA-METFRYLPDVTTLQVDASRCVGCAMCVAVCPHGVLAVSNGKALAVDRDGCMECGACATNCPVDAIRVTPGVGCAVYIIQTWLKGRPGA-------
>Ga0116241_10016391
--DAVETIAGPIPRILSALTFNDRLGSAKARWGIGRMNFTVSPGLYALGEPDHQSPVFVTANYKMTFDRLRRDLHDLDVWILVLDTKGINVWCAAGKGTFGNNEIAEKIQTSGLSRIVSHRNLILPQLSAPGVCAHWVKKNTGFTVVFGPIRSDDLPAFIGAGYKATPEMRLKTFPVRERAALIPMELVIAAKWMLLILPAIFIISGLMGSGPFATAAIRHGFFPALMLCSGLIAGAVITPLLLPWLPGRAFSVKGFASAIIMFILVLMLQTGLSYRQTIASFLLSSALAAFLAMNFTGASTYTSLSGVRKEMKLAVPAQIIVALAGAGLWMAA----MKNPVYLKNVASLQLDEKKCVGCGMCITVCPHAVFTMNEKHAIIKDPDACMECGACANNCPAEAIAVKTGVGCASAVINSFLGRTDSSCCC----
>Ga0118657_10187350
---------------------VDRWGTVKARLGIGRMSYSVPAGLYALGSPGPRSRVFVTASYKMSFDCLRAALRGRDVWILVLDTKGINVWCAAGKGTFGTAELVNRIMSVRLAEIVEHRHIVLPQLGAPGVARNEVEKYSGFRVRYGPVKAEDLPAYLDAGMKATPGMRRKTFDLGERAVLVPMEVVPALKGYLLLLLAFVLLGGLGASEGYWQAVWESAPLSFTALSAAVAGGTVAVPLLLPWLPGRAFSLKGLPVGVIAAMLALLAVSLAGRLEAAGWLLIGPTLTTFLAMNFTGASTFTSLSGVKREMRIAVPLQLVGAVLGAGLWVGSRV--MRRLMYLKGVTTLEQEPGRCKGCRTCTRVCPHGVLAMEGGRAVIAVRDACMECGACARNCPEGALRVETGVGCAAALIKASLGGKQEACCGP---
>C687J26634_10022234
-DGMVDTPAGPVPRARVTIGARDVLGRWSMRWGMGRNRYRVAPGLYAVGDPDQLSGILVTANYKMTFDALRRELTGLNVWILVLDTRGVNVWCAAGKGTFGTEEVVRRVKAAMLEEVVSHRRLILPQLGGPGVSAHQVTKGCGFQVVYGPVHARDIKAFLAAGMRATPRMRQVLFPLRERLALAPVELVGLFKPAGWLSLVLFLLAGIGPGFFSIGAAWHRGLAAAEVLAGGILGGAVLTPVLLPWLPGRAFSAKGALAGGILAVCSAALYRALGAFQALALLLALPVISSFVAMNFTGATPFTSPSGVEKEMRQALPVQAALTALAGIFWVGGAFL--EGFRYLDGVASLRFSEAACXGCGMCEQVCPHRVFAVARGKARILDKDLCMECGSCATNCPAGAISVRPGVGCATAIMKGWLSGSEEK-------
>Ga0116171_10000640
---KLNTSAGSVAQVSTVWSTNDILSTIKVRWSIGRMDYKVKQGLYAVGNPDENSNIFVTANFKLSFDHLRRALQNMNAWILVLDTKGVNVWCAAGKGTFGTKELVYRIKAHELEKIVTHRKIIVPQLGATGVSAHEVKSKTGFNVIYGPVRAEDIKAFVDAGFKATAEMRKVEFPLVERLKLIPVEITYGKYYLIFIPALFFILSGLNVHGYSVDLAWQNGGKAFINLFSAYFAGCALTPILLPWIPFKRFSLKGLIIGWLIGYILMYQFLGNNILEIISWFLIIGSISSFLAMNFTGSSTFTSLSGVQKEMKLSLPIQIIAASIGLIGWIITRFL--NGFTYLKNVVTLELDQQKCNGCKMCTIVCPHEVFVVKDSKAIIQNKDYCMECGACEKNCPEGAIHVRSGVGCAAGIINGLLRGTEPSCDC----
>Ga0123353_10910661
-------------------------DAWKARWGIGRMDYKVEPGLYALSKPNSDSPVLVSANYKLTFDILRKNLDGLNCWLLILDTKGINVWCAAGKGTFGTDELIHRIEISELSKYVSHKKLVLPQLGATGVSAHEVARRSGYNVAYGPIRASDIKEYLDGDYKATREMRTVKFTLWDRLVLAPMELVPAIKKTLPVFGVMLLANQFVAKPFD--------KHDIAALAGSVFAGAVLTPAMLTIIPGRAFAWKGWLAGLGVTAGILGLSKRGNGLLSAGSLLLYPAVSSYLAMNFTGSSTYTSPSGVQKEMKKALPFIVGAAAVGGALTLG-------RHRYLKNVTTLAFNTEKCVGCGRCAEVCPHGIVEVDAGKARITDKDLCMECGACALNCPTNAIEVNAGVGCAAAIIESWFTGKE---------
>Ga0104751_1000079
--GFMEMDCGPVPKIKTHLSWLDIGGTIMVRLGFNRNHYKVSPGLYGVGSPTPDSPVLVTANYKLSFDAVRKSLSGINAWLLVLDTCGINVWCAAGKGTFGTTELVNRVKSTGLAKIVKHRRLIVPQFGATGIAAHQVKKQCGFTVSWGPVRAADIRDFLNHDMQASAMMRRVTFTLPERLVLIPVEIYISVKPVLWTGLVIFIVSGIGPGIFSFPNAWERGVNGIISLIGGVFAGAFLTPVFLQKLPGKAFSIKGAAAGIMTAFAMAWVWKDMTWFEISGLMLFAVSVSSYLAMNFTGATPFTSPTGVEKEMRKSIPLQLLATIIAAIIWIGGVF--MKDFRYLDGVTTLVLNEEKCIGCGECETVCPHGVFVLEKKKAVIVDKDGCMECGACALNCPVSAVEVTPGVGCAAYIIQKWIKGRNAAECGC---
>draft_100021
---FLPTAAGRIPRVRTSATAWDRLGTCRARLGLDRNNYTVNPGLYAIGQPGPEAPVVVTANYKLTFDTVRFALAGRDLWLLVADTRGINIWCAGGKGTFSAAGISEQVRKTGLDRIVSHRRLILPQLGANGVRVRDLRKACGFEAVFGPVRAEDLPRYLDRG--EDEAMRAVTFSLKERAAVIPVELVLGWKIILASFLVAAVLSLIGL-DFSVQAIRQRWILAASATGLGLAGGAILFPLLLPALRTRLFSLGGAGLGLALAVLLPAIFPEQSGVQLLGAGLWTVAMSSWLGLNFTGSTPYTSPSGVEKEMRKAIPLQAAGTLLAAILFVIGNF--MKTFRHLENVATLAYDKDKCVGCGLCATVCPHRIFAVQDGKAEVLDREACMECGACALNCPTAAITVTPGVGCAEYIIQTWLPEKFRTS------
>Ga0123353_11077054
------------------------------------------------------------------FDILRKNLDGIDCWLLILDTKGINVWCAAGKGTFGTDELVSRIESSELSKYVSHKKLVLPQLGATGVSAHEVKRQSGFDVKYGPVRASDIKEYIEAGYKATKDMRTVKFNLWDRLVLTPMELIPAMKYALPVFGVMLFMNNFTANPFD--------KTDFLANAGAIAAGTVLTPALLPHIPGKAFSAKGWIIGLGMTASILGFSKKGGALLSAGHLLLFPAIASFLAMNFTGASTYTSPSGVNKEMEKALPFIVGAAAIGAVLTICVHL----KHNYLKNVTTLTYDAVKCIGCGRCSEVCPHGVFELYEKTVKVAERDSCMECGACVMNCPAGAVEVNAGVGCAAAYIISWFT------------
>Ga0123356_10497726
------------------------------------------------GQPDNASDVYVSCNFKLSFDHLRRALHGMNAWILVLDTKGINVWCAAGKGTFGTKELTFRIKEHQLEKVVNHQKIIVPQLGATGVSAYKIKEEAGFKVIYGPVKADDISTFVKNGYKATPKMRKITFNLWDRMKLIPVELFYAKNLLILIPAIFLILAGLNTRGFSIDDSWSNGGRAVVNLCVAYLSGCVLSPMLLPILPFKRFSIKGLAIGWLMAILLLYFFLGTNIFEIISWFLLIGGVSSFMAMNFTGASTFTSLSGVQKEMKISLPLQIFGTALGCIGWIVTRFI---GLTYLKNVNTLQLDSEKCNGCAMCTLVCPHAVLMIKEKKAFIQHKDLCMECGACAMNCQTGAITVKSGVGCAAGVITGLLRGTEPTCDC----
>Ga0163209_1026699
------------------------------------------PGLYALGSPGPESPVLVTANYKMSFDYLRGALPGRNVWILVLDTDGINVWCASGKGAFGAGEIVGRIESSGLGEVVSHRRLILPQLAGPGVAAHKVKELSGFRVVYGPIRSTDLAAFMDHGFRATPEMRCKTFSLWERTVLIPVELVDALKVAVIVLPVFFVLSGLITGSFW-TNAADHGLLALYAIVSAILAGSILTPILLPWLPGRAFSAKGLIPGIAAALIIAALGADAGRVEIAAWMLLVVAAGTYLAMNFTGASTYTSLSGVKKEMRVALPLQIAGAVLGLAMWFGSR---MRQFVYLENVVTLKLDEKKCTGCGMCLEVCPHAVLAKADGKVAIDFRDACMECGACARNCPNEAITVTAGVGCAAAVINSALGRNSSSCCC----
>Ga0136449_100144306
---------KEVLVVATRLSLRDLLGGWKVRWGFGRNRYTVTPGLFAVGTPGAQSPVLVTANYKLSFDKLRAELTGIDAWIVVLDTKGVNVWCAAGKGTFGTRELEQRVLSLGLDRIVSHRTLILPQLGATGVSAPQVQRATGWRVVFGPVRARDIPAFLSNGLKKDTSMRKVEFRLSDRMAIAPVELVQSWPFLIGAAAGSALLAVPFDSA-----YPERLIGVCIPLIGAVLAGTIAFAALLPFLPFRAFSLKGTVIGAAWGLIASAAVRA-SPAVSLAFVLVAAAVAAYLGMNFTGSTTFTCQTGAELEVRRGTIPMIVALVLGTGLLAVSRIL----MTYIRNGETLALDRELCNGCGRCIEVCPHEVLAMVDKRAQIVDRAACMECGACSNNCEPGALRVRAGVGCATAVIQGMIRGTSPQCGC----
>JGI24139J26690_1014348
-------NGEPVPVVSSELNFKDFLGAVMVRWGINRNRYRVNPGIYAVGTPGPEADVFVSANYKLSFDALRKNLNGNNGWILVLDTKGVNVWCAAGKGTFGTKELVNRITVVSLDKIVSHKRLILPQLSAAGVASYKVKEESGFNVHYGPVRAADVKKFIADGYRADKEMRKVNFSIIDRLKLIPNDFIYGKFYLLAAMTVLFLISGITPHGFSYRNFQGEGGPAILKVFLAYFAGIVITPVLLPYLPARFFSFKGFYSGAIVFLILLTGSAGQNLIEILSWFLIITTISSFVAMNFTGSSTYTSLSGVKKEMKISIPIQIGFVFTGIGLQIAEKLI-MKDLIYLPGVVTLNLCEATCNGCGMCIKVCPHDVFELSGKKAHIVRKDFCMECGACALNCQVEAITVKSGVGCAAGIISGILNNTEPACGC----
>WOR52_10025278
-----------VPKVSVDLSRADKWGTLRVRCAIKRMNYRVEPGLYGIGNPNKDSLVFVSANYKLSFDILRRELKGLDAWIMVLDTKGINVWCAAGEGTFGTSEIVSRIEGTGLKKTVSHRKLIVPQLGAPGIAAHKVKKLSGFSTIYGPVRASDIQPFLEAGMRASPEMRQVRFSFYDRALLVPTEVVNALGYLVLGLAVFFLLAGLSRAGYSGDMALSVGSRSILNLLLAYLAGTVAGPLLLPWLPGRGFSLKGFVLGVVLFVILFFVRVGRSPAEIIGWMFLIPVVSSFILMNFTGASTYTSLSGVKKEMRVAVPLQIIAAVAGSALWIVGRFV---ALKYLRDVVTLKLDADKCTGCGLCVIVCPQAVFEMDE-KAVIVDRDACMECGACALNCAPEAIEVESGVGCATAIIVGAIRGTEPTCGC----
>Ga0180007_10029513
-----------------SLALIDYLKAFICWIDSFRRTYALEPGLYYTGAQESNSPLIVTANYHLTIFMLLRRLRGINVNLLVIDTDGINVWCAAGKGRFSNSEIQKQISRQYLNPKDEKIEIIIPKLAFSGVNLKDLRN-ANVKPVIGPIHAHEIPAFLKNPTGNHNNQYRVHFTFPERFFTWLPGLMQYLYYSLLVFLFLWIIELVWG--IQ--------APRIIIPLVAFMAT--AYPLLFPWIPGSLFATKGLTLAFVTSIGYILAALTGPLPSILPFIPFIFASGLFIALSYTGNSAVSNYTKVRKEIATFLIPTVGLFLASMVLFLW-----------------LTLNSEICTGCGICVNVCPHGVFTLAGKKANIEFDNRCIECGACHLNCPVEAIYVTKGTGCLVAIIREDILKTTPQG------
>Ga0172379_10168299
---------------GPKWTIGDYLGAIGVRLNIRRMRYAITPGLYSFGSPGSDSPVFVSANYKLSFDHLRRSLAGMSAWILALDTGGVNVWCAAGKGTFGTDELFRKIHECRLHDRVTHRRLILPQLGAPGVAAHEIKKQTGFAVVYGPVYAADIAAFLRAGLQATPDMRRVRFRWHARLAVAPLELVIHFKKMLLFGFALAVLAGVSAEGFSWSTAWNRGGVVLLLWVISYGLVGALGPLLLPWLPTRAFSIKGATLGVALAAFGMWVGPDWSVLRSTAWFLLVAAGASHLLLNFTGVTTFTSPSGVRREVRLALPVQITVGAIGLVAWIAAGF-----MKYLSRDISLRLDVNRCIGCGLCAIVCPHGVFAVEGQKACIMDRAACIECGACARNCPVNAIVVASGVGCAAAIINGLITGKETCCA-----
>Ga0099364_10066336
--------------------------------------------------------------------TLRKNLASLDCWLLILDTKGVNVWCAAGEGTFETNELVNRIEQTNLAELVTHRKLILPQLGAPGVSAHEVTKRTGFSVIYGPVRATEVKAFIGNGYKATKDMRSVRFTFYDRLVLAPMELAEVAKITLPVFGVLFIINLFAKRPF--------GIFDVIGYAGAVCAGAFLTPVLLPFIPGRAFSFKGWLMGLFWAAFAVWLFRGGFWLLAAGYGLLLPALSAFLAMNFTGATTYTSPSGVLREMKIALPFIIASGLAGAVLVLIKSFM---THRYLKNTVSLSLDVEKCTGCGSCVEVCPHAVFDVPENKAQIRDRDLCMECGACALNCLANAITVNPGVGCAAAIIVGWLTGSEPNCCGS---
>Ga0134099_1009175
-------------QTSSQLTFQDKLGAWKARWGINRMNYKVEPGLYSLGNPDENSPVLVTANYKLTFDSLRKELSGLDAWILVLDTKGINVWCAAGKGTFGTTELVNRLLVVQLEKFVAHRTLILPQLGAPGVSAHEVTKLTGFKVVYGPVRAKDIKEFIQSGMKATPEMRTVKFSAYDRLVLTPIELVGTIKPSLMIFGVLFLLNLMGLGPFG--------LVDFYGYMGAVIIGCVLTPVLLPLIPGRAFAWKGWLLGFVWAVLVNVLNPQYSLLRAIGYLLVFPAVSAYLALNFTGSSTYTSLSGVLKEMRIAIPVIIISIVIGCLLILINRFI---KHRYLKNVTTLKLGQSKCTGCGRCIEVCPHQVLAIVDSKCSIIDKDSCIECGACVKNCPFNALEVRPGVGCAAAVIKSWFTGEEPSCDC----
>Ga0182027_10002803
---------SAIPQVSTIWNSHDLWNTVKVRWSFGRMAYKVEPGIYAVGLPKESSPVFVTANFKLSFDHVRRALNGMDAWLLVLDTKGINVWCAAGKGTFSTKELIRQINLTGLEKIVNHHRVIVPQLGAVGVSAHEVKKSTGFSVIYGPVRAEDIHDFMESGMKATKEMRAVRFSTWDRLKLVPVEMANGKKYLVLVPAIFLILSGLNRNGYSVELAYHDGLRSVFILLIAYVTGCGITPVLLPWIPFRRFALKGLLTGWLAAIILASFHLGQGILEIISWFLMIGSLCSFLAMTFTGTSTFTSLSGVQKEMKTAVPIQIGMAVLGVIAWIVSKFI---GLVYLKNVVTLELDQEKCNGCRMCIIVCPHAVFAIENKKSVIINKDFCMECGACEKNCPENAISVRSGVGCAAGIINGILRGTEPTCDC----
>TDF_OR_ARG05_123mDRAFT_1001442
--NFIDTPCGPVPRVKTKLELSDHLGTLTARLGIKRNQYKIAPGLYCVGNPDQDSPVLVTANYKLTFDSLRQELTSLDAWLLVLDTRGVNVWCAAGKELFSTREVVNRIKQIGLSKVVGHNRLILPQLGATGVSAHQVKKASGFKVIWGPIRARDIQHFIASENRLDKSMRQVTFSIGERTVLIPVELSHLPKPTFWVLLAVFFLSGIGTNVFSLNDAWYRGLMALTAYAGGILAGAVAAPILLPWLPGRAFALKGALTGVIMGLVVVMLFKGLIWLESLSLLLMTVAISSYLAMNFTGSTPFTSPSGVEKEMRRAIPLQAGAVVIALVAWVSAGFV-MENFRYLEGVTTLQLDSEACVGCGVCEIVCPHAVFRMNAKKAEIADRDGCMECGACAQNCAAGAIQVTPGVGCASYIIQTWIKGKEAGSCC----
>Ga0103680_10094584
-------SNRTIPVVSTVLSRGDVLGGLKVRWGSGRNDYRVEPGLYGAGSPTPQSPVLATANYKLSFDTLRKELSGIDAWILVLDTKGVNVWCAAGKGTFGTAELVRRIQKERLSSVVSHRTIVVPQLGAVGVAPHEVLEQSGFRVVYGPVRAKDIEAFMSAGMKKDERMRRVRFDLADRLAVAPVELSHAWPFIAAALALSIALSVVSG-GFR----IIDFLRYAFALVSPIFAGALVFPAVLPWLPFRAFALKGAVLGLAWSIAASLVAG-FDAPTALAFVLLSTSVISFIAMNFTGASTYTNLTGATIEVKIGVPCMLAAAVTGLGLLLWR-------LRYILAGRSLLLDSGRCIGCGLCADVCPHAVFSIDAGKAAISDRVACMECGACMRNCPVGAIEVKTGEGCAASVIMGLLTGKPGCGC-----
>Ga0123328_1072395
--GEVQTPAGPVPRLSTELTRSDRLGAWQMRWGIGRDDYRVRPGLYAIGDPDAKSPVLVTANYKLTVDALRSALAGLDAWVLVVDTVGINVWCAAGKGTFSAEEVARVVEASRLSEVVEHHRLVLPQLAAPGVAAHRVKEACGFRVVYGPIRAADIPRFLDAGMKVDAEMRTVSFDFGERLVLAPAELNYLWDRRLLLAYAVIAASGIDRDGISLRRGLRRGLPVIGAAGLAVLAGGGITPLLLPWLPGRAFSLKGATAGAGVALATDAVLRGRLTAARLTLLAGVPALASYVAMNFTGSSTITSPSGVQQEMRRALPLQMTGAAVAVGGWLASR-----QLRYIEDPITLELNASLCNGCGLCLDVCPRACFAMEAKRARIVDRGTCLECGACALNCRPGAITVEAGVGCAAAIIKGWIT------------
>JGI24704J35079_10058087
-------------------------------------------GLYAVGTPNEISPVLVSANYKLTFDSLRKELPGLDCWLLILDTKGVNVWCAAGKGTFGTDELIKRLAETGLAETVSHKTLILPQLGASGVNANEIKRQTGFSVVYGPVRARDIKAFLEAGNKATEEMRTVKFTLLDRLILTPVELVPAAQKSLYVFGVFFLLNLFLPKPFG--------LFDFIAYAGAVLLGTVITPVLLPFIPGRAFSFKGGLLGLLWAFFAVWYFE-----VCYSYLLILPAVSAYLAMNFTGASTYTSQSGVLKEMKIALKFIISATVLGIILLLIGRY----KHKYLKNVTTLRLSQEKCIGCGICMNVCPHRVFEVVGGKAQIT-SEACIECGACALNCPASAIEVEPGVGCAAAIIRGWLTKSEPICD-----
>Ga0031653_10006862
--GLIQTSVGPVPQVSSSLVWADRLGTFKARWGIGRMHYTIEPGLYALGKPDERSPVLVTANYKMSFDKLREALPGQDMWILVLETKGINVWCASGKGTFGTMELVGRIESSGLNKILSHRELILPQLSGPGVAAHQVKKLSGFKVIYGPIRATDLATFLDNGLKATPAMRLKTFTTWERAELVPMELVGALKGGMIVIPIFFLLALLGRSGEGWTNALSHGLFSILAILTAILSGAVLAPLLLPWLPGRAFSIKGFSLGILFAILLLAFRWDDSHFETMAWLLLIPAVSAYLAMNFTGASTYTSLSGVRKEMRWALPLEMGAGMVGVVFWIGSHFI---QLIYLKDVVTLKLNQEKCIGCGMCLLVCPRAVLNLTNGKIEIANRDACMECGACSRNCPAEALNVRSGVGCAVAVVNAMLGRKKSSCCC----
>Ga0123353_10320908
-------VQAEIQTVSTELAFGDICGAWKARWGIGRMNYIVGPGIYAVGNPDKASPVLLSANYKLSFDTLRKNLSGLDCWILVIDTKGVNVWCAAGEGTFGTDELVNRIEAVGLDGIVAHKNIIVPQLGASGVCGYEVTKRTGFSVIFGPVRASDIKEFITANCKATKEMRTVKFTFRDRLVLTPIELTEIGKASLMVFGVMFLINLFAARPF--------GLYDFLVYVAAVVLGAVITPILLPVLPGKAFSFKGWVLGAIVMALILWSLEPPFLLLGMGYILALPAYSGFLAMNFTGASTYTSPSGVLKEMRIAIPFIVIAMAAGIVLVLIKTFT---KQKYLKNVTTLTFSAGKCTGCGMCTVVCPHGVFDLAEGKARVAEKDSCMECGACALNCPVKAIDVNAGTGCATAVIMSWFTGKEPSCGS----
>Ga0172371_10004198
---------QIIAKVNAEVSRAERWEHFRCRISNFRDKYSVTPGLYAFGEPDVDDDVLVSANYKLSFDALRRELPGMNFWILVLDTKGINVWCAAGKGTFGTGELVRQVAASRLGAVVSHRRLIVPQLGAVGVNASEIRKRTGFKVRFGPVLAADLPAYIQAGYQKTAEMSTVRFSLKDRVVLTPMELSPSLKKYPWFAAAVLLIFGLQRDGIIFADAWSGGLPFLLLGLVTIAAGAFMAPALLPWLPFRSFAVKGWIAGAATVLLASLIDPQHDAILRIVAYLLFPALSSYIALQFTGSTTYTGMTGVRKELKISLPLYIGVAALSLVLMVVFK------VKYLANVATLEYDPENCTGCQRCVEVCPHQVFVMEDKRARVTDRDRCMECGACVLNCEFGAISVDAGVGCAAAIITGMITGGEPVCGC----
>Ga0114886_1157
---FFDTVIGPVPGVKTRLERSDVRGTICARLGIMRDQYKIAPGLYGVGEPGPDSPVLVTANYKLTFDTLRRELTGFDGWILVIDTRGINVWCAAGKELFSTREVVHRVKQSQLSTVVRHNKIILPQLAATGVSAISVKKESGFEVLWGPIRARDIQQFVADGCKAGNSMRRVTFTLPERVVLVPVELSHLPKPTIWVLLAVFLLSGIGTGVFSFNAAWSRGLMALTAYVAGILGGAVAAPILLPWIPGRAFALKGTLTGIVSGLVVAIFKNYLSWIEATALIFFTMAISSYLAMNFTGSTPYTSPSGVEKEMRRAIPLQAATALIAAVAWVAAAFA-MDEFRYLPGVTTLQLETEACVGCGMCENVCPHGVFLLEGKKAAIRDLDGCMECGACALNCPTHAIRVTPGVGCASYIIQTWIKGKEAAACSS---
>Ga0182014_10003580
-TGTVETPAGAVPRVSRDIARGDRVGAWRVRWGLGRDDYRVKPGLYALGTPDATAPVLVTANYKLTFDQVRSSLDDLDAWLLVVDTRGINVWCAAGKGTFCADEIARVVLATRLAEIVDHRRLVLPQLSAPGVAAHRAKEACGFRAIFGPVRAADLPAFLAADLRADPRMRAVTFATRQRAVLTPVELAVAWDRMLLAYAGVLAAAAIGRDGVSLSRAARHGAPVVGAAWLALLAGGVVTPLALPWLPGRAFSLKGAVVGGVAAAGATAAFRRLSPAAGLALLAGIPAVSSYAAMNFTGSSPITSPSGVELEMRRALPFQVAAAAVAIAAWLASRM----TLRYLDQAVTLRLDVERCTGCGLCVAVCPRAVFGIAGGRAFLADRGACIECGACALNCVPGAIGVEPGVGCAQAIIRGWLTGSEPGCG-----
>Ga0074469_10619461
-----TRNGRQIPRVPTVLSRADTFGGWKARWAIGRMKYSVEPGIYAVGDPDADSNVYVSANYKMSFDRLRSQLAGRNGWILVLDTKGINVWCAAGKGTFGTEELLKRIEEVRLAEIVGHKKLIVPQLGAVGISAHKVKQQGGFNVVYGPVRAEDLPAFLDAGMRATESMRRITFPLKDRAVLIPVELVGGVKHILLIAACLLLLAGLNPKGYSTALAFSYGVQSVLMLLAGFLAAVVLGPILLPWLPGRSFALKGLWIGIGTLLLAAASLWGDHWLNAAAWALMIPALTSFVVLNFTGASTYTSLSGVRREVRIAVPLQFICAVLGIGLWVAGRF----RLLYLQNIVTLKLDADKCIGCRRCTEVCPHGVFAATDGKASIIERNWCMECGACQNNCPANAISVGKGVGCAQAVINGVIRGTEPNCDCS---
>Ga0123573_10204076
-------PAGEVPRVLSWLDRDDRIGTVLARLGIGRDSYRVAPGLYGVGSPDDGSPVMVTANYKLTFDSLRSSLTGIDAWILVLDTKSINVWCAAGKGTFSTGEVAERVKSVALEKVVSHRRLILPQLSATGVSARQVKRLCGFEVVWGPVHARHIKAFLDGGMQATPIMRKVTFTLRERVELIPVELNHMGKPSLYVIPALFLLSGLGQGFFSVSAAVSRGLSAVLAYLLAVITGTILVPILLSWLPGRAFAIKGAVIGAAAGALLSATFSGRALSEMVALTLFIMAISSYLAMNFTGSTPFTSPTGVEKEMRRAIPAQAAGALAAVIIWVGAGFM-MEKFRYLPGVTTLEYEADLCVGCGSCEIVCPHGVFAMNGKKVRLVDKDGCMECGACALNCPTAAIRVTPGVGCAAYIISGWIHGKENASCG----
>Ga0031655_10009530
-------AKPKIFPTTGHLTSRDRWDHFLARIGWKRSEHLIEPGLYALGNPTPDSLVFVSANYTLSFDALRSALEGMDGYILVLDTKGINVWCAAGKGTFGTDEIVRRVMITRLGDVVQHRXVILPQLGAPGVAAHEVKKRTGFGVEYGPVRAIDLPEFLKTH-KATTEMRRVEFPLRDRLVLIPVDIVQTFLPTLLAAVVLYFLGGWIS---------------SLAAVGAVFAGIVLFPILLPWLPTHNFSSKGFILGGLVALPFAASAFVHQAGQALEFLLAMPAVTAFLALNFTGSTTFTSRSGVKREMFAYIPAMAWTFGIGILLAVVLVFI---------EVNTLVYDPDLCNGCAMCVAVCPHAVFEMDGRKAVLVRLSACMECGACQKNCIMNSITVESGVGCASAMIRAALTGKKEATCDC---
>Ga0116160_1082858
-------------------TWRDWAGALKMRLAIGRMSYAVPPGLYASGNPSDESPVLVTGNYKLTLDHLRRAIRGVDAWLLVLDTRGINVWCAAGKGTFGTAELINRIATCRLSELVTHRTVVLPQLGAPGVAAHQVLAGSGFRVVYGPVRAADLPEFLAAGMRATDAMRTVTFRLSERMAVVPVEIVHWAGWLVGMVAGCSIAAAVGAGDYS----WRGGAASAIRLLIAFGGGLVLGPALFPWLPGRAFAAKGVFAGIPALAIMAALATLTQKMQGAGWVLVTLGLSSFLMLGYTGSSPCTSFSGTLRETRIGVRLQCAAGAAGLLLLILP--------PYLKNVVTLKLDAGRCTGCGFCLNVCPRGVIARQGRKTAIVEKDNCIECGACARNCPAGAITVQAGVGCATAILSRS--------------
>BS_KBA_SWE12_21mDRAFT_c10000814
--GTVSTAVGPVPRISSTLAGADHWGTFKARWGVKRMAYTVDPGLYGLGNPGKSDPVLITANYKMSFDRLRESLPGRNAWMLVLDTDGINVWCAAGKGAFSTEELVRRIGFSQLDRIVDHREVILPQLAGPGVAAYQVKKLSGFKAIYGPIDAADLPAFLDAGMKATPEMRRKTFSLRERTVLVPVELVGALKWTLIMIPGFFLLGGLGGDAGFWSGTLRYGLFAVFSLLGALASGAVLTPILLPWLPGRAFSVKGLIMGLITAILFAAFTNWRDWPEILAWFLLIPSLSAYLAMNFTGASTYTSLSGVRKEMKWAVPLEIGGAIAGLCLWVGSRF-----LIYLRDVVTLQLDREKCVGCGECLAVCPHQVFAMNNGCAGIEQRDLCMECGACARNCPVEAVYVKAGVGCAAAVINSALGRKGSSCCC----
>Ga0123356_10668244
-------------------------------------------------------------------------LDGIDCWLLILDTKGINVWCAAGKGTFGTDELIHRIEASELSSYVSHKKLILPQLGATGVSAHEVKRRSGFDVSYGPVRASDIKKYIAAGYEATKEMRIVQFNLWDRLVLIPMELLPALKYSLPVFGVMLAANQFASKPFD--------KTDVAANAGAILAGTVLTPALLPYIPGKAFAWKGWLIGLGCTASVLGLSSKGNRLLSLGHLLLFPAISSFLAMNFTGASTYTSPSGVNKEMKKALPFIVGMATVGAALTLGTHL----KHRYLENVTTLAYDVEKCAGCGMCALVCPHGVFAVNEKKAHVVDRDSCMECGACSMNCPANAIDVNAGAGCAAAIIMSWFTGKEPACGC----
>Ga0182027_10078675
----TETDAVQILPVQSNLTPANHWDHFLARWGWKRMHHRVAPGLYALGHPTPESPVLVTANYTLSFDALRGALAGIDGYILVLDTLGVNVWCAAGEGTFGTAELVKRIAVTRLKEVVSHRRLILPQLGAPGIAAHEVKKQSGFLVDYGPIRAGDLPEYLKTH-RATPEMRQVSFTLPERIMLIPIELIHTVLPTLAGALVLYFFLGCLA---------------ALCLVGAVLAGSVLFPILLPWLPTRQFSTQGFIVGGVITLLFALAMLGWRIVDVLPYLLIMPSLTAFLALNFTGSTPFTSRSGVKHEIFTYIPWMGWLAGAGLILAIALVI-----------TNTLVYDVSLCINCEMCIAVCPHGCFAPGNGVVWLVRPQDCMECGACQKNCPTAAIYVESGVGCAEAMIKAALRGEKEMA------
>Ga0105013_1004317
--GAVDSAVGPIPRIKTILSSADRVGAWKVRWGLGRGRFRVEPGLYAVGSPAPESPVLVSANYKMSFDLLRAQLAQRDAWIVVLDTRGVNVWCAAGKGTFGTEELIRRVSAVGLDRVVAHRKLIVPQLGAPGVSAHRVKSESGFRVVYGPVKAADLSAFLDAGMKATPAMRRVQFRLRDRCVLIPVELIPAVKKGLLAAALLTVLSGLGEGGFSFSRLLSPGLANGAILLCAWIFGAVTVPLLVPWIPGRSFSAKGVWIGLFYVFVALWLLSAPNWATITSWLLIVPAVTSFLAMNFTGSTTFTSLSGVLREMRVAIPLQIGSAAAGLILWIVSL-------LYLPGVATVSVNEALCNGCTLCTQVCPRAVLAMDSGRVRIAQRDACIECGACATNCEAGAVTVRAGVGCAAAIITGKLRGTEPVCD-----
>Ga0115863_1125770
------QVQGSIRPTSSTITLANRWDHFLARWGIKRNQHLVEPGLYSLGNPTPGSPVFVTANYTLSFDALRSALSGIACYIMVLDTKGINVWCAAGKGTFGTDELVYRIEATALHRIVSHRVLILPQLSASGVAAHELLKRSGFKVEYGPVRAIDLPEYLKNH-QATPQMRRVRFSLVDRLILIPVELVHVLLPMAIAAVLLYFVGGLLA---------------SAGAVVAILAGVFLFPLLLPHLPTPDFSVKGFILGVLVILPFALRIDTGRAVWALIFLLAMPSVTAYLALNFTGSTPFTSRSGVRREIFAYTPIMALMFGLSIVLGITL-------------SNTLQYDPGLCINCGMCSIVCPHGVFAPDDTVAQLVRREDCMECGACQRNCPVSAITVDSGVGCATAMIRAALTGKKEATCG----
>Ga0103682_10010029
------------------LAWRDRWGTLLVRLGFGRMRYTVEPGLYGVGAPQEDSSVLVTANYKLSFDHLRAALAGLDAWVLVLDTNGINVWCAAGKGAFGTAALCAQAAASRLAQLVRHRRLVVPQLGAPGIAAHTVKRQSGFAVVYGPVLARHLPEFLSRGMQATPAMRRKTFSLPERAVLVPLELVIAGKWALLLAVGLFGVSGLFPAAFW-ENVREQGGWIMAGLGSGILAGTVLTPLLLPVLPGRAFSLKGGAAGLLAALIFLAAFFTGNTLAGLAWLLLIPAIASFFGMEFTGASTYTSLSGVKKEMRIAVPLQIAAALCGLFLLILA-------LLYLKGVATLRLDQEACIGCGMCLKVCPQEVLAMEHGKARIIEQDACMECGACMMNCPSEAIWVQSGVGCAQAVFNAMLGRSSEACCS----
>Ga0116171_10068801
------------PRAAVGWTWRDRLGAWAVCWGIGRMRYTVPPGLYAVGTPQPESPLLVTANYKLSFDHVRRALAGFDAWVLVLDTKGVNVWCAAGKGTFGTEELVGRIALTEAARIVSHRALVVPQLGAPGVAAHEVARRTGFRVVYGPVRAADLPAFLRAGLRAMPEMRRVSFTLRERLAVVPIELVHRFIPVVITLSLFLASSGLGRHGHR--LDFGQSGWIALAVGSIAFAGIVLTPAFLPYLPGRSFALKGTATGTALGVALAWFWPY-GWLAGVSVGVLSVASCSFLGLMFTGSTPYTSASGVCKEMAWALPVQGALALVGLTGWLVSLFI-----KYLKNVVTLRLDQDACVGCGRCVEVCPHAVFTVESGKARVLDRDACMECGACARNCPVGALFVKNGVGCAVGILNAKLGRTSSCCGEK---
>MHL7_10003014
--HFIDTGAGPVPVIRSDLDKWDRLSTIAVRCGIRRHKYLVSPGLYGIGSPDPDSEVLVTANYKLTFDHLRSELGSISAWILVLDTNGVNVWCAAGKKTFSTRELVKRIKAVPLDKVVSHKRVIVPQLGATGVSARQVRELSGFRAVYGPVRACDIPAFLNTGRKADKSMRQVTFPLFERFVLTPVELHGALKMAGITALVLFVLSGIGPGIFSFHGAWERGLVSLAALVTGLISGALLTPVLLPFIPSRTFALKGIFLGSVCSLLLLPVVGAGSMAGAAALFIFSVMVSSHLAMNFTGATPFTSPSGVEKEMKQYLPVQLAGVLVSAGLWIYSA---MKDFRYIEDVSTLVLDEQKCIGCSLCTEVCPHGVFEMQGKKAGIVDFNACMECGACVGNCPADAISVSPGVG-----------------------
>Ga0136452_102080
--------AASIPEATTKLTLADRWGTIKVRLAINRSGYSVEPGLYKVGNPDKTSDVFVTSNYKLTFDVVRQQLDGLNAYLLVLDTKGVNVWCAAGKGTFGTAELVKRVELSGLTALVNHRKLIVPQLGAPGIAAHLVKKQCGFNVIFGPVRATDIKAFIANNYQSTKEMRKVQFTLSDRLKLIPVEVILNFKYLLMLLIPIIVLCGFSKDGFSLANLISQGIDATTLLAIGYLSGTVITPILLPYIPIKNFSGKGALVATVISATMALSLVNRGIWLNMGYGLMGITVASFGAMNFTGTSNYTSLSGVLKEMKIAVPLQIATLAIGVILIVIGEFI-----KYLHNVVSLQLDTDKCKGCGMCVKVCPQAVFEMKDKRAVIIDRDLCMECGACARNCAFDAISVRSGVGCAAGIINGILKNTEPTCGCS---
>Ga0068713_1017454
--GVIQTPAGPVPQVSSNLTLRDHLGTLRVRWRFGRHSYRVDPGLYALNQPDQESPVLVSANYKLSFDHLRRAMSGRDAWILVLDTKGINVWCAAGKGTFGTLELARRVESSGIKQVTAQRELILPQLAGPGVASHQVRKLCGFKVVYGPVRALDLPAFLDNGRKATPQMRRVAFNTWDRAVLIPVEVVGASYHGLYVLAGALVLGGLGPGGFW-PGAISHGRVALAALLLVVAAGTVLAPLLLPWLPGRAFSLKGLWPGLAASLALAALYTHGPTAEMAAWLVLIPAMSSYLAMDLTGVSSFTSLSGVKKEMRLALPWQIAAGAAGVLLWLGGV-----RMIYLRDVVTLRLDPELCVGCGLCLEVCPHEVLAITDGRACIVERDACMECGACMENCPTGALRVQAGVGCAAAVINSALGRKGEGCCC----
>Ga0115863_1180811
--GWVLTPVGWVPRVATTLHFSDHLGSWKARWGMGRMRYQAQPGLYAAGNPTPDSPVVVTANYKLTFDRLRRELGGLDAWIVVLDTEGINVWCSAGKGTFGAEEIARRVQASGLSDVVSHRTLILPQLSAAGVAAHEVKKATGFRVVYGPVRAKDIPEFLAAGMRATSQMRRVTFTLRDRLVLVPIELTAGTKYSVLVMLGLIAVAGLGRWGYSLEAAWRLGWRAALVYLTGFLAGAVATPLLLPWLPGRAFSLKGAVVGLLVAGAWLACFWPRGWFEVLALLSVLPAVSAFFAMNFTGASTYTSLSGVRREMRMAVPAQVAGVVIGLGLWLTAHFV--TTLRYLKGVTTLALDAEKCVGCGTCVDVCPHAVFVLNGKRARIDDRDACMECGACARNCPVEAITVQAGVGCATGIIMGALRGTESCCN-----
>Ga0123355_10369887
------------------------------------MDYTVTPGLYSVGNPNVDSPVLVSANYKLTFDILRKNLAGLDCWLLILDTKGVNVWCAAGKGTFGTDELVHRIGSVQLSEIVTHRKLILPQLGAPGVNAHEVVKQTGFSVIYGPVRADDITTYIADGYEATREMRLVRFTLKDRFILTPIELVPAVKTTLPIMGVMLITNQFAKRPFR--------KSDIAAYAGAIITGSVITPTLLPYIPGKAFAWKGWLTGLIGTAGILKGFKKGNRLMSAGQLLLFPALSSFLAMNFTGASTYTSPSGVKKEMKKALPLIIGAGAVGGALMIGSHFF--VKHRYLKNVATLSLNVDECVGCGLCAIVCPHGVFEMNEGKVYLDDKDACMECGACALNCPTKALAVNTGAGCATAFINGWLTGGEPDCGC----
>Ga0163200_1004688
-------AEIPIFPTSPVLSWKNRWDHIQARWRWKRGEHKVIPGLYAIGNPTPDSPVFVSANYTLSFDALRTALNSIDAYILVINTFGINVWCAAGKGTFGTEELVERIDTSELSKVVRHRTVILPQLGAPGVAAHKVKKQSGFKVEYGPVRAADLPEYLKTH-KATPEMRLVRFGILDRLILAPVELLGYFIYIVIAAVALYFLGGWTG---S------------LLVILAILSGAVLFPLLLPWLPTRDFSTKGWSLGLSVTLIVVLMSTTHKILNAVSNLLIWPTVVAFIALNFTGASTFTSRSGVKAEMRSYIRPMAVSLVLGIILNIIARFL---------KINTLQYVPELCIGCAMCWEVCPHGVFAEGK-EAQLVNQEACMECGACALNCPTNAIAVQSGVGCAATMIQAALKGKSIDSGE----
>Ga0074471_10604011
------------------------------------MTYIVPPGLYALGLPDETSPVIVTANYKMTYDRVRKALDGQNIWLLVLETYGINVWCAAGKGTFGTGELVKRVASTKLADIVSHRELILPLLGAAGVKGVEVLKRCGFKVRFSTIRAEDLPDYIRKG-EAVDDSRELTFTLTERLVLTPVEIVSVVRKSLLLMGLLFLTGGFFSNGFS----LTNSFVTVLGYLTAVLSGCFLAPLLLPWLPTPCFSIKGAISGFLAAVFFCWFAAVDSIAYTTASILMISAVSSFLTLNFTGSTPYTSRSGVKKEMKWALPFQALSILAGLAIIVIRRFV--------KGVATLFLDRSICTGCRICTEVCPHNLFRVEGGKAEIIDVDLCMECGACALNCPVKAISVDAGVGCASGMINEWLYSLKLK-------
>Ga0105013_1003651
------SPVGPLPRVGAQLTGRDRKGAFLARWGVGRMDYLVAPGLYALGSPDASSPVLVSANYKLSFDALRSSMPGRDAWVLVLDTDGINVWCAAGKGSFGTEELVRRIEDCGLAQVVEHRRLIVPQLGAPGVAAHEVRLRTGFRVRYGPVEARHLPAFLDMGGKASPAMRRKGFSLRERLVLVPVELVGAVKWGSLVAVAFFLLAGLGGDGSYLDNVLRHGSVAAAAVGLAVLGGAVITPLALPWLPGRAFSLKGAQVGLALAGGCLALAAWSSRLELAALLLFIPALAAFLAMNFTGASTYTSPSGVLQEMRRAVPLQILAALVAIGLWIGAR---MERFTYLPDVTTLSLDSSRCNGCRMCTKVCPHGVFGLEGGKAMIMRRDACMECGACARNCEQGALAVEAGVGCAAAFIATALGIQGACC------
>Ga0082212_10089510
-------SKREIVPVDSLLAYKDYLGFVAMRLGFGRERYSVKPGLYSIGKPNAESPVLVTANYKMTFDVLRFHLSSLDAWILVLDTRGVNVWCAAGKGTFGTDELVRQVEKCSVASLVSHRELILPQLSGPGVAAHEVKRRTGFKVQYGPIRAKDMKSYWNAGRKVTPEMRRIEFPFCDRVVLSPLEVVCMFKWFCLLAVFVCLTSGWHEWSFSWERIVRVGFPAVGVLTTCWLAAAFLIPALFPWLPGRMLSTKGLCIGLLLGGMIRFLWSVVNGVGMGGLALIVMALSGYFGLNLTGAMPYTSLSGVKKEIRRAVPMIAFLLITGMVLWMIGNF----NLRYLDDVVTLRQNISLCVGCGMCLEVCPHAVWKMECDKAVIFDKNACMECGACAKNCPADAIEVRSGVGCARGIINGIISGKASNCDCN---
>Ga0114923_10000244
---EVMTPTGLVPRVSTEMSAGDRLGIWKVRWGIRRMSYIVAPGLYSLGRPDAVSEVLVTANYRMTFDLLRRSLHDMNVWILVLDTDGVNVWCAAGKGTFGTDELVRRIESSDLGAVVNHRRLIVPQLGAPGMAAHEVRQRTGFRVFYGPVEMRDIPAYLENGCQATPAMRRKEFPLTERAALVPMELVPASRWVVIVSLVFALLAGIMGSGSFASDALSYGIRSFMLLVLGTIVGTVLTPILLPWVPGRAFALKGAITGMAAALLLLAIGYL-SGLDGIAWLLLITATSSFLAMNFTGSSTYTSLSGVKKEMRIAVPVQIGASVIGIVLWVSV--------KYLSNVTTLRLFDDLCTGCGMCAVVCPHGVMAIDNGLARIADRDACMECSACSSNCPEEAITVQTGVGCAQAVINSALGRSSAPCC-----
>Ga0118733_100290660
--------AIDIPTLSTRLGLADRLGGWRVRWAIGRGRYRVLPGLYKVGSPRPSSPVLVSANYKLSFDALRSELQGIDAWILVLDTNGVNVWCAAGKGTFGTDELVRRVEVTGLAQVVSHRKLVVPQLGAPGIAAHEVRRTCGFKVVYGPVRARDIPAFLEKGMHATNDMRRVTFTMAERVEMIGVEIVGVLIWVVLILAVTVLLSSGES-I---LDRVNAGFVAALPILAGLFAGVVLVPVLLPWIPSRAFSLKGAIVGAITVGAALALSPGASAAVVVQRFLAGTAVASFVAMQFTGATTFTSPSGVEWEMRRALPWQIGGILIASGIAVA--------LTYIRGVTTIELDEALCNGCMMCINVCPHPVFERLKRVVAIREPDLCIECGACALNCPESALSVNPGVGCAEAILKGWLTRSEPDCC-----
>Ga0116145_1020393
--------SQEVMRTTATLGRKEAWDHAKARMGIARMEHRVRPGLYALGEPTRSSPVLVTANYSLSFDALRSSLPGRDAWVLVLDTGGINVWCAAGKGTFGTEELVRAIEATKLSERVDGRTLILPQLGAPGVSAQEVHGATGFKVEYGPVRAEDLPFYLDRG-ECTDAMRTVRFDLRDRLVLAPVELRNHRWGLALLVLLAVLVPFYG-----------------LEALVVALGGLLLFPALLPYLPGKDLSLRGMALGALLVTPFALFMDAATLLAVPAEFLLMVPLAGYLGLNFTGSTPFTSRTGVRREIFTYIPKMAAMAVLGTVI-----------------INTLVFHPGRCVRCGMCLKVCPHRVFALEGERIRLARPADCMECGACRKNCPSHAIEVDSGVGCASAMIKAALRGREDVVCGEDC-
>Ga0074469_10284336
--GTLKTAIGNVPRVSTRLVSKDKWSTTKVRWGIGRMRYAIIPGLYAVGSPTPESPVFVTANYKLSFDCLRSDLAGRDGWILVLDTRAVNVWCAAGKGTFGTEELLRRLKIVRLKEIVSHNKLILPQLSATGVCAHEVKKQSGFKVIFGPVRSSDLPAFLDADMKATPEMRRVKFLMQDRIALVPVEIVGHAKYAIPVAVVFFLLSGLGLDGYSIDRLFSYGIINVFLVGIAWIHGAVFTPVLLPWLPGRSFSVKGAWAGLLILIWPAITALFASWVAAASWLIIIPVVSSYLGMMFTGSSTYTSLSGVKKEMRYAVPLQITAAALGLGLWIAGLFV---TLTYLPEVVTLELDSTKCNGCRMCLYVCPQEVFAYENKRAVIANRDACMECGACVLNCEPGALTVQKGVGCAAAVINSMVKGGEPSCD-----
>JGI24702J35022_10009597
------EKTGDVPVVSTTLSFTDYLGAWKARWGIGRMDYKVEPGLYAVGNPDNESPVFISSNYKLTFDTLRKNFDGLNCWLLILDTKGINVWCAAGKGTFGTDELVRRIEASELSKYVSHKKLVLPQLGATGVSAHEVKSRSGYDVNYGPVRAADIKEYIDAGYEATKEMRTVKFTLWDRLVLTPMELVPALKYSLPVLGVMFFANLFAPKPFD--------KTDIAADAGAVLAGTVLTPALLPYIPGKAFAIKGWLMGLGVTACILGATKKGNRLLSAGHLLLFPAISSYLAMNFTGSSTYTSPSGVNKEMKKALPWIIGAAATGAAMTLGV------KHRYLKNVTTLAYDADKCVGCGRCAEVCPHGVFDLEDGKAHIVDKDACMECGACALNCPAKAIEVNAGVGCASAIIMSWFTGKEPTCGC----
>Ga0062382_10002156
------TIAGPVPVVATALAREDRAEARRVRLNVGRDRSRVRPGLYAVGAPDDTSPVLVTGNYRLSFDAVRSAIPGLDAWILVVDSRGVNVWCAAGKGVFSTAEVVRSIRAVHLEQVVGHQRVILPQLAATGVAGHEVRAQTGFGVTWGPVRAADLPAFLSGGMKASPEMRRVRFPLAERAKLIGVELSVLWRPRTLAGVAALIAVVAAL-DWLAPAIATPLALAGIVAVLSVVVGSAVVPLLLPWIPGRMFSVKGAIAGAVLILALAAATSGRFPLYAWGLLAAGSALSAFVAMNFTGSSTFTSPSGVEWEMRRAIPAQVAAAVMGVALFVFGLW-----LRYIDDVVTLKLDTGKCTGCRMCTMVCPHAVFEPAERTVRIADRDRCIECGACARNCPEGAISLKPGVGCAAAIINGWIRGTEPSCD-----
>JGI20225J20221_1003398
-----------------------RWDHFVARLGIRRGEHRVEPGLYRIGNTTAESPVFVTANYSLSFDALRTALDGVSAYILALDTHGVNVWCAAGKHTFGTHELIRRIHSEGLHQVVTHRRLILPQLGAPGIAADEVKQKTGFIVEYGPVRAADLPEYLITH-QASPKMRRVTFPLRDRLVLVPVELSNSLLPAAVSLGLGYLAGGWPY--FW-------------AVLCTWLGGTALFPLLLPVLPTHDFSTKGGFLGGLLSLPFIFSQWGWSWYRSLGYLCLMSAVVAYLSLNFTGSTPFTSRSGVRKEIYTYIRPMAFLGGAGLILLLLFAFI---------KENTLSLDPEKCIGCTMCIKVCPHGVFAMVQQRACVIHSASCMECGACMMNCPAEAISVQSGVGCASAMIRASLTGKKEVSCD----
>Ga0079303_10000559
------------------------------------------AGLYAVGQPGSQSPVLVSANYKLTFDQLRRELAGRDVWLLLLETFGINVWCAAGKGTFGTLELINRINRTGLPTLVAHRTLIVPQLGAPGIAAHEVKKATGFKVHYGPIRAEDLPEFLDRGMEVTPAMRRARFNLRDRLVLIPVEVVQAWKPTLIICLLIVVVCAFAVRDFRFFSLLPVGLPPTVLYLVALLAGSVVTPILLPWIPGRAFSLKGAQVGLLSAILAALVMSTWKVADLVALLFVVPAITAYFALNFTGCTTFTSLSGVEKEMRIALPVIILAFVVGVVVWTVGL------LRYLKDVVTLQLDEERCSGCGMCTQVCVHGVFAVSKSIAHLVDRDACMECGACARNCPVEAVSVRSGVGCAYAVWKSWFRRKKEG-------
>Ga0074469_11030080
--GSIETPIGAVPQVLSSMVWADRWGSIKARWAVGRMHYTVEPGLYALGNPDQNAPVLVTANYKMSFDRLREALPGRDGWILVLDTKGINVWCSAGKGTFSTEELVRRIELSALGSVVSHRYLILPQLAGPGVAAHQVKKLSGFKVIYGPIEATDLPAFLDAGLKATPEMRQKTFTTWERAVLIPVELVSAFKWTLVIAPFFFLIGGLGGPLEFWSNALNYGLFAVIALMCALVAGAVLTPLLLPLLPGRAFSLKGLSMGLIAALILTIFRMENGRLEVLGWFFLAPALAAYLAMNFTGASTYTSLSGVKKEMKWAVPLEVAAGVVGLCFWLGSRFI---QPVYLKNVATLVLDQEKCVGCGVCLIVCPQSVLGMNNGHARIEDRDACMECGACARNCPAEAVSVQAGVGCAAAVINAALGRDSSSCCC----
>Ga0111549_1000207
--GSLETKAGLVCQIATTLDRQDLFGSVKARWGIGRMNYTIAPGLYAIGEPDHLSPVLVSANYKLSFDYLRRELGGLNLWILVLDTKGINVWCAAGKGSFGTAELIRMINQLQLEKLVSHRTLILPQLAAPGVSAHRVRKEIGYKVAYGPVRAADIPAFLSAGNKAKASMRHPRFNLVDRLTLTTVELTALFKPLAILTIFLFLLNLTSMTLKSAAILLKNTFSDLAPFIIAALIGTILVPALLPYIPGRALAWKGWILGVIWAFVYTTIFAPADWLQTTAYFLTLPIIPAFLGMNYTGSTTYTSLSGVVKEMTYALPLIIVSASLGLVALIGTYF----KFKYLKNIVTLQLDENKCNGCGMCVEVCPQQVFTVKDKISYITDRDACLECSACARNCPQEAIYVRQGVGCAYAVLMDKLNIKGKCCGD----
>WOR8_10015126
--GWMETSVGRVARISTRMGFRDKLGGCGVRWGIRRMHYNVPAGLYAVGQPTPDSPVLVTANYKLSFDLLRRELSGKDLWLVVLETFGINVWCAAGKGTFGTAELISRVQKVQLDKLVKHRTIILPQLGASGVAAHQVRKTTGFRVKYGPIRAHDLPSFFSNGLKASEEDRRIRFTFRDRLVLTPVELVGAWKPSLVILLVVFAREGLSSQDFSLQVALSRSLTPVVIYLGALLMGSFVTPILLPWIPGRAFSLKGVQIGLLWAFIVSLLASPWSVGSVIALFLIAPAITAYFAMNFTGCSTFTSLSGVQKEMRIAVPMIILSLLSGVVALVLDTF-----FHYLRNVSTLELDSDKCTLCGMCSSVCVHGVFTLDGSTIQIMDRDACMECGACAMNCPVEAVTVRAGVGCAWAIFRNWFRRSTDS-------
>JGI20214J51088_10000492
---SVMTPVGAVPRVSTELLRADHWEHFKCRVGPFRDDYRIEPGLYAAGNPDKNSDVLVSANYKLSFDMLRRELKGLDVWILVLDTKGINVWCAAGKGTFGTEELINRMAITQLKEIVSGRRIIVPQLGAPGVGAYKVKSATGFNVLFGPVRAEDIPSFITAGYKAVKEMRMVTFPFLDRLVLTPMELHHIKNKFLVYALLVLIYFGLTPAGIIFSDAFSGGLPFMLLGIISIIAGALLTPALLPYIPFRSFAIKGWLAGAALIFISALLPDQRGMPLLIFSYLFFPLVSSYLALQFTGATTFTGMTGVKKELKTAEPLYIGGAAISLIILVVNKL------KYLSNVVSLGIFPDLCAGCGMCVEVCPHGVFEMRDHKAVITDRDKCMECGACSGNCAYGAIKVDKGVGCAAAIINGMITGGEPTCD-----
>Ga0114918_10003880
--GTISTNAGEITVVKTDLSNSDRIGTYLARWGINRMNFRVRPGLYAAGAPDEKSPVFVSANYKMSFDKLRSQLGGIDAWLLVLDTRGINVWCAAGKGTFGTDEIIRQIENVKLTDIVAHRRIILPQLGAPGVKAHEVKKRSGFRVIYGPVRASDIPSFLRAGMKATAEMRRVKFSFRDRLALIPNDLIAYAKYSLAAAALFFLLSGFGLDIYSADRLLTHGLTSAILILIIYLAGICLPISLLPWLPGRSFSVKGMWIGLGVAAGIAWF-----------------------------------------------------------------------LRYIPDVTTLKLDVDKCNGCKMCLYVCPHAVLAVNERKAQIVNADACMECGACAMNCPENALSVRAGVGCAYAIIASSFKGTDPADT-----
>Ga0115649_1036592
---SLETPVGLIPRVTAALTREDRWATMKARWGVGRLDYRVDPGVYALNRPDGKSAVLVTANYKMTFDRLRNSLPGRDAWILVLDTDGVNVWCAAGKGTFGTGELIEKVRSCRLAELVSHRKLVLPQLGGPGVAGHLVKKLCGFRAGFGPIRAEDLPAYLDDGNKATAGMRKKSFTLRERAALVPMELVSSLRFGLLIGLVFFFTAGLGWPGDYMANLATHGLLAVTGLTAGLLAGAAATPLLLPRLPGRAFSAKGALAGVIAGLIHAAAWWPEERLEIGGWLLMGPALAAFLAMNFTGASTFTSLSGVRKEMRLAVPLQIIGAASGLILWISARFA----FVYLKDVVTLKLNQAVCNGCGNCLIVCPRGVFAENGPEVRIADRDACIECGACSLNCPESAIEVEAGVGCAAAVINAALGRTSSACCCS---
>Ga0123354_10306053
----------------------------------------------------GTSPVLVSANYKLTFDTLRKNLVSLNCWLLILDTKGINVWCAAGKGTFGTDELVNRIQAVGLDTIVEHRKLIVPQLGATGVSGYEVAKRTGFSVIFGPVRSKDIKDFISADYTATKEMRTVKFTFYDRLVLAPMELVEAAKVSLLVCGVLFLLNLIAARPFG--------TADFLAYSAAVLAGAVFTPVFLPFIPGHAFSFKGWLLGAISTALVACAWTPPLLLLGIGYMLVLPAHAAFLAMNFTGASTYTSFSGVIREMKIAIPLIIFSVAAGVALILIKTFI---KHRYLQNVATLSLLPEKCTGCGKCTEVCPHGVLAIENKKAVITDKNSCMECGACAKNCPVAAVNVDAGVGCALAVIMGWLTGKEPTCGC----
>Ga0130016_10155476
--GFLETGSGPVPRVKTRLEGADRLGAISVRLGGVRETYRVSPGLYAAGNPGPGSAVLVTANYKLSFDLLRRELAGLDAWILVLDTRGINVWCAAGKKLFGTDELVRQVERTGLAGRVEHRDLILPQLGATGVSAPEVKKRCGFRVVWGPVRARDLRRFLQAGNRAEPAMRRVTFTTAERTVLVPVEISYMKKPVTAALLVIFLLSGIGPWVFSPGAAWSRGILGVLALAAGIASGAVLTPILLPWIPGTAFAVKGALTGAAAGLAVFLFSWGRGAPAGATLLLFTVSLASYLAMNFTGSTPFTSPSGVEKEMRKAIPLQACLVLAAAVLWVASAFA-MKEMRYLTGVSTLWMDTEACIGCGACVTVCPHGVMALQGKKAKVADRDACMECGACATNCPTGAVTVTPGVGCAAYIIQTWFKGKAPASC-----
>Ga0081592_1021722
-QGTVATSVGPMPQVGTELTRQDKYGHYLVRWNIGRDHFTVEPGLYAVGRPDAGSLVLVGANYKMSFDLLRQALAGRDCWLLILNTKGINVWCAAGKGTFGTEELLDRIQASRLDAIVTHRQLIVPQLGAPGLAAHEVKKYSGFRVTYGPISLKDLPEFLDNGLQATPGMRRKSFPLRERIVLIPVEFMQGLKQGIPLMLFFLLIGGLAGRGHFAGAALVHGLPPALAVLIGIISGTVLTPLFLPRLPGRAFSCKGAIAGFSLFVLFFAATHGYSYLEQVSWLPLTLAVSSWLGMAFTGASTFTSLNGVKKEMLRAMPLQFCSLVAGIISWAIA----MEKFRYFEDVVSLELDTDKCIGCGLCAIVCPHGVFALRDHKAQMVARNQCMECGACMRNCPAIAITVEAGEGCVRGVINELLGIE----------
>JGI24730J26740_1000144
-----TLCDLEIPRVDTRWTATDLWGTLKVRWSFGRMDYKVKPGLYAVGSPDRQSLVFVSANYKLSFDHLRRALEGMNAWILVINTRGINVWCAAGKGIFSTKEVVRRIRIDHLDQVVDHRRLILPQLSATGVAAHQVQKMTGFSVLFGPVKAADIKVFVEAGLKATEKMRTVTFPLKERLKVIPVDIFYGTHYLILIPALFFLLSGLSSGGYSFEMALQHGWKAVVNLFAGYLTGCAVTPALLPWIPFRRFSLKGLLMGFVTATLLITGSFGTHPIEILAWFLMTAGLSSFMAMNFTGSSTFTSISGVQKEMKVALPVQIALVAVGLALWIASLFI---GFVYLTDVVTLELDAAKCNGCRMCTRVCPHAVFEIKDRKAFIRNRDHCMECGACALNCVTGAITVRSGVGCAAGILNGLIRGTEPTCDC----
>BBDRAFT_10310781
--RRVETAAGAIPVVRTKLSRQDILGKVKVRLGIGRMNYKLKPGLYGVGNPDSGSPVFVSANYKLSFDMLRRELGGLDAWVLVLDTKGINVWCAAGKATFSTEELVRRVEESGLARVVSHRTLVLPQLGAPGVAAHEVTRRTHFKTIYGPVRAADIKSFLAAGMIATPEMRLVRFGLKDRLILTSMELVAPFRYFLIIAVIIGILDLLGLDLFS----WK----ALYPYLGAILAGGFFIPVLLPWIPGRAFAWKGWLLGIVWATLVNIHLTSESWPLATVHFLLLPAISAFLAMGFTGSSTYTSLSGVLKEMRYAVPAILASASIGVVLLAT-----MKEHRHLSNVSTLTYDSEKCTGCGKCAEVCPHAVFFLEDGKARVRDRDLCMECGACAKNCPFAAISVRSGVGCAWAILISEIKGREVPSC-----
>JGI2065J20421_1001797
---FIDTPAGKIPRVFARLAFRDVWGSWKCRWSIGRMDYRVGPGLYCVGAPDEKSPVLVTANYKMTFDRLRKELEGLDAWILVLDTDGVNVWCAAGKGTFGTEELVHRIGDVELGKVVSHRSLIVPQLGATGVAAHEVLKRSGFRVVFGPVRASDLKAFLSAGMVATEAMRTVTFSVFDRLALTPMEVVATLKPLLIALGVLFVLNAVGLGHY--------GRIDLIALLGAILAGCVVTPILLPWIPGRAFSFKGFLLGLVWAVAMNALAPGYGWLKAIAYFLVIPAVSAFCAMNFTGSSTYTSLSGVDKEMRIVLPATLLSAAAGVVLLLVNDFI-----KYLKDVATLKHNPEKCTGCGMCLTVCPHRVFEPCEGKVRIADRDRCMECGACALNCPFGAIEVHQGVGCAAAILAGMLTGEEPRCC-----
>Ga0082212_10240479
-------------------------------WGIGRMDYKVEPGLYALGKPNNESPVLVSANYKLTFDVLRKNLDGVDCWLLILDTKGINVWCAAGKGTFGTDELINRIEMSELSKYVSHKKLILPQLGATGVNANEVKTRSGYDIKYGPIRADDIKAYIAADYKATKKMRTMRFNLWDRLVLTPMELVPALQKSLPVLGGLFITNQFAKRPFD--------KHDVAVYAGAVFAGAVATPALLPYIPGKSFAWKGWLVGLGWTAKYLFLNKKGNRLMSVGELLLLPAVSSYLAMNFTGSSTYTSPSGVQKEMKKALPLIVGAAAIGSALMLGVH-----KHRYLKNVTTLAYDTDKCVGCGRCTEVCPHRVFDIINRKAQITDKDSCMECGACTLNCPAKAIEVKAGVGCATAIIYSWFTGKEPMCGC----
>Ga0172374_1000157
------------------------------------MRYTVDPGLYAVGNPDAQSPVLVTANYKMSFDRLRAELSGIDAWILVLNTDGINVWCAAGKRTFGTEELVRRIESSGLARVVAHRKLIVPQLGGPGVAAHQVKELSGFRVVYGPIRAEDLPAFLESGMKATPEMRRKAFDVRERTVLIPVELVQAVKAAFYIVPVFFILGGLGRGGFW-SAAIHHGVGAALTLLGAIIAGSVMTQILLPWLPGRAFSVKGIFPGLAAAIAVMAMQAQASVAELLGWAFLVVALASHLALNFTGASTYTSLSGVKKEMRWAVPAQIAGAVVGLGLWLGSV-----NFIYLKDVVTLQLNQEKCTGCGVCLDVCPQGVLARQNGKVRIQDRDACMECGACARNCAFDAVTVRSGVGCAAAVINSALGRSASSCCCT---
>Ga0075011_10071365
-----------VPSITHAWGLQDWLGTAFARLGVTRNNYAVSPGLYAMGNPDANSPVIVTANYKLTFDAVRGDLAGQNLWMVVLDTRGINVWCAAGKNLFSTAEVIKQLQRVRLDRVVKHRRIILPQLGAPGVSAKEVRRATGFSVVYGPVLSADLPAFLESGMQATTEMRTVRFPLKERAVLIPVEIMLLWKTLLLAFAVMFVLSGIGPDIFSFSAAVGRLAPFAWATLFGVLAGQVAVPVLLPVLPFRAFAANGALTGGVAVLMLACAWPLATWLELVVLAAWTPCLGSFLAMNFSGSTPYTSPTGVEWEMRRAVPLQILTVAVCLCLWVAAAFI-MKDFRYIDGVASIALEAKTCVGCGVCVQVCPHQVFTVQKGKAVFADRNACIECGACARNCPVDAILVTPGVG-----------------------
>Ga0131853_10009474
------------------------------------MNYMVKPGIYSVGKPDGDSPVLVSANYKLTFDMLRKSLEGLDCWLLILDTKGVNVWCAAGKGTFGTSELVNRIEIVGLSKIINHRKLILPQLGAPGVNAHEVTRRTGFSPIFGPVRANDIQAYIADGYTATKEMRLVKFTFTDRLVITPMELVPIVKMSLPIIGALLATNQFAKRPFG--------KYDIAAYAGSILAGSVITPLLLPYIPGRAFAWKGWLLGLCGTLGILHGFTKGNRLMSAGQLLLFPSLSSFLAMNLTGSTTYTSPSGVKKEMKHALPFIIVTGTVGAAIMLGSHF----RHRYLKNVTTLTLNADKCVGCGICETVCPHSVFEMSEGKVYLEDKDACIECGACALNCPTKALNVNPGVGCAAAFIFGWLTGSEPSCDC----
>Ga0129284_10019591
--GIIKTVAGDIVRINSAITFKDKVEHFRCRISSFRNNYTVESKLYALGNPNADSDVFVSANYKYSFDHLRRDLSGLNCWILIINTNGINVWCAAGKGTFGTGRLALAIKKSKLSEIVSHKKIILPQLGAVGVSAHEIKRQTGFTVLYGPVYSKNIKEFIGSGYKADEEMRTVKFPFSERVKIAPLEFVQALKPFLWAALIVMVVTGITGTGIIFSQMYKFGLPTVILGFIAVLCGTVLIPLILPFVPFRSFAIKGMIVGFIPPIIAIFTVP--SVLLIIFSWLLFPAVSSYYSLILTGSTTFTSPSGVEKELKKAIPIYFIALLAAIICLILYKLI-----KYLSDVASLKFNSNKCKKCMMCTIVCPHRVFEFKNGEITITDKNKCMECGACMKNCPFDAISLNPGVGCATAIIRGLLTGKAPSC------
>Ga0069718_15581148
-------------------------------WHIGRMKYKVDPGLYALGEPDDTAPVLVTANYKMSFDALRKDLPGRNAWILVLDTNGINVWCAAGKGTFGTSELVERIESSGLAKVVSHRRVILPQLSAPGVAAHEVKKLSGFKVMYGPVRSSDLPAFIDAGFKATPEMRQKTFDIWERIVLIPVELVASLKWALIILPVFFLSSGLGGSEEYWAGALNHGLFAALAFATALLAGTILTPILLPWLPGRAFALKGLILGLVVALIPAVLRSATGRLEVLAWFFLIPAITAYLAMNFTGASTFTSLSGVKKEMRWAVPLEIAAACLGIMLWIGSRV----RLIYLKNVTSLKLDEAKCTGCGMCLQVCPQAVLSMHNGRVGIDEPDACMECGACARNCPAEALSVRSGVGCAAAVINTALGRKSSACCC----
>Ga0136852_10159936
------------------WSNADRWGTFWARWRVGRMRYAVVPGLYALGSPDRNAPVLVTANYKMSFDRLRRAVPGIDAWVLVLDTDGINVWCAAGKGTFGTDELVRRIADTSLDQVVDHRQLIVPQLGAPGVAAHIVTRRTGFDVIWGPVMAEDLPAFLAAGCVASPEMRRKRFPIRERAALIPVELVGAAIPLLPIMAAILLLGGLGRSQGYWAGVVDHGITGVLALAAAAFAGTVLTPLLLPWLPGRAFAVKGVVIGLPLVLGTLALRAQWNSLEVVGWLLVGTALAAFLAMNFTGASTYTSLSGVRKEMRFAVPLQIAAAIVGLIMWLGSL------LVYLADVVTLQLDQELCIGCGTCEIVCPHAVFHMTDGLAEIRERDACMECGACALNCETEAITVRSGVGCASAVISESLGRTDSCCR-----
>JGIcombinedJ21913_10072634
---RKSTPAGEVLQVSTNLKNEDILGTWKARWGINRHNYKISPGLYCVGEPTDKSPVLVTANYKMTFDSLRKELADFDTWILVLDTKGINVWCAAGKGTFGTGEIVKRLETTGLSRVVSHRTLILPQLGAPGVAAHEVSKISGFRVVYGPVRAGDIKAFVXAGMKATKNMRTVKFPLADRITLIPIELVQFIRPLAIFVAVLAALNLLGIK-------LLRSPIDIIPYMGAVITGCVITPALLPWVPGRAFALKGWLLGFLWALLVLAATSPISWSMALFYLLILPPVSSYLALNFTGASTYTSLSGVKKEIKTWMPMLIGSAATGAAMFVLGLF----KHKYLKNVVTLELDRDKCTGCGMCVEVCPHEVFLVENRKAMIGERDFCMECGACASNCPSAAITVQAGVGCAAAIIRSKNNSSGDCCC-----
>MLSBCLC_10047417
--GFVDSPAGPVPQVATTLSRSDQMGTIGARTGIRRDQYTITPGLYCVGRPTADAPVLVTANYKLTFDALRRELGGMDLWILVVDTRGINVWCAAGKGTFSTEEVAYQVQRARLAEVVKHRELILPQYSAPGVSALQLKAACGFKGIFGPIRAEDIRAFVASGNTADEPMRSATFTLKERAVLIPLEIFLLLKPLVLTLGGLMLVSGFGPQIYSLARAWQRGGTIALVTLAGVLAGAILAPLLLPWIPCRQFWYKGVLLGLPVGIFTLRLLPSAGWTAMIGMALWAMAVSSYLAMNFTGSTPFTSLSGVEMEMRKGLAIQIVFALAGLLCWLTGPF----------GAAILKLDQTACVGCGMCEIVCPHRIFRCVGKKATIVDYDACMECGACARNCPVGAIFVNPGCGCAHYILNSWLAKVTGKKSSA---
>Ga0118657_10133244
--AFIDTPAGPVPRIKTALDAGDRLGTFLVRLGIGRNDYKVTPGLYAAGDPDSTSPVLVSANYKLSFDHLRSRLAATDAWILVLDTRGINVWCAAGKGTFGTMELVHRIEAVQLSRVVTHRRLILPQLGAVGVSAHKVRKGCGFEVVWGPVHARDLEAFLKAGLKADESMRRVTFTFGQRLVLVPVELSLLRKYLLWALAAMFLLSGIGPHLFSVSAAWHRGLLSAAACLAGILAGCVLVPAFLPWIPGRAFSLKGALVGLAAGLLTAALSPHVSFWPGVSLVLMAASLGSFLAMNFTGSTPFTSPSGVEKEMRRAIPLQLAAGIAAAAIWIGSA---MKSIRYLENVATLALDPEKCVGCGMCTVVCPHGVLAMDGPKARIVDLDGCMECGACAGNCPVAALSLTPGVGCASYIIQVWLKGREKASCGG---
>Ga0118727_1000734
--GWVSTAIGEVPEVKTKLGFADHLGAWRVRWGIGRMSYIVPPGLFAVGAPAADAPVLVTANYKLSFDRLRRRLGGRDAWILVLDTKGVNVWCAAGKGTFGTEELVQRIAATRLDAIVSHRKLVLPQLGASGICAHEVKQRSGFRVTYGPVRASDLPTYLDAGNQASPQMRRVEFPLRDRLVLVPVELIGSVKYAALAVALLLVLSGLGPDGYSLDRVQTWGGVSAGILLAAWGFGVLLTPLLLPWLPGRSFAVKGAGLGLLCLLSVGLVLTSLDWVSAAAWLLLVPAITSHLAMNFTGASTYTSMSGVLKEMRVALPIQLSAALTGLGLWMVGLF-----LRYLPGVTTLKLDPERCTGCRLCTEVCPHAVFRLEDKRATVADRDACMECGACAMNCEAGAISVQSGVGCAAAIITGLLRGTEPTCDC----
>Ga0075120_10000210
------------RKVTSELSCCDILGTWKARWGIGRMSYAICPGLYQLGNPGPESHVFVTANYKLTFDRLRSNLEGIDGWILVLDTKGINVWCAAGKGTFGTAELVERIEAVNLENKVTHRKIIVPQLGAVGVRAREVKDLTGFKVVFGPVRSEDIPEFLEKNLKATPEMRKVTFGFWDRLVLVPMEITGSVKYALMIMTGFFLLAGLGRGGFSLERMRKDGFKSVGLFSGGYLSGTALTPALLPWFPGKAFAAKGAWAGQLYALIAGYLGKKRHNLGGTAWTLMIAAISSFMGMNFTGSSTYTSLSGVRKEMRVAVPLQIIAAAFGLILWIISLF---SELIYLPDVVTLELDAEKCNGCRMCVIVCPHEVYKMIDKRARIVNRDACMECGACALNCETEAITVESGVGCAAAIIQGAILGTEPVCGC----
>Ga0118720_1071365
-------------SINSDLSQRDHWGNLKVRLSIGRNNYQVKPGLYALNNPDRHSEVFVSANYKLSFDTLRRALKGIRAWILVLDTRGINVWCAAGKGTFGTQELVERIQTVALKEVVSHKRIILPQLAAPGVASFQVKKDTGFKVIYGPVRAEDIPAFLEAGYLAEPPMRQVKFSLKDRLILIPVEMVTGFKYAFLVMLIFFLLSGLDNLGFSLDKMWGQGLIAVFNLFFAYLGGTFVTPILLPFLPGRAFSLKGALAGLILAGLALYQYTALSWPEIAAWALIVPAISSFAAMNFTGSSTYTSLSGVIKEMRQAIPFQLAASLLGLGLWLFSRFV---QLKYLSGVTTLEFDQDKCCGCGICAIVCPHRVFQSKEEGVKINNRDRCMECGACAQNCPTQALTVRAGVGCAYAIIMGAIKGTEPTCDC----
>Ga0117908_1060526
----VEIPAGKVIRVSTTWNRRDYLDRIRARISSFRMQHEIPPGLYAVGNPDEKSPVLISANYKLSFDMLRRELHDFDAWILVLDTKGINVWCAAGKGTFGTKELVEKIKAVGLDSIVKHRRIIVPQLGAPGIHAHVIHKTTGFYVSFGPIYARDLKAYIQAGYKATAKMRAVHFSFFDRFALTPMELIPALKKSWLFLIAVLILFGLQPSGILFKDAAIGGFPFLLLGAGALLVGAFFTPILLPFIPFRSFALKGYSMGVVFLVAFLPTLLDKNFYLLCAVFLFFPALSSFLALNFTGSTTFTNISGVKKELRIGIPIYITLSALSVVFIILYK-------KYLTGVVTLEYFPEKCTGCQRCVEVCPRNVFFIKNKKARLIDLDNCIECGACANNCEFEAIKVNAGVGCAAAILNSLIQGGAPCCGK----
>Ga0115863_1103036
------QNGRKIPRVPTELCFAERLGGWKVRWGIRRMKYAVEPGIYAVGNPDGDSVVLVSSNYKLSFDTLRKELGGLDAWIMVLDTEGINVWCAAGKGTFGTDEIVSRISLVELEKIVNHRKIILPQLGASGVAAHEVKKRCGFSVIYGPIRACDIITFIKAGMKATEQMRQVRFSLYDRLVLTPVEFVMDGKYMLFAMAILFILSGMSASGYSSDLAMSNGIRLAVNLFAAYFGGAVIGPLLLPWLPGRSFSFKGFSVGLVVTAVLYSLQLTGGRLETIAWIFLIPVVSSFLTMNFTGASTYTSLSGVKKEMRIAVPLQVVAVVLGMGMWIIGRFV-MKGQTYLKNVVTLELDIDKCIGCGLCATVCPHRVFEVEEHKAVIVDADACMECGACSLNCPVEAIDVKSGVGCAVAVFKGILRGGRANCHC----
>Ga0180007_10049601
-DGFVDTPAGPVPRVSTSLNPADFLGNIRARIGFQRDRYRIAPGLYCVGNPDPESPVLVSANYKLTFDTVRKNLKGLDTWLLVLDTRGINVWCAAGKKTFSTDEIIRRAGLSSLAKIVSHRNLILPQLGAPGVSAHRVKKGCGFQVVWGPVRAGDIIKFLENELQASPAMRTVTFTLWERFVLIPVELTLILKPSLWILLLIFFISGISP-DFSFSSAWHRGLAAASAYGMGIFAGAVLVPLLLPWLPSRSFYIKGMVSGMAGSIALLPFLGKILPLEAMTLFLLTSAVSSYTAMNFTGATPFTSPSGVEKEMKRGIPLQAGAMLVAVAAWIAGPFM---TFRYLPGVSTLRLDAEVCIGCGMCSSVCPHSVFVLRDKKAEIIDHDACIECGGCSANCPVEAITVNPGVGCAAYIIQKWLKGSKAAGL-----
>JGIcombinedJ21915_10066142
----------------------DRLIHVLARAGVRRNEWRVSPGLYRLGAPGPNSPVFVSANYKLSFDALREALEGVDCYILVLDTKGINVWCAAGKGSFSTDELVYRIERTGLAXVVEHRRLIVPQLAATGVAGYEVRERSGFRVTYGPVRASDIKEFLESG-KTSDKMRLVRFDLKDRAVLIPVEAKSALPIALGASTLAYLAGDPIA---------------AAGITAASVSGFAGVPALLPWLPGEDFSIKGFFLGGGVALAASIAALRDRLVRAASYALLLPPIAAFASLNFTGCSTYTSPTGVRKEIDRYVRLMAGMAASGLIMNVAQRI----------KENTLEYDPELCNSCGVCATVCPHGVFKADKGKARLVMPSECMECGACAMNCATGAIKVDSDVGCAAAMMKAALLGRSATTCC----
>Ga0172381_10039736
---------FSAPTVSTKLDFSDLKGALKMRMGIGRDNYIVTPGLYKVGNPDKHSDVLVSANYKLSFDTLRKNLDSLNIWILVIDTKGVNVWCAAGKGSFGTDNVVKSIKKLSLNLIVENRNIILPQLSASGVSAYKVKEQTGFKTIFGPIQAKDIKSFIEAGYKATPKMRKVTFPMKERAKLIPVDLLYSKYKILAIMCTLFLFSGLDRTGFLFSKMIDTGLFPVINVFGAYIAGIVFAPLFLPWAPFRAFALKGAFWGLVITVAINLLFK-EPLLELTSLGLLNIGIASFMTMNFTGSSTYTSLSGVKKEMKWAIPFQISLSVTGIILFIISKL------QYLKNVVTLKLNSDLCSGCGLCAIVCPHAVFEIKNGKAHILDIDDCMECGACALNCKFGAISVKSGVGCAAGILNGILNGTEPSCDC----
>Ga0153916_10267535
---------------------------------------------------------------------LRQALPGRNAWILVLDTKGVNVWCAAGKGTFGTEELVARIRSSGLERIINHRDLILPQLAGPGVAAHLVKKFSGFRIIYGPIRAIDLPAFLDDGLQATPEMRRKNFPLRERAVLVPIELVATFKVAAFVLPALFILGGLGGSGGFWAKAMNHGLFAVMAFSLAILLGAVVTPLLLPFLPGRAFALKGFFLSVPGVIFYLYFWDMGSALEKLAWVLLIPAISAYLAMNFTGASTYTSLSGVKKEMRWAVPMEIGAAVFGLVLWLGTLF---NRMIYLKNVTTLRLQEEKCSGCGMCLTVCPHDVLIPNNGKVRVQNYDACMECGACSRNCPTGAVTVRSGVGCAAGVINAALGRKKDSCCC----
>Ga0172367_10142659
--GRVDTPAGPVPRVHARIGYRDVLGRWKVRWGICRDRYRVAPGLYALGAPDENAPVLVTANYKMTFDVLRRDAAGLDAWILVLDTRGVNVWCAAGEGTFGTEEVIRRVTEARLSEVVRHGRLLLPQLGAPGVAAHEVRKGCGFSVVYGPVRARDIRPFLDAGMKATPAMRKVVFPAMDRLVLTPVEVTGLLRPAGWVAVGLFLLAGVGPGIFSLGAAWERGIMAVAALAAAILAGAVVTPVLLPWLPGRAFSIKGGLAGGVLAACVVVWERGAAAPSALALLFAMTTVSSFVAMNFTGATPFTSPSGVEKEMRRALPVQAGMTALAGLFWVGGAFL--DGFRYLDGVATLRLADTACIGCGMCEEVCPHGVYAVSEGKARILDRDACMECGACAMNCPTEAISVNPGVGCAAAILNGWIS------------
>JGI20164J26629_10034494
-TGQIETTAGKIAQVSTEWTNKDLLSTIKVRWSIGRMDYNVKPNLYAVGNPDKNSDVYVSCNFKLSFDILRRALKGLNAWILVLDTKGINVWCAAGKGTFGTQELAFRIKEHQLEKVVNHKKIIVPQLGATGVSAHKIKEETDFKVIYGPIKADDISAFVANGYKATPKMRKINFNLWERTKLXPVELFYAKYYLLLIPAIFFILSGLYAYGFSVDLSWNNGGRAIINLCVAYLSGCVLTPILLPFIPFKRFSLKGLAMGWLMALLLLYFFLGTSIFEIISWFILIGGISSFMAMNFTGASTFTSLSGVQKEMKISLPVQIFGTALGFIGWLITRFI--KGLTYLKNVTTLQLDDEKCNGCATCTLVCPHAVFVMKEKRAFIQHKDLCMECGACAMNCPTGAIKVKSGVGCAAGVITGLLRGTEPTCDC----
>Ga0182010_10012369
------------------------------------MHFRVAPGLHRLGAPDGTSPVFASANYQLSFDALRASLSGMDAWILVLDTNGVNVWCAAGKGTFGTDELVRCIAETGLADRLQHRRIIVPQLGAPGVAGRQVKERTGFSVVWGPVEARDIPAFLQAGLKATPAMRSKHFPLVERIKVTPIELEQALLPLVLVLASIAATMLVGGSSVT----GSAFLRKAGPVVAAVLAGAFMTPILLPWIPFRALAAKGALVGVFCSAFTCLALG-LKWPASLGWILLPTALASFLAMNFTGATTFSNPSGVRKELRHAIPAQIATAVAGLVLVF----------IYLRNVATITLDDSKCNGCGECVQVCPRAVLAMAERKAHIANRDACIECGACKLNCATAALSVDSGVGCAAAMIRTVARG-----------
>Ga0116195_1002781
-------PDQEIRATESTITVANRLDHLLARSGVNRMGHRVEPGLYGLGDPTPDSPVFVSANYTLSFDALRSALSGHDGYILVLDTHGINVWCAAGKGTFGTGEIVRRIACTGLDSVVRHRRLIVPQLGAPGVSAHEVLRRSGFTVDYGPVRAKDLPEYLALG-RATPDMRRIRFPVADRLTLAPMELVHAALPTIAGAIVLYLLAGLPV---------------ALGAVAAVLAGTVLFPVLLPFIPTRDFSTKGLILGTVVALPFSAAFFGSHAWAALAPLLLMPPVTAYLALNFTGSTPFTSRTGVKREIFRYVPFMAAMAISGIALAILL-------------ENTLRYNPERCFGCLRCTEVCPHGVFAEGDRRVEVVGPEECMECGACAKNCPVQAIEVQSGVGCAWAMIGAALRGRDMDSGTC---
>Draft_c0008464
------------------------MGSWKVRWGINRMEYKVAPGLYGIGEPGEDSPVLVTANYKMTFDRLRKELSGVNAWVLVINTRGINVWCSAGKGTFNATEIARVIAMTNLSWVVSHRTLVLPQLSAVGVAAHRLLKISGFRVIYGPVRACDLPKFLGAGMKASPQMRRVNFGFADRLVLIPIELVRVIKIVIAAYLVIFILNLLKI--------WSVSFTSTLPYLGAVITGCVLTPALLPWIPGRSFAWKGWLLGLLLAVAVILYSFASDWNRALVYLLILPALSSYLAVNFTGSSTFTSLSGVKRELKVALPAAIISAGLGVVLLFLNQFV-----KYLKNVVTLDLDEEKCTGCGICAEVCPHQVFKIINKKAAIQDRDSCMECGACAINCPFSAISVAAGAGCAQAIIKGKLGKGEI--------
>Ga0151668_1012463
--GWQQTPVGKVAFISTHMGLKDKLGGCRVRWGIRRMHYTVPAGLYAVGEPDSDSPVLVTANYKLSFDLLRRELSGRNLWLLVLETFGINVWCAAGKRTFGTSELVNRIHKVQLERVVSHRTIILPQLGAPGVARHEVKKATGFRIRYGPVRAGDLPQYLDNGQKATEEIRRIRFSLWDRLVLTPVELVTAWKASLVALFLIFLLSGWGGNGFSFAGALSRGFTPGLTYLGALLMGAVVTPALLPWIPGRAFSLKGAQVGLLWALLLSLTLANWSGASLVGLFLIAPALTAYFAMNFTGCSTFTSLSGVQKEMRIAVPVIILSIVSGGAVLLVGRI----NLRYLKDVVTLELDSDKCTGCGLCTHVCGHAVFVLNGGVIEILDRDGCMECGACAMNCPVEAVSVRPGVGCAWAIFNDWFKKTGVSEHQTA--
>Ga0071344_1002964
---------RTIPIVSTTLNAADRLGGLKARWGIGRMRYSVVPGLYAVGDPTSDSPVFVTANYKMSFDALRSNLEKLDGWILVLDTKGINVWCAAGKGTFGTAELVSRIAKVKLAAVVSHRKIVLPQLGAPGVSAPEVARLSGFRVEWGPVRASDIPAWLAAGGKKTDAMREVMFNFRERMSVAPVEIAHSWPIALAALAIAAVFGLPAE--GW----AARAIPAAILLLGAVPIGTIVFPAILPCLPTRAFAVKGALLGAAWSALCAVVFHL-PILTAASGILVAAPVVAFLGMNFTGASTFTCQPGALLEVEKGFWPMVSSLIAGLAA-----------MTYMKNGETLALDSAACIGCGACVDVCPHAVYRIESGKAIIDRRETCMECGACARNCPVGAITVKAGVGCAGAIIIGKLRGTEPDCGG----
>Ga0102541_1445355
--GWIDSTLGKIPQVTTTLKPIDHVGHWAMRWGVGRSIFRITPGIYAVGFPCKTSPLLVSANYKFSFDCLRSALKGVDAWVLVIDTKGINVWCAAGKGTFGTEEIVRRCKQHQPEQLVSHRTIILPQLAAPGVAGYKVEQETGFKVIYGPIKAADLKQFLAADMKATEQMRKVNFTFWDRIVLTPVEISGLSKYTLYFCFALFLLSGIGADVFSFSAAWHRGIAAIGATLTGVISGCVLTPAFLPWLPARSFAAKGAMLGIVPATILALGPKTDSIGAIVALFLLIASISSFTAMNFTGSTTYTSQSGVEKEMRFALPCQGLAMFVAALLWIVAAF----NLIYLKDVTTLQLIQEKCIGCGICATVCPHRIFAIVEKKATIIEKDLCIECGACSKNCPVAAIKVEPGVGCVSAIIKGWLTGEKPSCGC----
>Ga0114920_10116480
-------------------------------------VFTIKPGLYHIGQLDEKAPLLVTANNYLTVFLLVRRLGNRRLRLLITDTKGINVWCSAGEGHFSAKEIIEKATKCGLLTGKGKVRMILPKFSLAGISLEQLRKH-GINPIIGPLYAKDVPSFLGHDRLENQIDDRVHFGLQSRAFTALPAAVQFFYYSLGVYVISLG--HVSPDIIW------------IATGL-----AFIYPLLFPLLPGKLFSVKGLSLALVASIISVFIQYG-GVEEKLLLVVFIFATSIFIALSYTGNSAVSNYTSVRRETARFLPVVVILYMM----------------------TMITIEKEKCNGCHVCNWACPHGVLSMNSKIAAIAHNERCIECGACELNCASGAIKVTKGTGCLYVIIKEDILGLKGKGCG----
>MAL_1000032
--GWIQTPAGRVPRVATTLTIRDHLGTWKVRWGIGRMTYAVPAGLYGVGEPDAGSPVIVTCNYRMTWNLVRRALHGRSAWILALQTYGVNVWCAAGKGTFGTAELLRRIESTSLASVVSHRRLILPILGAVGVSAHRVARQSGFSVTYATIRADDLPRWFDAGMVTTPDMRRLTFTLRERAVLVPVELIQGVKQMFWVVVPAAASAGLLT---S----PGVGAVTAAGLLGAMACGTTLGPILLPLLPFRYFSANGALLGVIWSLILWWGTGGGHVPEWLGFSSILASVSGYYLLAFTGCTPFTSRTGVKREMRRALPLMAGGVIAGVIAVVAGVM---EGFRYLDDATTLEVMTDGCIGCGRCVEVCPHGVFDLRRKRVAVVDRDACIECGACMRNCPVGVIRVDAGVGCATGMITEWLRERGITRAG----
>Ga0123573_10014915
--GAIQTPMGSVPQVISSLVWADRLGTYQARWGIRRMHYTIEPGLYALGSPNDQSPVLVTANYKMSFDKLREALPNRNVWILVLDTQGINVWCSAGKGTFGTTELVNRIQSTGLAQVVSHRELILPQLAGPGVAAHEVKKLSGFKVIYGPVRSKDLPAFLENGFKATLEMRLKTFTTRERITLIPVELVSALKVGVIILPILFLIAFLGRIGEGWANAFHHGLFSVAAILTAILAGAVFTPLLLPWLPGRAFSVKGLSLGILSVLLLLVFGWGANRLERLAWIFLIPATSAFLAMNFTGASTYTSLSGVRKEMRWAVPLQMSACIVGFGFWLGSLF----QMVYLKDVVTLKLDQERCIGCGMCLLVCPHAVMSLSDGKVDVVNRDACMECGACAKNCPAKALNVRSGVGCATAVINSMLGRKNSSCCC----
>Ga0118731_106512722
--RFIDTSSGSVPVIKTELGKDDLFSTVSVRCGIWRYKYKVSPGLYATGNPGKDSEVLVTANFKLTFDMLRKELDGISAWILALDTKGINVWCAAGKGTFSTGELVKRITDNHLEGLVNHKRVIVPQLGATGVSAWKVKKQSGFEVVYGPIRARDIPAFLENDKKAVKKMRQVTFSMYERLILTPVEIRIILKPALITTFVLFILSGIGPGIFSFTNALQRGGVSTLALATGIFAGAFVTPVLLPFIPSRKFALKGIIAGSIVALFAILFSAINGMAGYLALFLFIITISSYLAMNFTGSTPFTSPSGVEKEMKQYIPVQIAGLLISSGLWIYSA---MKELRYLDDVSSLVLDKNKCIGCSLCTEVCPHSVFEIHQQKANIIDFNACMECGACVTNCPTDAIVVNPGVG-----------------------
>Ga0116155_10016975
--------------LTTSISLHDRLEHLLVRFGWRRRQYRTEPALYRIGSATAESPVIVTANYKLTLDKVRGACAGLDLWILVLDTHGINVWCAAGKGTFGTDEIARMAKESRLADIVKHRRLIVPQLGASGVSAHRVKELTGFTVVYGPVRITDLRAFLAAGMQASDAMRRVHFDLADRIAVTPMELVLSWQLFLAALAAGLLLWASRAST---------LGAAIVPFIGAIIMGTVIVPLSLPLFPFRPFVLKGLAGGLLWAFAMIAFFPG-DILTVARHLTLLPPVTAYLVFNFTGSTAFTSPSGVKAEIRWFTWPLLIWFVAGVGLFFAE--------RYLESVVTLNLDTEKCVGCGRCADVCPHRVFTMTDRKATMVDRGACMECGACRKNCPAGAITVEAGVGCAYALIRSRITGKEACC------
>Ga0172366_10016582
---------------------RARLRAWRCLLTGQADHVPIEPGIYTSGNPGPGAPVLVTANYEYTYFRVMRDLRGVDAWVLVVDSDGINVWCGARGSHFGNQQLLEAVEATGIAFMTTTRVLILPQLAAGGMEAPNLPKNTPFTVKYGPVWSKDLPAYLKSRARKPEEWKTARFTIGHRMQLTHFTFQARKVFLLPTIALVLAGAALLPTWAGAGGIFTGELWASLFAINFLLLG-VAYPIT---RFTRCFIQKGLVVGALNATIIGVATWLVNLPTTTFTWLFQFWLGFFTTMSFSGFTMDTSPREIAGEFVRFQALNVVFLALGITLSTVGM---------------VRINENACTGCGTCAEVCPFGLVRSESGKYTIPRPDLCTECSACKKNCPEKAVVMQKGCGCLWDVTRRRIGKKKGTGG-----
>Ga0116171_10000540
--------EKSVPLVSTTWSRTDRLSALKVRWSIGRMHYKVDPGIYAVGKPGDQSLVFVTANYKLSFDHLRRGLDGLDAWILVLDTKGINVWCAAGKGTFGTKELVRRIRIHHLADLVTHRRIILPQLSATGVAAHEVKKMTGFSVTYGPVRAVDIKAFLDSGLKAGERMRTVTFSLADRLKLIPVDIFYAKYYLLLIPALFFLLSGLNPHGYSIEMAVETGSRSILNLFAGYLSGCALTPILLPWIPFRRFSLKGLLVGWLVALFLMAGTLGNNAVEIGSWFLIMGGLSSFMAMNFTGSSTFTSLSGVQKEMKTAIPVQITMTALGLAGWIFTRFI-MKEFIYLPDVVTLELDREKCNGCRMCLTVCPHAVFEIKDKKAVIRHKDQCMECGACAKNCPQEAITVRSGVGCAAGILNGILRGTEPTCDC----
>Ga0007798_10007512
----------AIRTTTSMITTANRLDHFLARWGVNRMGHRVEPGLYRLGNPTPASPVFASANYTLSFDALRSALTGFDAYILVLDTKGINVWCAAGKGSFGTEELIHRIETACLTDVVSHRRIIVPQLGAPGISWMEVLHRSGFRIEFGPVRAADLPEYMNTL-TATPAMRTVQFPLRDRIVLIPVELVQVLPWAVVATLVVGVFLNWM---------------IAAQLLTAVLAGTVLFPALLPYIPTKDFSTKGLLLGALVMVPFVWLGRAAGMTYAITSLLFFPPITAFLALNFTGATTFTSRTGVRKEIFTYIRVMAGMLVTGIVLAVLL------------QKNTLNLDPTRCINCGICQTVCPHAVFGAGDNVAVLASPESCIECGACMKNCPVRAITVESGVGCAEAMIRQAITGSKTATCGC---
>Ga0065167_1002217
------AAEVPILPTSSVLTWKNRWDHIQARWRWKRGEHRVMPSLYSIGRPTPDSPVLVSANYTLSFDALRTALYSTDAYILVINTFGINVWCAAGKGTFGTEELVERIETSGLAKVVRHRTVILPQLGAPGVAGHLVKQQSGFKVEYGPVRAEDLPEYLKTH-KATPEMRRVRFNMLDRLTLAPVELLGYFLYLLIAAIALYFWDGWTG---------------SLMVLLAIVGGTIFFPSLLPWLPTKDFSTKGWSLGLVITLAVVLMSTTHKILSTVSNLLLWPPVTAFIALNFTGASTFTSRSGVKAEMRSYIRPMAISFILGIMLNIIARFL---------KVNTLQYVPELCIGCAMCWTVCPHGVFAEG-KTAQLRKQEACMECGACALNCPTHAIAVQSGVGCASGMIKAAITGKPNECCDC---
>Ga0117909_1052034
---------QHIQSTTSTVTWANRWDRFLARWGVNRSGHRVEPGLYALGNPTTDWPVFVTANYTLSFDALRSALAGIDGYILVLDTQGINVWCAAGKGTFGTDELAHRIKATALHDVVSHRVLILPQLGAAGLAAHEVKKRSGLRVEYGPVRAADLPEYLQTH-QATPEMRRVRFALRDRLVLIPVELVHVLLPMLIAAVVVFFVGGFWA---------------SAAVVASILAGVVLFPILLPRLPTRDFSSKGFVLGGMVALLFALGLFLRRVGGALTYLLPLPPVTAYLALNFTGSTTFTSQSEVRREISTYVPAMAWMFGIGIVLTIVLAL-----------INTLQYDPDLCIGCEMCSVVCPHAVFAMNSRVAQLVRPEACMECGACQLNCPTGAIRVDSGVGCAAAMFRAALLGKKEISCG----
>Ga0082212_10491054
---------------------------------------------------------------------LRRALHNMNAWILVLDTKGINVWCAAGKGTFGTTELAFRIKEHQLEKIVNHKKIIVPQLGATGVSAYQIKEQTEFKVIYGPVKANDIPAFVKNEYKATPEMRKINFNLWDRTKLIPVELFYAKHYLILIPAIFFILAGLSAQGFSVDDAWTNGGKAIINLCVAYLSGCVLTPMFLPIIPFKRFSLKGLVIGWLTALPLLYNFLGTNIFEVISWFLIIGAISSFMATNFTGASTFTSLSGVQKEMKISLPTQICGTALGFIGWIVTRFI----LTYLKNVNTLQFDSQKCNGCTMCTIVCPHAVFTMKEKRAFIKNKDFCMECGACAINCSTNAITVKSGVGCAAGIINGLLRGTEPTC------
>Ga0102609_100825
---------PAIQTTTSKIIFADRLDHLLARLGWNRLNHSVEPGLYRLGDPDAESPVFASANYTLSFDALRSSLAGIDAWILVLDTKGINVWCAAGKGTFGTDELVHRIESTGLAGIVSHRKIIVPQLGAPGVFWPEVVQRTKFIVEYGPVRANDLPEYLKTH-TATPDMRCVKFSLRDRLVLTPVEFMHFALPTVAISAALWFLAGPFA---------------ALAAVSAVLSGTVLFPLLLPVIPTRDFSTKGMILGVIVSLPFAYVFGTAGALSAVAALLLIPAVIAYLALNFTGCSTFTSRMGVKKEIFSYVKVMAGMAAVGVISGII-----------T--ETSLSFDSALCINCKRCTQVCPHAVFTAGPTCVSLDRPSACMECGACALNCPVQAITVQSGVGCAWAMIGAALRGKDMDTESC---
>Ga0070728_10000264
--------------------------------------------------------VLVTANYKLTFDAVRRELADVDAWLLVIDTRGINVWCAAGKELFSTEEIAYSIITTRLADIVSHREVILPQLSATGVAAHGLKKACGFKIVYGPVQAKDLPAFIQAGNEATEAMREVTFTLKQRAELIPVELFTCGKPLAIIIACALLVSGIGPGGYSLETAWTRGGAIICATLIGLLAGGALVPLLLPRLPWKYFSPKGLLVGAITALPASLLLPPLSLMEHAAFLLWTSAVASYLAMNFTGATPFTSPTGVEKEMRRFIPIQAGMALIAFVIWLTAPFI-MKGFRYLKDVATLSLDRTTCVGCGMCVTVCPHRIFGLRDQKAEITDFDACMECGACAKNCPVDAINVTPGVGCASYIMTVWLSRLTGRPVTS---
>Ga0182010_10066312
--GFVDTPAGRLPQVSSALVWQDRWGSIKARWGVGRMDYSVNAGIYALGTPDDNSPVFVSANYKMSFDRLREALTGRCAWILVLDTQGINVWCAAGKGTFGTDELVRRIESSGLKNIVSHRKLILPQLGAPGVAAHKVKQISGFKVQYGPVRAEDLPAYLDAGFKATEEMRIKTFTLKERVVLIPIELVEAMKAFLVLAAVFFIISGFGGAGFW-VNAGSFGLFAILALLCAIIGGAVLNPLLLPYLPGRAFSVKGFSIGIVIALILLYLTAWSGRAEALAWFLIIPAMSGYLAMNFTGCSTYTSLSGVKREMRWALPLEIACGVLGIVMWIAAI----QNPVYLKNVVTLQLDENKCTGCGMCLDVCPHEVFKMNSKKVMIQNRDACMECGACSLNCPANAIAVQSGVGCANAVINSMLGRNGGECCC----
>Ga0123353_10002748
------------PTVSTRLTLRDRLGAWRVRWGIGRMRYTVEPGLYAVGTPNDASPVLVSANYKLTFDSLRRELSGVDCWLLILDTKGINVWCAAGKGTFGTRELVARIEKTRLARYVSHKTLILPQLGASGVSAHEIKKQTGFTVTYGPVRAEDIKAFLAAGSKANPKMRAVRFNLWDRLVLTPMELVPTTKVSLMVFGALFLLNLFAKRPF--------GLYDFLAYAVAVLIGTVLAPLLLPILPGKSFAFKGWFIGALGTAGIAWGWAPPDLLLGIGYMLALPAHAAYLAMNFTGSSTYTSPSGVLKEMKIALPFILPALAAGIILILIKAFI---KHRYLKNVSTLTLQAEKCIGCGLCAEVCPHNVFTLNERKARIADKDACMECGACALNCPSQALGVHAGVGCAAAIIQSWFTGKEPTCGC----
>Ga0062441_1001764
------------------------------------MEFMVPPGLYAIGNPVATDPVLVTANYKMSFDAVRSQLDKRNVWLLVLETYGINVWCAAGKGTFGTGELVRRIASSGLAKVVTHRDLLLPILGAPGVAAHEVRSRSGFTVHYATIRAADLPEYLDNGGITTEPMRKITFSTYERLVLVPVELVLALKTVAVAGALVFLLIALASG-------YQAGAMGLIAYLGSVLAGLAVSPVLLPWLPGRSFAVKGAITGLAWSVCFYAVADGAKWMVCAALFLALPALSAFYMLNFTGCTTYTSRSGVKKEMRLGLPVMGGALLLSFVLLLTARFL-MRDFRYLKNVATLELDQATCIGCGRCREVCPHQVFVIEGKKAQISDFDACMECGACALNCPVKALRVDAGVGCASGMINEWLQERKL--------
>Ga0136851_10002600
-EGFIQTPAGEVPRVATGLQWPDFCGKVRARIGIRRDRYRVAPGLYAVGNPDPDSPVLVTANYKLSFDSLRQELKGINVWIMVLDTHGVNVWCAAGKKNFSSEEVVRQVNLCDLSKVVRHRQLILPQLSAPGVSAHRVKKGCGFSVKWGPVRAVDLREFFRNENRATSAMRQVTFTLGERLVLIPVELMLIFKPSLWVLLTIFFLSGLNSDIFSLNAAWSRGSAAASAYLLGIFSGAVAVPILLPWLPGRQFFLKGIWCGLVSGMLLLLFADRFSGLELLSLLLLGVSVSSYAAMNFTGATPFTSPSGVEKEMRQGMPLQMGAVFFAVIFWIVMPFI-MKTFRYLPGVATLQLNMEACVGCGMCGMVCPHAVFSVHGPKAEIVDLDGCMECGACAGNCPTGAITLTPGVGCAAYIIQKWLKGKNIMVCGDEC-
>Ga0075525_10000197
----ITSRELKIIPTSTQLTFNDVIGSWKARWGINRMNFIVEPGLYSVGNPSSNSSVLVSANYKMSFDKLRKELKAMDVWILVLDTKGINVWCAAGKGTFGTQELINRIAIVQLEKIVSHRTVILPQLGAPGIKAHEVSKFSGFKVIYGPVKAKDVKEFINSGMKATAEMRTVRFHAYDRLVLTPVDLVLSFKVSLMIFGVLFLLNLLGVGPFG--------FIDFYAYIGAVIVGCVLTPVLLPWIPGKAFAWKGWLLGIIWAVLVQVLAPQYSLLRALGYLLILPPVSAFYAMNFTGSSTFTSFSGVLKEMKIAVPMIAISIFSGIVLLLVNSFI---KTQYLKDVSTLKLKSDRCTGCGRCIEVCPHNVFGINDGRSVIVDKDRCMECGACVKNCPFKALEVKQGVGCAYAIIMGWLTGTEPSCDC----
>Ga0172366_10025189
--GEVSTPVGTVPRVATRLNGADYWGAVKVRLGMNRMGYTVEPGLYGIGSPAEDSPVFVSANYKLSFDHLRRELDEINGWIMVIETKGINVWCAAGVGTFGTEEIVSRLESTRLSKIVNHRQLIVPQLGAPGVAAHEVYRLSSFRVIYGPVRASDIGKFLKNGMKASPDMRRVQFNIGDRLVLVPLELIQWSRYALFIAVVLFLLSGLSRNGYVFPGL--AGGRAVLLLFLAFLAGGALVPAFLPWLPGRALSWKGMVTGLLLAAVLVIVVEIAGQLETAAWMLLMPAIGAFMAMNFTGATTYTSLSGVKKEMRFAVPSQIVAAVLGFVLWMVARFF-MKMLRYLENVVTLRLDAKACNGCGMCAVVCPRGVFEIEDQKAVIADQDACIECGACAINCPVNAIRVQAGVGCATGVLLSAIGKGGE-CCSS---
>Ga0129285_10000212
--GFSETPVGAVPRVGTSLDFPDFAGTLRARLGVSRDRYRVAPGLYSVGLPGAESPVLVTANYKLSFDSLRKELDSIDAWILVLDTRGINVWCAAGKKTFSTEEVIRQVNRLGLDRLVSHRELVLPQLGAPGVSAQAVKKGCGFKVIWGPIRASDLKSFLTNGRKAETKMRQLTFSIGERVVLIPVELSLIVKPSLAILLAVFILSGISPDIFSFSGAWFRGLNGTLAYLLGVFAGAVVVPALLPWLPMRQFYLKGILTGLVAGLFVILLGANVTRLESLTLILLTTAVSSYAAMNFTGATPFTSPSGVEKEMRQAIPIQIIAIVTATIAWVAAPFI-MQNFRYLENVTTLKLDQAKCIGCGMCEIVCPHTVFRVEKPKARINDLDACMECGACAANCPAAAISVTPGVGCASYIIQTWIKGKDA--------
>JGI2065J20421_1009808
---WLLTRAGQVAALKTDWEWSDYLGAAAVRLGIDRNRYLVTPGLYAVGTPDAESPVLVTANYKLTLDVVRRDVVGLNTWILVLDTKGVNVWCAAGKGTFSTAELVRRIQMVGLEKVINHRVLIVPQLGATGVAAHEVKKASGFRVVFGPVRSKDIKAFLQAGMQATPQMRQVSFSLWERLAVALVECSRSIKPLGLALVALFILAGFGMDFFSWDRARQGVWLGFLILFVGFGAGSILTPMLLPWLPGRAFSQKGAEAGALVGLILLMLVKT-GVVLGLGLLLGIIAIGSWYGMQFTGASTYTSPTGVEKEMRRAIPWQAAAAICSVILWRV------NTLRYLSGVASLALDSEKCTGCGMCRQVCPHGVFGYDRGNALLKDRDACMECGACALNCPTGAISVTPGVGCAQAIIQGWMTGGKPSCD-----
>Ga0181529_10012088
--------GRTIPVVSTILKAGDRWGSVKARWGINRMQYGILPGLYAVGSPGADSLVFVTANYKMSFDALRSRLGGLDAWILVLDTKGINVWCAAGKGTFGTTELVSRVAKVKLSSLVSHRVLILPQLGAPGVRAPEIARRTGFRVEWGPVRAKDIRAYLAADRQKSDAMREIRFDLRDRMVIAPIEIAHSWPILPATIVLASLFGLPVG-AG----FLTRAIPVAIVILGTMPVGTILFPAILPFLPSRAFVVKGAVLGALWAVVCSLLFRL-PPLAAIACFLLATPIVAFLAMNFTGSSTYTCQSGALLEVDRSFWPMVISLAASLVA-----------ITYPKNGDTLVLMSEACIGCGACVDVCPHAVFRIEAGKAMIASKATCMECGACARNCPAGALSVEAGVGCAGAIILGKIRGTAPTCGDDSCC
>Ga0115863_1011663
------------HPTTSSLTARNHWDHFLARLGINRSGRRVEPGLYALGNPTPESPVFVSANYTLSFDALRSALAGIDGYILVLDTEGINVWCAAGKGTFGTDELVRRTESTRLREVVRHRVMILPQLGASGVTAHEVKKRSGFEVEYGPVRAADLPEYLKTH-RATPEMRRVRFALRDRLILIPVELVYVFLPVLLIAGAVAILSMWLP-R------VDVDYAFLFGLVAAVLAGVALLPILLPWIPTRDFSSKGFILGGLVGLPLAMTAFLSGWLQALPHLLALPPVTAYLALNFTGSTTFTSRSGVRREIFTYVPIMAWMFGIGIVLGIVL------------TLNTLQYRSELCVGCGMCSVVCPHGVFANHTGYAQLVRPEACMECGACQLNCPTDAIMVDSGVGCAAAMMFAALTGEKEAA------
>Ga0105152_10001531
------------------------------------MHYTIDPGLYAFGKPNEKSAVLVTANYKMSFDKLRQALPGRDVWILVLDTKGINVWCAAGKGTFGTTELVGRIESSGLARIVSHRDLILPQLSGPGVAAHHVKKLSGFKVIYGPIRSKDLPTFLDSGFKATQEMRLKTFTTRERIGLIPMELVAALKAGLTVIAILFLLSLLGKSDQGWTSAVNHGLFSGLAILTAIFVGAVLTPLLLPWLPGRAFSVKGLGLGLLSAVILLAFGRP-DRLEMMAWLFLIPALSAYLAMNFTGASTYTSLSGVKKEMRWALPCQIGGGMIGVALWIGSQFF---QLVYLKDVATLMLEQQKCIGCGTCLLVCPHAVLSLTNGKVEIRARDACMECGACARNCPVEALRVSAGVGCAAALINSMLRRKNSNCCCT---
>Ga0114923_10104102
---------NNMYETNSRIAPANRVDHILARWRINRGGHRTAPGLYTLGKPDSNSPVFVSANNSLSFDALRKNRDGIDCYILVLNTHGINVWCAAGKGTFGTDELINRIEETDLSSIVKHRRLILPQLGAPGIMAHEVKKHTGFTVKYGPVRADDIQEYLRKG-KITEDMRTVKFPLRDRLVLVPVELMGSLLFTLIIASGVYFLDGITA---------------SLAVLAALFAGTVLFPPLLPWLPTPNFSTKGFFLGAVTSVPIVILIFLDRLCRAVIYFLTMTSTTAFIALNFTGATTFTSKSGVEREMSSYIRPMALMFGGGLLLAIVL-------SKYI--ENSLMLDTDLCTGCGMCHMVCPHRVFQINDRKAQIVKSSSCMECGACRMNCPAGAIKVDSGVGCAAAMIWASLTGKSEPTCGS---
>Ga0153916_10090171
---RIQTAAGSIPVVRTELSGKDILGKVKARFGIGRMSYHITPGLYAVGNARPNSPVLVSANYKLSFDSLRRELSGLDAWILVLDTKGINVWCAAGKGTFGTEELVHRIKDSGLDRVVSHRVIILPQLGAPGVAAHEVTRRTHFKIAYGPVRAADIKSFLAAGMKATPEMRSVRFNLKDRFVLTALEVTNPFKYLVIITAFFWVLGLLGLHILS--------WKAWYPYLGAILIGGFLVPVLLPWIPGRPFAWKGWLLGLAWAALVLLPLTAASWERAVANVLLLPAISAFLAMGFTGSSTYTSLSGVLKEMRYAVPAILVSSFLGIALLAIALF--MKVHRHLRNVTTLAYDPDRCSGCGICAEVCPHAVFEIGDSKARITDRDLCMECGACARNCPFAAISVRAGVGCAWAILLSELKGREAPSC-----
>JGI24142J45722_1009394
--------------VSTTLLIGDHLGAWKARWGINRMNYLVPAGLYAIGEPTPQSPVLVTANYKMSYDLVRRALAGRSVWLLVLETYGINVWCAAGKGSFGTGELVGRIASTALAKVVSHRRLILPILGAPGVSAHEVKRRSGFSVAYGTIRAEDLPAYLDNGELTTPAMRQLTFTFYERLVLVPVEMVLVLKPISLIGAFLYLAALLLYGD-------SAALATLGAYLGAVFTGVALAPVLLPFLPGRSFAVKGTLAGVAFSAGFYALAGGWSLPVTLACFLALPAVSSFYTLNFTGCTTYTSRSGVQKEMHLGLPIMGGALLASLILVLAGSY--MKGFRYLEGVATLELDRSLCIGCGRCLEVCPHQVFALEGKLATLVDRDACMECGACALNCPVAALRVASGVGCATGIINEWFRDKN---------
>Ga0123356_10059169
----------------------DVLGAWKMRLGIGRQDYRVNPGLYAVGNPGDDSPVLVSANYKFSFNTLRKNLKGIDCWLLVLDTKGVNVWCAAGKGTFGTDELVNRIETVGLANIVTHQKLILPQLGAPGVSAHEVKRRTGYSIQYGPVRACDIKAYIAAGFKATAEMRRVSFTLKERLALTPLELVEATKKTIFAFGLLFLLNLFVAKPFG--------LYDLILSIGAVFVGTVITPALLPYIPFRAFALKGWFLGLCWTAFTLWLLQPDQWMLSVGYLLLLPSLTAYIAMNFTGCSTYTSPSGVLKEMKRALPPMVGAAIIGIVLILIHKLI----LKYLKNVVSLSLTDQKCIGCGMCVEVCPHGVFIVEDRKANIIDKDSCIECGACALNCPAEAIQVEAGVGCASAIIKGWFTGGEPVCGC----
>Ga0116155_10014082
---SFATAQGAVPRISTRLTLKDRLGALRVRLSIGRSSYRILPGLYAAGSPSRSSPVFVTANYKLSFDALKQALAGIHSWILVIDTRGVNVWCAAGKGSFGNEELARRIASTRLALHVDHRELILPQLAGPGVSAPRFAKDHGWRLRFGPVRAADIPAYLAAGLAKTEEMRRVRFSARDRLVLAPLELVAGLKKLAPCLLLFLTAAFLAA-PKDPGAALARSAWAFLPFALAYAATTLLFPLLLPALPGRAFSLKGAILGLTLASLAILASKA-PPLLALSYLLAMPALSGWFGLLFTGSTTYTSLSGVELEVRAARLPLLIAGAAGLGLRL--------SWSYLANGTTLRLEEERCVGCGLCLEVCPHGVFSLRQAKAAIVARESCMECGACAWNCPCGALSVRTGVGCAVAVLNGRKRGGSPDCCCD---
>Ga0118677_10046646
----------GILPTTSSLSFANFWDHTQARFGWKRMRHIVQPGLYALGSPNPDSPVFVTANYTLSFDALRSALPGWDAFILVLDTKGVNVWCAAGEHTFGTAELVSRIAAVGLGAIVRHRRLILPQLGGPGVAAFEVKRRSGFSIEFGPVRASDLPLYMQNH-RATPEMRQVHFTLADRLVLIPIELVHTLLPTFAAAVLLFWLHGGLA---------------ALSLVAAVLAGTVLFPILLPWIPGKEFSPKGYWLGLAVTLPFAFTLNWINIMRGLAYLLVMPVLSAYLALNFTGSTTFTSRSGVKQEIFSYIPLMAWMGGAGLVLGILSS----------PAVTTIKYDAALCINCGMCLAVCPHACFIQGPTAVQLLNPQDCMECGACQNNCPSNAIFVESGTGCAEAMIRAALRGNREMA------
>Ga0123353_10251857
-------SKNTITVTSTSLSFVDYLGAWKVRWGIGRMNYTVVPGLYAVGKPDDTSPVLVSANYKLTFDRLRKNLSGLNYWLLILDTKGVNVWCAAGKGTFGTDELINRIKQTGLSGIVAHRRLILPQLGAPGINSNEVARQSGFSVVFGPVRASDIKEFIAAGFKATTKMRTVKFTMWDRLVLTPMELVEAARMTLMVFGVMFLINLFAARPF--------GIYDFMVYAAAIIIGAVVTPVLLPFIPGKAFAFKGWLSGVIGTALIVWSWLSPFLLLGIGYLLAMPALSAFIAMNFTGASTYTSPSGVLKEMKIAIPFIVLSLLAGVVLIMIKTFI---KHRYLKNVVSLSLAAEKCIGCGKCTEVCPHGVFRMDEKKARIVDKDLCMECGACALNCPTEAIAVKAGVGCALAIIMGWFTGKEPSCGC----
>SAHD_10001473
-----------AVEVSTSLSFQDVLGSWKARWGINRMNYKVDPGLYYVGRPDAESPVFVTANYKMSFDLLRKELADISAWILVLDTKGINVWCAAGKGTFGTAELIRRIEKTGLSEVVEHRTLILPQLGAVGVSAHEVLKKSGFKVVYGPVRAKDIPKFLENGMKADKEMRTVRFNFADRAVLTPVEIVSAVKPSLIIFGIMFLLNQAGLTNFT--------GTDLYSYFGAVLVGCMLTPMLLPWIPGRAFSLKGWLLGLIWAAIVIAINSSYDILKDIAYLMILPPVSAYYAMNFTGSSTYTSFSGVIKEMKIAIPLIAASIGLGIVLLIVGNLM-----KYLKNVVTLKLRAENCTGCGMCADVCPHGVFTIDEKKARIIDRDSCMECGACQRNCPFAAIEVKTGVGCASAVINGILTGTEPSCD-----
>LSCM3E_1007897
---FIDTAVGKIPRINTSLVFQDFLGSWSARWGVNRMNYTVTPGLYAVGLPDQDSPVLVSANYKLSFDMLRKSLAGLNAWIMVIDTKGINVWCAAGKGTFGTDEIAERINLVRLPRIVSHRTIILPQLGAPGVAAHEVTRRTGFKVVYGPVRADELPSFIKTGMKASPDMRQVKFTLKDRLVLIPIELVASIKPLLLILAALLLLNVIKPGPLYISKVITGTLAGFLPYLGATIIGCIMVPILLPWIPGRAFALKGWLLGIIWAVFVNGFTTENNWRLILANLLILPAISAFLALNFTGSTTYTSLSGVKKEMQIALPAIIISSSLGVIFVLADKVM---KFRYLRNVATLSLDMEKCTGCGTCTQVCPHNVLAVKNKKAFIQDKDACMECGACAKNCPFSAISVDAGVGCAYAIIRGMLTNSPPNCDC----
>Ga0074045_10126015
-------SKSVIHATTDFITFENRWDHFLARWGINRSGHIFAPGLYRLGNPTADSPVFASANYTLSFDALREALAGIDAYILVLDTKGINVWCAAGKGTFGTDELVRSIKATGLSGVVTHRRIILPQLGAPGVSAHEVLRQSGFMVEYGPVRAKDLPAYLSTH-TATREMRTVRFTLSNRLVLTPIELVHVLLPLIAVAVVLYFLAGLVA---------------ALGAVTAVLAGTVLFPALLPIIPTKDFSTKGFILGIIVALPFSAFFAIAQIIVALIPLLIMPPVTAYLALNFTGSSTFTSRTGVKKEIFLYVPVMVLMISVGIVLAIALG-----------QENTLRYFPEKCINCRRCTQVCPHGVFAEGKDRAELVQPSGCMECGACALNCPALSIEVQSGVGCASAMISAALRGKDMNSCECSC-
>Ga0118733_100157252
------------------------------------MSYTIEPGLYAVGEPDQDSEVLVTANYRMTFDHVRSALSGLDAWILVLDTRGINVWCAAGKGTFGTQELVSRIESSGLALVITHRRLIVPQLGAVGIAAHQVKELSGFRVLYGPVEAQDINEYLANGLRASGSMRRKTFPVRERAALIPMELVPALKYAAMIGVTLALLAGLMPGAFM-FDALRFGKTATASLLLAVAAGAVLVPLFLPYVPGRSFSMKGFWMGLATAVFLFLFKTTGSVLAIVPWIVLIPALSSFLAMNFTGSSTYTSLSGVRREMRIAVPLQIAASVLGVILWFGTMF----RFVYLPDVVSLQLNDDRCTGCGMCAIVCPHGVMALENGRALITERDACMECGACARNCPEKAIAVQAGVGCAQAVISTALGRTGNTCCT----
>Ga0123353_10658994
--------TKDIPAASSSLSMKDILGAWKVRWGIGRDNYMVDPGIYALGEPDAGSPVLVSANYKLTFDTLRKNIPGLNCWLLILDTKGVNVWCAAGKGTFGTDELVKRIEETGLSNIVEHRKLILPQLGATGVSGFEVTKRTGFSVAFGPVRAGDIKDYIQTNYTATKEMRTVKFTFWDRMVLAPMELAEAAKASLLVFGVMFLINLLASRPF--------GVADFLAFSASVLAGAVFTPVFLPFIPGRAFSFKGWLVGAISTALIAWSWFPPFLLLGIGYMLALPAHSAFLALNFTGATTYTSFSGVIKEMKIAIPAIIVSVLAGVVLVLIKSFI---NQQYLKNVATLNLIPEKCTGCAKCTEVCPHGVFTIKNKKAVIIDKNRCMECGACAKNCPFGAVNVEAGTGCALAVIMGWLTGTEPSCGG----
>MLSBCLC_10283957
----------AIRTTGSTITMANRVDHFLARGGFKRGSHRVEPGLYRLGDPSPDSPVFASANYTLSFDALRSALAGIDAYILVLDTKGINVWCAAGKGTFGTKELVGQISMNGLASVVSHKKIIVPQLGAPGISWPDVLKKTGFLVEYGPVRARDLPEYLRNH-KASTAMRRVEFPLWDRVVLTPIELVHVALPAIVAAIVLWFLAGPVA---------------AMAAITAVVAGTVLFPAFLPFIPTRDFSTKGLILGGIVAVPFAAAFYHSATAGALTPILIMPAVTAYLALNFTGSTTFTSRTGVKKEIFRYVPVMALMAGTGILLIIVL-------------ETTLDLDTERCINCKRCMQVCPHAVFSEGKDHVELVRPSDCMECGACALNCPVQAITVQSGVGCAWAMIGAALRGKDMDHGECT--
>Ga0116248_10075673
--GIMNTPSGLVPVISGEWSGEDRRGQIRARMTSFRMDYTVRPGLYAIGTPDAASEIFVSANYKLSFDILRRELRGLDGWILVLDTRGINVWCAAGKGTFGTNELVKRIIASNLSGLVSHRRIIVPQLGATGVKASEVKKKTGFTVHFGPVEASHIKAYLEAGRHATPSMRRIRFGLAERLVLVPMEMNQAMKIFPLTALIILFLFGLQPSGILFYNAWFEGWPFLALSLVSVIAGAVLTPALLPVIPVRSFAMKGMITGASLIAPLLFLTPRDSWFFQSSALVLFPLISSYLALQFTGATTFTTISGVKKELAIWVPIYIAGLALSVILVILYKI-----VKYLKNVTTLRYDAEKCAGCGICAEVCPHGVFAIKDGKAAVTDRDRCMECGACALNCEFGALAVGSGVGCAAAIIRSMVTGGEPVCG-----
>Ga0082212_10005226
-------QEPTIRTVSTKLEIKDTLGAWKARWGIGRMDYKVEAGLYAVGNPDNNSPVLVSANYKLTFDVLRKNLVGLDCWLLILDTKGINVWCAAGKGTFGTDELVNRIEKSELSKYVSHKSLVLPQLGATGVSAYEVTRRSGYKVNYGPVRASDIKEYIQAGYKATKEMRTVNFTLWDRLVLTPMELIPALKKALPILGVMFLANPLIAKPFD--------KFDTTVLMGSIVSGSVITPALLPQIHGKAFSYKGWLTGLCFTAGVIILSKKGTRLLSAGSLLLYPAISSYIAMNFTGASTYTSPSGVNKEMKKALPYIVGSAVVGTALTLG-------KHKYLENVTTLDYKIEKCIGCGLCAEVCPHGVFTLLDNKAQITDKNFCMECGACVLNCPSKAIEVNAGVGCATAIIQSWFTGKEPSCGC----
>Ga0180007_10000007
--EFIPTDAGDVPMIRTELTYGDILSNINVRLNIKRDDYKIASGLYAVGRPSKDSPVVVTANYKLSFDHLRKALYGRTAWILILDTLGVNVWCAAGKGTFGTNELKRQIGLTGIEKVVGHRKLILPQLAATGVSAVSLKKQTGFEVIWGPVRTEDLGLFLDNDMNADKKMRQVTFGLIDRLVVIPVEASLALKPAFYILAALFILSGISPDIFSFKIAIDRWPLSFAAVLMGIFAGTVLTPVLLPFVYGNAFAMKGLITGFAAGLPVALFWGSREGAQMIALMLITVSISSYLAMNFTGTTPFTSPSGVEKEMRIGIPLQVSAVILAIILWIIAAF--MKKLRYMTGVTTLKLDQDSCVGCGNCETVCPHAVFQIENKKAVITDPDGCMECGACQNNCPTLAITVEPGVGCAAYIISGWIYGRENASCG----
>Ga0180008_1000234
-----------------------------------------------VGRPGPESPVLVTANYKLSFDGLRFQLDSIDAWLLVVDTRGINVWCAAGKGTFSTQEILTSIQQCHLQELLKHRVLILPQLSATGVAAFQVKKECGFKILYGPVRSSDLPAFLKNDNQADAAMRSVTFTLRERAVLIPVELFLLLKPLTIFLLAGLLLSGIGPTVFSAASAWTRGLRLMAATLMGIGCGTILVPLILPWLPGRQFWIKGLWPGLAGGLACFGIYAQMPTLEGLALLFWITALSSYQAMNFTGSTPFTSPTGVEHEMRRGIPIQSVATAMGLLLWLFAPF--MENFRYIDKVATLSLDRDTCIGCGSCVIVCPHRIFTVKDHKATIEDHDACMECGACAKNCPVQAINVTPGVGCAAEIIARWVNRLVGRK------
>JGI12417J11878_1002672
-------------------------------------------------TPDENSNVLVTANYKLTLDMLRKELTGLNLWILVLDTNGINVWCAAGKGTFGTRELINRITKSKLSEIVSHNTIILPQLGAPGVVAHEVTKKTGFQIKYGPVRASDINAYINAGLKANSNMREVKFTTKDRLVLTPMEITSSLKPSIFIFGMMFLINLIAVNKF--------GIIDFYGYVGALMIGCFLTPVLLPWIPVKPFALKGWILGLLWSVFVVIVWPTIELLRGLAYLLILPSVSAYFAMNFTGSSTYTSYSGVLKEMKTAIPILIITISLGTILLLINSFV---KHKYLKNVVTLKLYTEKCTGCGTCTDVCPHDVFEMVNKKVVIINRDSCIECGACVKNCPFHALEVNPGVGCASAIIRGWLTGSEPSCDC----
>Ga0181517_10042503
---------------------------------VNRSGHTVTPGLYRLGNPGSGSPVFASANYTLSFDALRSALAGADAYILVLDTRGINVWCAAGKGTFGTDELVRLIGITGLAGIVGHRRIIVPQLGAPGVSWPDVLRRTGFVVEYGPVRSRDLPEYLRTH-MATPAMRTVTFPLRDRAVLVPVELFHVLLPALVAAIVLWFLAGLAA---------------ALAVGVAVIAGTVLFPILLPCIPTHDFSTKGFILGGIAAMPFAVLYGTDAIVCAIVPLLIIPAVTAYLALNFTGSTPFTSRTGVKKEIFRYVPVMALMAGTGVLLGIL----------YT--ETTLVFHPDLCINCTRCLQVCPHAVFSPGTDTVRLERPFACMECGACARNCPVQAIEVQSGVGCAWAMIGAALRGRDMDSGAC---
>Ga0116190_1000910
--GVVETAAGRLPKVSSTLSRRDRWGAVRARLSAFRMAYRIDPGLYALGEPDGQSPVLVSANYKMSFDVLRASLAGRSAWILVLDTRGINVWCAAGKGTFGTEELIRRIELSGLRKIVAHRKLILPQLGAPGVAAYQVKKISGFEVLYGPVHARDLPAYLDAGCHATAAMRTMPFSLRDRVLLVPIELRGAMKYFFMLPAFFLLIGGLGGKDFW-SNVTQTGLFAVLALLGALIGGAVLVPLLLPYLPGRAFSVKGLWVGLVIAMMCIVLREMNGRVEAASWFLILPAVSAYLAMNFTGCSTFTSLSGVKKEMRWALPLQIAGGLAGVILWIGAAL----GLVYLKNVVTLKLDEQKCNGCGMCAEVCPHRVFQLNGRKASLRDRDACMECGACRRNCPTGAVFVESGVGCAAAVMSTLLGKQGDCCCG----
>JGI24702J35022_10060729
---------NEIPVASTSLSGKDLFETFKVRWGIGRMDYKVEPGLYKLNNPDGNSPVLVSANFKLTFDTLRKNLAGLDSWILILDTKGVNVWCAAGEGTFGTDELVSRIEKTSLAELVTHRKLILPQLGAPGVNAYEVTKRTGFSVIYGPVRAPDINAFISAGMKATKEMRTVQFNFYDRLVLTPIEIAETAKFMLPVFGALFIINLFAKRQ--------FGISDAALYVGANLAGAXITPVLLPFIPGRAFSFKGWLMGIIWVALAFWLFTHGFWLLVAGYGLLLPAVSSFLAMNFTGASTYTSPSGVLKEMKMALPFIVGFVLVGIVLVLIKSFL----HKYLKNVVSLSFDEGKCTGCGKCKEVCPHGVFXXSKGKAEIIQRDLCIECGACALNCPAGAIKVNAGVGCAAAVIWGWFTGKEPACGP----
>Ga0049118_10000223
-----GTPGGPVPQVKTELTWTDHLGTLIARLGINRSQYKIAPGLYCVGNPGQDSPVLVTANYKLSFDSLRRELADLSAWLLVLDTRGINVWCAAGKELFSTREVVERVKQTALNKVVGHHRIILPQLGATGVSAHQVKKGCGFEVIWGPVRARDIQRFIAAGERADRPMRQVTFSAWERTVLIPVELSHLPKPTLWVLLAVFLLSGIGTEIFSLKDAWYRGLMALTAYAGGIFAGAVAAPILLPWIPGRAFALKGAIAGGVAGAAVALLHSGLIWLETMALLLVTAAIGSFLAMNFTGSTPFTSPSGVEKEMRRAIPLQAGAAVIALLSWISAAFI-MESFRYIEGVTTLQLDLQTCVGCGVCETVCPHAVFRMNGKKAEIVDADGCMECGACAQNCAAGAIRVTPGVGCASYIIQSWIKGRDSAAC-----
>Ga0123356_10020296
-TGQIETPAGIVQQVSTEWTNKDLFSTIKVRWNIGRMDYTVKPDLYAVGTPDENSDVYVSCNFKLSFDLLRRALFGIDAWILVLDTKGINVWCAAGKGTFGTKELAYRIKEHQLEKVLIHKKIIVPQLGATGVSAYKIKEETGFRVIYGTIKADDIPAFVENGYKATPEMRKITFNLGDRMKLIPVELFYAKYYLILVPAIFFILAGLNARGFSVDLSWSNGGRAVVNLCAAYLAGCVLTPMLLPYIPFKRFSLKGLLVGCIMAVLLMYFKLGTNIFEIVSWFLIIGGISSFMAMNFTGTSTFTSLSGVQKEMKISLPAQICGVALGFIGWIITRFI----LTYLKNVTTLQLDVEKCNGCAMCTIVCPHAVFTIKSKRAFIQNKDYCMECGACAMNCQTGAITVKSGVGCAAGVINGLLRGTEPSCDC----
>Ga0066187_1000010
-EGFVKTAAGEVPRISSRLGRWDLAGSMAARFGLNRNNHKIAPGLYCIGKTNPDSPVLVSANYKLSFDTLRKALDGVAVWILVLDTRGINVWCAAGEALFSTQEVAERVKKSGLASIVNHRKLICPQLSATGVSARGVKERCGFKVIWGPIRANDISRFLADGMTTDARMRRVTFSTWERTILVPVEITLLAKPAAWVMLAAFLLSGIGPGIFSISGAWSRGWMLNTALIIAIFAGAAVAPILLPWIPGRSFSIKGVITGIPAGLLSALIWEQAGFWGSLAFLILIGAVSSYLSMNFTGSTPFTSPSGVEKEMRKAIPFQLGAVVLGVLTWIGAAF--MKDFRYIPDVASLSVDGEKCIGCRMCEMVCPHGVLAVKDKKASVVDLDGCMECGACSNNCPVQAVTVTPGVGCAAYIIQTWLKGKDSGSIRSACC
>SA_S2_NOR15_50mDRAFT_c10020660
--DFAETTVGDIPRIDTSLKMLDFAGTLRARFGVSRDSYRVAPGLYCVGIPDQASPVLLTANYKLSFDSLRKELADTDAWILVLDTRGVNVWCAAGKRTFSTEELIRQVQGANLDKLVSHRELILPQLGAPGISSHKVKDGCGFKVIWGPVKASDLKTFLNNGCKADTHMRQVTFSLGERIVLIPVELYLIMKPSLVILLAVFMLSGISPGIFSFSAAWFRGLNGAVSYLVGVLAGAVVVPALLPWLPTRQFYIKGLLTGFAGGIVVILYLANITRLESLTLFLLTIAVSSYAAMNFTGATPFTSPSGVEKEMRQGIPVQLAAVVIAVIAWVAAPFV-MKNFRYLENVTTLKLDQEKCIGCGMCEMVCPHTVFKVEKPKASIVDHDGCMECGACASNCPVGAISVNPGVGCASYIIQRWIKGPD---------
>JGI24146J20443_1031763
---------FNVTPVSIRLTLADRIGALKMRGGFDRNNYRVKPGLYKVGSPDSQSDVLVSANYKLSFDVLRSNLDSLNVWILVVDTKGVNVWCSAAKGNFSTDSVVRSLKETSLEHIVQHRRIILPQLSASGVAAHKVKEQTGFNALFGPVEARDIKPYIEAGYKATSAMRKVNFPMKERAKLIPVDFLYEKYKLLFIMGLFFFLSGLDRTGFLFGKMIDTYMFPLITILGGYFAGIVITPLFLPWIPFRAFALKGAFWGLSTTVVINRMFDV-PALDAVSMGLIGVSIASFMTMNFTGSSTYTSLSGVRKEMKWAVPFQIAFITVGTVLFIISKL--MKTMQYFKQVVTLKLDPDLCTGCGMCTKVCPHAVFEIKQGKAQITDLDDCMECGACSNNCKPGAITVKSGTGCAVAVLNGFLRGTEPSCDC----
>Ga0118677_10097886
------------GHTDSAWTLGDYLGAIGVRLNFRRMQYRVTPGLYMLGAPGPDAPVFVSANYKLSFDHLRRAVAGMNAWILVLDTKGINVWCAASKGTFGTDELISKIGECRLQDRVTHRRLILPQLGAPGVAAHEVGQQTGFAVVYGPVYADDIPAFLQADLQATPAMRRIRFSWHERLAVAPLELVLYIKKMLLLGLALLLVSVPTADHFW-PTLWQRGGQVFLLFVLTGGLASLLGPLLLPWLPTRAFSIKGACLGAAIAVILGVVGPTWSVLRTAAWILLLAAGASHLLLKFTGSTTFTSPSGVRREVRVALPVQITLGAAGLVAWTAAGF------KYLSKDISLQLDVDRCIGCKMCTVVCPHEVFAIENKKARILDRDACMECGACALNCPVTAIAVASGVGCAEAIINGLLTGKETCCGGDACC
>Ga0101725_102010
--------------------------------------------------------VLVSANYKLSFDCLREALPGKALWILVLDTKGINVWCAAGKGTFGTEELVRRLQSSGLERVVKHRRLILPQLAAPGVAAHEVRKRTGFTVSYGPVEARDIPAYLDAGMKATEAMRRKTFPFRDRLVLIPMEWVPALKPLILLSLFFLLAGGVAGGPSWMSLALDSGLFMVFALLGAFLAGTTITPALFPWLPGRAFSAKGLYPAWIVVLILLYFRLTSRVLDSFAVLFLVPAASSYLAMKFTGSTPITSLSGVRKEMRWALPLQITGGLVGLGLWLAA-----ETLLYLENVVTLQLDPGKCVGCGMCLEVCPREVLKMEKGRVRIVHRDSCIECGACSRNCPTGAFTVGTGPGCATAVINSMLGRKGDCCCC----
>Ga0116104_1005879
------------------------------------MGHTVEPGLYPLGNPTPDSDVFVSANYSLSFDALRSALAGRDAYILVLDTKGINVWCAAGKGTFGTDELVRRIQSSGLSGIVRHRKLILPQLSAPGVSWPDVLRRSGFLVEYGPVRARDLPEYLENR-KAIPSMRRVEFPIRDRLVLIPVELVMAFKFMVIPAIVLGFLVSWLI---------------AAELVLAVLTGTVLFPILLPWLPTKDLSTKGLILGFLVMTPTAILGAGAQLAVAAATLLIFPPITAYLALNFTGSTPFTSRTGVKKEIFRYVPGMAAMAGSGAVVAIIT------------QENTLRYYPERCINCKRCTQVCPHAVFAEGEARAELAKPSECMECGACALNCPTQAIEVQSGVGCAWAMINAALRGGDMDSCSC---
>Ga0118657_10199181
--GSIQTAVGDIPKISSDLSWPDRWGSIKARWGVGRMHYTVDPGLYALGEPNERSPVLVTANYKMSFDRLREVFSNRQAWILVLDTKGINVWCAAGKGTFGTDELVRRVEFSQLNRVVSHRELILPQLAGPGVAAHKVKKIIGFKVIFGPIQATDLPDFLDAGMKATPRMRRKLFTMYERAVLIPVELVSALKWSLLILPAFLLLGGLGAPSGFWNGVLNEGVFAILNLLGALLAGAVLTPILLPWIPGRAFSQKGLIVGLMITVFITLFNIRQDNMNVLAWFFLTPALSAYLAMNFTGASTYTSLSGVRKEMRWAVPLEVVGGVAGLTLWVGSRFV-MEKMIYLKNVVTLQLNEKKCSGCGMCTVVCPHAVFIMNNGRVRIENRDACMECGACAMNCPTEALTVQAGVGCAAAVINSALGREGSCCCV----
>Ga0163209_1027621
--------------VRASWTRGDRWGEIRVRWGIGRMRYTVEPGLYAIGDPTPVSPVFVSANYKLSFDHLRRGLAGIDGWILVLDTRGVNVWCAAGKGTFGTAELVKRIRETRLEEIVSHRELIVPQLGATGVAAHLVREASGFRVVYGPVRARDIAAFLAAGQRATPEMRRVRFRIADRLAVVPVELGQWGKYAVPVALVLGVLSGLRPGGWSSAALAGTGPRAAAFILSAWLTGAVLTPVLLPWLPGRPFTVKGAVLGALVAIGAIVLQATPQRVDAAAWLLMLPAISGFVAMNYTGASTFTSLSGVKQEMRYAIPAVIIAAAVGLGLWVLARFL-----TYLPDVVTLKLDETKCNACGLCVAVCPHGVLEIRERKARIVDRDQCIECGACAMNCAPGAITVRAGVGCATGILLAQLGKSGDCCCS----
>Ga0068711_1000357
--GFVATPASPTPRVRTRPDAQDRLGTLMVRVGIRRMAHLVTPGLYCVGEPDPASPVLVTANYKLSFDALRFALHGHSAWILVLDTRGVNVWCAAGKGTLSTDEVVRRVQSSRLAEVVSHRELVLPQLAATGVAGYKVRRATGFSVAWGPVRAADLPAFLAADRQADEPMRRVSFTLAERLVLAPVELALALKPLAVALAVAFVLAGVGPGVFSLAAAVTRGAWLGLALLAGVFLGCLGLPALLPWLPGRLFSVKAGLLGLAGGLLLAVLVPA-GGLERLGLALVATAVASWLGMNFTGCTPYTSPSGVEWEMRRAMPAQALALLAGVAAFVVGA----KDFRYLEDKATLALNRDLCVGCGACATVCPHGVPAIEGGKARLADPGACMECGACAMNCPTGAITVTPGVGCAAYIISAWMHQAGIRSKS----
>Ga0114946_10013397
----LETPAGTLPRISSTLSRRDRLGNLLVRCGVGRMRYLVEPGLYALHNPGSDSPVLVSANYKLSFDHLRCQLAGVDAWILVLDTDGINVWCAAGKGSFGSANLISQLAASRVAQVIRHRRLIVPQLGGPGINARLVEKNSGFKVLFGPVEAADLSVYLAAGLQATPAMRRKHFPLRERAVLIPVELVLSLKWLLPLLLLLAALFFLGGEGWA-----AFAALAAGGIVVAVLAGQALTPLLLPWLPGRAFAGKGLVAGLAGAALFLGVASGLGGFDYLAWLAVIGALASFLAMEFTGSSTYTSLSGVKKEIRLALPWQIGGGIGGLLLLLAGR----SEMRYLAGVSTLELDQDLCVGCGTCLEVCPHEVFAVEGKKVRVRDRDACMECGACRHNCPVAAIRVEIGVGCTQAIFNGA--------------
>Ga0102494_104534
-------------------------------------SYLVPAGIYAVGDPTSQDPVIVTANYKMSYDILRSKLAGRNVWILVLETNGVNVWCAAGKGTFGTRELVLRIEETSLSHLVSHRTLIVPILGAVGIAAHEVRSLSGFEVCYATIRAGDLPEYLDNGMITTARMKQLTFTLRERLVLIPVELMLSLKPLALIGFLLLIVPLLLG--F-----PSTGFRMVVAFYAAVLTGTAVTPILLPWLPGRHFSFKGAVAGLALVLGYCILKSDHNVLITLAAFLILPAVSAFYALNFTGCTPFTSSSGVKKEMRTALPLIGGSVLLGIFLAVAG-----EGFRYLDQVTSLKLDADVCIACGRCTEVCPHQVFEDMENSVRLKDKDACMECGACMRNCPVSAIRVDVGVGCATGLIHEWLRSMKLSKSSGSC-
>Ga0099364_10201109
-----------------------------------------DPGLYSMGKPTNESPVFVSANYKLTFDTLRKNLDGVDCWLLILDTKGVNVWCAAGEGTFGTDELVERIESSELAKYVSHKKLILPQLGATGVSAHKVKSASGYDVDYGPVRASDIRKYMEAGHQATKEMRTVKFTLWDRLVLTPMEFIPALKYTLPIFGVMLFANQYTVNPFD--------KTDMVNSLGAVFAGSVLTPALLPYIPGKAFAWKGGLVGLACTATILGVTGKGYKLLSVGSLLLYPAISSFLAMNFTGASTYTSPSGVNKEMEKALPFIVGAFVLGTALTFG-------KHSYLKNVTTLALASDKCIGCGRCTEVCPHGVFDLVEKKALVTDRDACMECGACAMNCPVSAIEVDAGTGCAAAIILSWFTGKDPACGC----
>Ga0116242_10479604
---------------------------------------------------------------------LRRSLTGMDAWILVLDTGGINVWCAPGKGTFGTAELVNRIKVSRLAALVKHRRVIAPQLGAVGVDADAVKRETDFAVRFGPVRAADIPAYVAAGYKKTDAMRRVRFTVLDRLALTPMELRPAVKPYLVFALTMLVLSGLAPEGILFRQALNGALPLLVLGLAALFAGAVVTPILLPLIPFRSFAVKGLVAGIAVVVPTVLMFAGADIALLTASYLFFPLVSSYLALQFTGASTYTGINGVKKELRYALPVYIGGCVVSALALIVH--------KYLKNVSTLAYTGEKCTGCGRCVEVCPHAVFGMSGGKAVLVDRDLCMECGACQRNCSASAITVDAGVGCASAIIRGRLTGGEPVCGC----
>Ga0082212_10017074
--------TGSVPEISTTLSLNDIFGAWKVRWGIGRDNYLVDPGLYAIGKPDATSSVLVSANYKLTFDTLRKNLTAFDCWLLILDTKGVNVWCAAGKGTFGTDELVNRIEETGLTEIVEHRKLIVPQLGATGVSAHEVTKRTGFSVVYGPVRAKNIKEFIEADCKATKEMRSVKFSFWDRLVLTPMELVEAAKVSLMVFGVLFLLNLFARRPFG--------PTDFIAYSAAVLVGAVITPVLLPFIPGKAFSFKGWLLGVITTAFIAYTWFPPLLLLGIGYMLALPAHSAFLAMNFTGASTYTSFSGVIKEMKVAVPAIILSLLAGVVLILIKTFI---KHKYLKNVQTLRLSHDKCIGCGKCTEVCPHNVIGIENSKAVITDKNSCMECGACAKNCPVSAIKVDANVGCAAAIIFGWLTGKEPSCDC----
>WOR8_10008463
--DFMDTPVGSVPRVKTHLDPVDHIGNVAVRWGINRDHHAVAPGLYCVGKPDRESPVLVTANYKMSFDVLRKQMAGLNAWILVLDTRGINVWCAAGKNLFSTQEIVHRVKLARLSHLVNHRRIILPQLAATGVAAYRVKKDSGFKVIWGPIRARDIIRFLENGMHADQAMRRVTFSFMERLTLVPVELSALIKPTLWALLIIFIVSGVGSHIFTFSGAWSRGFMVAVAYAAGILAGALAAPVLLPWIPMRAFAAKGAITGLVGGIAVIFIFKASNVWAAPALILITTAISSYLAMNFTGSTPFTSPSGVEKEMRKAIPLQLGAVVVAVVLWVGSAFV-MENFRYLRGVSTLELDVPACIGCGMCELVCPHGVFAVADQKAKICDFDGCMECGACAKNCPASAIRVTPGVGCASYIVQTWIRGKNATV------
>Draft_10668437
--GWIETPAGRVAQISTDLIFADRIGAWLVRWGIGRLSYIVPAGLYAVGCPTAKDPVVITANYKMSYDILRKTLAGRNLWLLVLETYGVNVWCAAGKGTFGTGELVRSIEAADLSRVVCHRRLLVPILGAPGIAAYQIREKTGFEVRYATIRAADLPEYLDNGMMTTPRMRQLTFTLRERIVLIPVEIMLSLKPLVVIGFLLYIIPTLLG--Y-----TAGGIVLSIAFLVAALTGIAITPALFPWLPGRYFSCKGAVAGIIVVLAFVYFSARHNAWFGLAAFLALPAVSAFYALNFTGCTPFTSRSGVKKEMRIAFPLMGAGILAGTILAFVGCFF-MKRFRYLNKVTTLELDTSICIGCGMCVEVCPHQVFIIENDGARLQDIDACMECGACMRNCPVSALHVDAGVGCAIGLINEWLRSTKLSTTGG---
>Ga0066630_1013498
------TGGGDIPVVDTKLLLADKLGSWKARWGIRRMNYRIVPRLYAVGRPSETSPVFVTANYKMSFDRLRSQLDGIDGWILVLDTKGINVWCAAGKGTFGTDEIVRRVNAVGLHKIVNHRRLIVPQLGAPGVCAHLVKERSDFHVFYGPVRAKDIKTYLQSGMKTTPQMRRVTFTFAERIVLAPVDIVGSLKYALFISACLLLLSGLGSGLYSLDRVAAYGIVNAILLLVAALGGAVLPAALLPWLPGRAFSVKGAWASLLPILGLILLAWQRNWYSVTAWLCFIPAVTSFIGMNFTGSSTYTSLSGVKKEMKFAVPTQISVAALGLILWTTGLF-----LRYLPDVTTLELSVEKCNGCGICLQVCPHAVFSLENKKAKIVDRDACMECGACALNCPQGALAVSAGVGCAQAVLIGAIRGKGPSCG-----
>Ga0066602_10002964
--EFLNTPVGPVGRVSSVWTWKDRLGAMAMRLGIGRMNYAVPPGLYASGNPTKESPVFVTSNYKLTVDHVRRAVGVLDGWLLVLDTRGVNVWCAAGKGTFGTEELVRRIALCRLSELVSHRTLIVPQLGATGVSAHEVFAASGFKVVYGPVRAADLPRFMADGMKVSQSMRTVTFRLGERLAVVPVEVVHWAKWLAILFAVCSIAAALGSGDYS----LHSFLRSGLRLVTAFLGGVLLGPVLFPWLPGRAFALKGLWSGLLTLPVLFLLGNGMEILQSAGWILLVLSMSSFLMLAYTGSSPYTSLSGTRIETRLGFRFQSAAVLLGILLLFS---------LYLKDVVSLRIDAEKCTGCGFCLNVCPRGVLALKNRKAVVVVKDACLECGACAKNCPAGAVTVQTGVGCATALLQGN--------------
>Ga0062383_10001046
--GWLATAAGNVPQISTTLTLSDHLGACKARWALNRMNYIVPAGLYAIGTPTANDPVAVTCNYKMTYDIVRRELTGRNVWLLVLETFGVNVWCAAGKGTFGTEELVKRINLSGVSRVVNHRRLLLPILGAPGVAAHEVTSRTGFSISYATIRANDLPEFLDNGMTTTPGMRELTFTLYERLILVPVELLMALRSATAIGIAILLLGLILGN-------AATGVTLSLAYLGGMLTGVVAGPLLLPWLPGRSFAVKGAVAGVLWSIVWYRLSGGTSTTATIAAFLALPAISAFYTLNFTGCSTYTSRSGVKKEMRLSLPVMGGAIAASMLLLLASRFM-MKGFRYLSNVATVKLDQATCVGCNRCLEVCPHQVFSVTTRKAAIIDANACMECGACARNCPAAAITVDAGVGCASGIINEWLREHNLRGASS---
>TBL_comb47_HYPODRAFT_10000030
--DQIKTSSGTIPVVPTTWSFRDYWNTIKVRWSVGRMNYTVIPGIYAVGRPDRDSRVFVTGNYKLSLDHLRRALSGMNAWILVLNTKGINVWCAAGKKTFGTDELVSRIGKHELGKIVNHRKIILPQLGATGVSAHKVMEQTGFTVIYGPVKAEDIRAFVNSGLKATQAMRTVTFPLVDRLTLIPVDIFYGKYYMLIIPCLFFIVSGLNSNGYSVDLAISNGGRAVVNLFAAYLGGCALTSALLPWIPFRRFSIKGLIIGVLTAIILLLGFLGTGFLEIISWFLIITGISSFMAMNFTGSSTFTSLSGVQKEMKTALPLQITFAGIGLLGWIISRFI--NRLVYLKDVVTLELDAEKCNGCMMCTVVCPHDVFLVESRKARIQNKDLCMECGACQLNCPEGAIHVKSGVGCAAGIINGILRGTEPTCDC----
>Ga0102851_10059315
--GTLMTSEGAIPVISTDLTRSDYWEHVKCRTSAFRNNYTVKPGLYAVGSPGKNSDVLVSANYKLSFDTLRKALKGLNAWILVLDSKGINVWCAAGKGTFGTDGLIRHISITKLDRVVNHRRIIVPQLGAPGISAYDVKKAAGFKIYYGPVRAEDVSAYIAAGYKATREMRTVNFPILDRLILTPMEIKPAMKYYPWYALVMLAVMGLQPGGIFFKDALTGGSPFLLLGLISVLAGALLTPVLLPFVPFRSFAVKGWITGILSVFLSSKFIAMIGHLNTVFTYLFFPLASSYIALQFTGATTFTGMSGVKKELKIFIPLYILGIVVSLVLMLVYKF------KYLSNVVTLEFFPDLCVGCGMCIEVCPHGVFALENKKAVILDKNRCMECGACAGNCAFGALNVDKGVGCAAALITGMISGGEPSCD-----
>Ga0102541_1163489
---WLQTSVGRVPQITPELKFVDHLGAWRVRWGISRSSYLVPPGLYAIGTPGPDDPIIVTANYKMSYDIVRSNLAGRNVWLLILETFGVNVWCAAGRGSFGTAELVHRLRKLDLERLVSHRTLILPILGAPGVAAHAVVKETGFKVRYAAIRAADLPEYLNNGMQTTPDMQRITFSMRERLVLTPVELVLSLRALLPVFVVLFLAGWFLADA-------AVGAMVCLALLGAVFAGTVVMPVLLPWLPGTFFACKGLLIGLVLNAVFVLSTGQLGLPAAAGSILALTVVTAYCAMNFTGATPFTSLSGVRKEVRIALPTMAVSLFSAALLWGW-------GFCYLKHVATLKYDSERCIGCGRCAEVCPHQVFVMETDRATLVDFDACIECGACARNCPVSAIVVDAGAGCASGLISEWLREKKLKQG-----
>Ga0123356_10403076
-----------VEQVSTAWTNKDLFSTIKVRWSIGRMNYMVTPGLYAVGNPDKESDVYVSCNFKLSFDHLRRALHGMNAWILVLDTKGINVWCSAGKGTFGTKELAFRIKEHQLEEVVNHRKIIVPQLGATGVSAYKIKEEAGFKVIYGPVKAEDIPAFVANGYKASPEMRKVTFNLWERMKLIPVELFYAKYYLILIPAIFFILSGLNPHGFSVDSSWSNGGKAIINLCVAYLSGCVLTPILLPLIPFKRFSLKGLVIGWLMAILLLYFFLGASVFEIISWFLLIGGISSFMAMNFTGASTFTSLSGVQKEMKISLPVQIFGVALGFIGWIITRFI-MNELTYLKNVITLQLDSEKCNGCAMCTIVCPHAVFTIKDKKSIIQHKDFCMECGACAMNCPTNAVTVKSGVGCAAGIINGLLRGTEPTCDC----
>JGI20165J26630_10009992
------DNAGDVPVVSTTLSFTDHLGAWKARWGIGRMDYTVNPGLYAVGNPDNESPVFVSANYKLTFDTLRKNLDGLDCWLLILDTKGINVWCAAGKGTFGTDELISRIESSELSKYISHKRLVLPQLGATGVSAHEVKSRSGYDVKYGPVRAEDIKKYIDAGYQATKEMRTVKFTMWDRLVLTPMELLPALKIALPVFGVMLFANQFTKKPFN--------KQDFAGYAGSTVAGAVVTPALLPYIPGKAFAWKGWLVGLGVTAGILGLTRKGNRLLSAGHLLLFPALSSYLAMNFTGASTYTSPSGVNKEMKKALPWIVGAAATGAALTLGV------KHRYLENVTTLAYDAEKCVGCGRCTEVCPHGVFDLKNRKAQVIDKDACMECGACALNCPAKAIEVSAGVGCAAAIIYSWFTGKEPTCGC----
>Ga0172420_10001752
------HNRSGVKPVSNRLTLTDRLGHFLARWGYRRMGHRVEPGLYSQGKPGPDSPVFVTANYTLSFDALRSAL-TMDSYILALDTKGVNVWCAAGKGTFGTEEIVDRVESTNLAQIVSVRKLILPQLGAPGVAAHMVKKLCRFKVEYGPVYAADIPEYMIER-KATPEMRRVRFTLGDRITLVPLELVHVLVPTLAVACLLYILAGPLA---------------ASSAIVASFTGAVVFPILLPWIPGRDFSVKGLVLGVVAAAPFAVISFSSSLGWALCYLVGMPPVTAFLALNFTGSTTFTSPSQVKREILNYIPAMAWMFGVALVMATALS---------TQNTNTLRYEPDLCINCEMCVIVCPHAVFAPNGGVVKVADGESCMECGACQVNCPVDAIKVDSGVGCAYALMWSAIKGGDSP-------
>WSSedL1C_c10000324
------------------------------------MNYKVLPGLYAVGNPDNNSPVFVTGNYKMSFDHLRKNLKTLDAWIMAIDTKGINVWCAAGKGTFGTTEIVNRIAKVHLAEVVSHRLLILPQLGAPGVSAAEVQKLSGFKVSYAPVRAKDIPEFMKAGQKATPKMREVRFNLWDRLILTPIELMPLAKYMVVGFMIIFIINLIGAGWAEFLKVFYRTLIDLIPYLGAILVGTVLTPILLPLIPVREFAWKGWILGLLWTAFYIWHAWFISWKQIITYILILPPISAYLAMNFTGASTYTSLSGVVKEMGVAIPAMLISVGIGILFLAVKVL----KHQYLKNVVTLEFVQQKCIGCGNCQEVCPHNVFKLEMDKAIIQDRDACMECGACAKNCPPQAITVKAGVGCAYGILLGKLRGTEPTCGC----
>KVRMV2_101224558
----RETPAGPVPRVRTSLSPADRLGSWRARWGWGRMHYHVEPGLYAAGAPGPETPVFVTANYKMSFDRLRVALAGRDGWILVLDTKGINVWCAAGKGTFGTDEIVRRVAEVRLDAIVSHRKLVVPQLGAPGVAAHEVKRRSGFRVVYGPVRAGDLPAFLDAGMKATPGMRRVRFSFRDRLVLVPIEVVGSAKYLLAAAVLLALVGGLEGRGYALGRAAAAAPAGVLPLLAGYLAGAVLTPLLLPWLPGNAFALKGVWAGALLALVLALSGAGAGQVAAVGSLLLLLGVASFLGMNFTGASTYTSLSGVRREMRFALPAQGGAVAAGLVLSIAAR-------RYLPGVVTLALDPARCNGCGMCVVVCPHRVFAVEEKKARIEERDRCMECGACASNCPTGAVTVRSGVGCAAAVLTGKLRGTEPTCGCS---
>Ga0082212_10086982
---------SGVTVVSTTLSVKDYIGACKVRWGIGRYNYKVETGLYAIGKPDASSHVLVSANYKLTFDTLRKNLSALDCWLLILDTNGINVWCAAGKGTFGTDELVGKIEETGLKDIVEHRRLIVPQLGATGVYAHEVAKKTGFSVVYGPVRANDIKGFIGSNCKATKDMRTVNFSFFDRLVLTPIELVEAVKFSLVIFGIMFLMNLFAVRT--------FGILDFIIYFAGIIAGSVLTPLLLPIIPGRALAFKGWLLGAICIAFIAYSWTQPHLLLGIGYTLVLPAYSSFLAMNFTGATTYTSYSGVMKEMKFALPAIIFSFIAGVVLILIKTFI---KLRYLQNVQTLQLYSDKCTGCGMCAEVCPHNVFSIENDKAHITDKNSCMECGACAHNCHASAIKVDAGVGCAAAYIYGWLNGGEPSCDC----
>Ga0081592_1023327
--GTTATPVGPVPQVGTELTRQDLYGHYLVRWNIGRDHFTVEPGLYAVGTPDADSPVFVGANYKMSFDLLRQALTGRDGWLLILDTRGINVWCAAGKGTFGTEEMIDRIKASRLEAVVNHQQLIVPQLGAPGLAAHEVKKYSGFRITYGPISLKDLPAFLDNGMQATSAMRRKAFPLRERIVLVPVELMQGLKQGIPLILFFFLTAGLAGREHFAEAALVHGLPPALAVLIGIISGTILTPLFLPRLPGRAFSFKGAIAGSSFFVLLFTATHGYSHLEQISWLLLTLSISSWLGMAFTGASTFTSLNGVKKEMLRAMPLQFIGLVAGIISWGI-----MEKFRYFEDVVSLELDTDKCIGCGLCTIVCPHGVFSITKHKARMVARNQCMECGACMRNCPARAIMVEAGEGCVRGVINELLGIE----------
>Ga0137338_1000103
----VSTPGGPAYKVSTDWTRADYWGMIKSRAGAFRMHYSVAPGVYAVGEPTKDSDVFATANYKLTFDIVRRELRGLNAWILVLDTKSINVWCAAGKGTFGTDELVSQIKETRLEELVGHRRIILPQLGAVGVAASAVQKQTGFRVSFGPVRAKDIPAYVRSGYKKTKEMSTIRFPILDRLILTPMEINPAMKKFPWFAAGVLLVFGLQPAGILYKQAWSGGLPFLLLGLLSVFAGAFVTPVLLPFVPFRSFALKGWVVGMLAMVFATQVFDMKNALLMIMTYSFFPALSSYIALQFTGATTFTGITGVKKELKIGIPLYIGAAAISLVFVVVFK-------KYLANVATLKYDSDKCAGCGRCVEVCPRGVFVMRDKRAAVTDTDLCMECGACAKNCDFGALSVNAGVGCAAAIITGMITGGEPTCGC----
>Ga0123353_10114841
--------ETAVRTASTTLTPKDRWGTVKARLGIGRMDYTVEPGLYAVGEPDSESPVFVSANYKLTFDVLRKNLDSLDCWLLILDTKGINVWCAAGKGTFGTDELVHRLESTELSKFISHNKLVLPQLGATGLSAHEAKRRSGFDISYGPVRAEDIKEYINAGYEATKEMRTVRFGLWDRLVLTPLELLPALRYSAPVFSVMVFLNKFAAKRFD--------RTDFAANAGAIVSGTILTPALLPYIPGKAFAWKGWILGLGCTAGILASLKKGSRLSSAGSLLLYPAISSFLAMNFTGSSTYTSPSGVNKEMKKSLPFIVGAAAAGAALTLGV------KHRYLENVTTLAFDAGKCIGCGRCTEVCPHAVFCMDDGKAQIIDKDGCMECGACALNCPAEAIEVSAGTGCAAAIIMSWFTGKEPVCGC----
>Ga0182027_10000807
---------TVVPLVSTELNSSDFFGAVMVRWGINRNNYRVSPGLYAFGSPDPESDVFVTANYKLSFDALRKNLSGENGWILVLDTKGVNVWCAAGKGTFGTKELVNRIRLVSLEKVVNHKRLILPQLGATGVAAHKVKEETGFNVHYGPVRASDIKKFISDGYRADRQMRRVTFGFKDRIKLIPNDFIYGKFYLLGAMAVLFLISGLSGNGISYKDFSGEGGPAILKVFLAYISGIVITPMFLPYLPARQFSLKGFYAGGVVFLILLSKFTGRNIFEIISWFLIMTAISSFLAMNFTGSSTYTSLSGVKKEMKISVPFQIGFAVIGIVLQVVGKFI-MKDLLYLPDVVTLSLCEATCNGCGICIKVCPHEVFELSGKKAHIVRRDYCMECGACALNCQVNAITVKSGVGCAAGIINGILRNSEPTCSC----
>JGIcombinedJ21913_10000438
-----------VKKTTSEITFKNKLDHFLARWGWRRSSHLVEPGIYAVGDPGADSPVLVTANYTLSFDALRSALAGTDAYILVLDTKGINVWCAAGKGTFGTDELVSRIEQTGLADVVETRKLTLPQLGASGVSGYKVKERSGFKVEFGPIRAEDVPEYLRLG-KATDEMRRMRFPLKDRVVLIPVELVNATIPVAAGTLAMMLLDGTTGG---------------IGMAASSIAGLVLFPIKLPYLPGREFSLKGFVLGGLTALPFAVFAPGRRALHALSYMLIFPSTTSFLALNFTGSTPIASKSGVEDEIYKWIPVMAWTAGAGATIAI---------------RNTLEYDAEKCNLCGTCIDVCPHAVFERGDKAIVLADPDACIECGACMINCASGAVQVDSGVGCASAMIVAALTGKEATCGDS---
>Ga0068713_1002047
------------------------------------MNYKIDPGVYALNEPGPESPVFVTANYKMSFDRLRAAVPERSAWILVLDTGGVNVWCAAGKGAFGTEELCRRVQGHGLDRLVTHGTLVLPQLSAPSVCAHEVKRRCGFRVAYGPVRAGDLDAFLSNGMKADPEMRRKTFDLWDRVVLIPVELVSAVKIGILAYAVLFLAGGLGGEGYG-STALASGGTTAWALAAAILAGAVLAPILLPYLPGRSFSVKGFAVGVVSALGLVALEWDQGRLEMAGWVLVIPAAASYLAMNFTGASTFTSLSGVRKEVRRALPLQIAGGAVGLGLWFAARFL--RTWRYLPDVTSLRLMEDRCVGCGQCLEVCPHPVLEKFDGRVRIVDRDACMECGACARNCPVQAITVDPGVGCAAAVINTALGRTGDSCCH----
>JGI20164J26629_10000944
------CATKPIPVVSTSLSSKDILGALKVRIGIGRMDYRVEPGLYAVGKPNNDSPVLVSANYKLTFNTLRKNLVDINCWLLILDTKGVNVWCAAGKGTFGTCELIHRIEAARLSEIVTHRRLIVPQLGASGVNAHEVKRCTGFSVTFGPIRASDIKAFLSSGFQATKEMRTVKFTFWDRLVLTPVELVEAAKKSLSVFGVLFLINLIAAQPFS--------VYDVAAYVGAIIAGTVLTPVLLPCIPGKAFAWKGWILGLCWTVFALWLFTPDSWLLAAGYLLLLPSVSAYLALNFTGCSTFTSPSGVLKEMKIALPLIVSASIIGVVLILIHKLM----LRYVKNVVTLSLDAKKCTGCGMCMEVCPHGVFNLDEGKVRIIEKDLCMECGACALNCPTDALTVNASVGCAAAIIKGWITGGEPSCDC----
>JGI24701J34945_10009709
--------ETSVQTVSTSLSLKDILGAWKVRWGIGRMDYTTEPGLYAVGKPDGDSPVLVSANYKLTFDTLRKNLAGLDCWLLILDTKGVNVWCAAGKGTFGTDELVSRIESVCLSDIVTHGKLILPQLGAPGVSAHEAARRAGFSVIYGTVRARDIKAFISSGYKATKEMRTVKFTLWDRLVLTPMELVEAAKISLTVFGVLFLINLFAARPFG--------MGDFLAYVAAVLIGAVITPVFLPFIPGKAFAFKGWLLGVIGTAYIAWGWAPPFMLLGIGYMLALPAYSAFFAMNFTGASTYTSPSGVLKEMKIAVPLIAVSLLAGVILILIKTFM---KHKYLENVTTLAFSAEKCVGCGRCVEVCPHSVFDLDDGKARIIEHDLCMECGACALNCPVEAISVNAGVGCAAAILISWFTGKEPACGC----
>Ga0079306_1000102
--GTIDTAVGKIPRVSSVWSRNDVWSTIKVRWNLGRMNYRVEPGLYAIGQPDENAAVYVTANFKLSFDDVRRALHDLNAWVLVLDTKGINVWCAAGKGTFGTEELCNRIRISQLHQIVNHRRIIVPQLGATGVAAHLVKNETGFQVVYGPVRAEDIKDFIASEYRATAEMRKMIFPLQERIKLIPVELSFGQYYLVLVPALIFVLAGLNSNGFSVDLAWVNGGRAILNLLIAYVAGCVLTPVLLPWIPFRRFALKGLLLSWISASVLYFGFLGSNVFEMISWFMIMGGISSFLAMNFTGASTFTSLSGVQKEMKTALPLQIGFASVGFIGWMITRFI--SDFVYLKNVVTLQLDQQKCNACRMCVNVCPHNVFAVADKKAHIQNKDQCMECGACEKNCPEGAISVRSGVGCAAGIINGLLRGTAPSCDC----
>Ga0123573_10014583
-TGKIETEIGPIPVVSSTIDSKDKWGHFKVRSRINRMKYTVDSGLYGLGRPDRSSPVFVSANFKLSFDILRKELAGMDAWILVLDTKGINVWCAAGKGTFGTGELVNKIVDSGLSRIVSHKKLIIPQLGAPGVAAHEVARKTGFKVVFGPVRASDIPAFMEAGMKATSEMRRVRFTLADRLLLTPIEIVGLLKPVLILGAGLFAVDLLGLEVFS--------IKGFFPFVGAALVGVVLVPLLLPWIPGRAFAFKGWILGIFYTVVVCVLSAHPDWIQTLVYFLILPTLSSFLAMNFTGSSTYTSLSGVIKEMSYAMPFFFVTGFTGLTILILKAFL---EHRYLKNVVTLEYHREKCTGCGLCADVCPHAVFRMDNGKAELMDRDLCMECGACAKNCAFSAISVRAGVGCAAAIWMSRLKGKEEPCCCD---
>Ga0136851_10041231
--GAVDTPAGKVPRIEAALEWSDYWGSFKARWGVGRMHYALDPGLYALGSPDPKSPVLVSANYKMSFDRLREALPGQNAWILVLDTRGINVWCAAGKGTFGTEELVHRIEVSQLAQVVSHRELILPQLAGPGVAAHQVKKLSGFRARYGPIEARDIPAFLAAGLKATPRMRKKTFGWKERAVLIPVELVEALKGMLLVLPLFFFLGGLGGPGGYWANVLDHGILACAALLSALAAGAVLTPLLLPWLPGRAFSVKGLWLGLIMAALLVVFRMGSGVMEAVAWVCLIPALATYLAMNFTGASTYTSLSGVRKEMRWALPVQIAGGVLGLLLWFGSLF--MEEFTYLKNVVTLRLDQEKCTGCGMCLIVCPHTVLAMENGHVRIEKRDACMECGACARNCPSEALSVQAGVGCAAAVINAALGRDSASCCC----
>Ga0101944_10010049
------------------------------------MRYIVQPGLYALGTPDGRSPVFVTASYKMSFDRLRNGLKGRTGWILVLDTKGINVWCAAGKGTFGTAELVARIHSSGLADLVDHRRIIVPQLGAPGVSAHAVHRQSGFKVVFGPVLAKDLGEFLDAGMKAAPRTRIKDFPLRERLVLIPIELVAALKWALLPILTLAIIGGIGGREPFAAGAFQNGRFVGGAILSGLLSGAVVAPILLPWIPGRAFSTKGLVLGFISALSFLALSNWSTRFESLAAFSLILAVVCYLSMNFTGSSTFTSLSGVRREMRWSVPVQVTLAGLGLVFWVLSRVL----LVYIANVATLRLDPSRCCGCGMCATVCPHGVLLVVDGVAEIVHLDACMECGACANNCPSGALQVEAGVGCAAAVVNSILGRTDPSCCC----
>Ga0180015_1005467
--GSIKTSVGAVPRISSTLVRADRWGSIKARWGVGRMHYIIEPGLYALGSPDDQAPVLVTGNYKMSFDRLREALSGRHAWLLVLDTKGINVWCAAGKGTFGTEELVRRVEFSGLAHIVAHRQLILPQLSGPGVAAHKVKKLSGFKVIYGPIKATDLPAFLDAGLKATPEMRKKSFTTRERTVLVPVELVNTLKWDLIILPLFFIVGGLGGKEGFWAGAFNHGLFAVIALLSAVAAGVVLTPILLPWLPGRAFSVKGVTLGLITAIILTAFRAGDFRAEILAWFLLVPAITAYLAMDFTGASTYTSLSGVKKEMKWALPMEIAAGATGLSLWLGSLF----KLIYLKDVVTLELDLEKCVGCGMCLVVCPHEVLSMNNGHVRIENRDLCMECGACARNCPTDAVTVRAGVGCAAAVINTALGRDASSCCC----
>JGIcombinedJ43159_10075039
-----------VPLISTNIEFNDFLGAVMVRWGINRNNYRVNPGLYAVGTPDKLSDVFVTANYKLSFDALRKNLSEISGWILVLDTKGVNVWCAAGKGTFGTKELVNRIKLTSLERIVSHKRLILPQLGATGVAAHKVKEETGFNVHYGPVRAADIKRFISEGYRADKEMRRVTFGFKDRIKLIPNDFMYGKFYLLGALALLFLISGLSDKGISYRDFAGDGGPSILSVLLAYIAGIVITPMLLPYIPGRRFSFKGFYSGALVFIILFLLLTGSNIFETLSWFLIITAISSFLAMNFTGSSTYTSLSGVKKEMKFSLPFQIGFALVGIILQVIGK---MKELMYLPDVVTLSLCEDTCNGCGMCIKVCPHDVFELSGKKAHIIRKDYCMECGACALNCQPNAIKVKSGVGCAAGIISGILNNSEPTCGC----
>Ga0118677_10056832
---AVETTAGAIPRVATRWDWRDTFGAWRVRWGIGRMRYTVAPRLYAVGRPGPDAPVFASANYKLSFDHLRRALAGMDGWVLVLDTRGVNVWCAAGKGTFGTAELVRRIQAVQLDRVVSHRRIILPQLSAPGVDARLAAQESGFTVVFGPVYARDIPRFLTEGNRLPLACRRVQFTWRERLAVAPLELVIHARGLLAVGLALSVLACLGPHGFDGARVRAQALPALVLWLATYVLAGFLGPLLLPWLPTRSFAIKGAWLGMLLALSGALLWGAWSFWRLSAWILTVGAGASFLLLNFTGCTTFTSPSGVRREVRLALPAIIACGLGGLALWTWA-------MRYYARHLSLALDADRCIGCGLCATVCPHGVFGMAERRATLLDRGACIECGACALNCPVDAIRVASGVGCAQAVINGLLTGKETCCGEE---
>Ga0153916_10204549
---------HEIKKTTSVLSRADKWDHIQVRVGYHRAFHRVEPGLYSLGNPTSDSSVFVTANYTLSFDALREALKGEDCYILVLDTKGVNVWCAAGKGTFGTEELVSKIGSVGLAEIVAHRKVILPQLGASGVAAHEVKKRTGFSVEYGPVRAEDLPDYLRTH-QATEAMRRVRFDLRDRAILVPVEVTNSLIWAIPVPIILFIVGGIWF---S------------ILALTIFLAGVVLFPLLLPFLPTKEFASKGMFLGIIAGLIVGAAQLSTNWSQLIVYPLLVSPLVGFVSLNFTGASTYTSRTGVRKEIFRFIPIIALMLISGLALLAVLSV---------TATNTLKFVPGRCSNCGMCRTVCPHGVFRGGERKVEMVRGDACMECGACQRNCPTGAIVVDSGVGCAAAMIRAALRGKKEVTCGSDCC
>Ga0136851_10002285
------PSPHKIQSVSSSITLADRWDHFLIRMGVKRMEHKVEPGLYAIGNPTSDSPVFVSANYTLSFDALRSALDGIDGYILVLDTKGINVWCAAGKGTFGTEEIVNRIEVTHLHEVVNHRDLILPQLSAPGVSAHEVKKRTKFKVEYGPVRAADLPEYLKTR-QATPEMRQIRFPLLDRAVLIPVDMGYGLPTIGWMIGAIIVSSLFGVD---------YATRMSIAFIVAVLAGIVLYPLLLPWLPTRDFVSQGWILGGLVFAPFAISALWQQIGIAFAYLLTWPPVTAYLAFNFTGATTFTSRSGVAREIATYIPIMVRVYIIGLVLNVG------------SEWNTLQYDVSRCTGCGMCVNVCPHAVFAMNARVAKVVNPDACMECGACQQNCPFGAISVESGVGCAQAMIAAALRKRKQPE------
>Ga0072503_117454
-------PSPAVQHVGTGWSRADRWGAFRSRISAFRMQYRVEPGLYAVGSPDKTSDVFVSANYKLSFDHLRRALKGRDAWIVVLDTKGINVWCAAGKGTFGTEELIRRIRAVGLDRVVEHRRVIVPQLGAVGVAAHVVKKETGFRVLFGPVAAKDIPTFIDAGYRATREMRKVRFSMWDRLVLTPMELNPAMKKFPYFLVGVFLLFGLQREGILFRPAWDGGLSFVILGLVSVLAGTVFMPILLPYLPTPSFGIKGWIAGLLSTCATAGGVPLRSVLLSLVALILFPAASSYLALNFTGSTPYTGMSGVEKELKRALPLYFTALVLSALFLIIYK------MKYLKDVATLKYDPEKCKGCGRCVEVCPHCVFEMKEKRAVITDRDLCMECGACVKNCEFGAILVNPGVGCASAIINSLLFGGEPSCGC----
>KVRMV2_100071859
-EGWLDTPVGKVPQVDSRPTGQDIFGRWQMRWGIGRDRYRIAPGLYAIGLPDKQSPVIVTANYKLTFDIVRKDLTGRHLWLLVLETNGINVWCAAGKGSFGSDELIHRIKECRLDQVVDHRRLIVPQLGAVGVAAHKVSQGCGFRTIFGPVSSADLPYFMDHGLEATPAMRRVRFNSIDRLVLTPVEITNLWKVSLWTVLGLLLLGGIGPTIFSFSAMLQRGGAALGCYLLAILAGAVITPLLLPWLPGRSFALKGAEVGGAIALLIGFTTPQIGAANTMALFLALPAFSSWLGMNFTGSSTYTSPSGVEKEMRLAIPIQATALVSALISWLVGAF---SEMVYLENVSTLQLHIDKCTGCGLCAIVCPHGVFAVEGMKAAILERDRCMECGACANNCAFDAISVEAGVGCASAIVYGWLTGKEPSCDC----
>Ga0116247_10310062
------------------------------------------------------------------------AMDGGDAWVLVLDTKGVNVWCAAGKGAFGTEELVRRLDLCKVAALVEDKTVIVPQLGATGVAAHEVKQRSGFKVVYGPVWATDIPAFLAARMCATPEMRQVTFPLGERLIVVPVEAVHRLVPAALILAGFFLAAGLGRHGYR--LATEQWPALAVAVVANFVAGILLVPAFLPVLPGRALATKGAVVGLATGAALWWLAGF-RPVEGLAVLLMSLAACSFLGLEFTGCSTYTSPSGVRREMRWALPVQIGAAAGGVVLWLVARFF-----QYLRDVATLKLDREKCIGCGRCAEVCPHAVFVIEERKSRIVDLDSCMECGACAMNCPVEALDVKSGVGCATGILNAILGRGGECCGT----
>Ga0136851_10085265
--GEVETSVGGVPRVATRLMLRDRLGHWRVRWGVGRARLRVPPGLYAVGEPDARSPVLVTANYKMSFDRLRAELAGRDAWILVLDTKGINVWCAAGKGTFGTDELIRRVEAARLAAIVEHRKLVLPQLGATGVSAHRVRERSGWRVVYGPVRARDLPAFLDAGMQAAPEMRRVRFPLAGRLVLVPVELVQAAPYVLGAAAVLLLLCGLGTDGYSLGGLRHAGPRSLLLLLSAAVAGAAAAPALLPWLPGRAFSLKGAWTGLLAVLAILIVGSFDNWAETAGWLLLGPAISSFLALNFTGCSTYTSLSGVRREMRFAVPAQLTCAALGTALWLAGRFI----LRYLPGVATLTLDAAKCNGCRMCVAVCPHAVFAIVEKRARIVDADGCMECGACALNCPEEALAVRAGVGCATAILVSGARGTEPTCDCA-C-
>Ga0063011_10027023
------------------LNWRDRAGAVLVRFGLRRMSYALRPGLYAVGRPNSSSYVFVSANYKLSFDHLRTHLSGLDAWILVLDTAGINVWCAAGKGSFGTEELIQRIRETRLFQLVPRGTLILPQLAAPGVAAHEVSKRTGFKVVYGPVRAADIKSFLARGLMATEEMRQVRFNFLDRLVLIPVDLTLWLKYLFLGIVILLALRGLGLNLLH--------WPALYPYLGAIIIGSVLVPAFLPWIPGRPFAWKGWLLGLLWALWINVTASSFAWAKAMTNFLLLPAISAFLALNFTGSSTYTSLSGVV--------------------------------------TTLAYYPEKCTGCGRCVEVCPHRLFYLQDGKAAVRDRDLCMECGACRRNCPWEAIAVRPGVGCAWAIMLSELKGNKAVVC-----
>Ga0114767_10302877
-------QNTSIQTTTSRIIFADRLDHLLARLGWRRSEHRVEPGLYRLGDPDADSPVFASANYSLSFDALRSPLAGIDAWILVLDTKGINVWCAAGKGTFGTDELVHRIESSDLAGIVSHRTIIVPQLGAPGVSWVDVAARTKFTVEYGPVRADDLPEYLKTH-TATPAMRRVEFSLRDRLVLTPVEFMHAALPALAAAAALWFLAGPVA---------------SLAAISAVLAGTVLFPLLLPVLPTRDFSTKGMILGMIVSLPFAYVFGTAGVLSAAAVFLLITPVISYLALNFTGCTPFTSRTGVKKEIFSYIKVMAGMAALGVISGIILS------------ETSLSFDPALCINCGRCTQVCPHAVFTAGRTRVILDRPSACMECGACALNCPVRAITVQSGVGCAWGMIGAALRGKDMDTESC---
>Ga0070729_10038045
---------------FTKLSARDIAETITIRIGYGRYDYKVIPGLYCVGNPTPDSPVIVTCNYKLTFDMVRKELDGKDAWLLITDTRGINVWCAAGKSLFSTEEIILSAKTSRLNEIVSHREFILPQLGATGVAAHKVRKGCGFKVIYGPVWAKDLPAFIEAGNHATEEMRTVTFTLRQRAELIPVELFILGKPLCIIIMAAFLLSGIGPDIFSLSAAWTRGLAAVCATIFGIIAGNMVVPLLLPKLPWKQFSPKGALTGVIAGLINVMISSTLGMGESLALMLWTTVVGSYLAMNYTGSTPFTSPTGVEAEMRRVIPILGGAALLAMIIWVAAPFM-MKDFRYLDGVATLILNKEACIGCGMCATVCPHRILEVRDKKAKIMDFDACMECGACAQNCPTDAISVTPGVGCASYIMAVWLSDLTGKKVKSTC-
>Ga0074046_10188561
-----------------------------------------------------------------SFDILRRELKGLNAWILVLDTRGINVWCAAGKGTFGSDELIKRIQETRLQAVIDHKRIIVPQLSAPGVNARAVQKVTGFRVHFGPVYARDIPAYLSAGYRKSDEMSSVKFPLWDRLVLTPMEIIPAMKNYPLFALAVLLLCGLEPSGVIFSKAWSGGMPLLFLGFVAVLSGALITPVMLPFIPFRSFAIKGWIAGALSVIIAGHLLRIHAWVLFAAACLFFPAASSYIALQFTGSTTFTGMSGVKKELRIAVPFYIGSVVVSLILVLLYK-------KYLSNVSSLVFADEKCTGCGTCIEVCPQAVFEKSGKKVRVIDTDRCMECGACANNCEFGALEVQAGVGCASALIRSMITGGEPACGC----
>Ga0182021_10572451
----------------------------------------------------------VTANYRLTLDALRRELETRDVWILVLDTRGINVWCAAGKGTFGTDEVVRRIEAAQLDLVVSHNVVVLPQLGAPGVSAPDVRRRSGFRVVWGPVRASDLPAFLDAGMRATSEMRRVRFPLRDRMVLTPVELVGAAGIGLAIIAGTAVIGGLGPGVFSLQRALQAAIPTAVVVAATIVAGAVVTPALLPWLPGRMFALKGAEVGALAALALLPLAWALSALRLAAYALFMVAGSSFIAMNYTGTSTFTSLSGVKKEMRSALPWQVGAAAMAAVLWIAGGFI-----RYVEDVVTLEYDAEKCTGCQQCTLVCPHGVFAMDGNRAALVDRDACIECGACARNCAFDAIKVQPGVGCAAAIIGSWLGRRSEPSC-----
>Ga0181535_10000006
---------------------------------------IVLPGLHRIGNPTNDSPVFASANYTLSFDALRSALAGIDAWILVLDTKGINVWCAAGKGTFGTDELVRRIQVTGLFKVVSHRRIILPLLGAPGVSAHEVTRRSGFSVEYGPVRARDLPAYLTTY-TATTEMRTVRFPLADRLVLCPMELVHALLPMIAVAVVLYFLAGPVAG---------------LSAVAAVLAGTVLFPALLPVIPTHDFSTKGFLLGAIVAIPFAAAFARSQIIAVLVPFLIIPAVVAYLALNFTGSTTFTSRTGVKKEIFRYVPAMALTASAGTILGIVLG------------ENTLQYFPEKCINCRRCTQVCPHRVFAEGKDRAELVHPRDCMECGACAKNCPAQAIEVQSGVGCAWAMIGAALRGKDMDTEC----
>Ga0118657_10105643
--GMISTPAGDVWKIKTDWSRADHWGQIRSRISAYRMNYSVNPGLYAAGEPGKGSPVLVSANYKLSFDILRRSLSGLDAWVLVLDTRGINVWCAAGKGTFGTDELVRRVVGSGLSKIVDHRKIVVPQLGAPGVDATEVQKLTGFRVFYGPVRARDVRAYLDEGCRATKDMRTVRFSLVDRLVLTPMELNPAMKKYPFFALIVLLLSGLQPNGILFNKAWVGGVPLLSLGLVSVFSGAFLTPVLLPYIPFRSFALKGWIMGLLTAFLYMHWTGGNGQIDLWSVFVFFPLASSYIALQFTGSTTFTGISGVKKELRIGVPVYIAGSIISMLLVVIHK-------KYLSGVVSLHLSDEKCTGCGRCLEVCPHGVLDIREKKVFATDRDRCMECGACMKNCAFDAITVNAGVGCASAIINSMITGGEPVCGC----
>PRSSGFe2_Sequence0000000811
--GEVRTPSGIIPQVATKLLFSDVCGSWKARWGFNRMNYKINPGLYAVGSPDSSSPVLVTANYKMSFDMLRKELTGLNAWILVLDTKGINVWCAAGKGTFGTKELVNRINKTRLQQIVTHRTLILPQLGAPGVSAYEVARHTGFKVVFGPVRAKDVKSFISAGMKATAKMRTVRFNIWDRLVLTPMEFIQSIKITLLIFGVLFILNVFSLGTFG--------IIDFMAYMGAVLIGCVVTPVLLPFIPGRAFAWKGWFLGLIWAVAVLGLCPLFGLLKALGFLLVLPSIAAFYSMNFTGASTYTSLSGVLKEMKVAVPAIIVTIIPGVVLILLDSFI-----KYLKNVATLKLDEEKCKNCGRCTEVCPHNVFTMVEGRTVIKDINRCMECGACARNCQFGAIEVKPGVGCAYAIIRGWLTGKEPTCGC----
>Ga0031653_10005675
---SIETPIGLVPQVSSALTCRDHWGTIKARWGVGRMHYAIEPGLYALGNPGNQSPVLVTANYKMSFDRLRDALPGQNLWLLVLDTDGINVWCAAGKGTFGTEELLRRIMLSGLTKIITHRELILPQLSGPGVAAHQVKKFSGFRVHYGPIRAVDLPAYLNSGLKATPEMRVKTFTLRERTVLIPIELVAAFKAVLLILLAFFLLSGLGGPAGYWTNAMNYGLFAIVALLTAVITGAVLTPILLPVLPGRAFSIKGFIMGIITATVLLVVRSPDGRLEALAWFFLVPAFSAYLAMNFTGASTYTSLSGVKKEMRLALPLEIGTGVAGLGFWLASRVI-MRRLTYLKDVVTLELNEEKCIGCGTCIEVCPQAVIKMNTGRAWIQDRDACMECGACSRNCPTEAVSVQAGVGCAAAVINTMLGRDPSSCCCT---
>Ga0102962_1034403
--------------------------------------------------PTAESLVMVSANYKLSFDRLRAQLVGLDAWILVLDTRGINVWCAAGKGTFGTDELVARIEATRLHDVVTHRTLVVPQLGAPGVAAHQVKKQSGFRVLYGPVRAEDLPAYLEAGMTATDRMRRVQFPLGERLAVIPVELVMAAKYVLIMAACFLLAGGLGPEGYTWSGVVDAGLGSAALLLGATVLSVILTPALLPWLPGRAFALKGTWVGLAILLAVLGHAWYHGWLNLAAWCLLIPASASFFAMDFTGASTYTSLSGVRREMALAVPLQACAAAVGTVCWLVGRFV---QLRYLSDVVTLTLDVEKCTGCGMCTTVCPHGVLALENRKARIVDRDACMECGACALNCPVDALAVDSGVGCAAAIIIGALKGTAPTCG-----
>Ga0116154_10010550
--------VSEIRTTDSTITFADRLDHFLARWGWKRESHRVEPGLYRLGNPTPDSPVFASANYTLSFDALRSSLAGTDAWILVLDTRGINVWCAAGKGTFGTEELVRRIGCTGLSGIVRHRKVIVPQLGAPGISWAEVMRRSKFLVEYGPVRAKDLPEYLRTH-TATPEMRRVKFPLQDRLVLAPVEFAHTALWMIVAAAVLWLLAGPVA---------------ALAAVSAVLAGTVLFPALLPYIPTQDFSTKGLILGLIITIPFAVYFGTNNAAGAAAAILIMPAVVAYFALNFTGCTTFTSRTGVKKEIFRYVPAMALMAGIGVILVIIL----------T--ETSLKYYPERCINCKRCTQVCPHAVFAEGKDHVELTQPASCMECGACALNCPVQAIEVQSGVGCAWAMIAAALRGKDMDSAECS--
>Ga0134094_1009115
-------------GVSTSLSFQDILGFCKARWGINRMNYKVDPGLYYVGQPDANSPVLVTANYKMSFDSLRKELSGISAWILVLDTKGINVWCAAGKGTFGTAELIRRIEKTGLPEVVEHRTLILPQLGAVGVSAHEVLKKSGFKVVYGPVRAKDIPKFLENGMKADKEMRRVRFNFADRAVLTPVEAVSAVKPSLVIFGIMFLLNEVGLTKFT--------GTDLYSYIGAVLVGCVLTPMLLPWIPGRAFSLKGWLLGLIWAAGVIGIRNNYDIFMDISYLMILPAVSAYYAMNFTGSSTYTSLSGVLKEMRIAIPLIAASIGLGLVLLFAGNLM---KYKYLKNAVTLKLKAENCTGCGMCAEVCPHGVFAIDGKKARIVDRDSCMECGACQRNCPFAAIEVKTGVGCAAAVINGILT------------
>Ga0136247_10000204
--------AGKIPVISTKLSAKDIMGSWKVRWGINRLNYKVPPGLYGIGDPVEDSPVLVTANYKMTFDRLRKELSGVNAWVLVINTRGINVWCSAGKGTFSATEIARMIAMTNLSWIVSHRTLILPQLSAVGVAAHRLLKMSGFRVVYGPVRACDIPDFLGAGMKASPQMRRVNFGFADRLVLIPMELSRIIIPVVAVYLIIFIINLLKI--------WSVSFLATLPYFGAIITGCVLTPALLPWIPGRSFAWKGWLLGLLWSIAVVLYSFPAAWNRTLVYLFILPALSSYLAVNFTGASTFTSLSGVQRELRVALPAAIFSAGLGVVLLVLNQFV-----KYLKNVVTLALDKEKCTGCGICTKVCPHQVFSIVSGKAAIRDRDSCMECGACAMNCPFCAISVAAGVGCAYAVIKGKFGKGEV--------
>Ga0137442_1005066
-----------VPRIATAWTRGDYWGMMKSRSGAYRMRYTVAPGLYAVGEPAGDSDVFVSANYKLSFDIVRRSLAGFNAWVLVLDTKSINVWCAAGKGTFGTDELVKRITESRLDAVVGHRRVIVPQLGAVGVNAANVLKRTGFRVSFGPVEARNIPEYIRAGYKKTKELSTMKFTMLDRLVLTPMEINPAMKKFPWVAAGILLVFGLQPSGLLFREAWFNGLPFQLLGLLAVFTGALVTPVLLPFVPFRSFAVKGWITGVLSVFVATRYLGLQDPILLAVAYLLFPALSSYIALQFTGSTTFTGMSGVKKELKIGIPLYIGAASVSLILMVVFK-------KYLANVTTLAYAPDKCSGCGRCAEVCPRGVFAMEDKRAVVTDKDLCMECGACALNCEFGAIAVNTGVGCAAALINGMITGGPPTCGC----
>Ga0118677_10000731
-------MNVEIPVVSTGWTASDLWNTIKVRWSVRRMNYTVAPGLYAVGAPGTESHVFVTANFKLTFDLVRRELAGMNAWLLVLDTRGINVWCAAGKGTFSTDELILRIEKTGLSGRISHRKVIVPQLGAVGISAHEVKARCGYSVIYGPVRATDIPAYVASGLKASPEMRKVNFSMWDRMKLIPVELANGKHYLWLVPALFLILSGINRHGYSVDLAYKNGLRSVLVLYIAYLVGCGLTPALLPWVPFRRFALKGLLTGMITSLILMFGLLGNNVTEIVSWFLMIGAVSSFTAMNFTGTSTFTSLSGVQKEMKTALPAQITMAGLGVILWIISKFI---GLVYLKNVVTLELDAEKCTGCRMCLIVCPHEVFGIADRKAVILQRDLCMECGACEKNCPEGAISVRSGVGCAAGIINGILRGTEPSCDC----
>Ga0153915_10021579
-----------VMKVSTDWSLGDHWGMIRSRISAYRMKYAVMPGLYTAGEPNKDSDVFVSANYKLSFDVLRRGLKGLNAWILVLDTKSINVWCAAGKGTFGTDELVRRIAEVHLGTVVNHRRIIVPQLGAVGVSASAVQKRAGFHVYFGPVDARDIAAYVQAGYKKTKEMSTIKFSMLDRLVLTPMEMNPITKKYLWFAAGILLLFGLQPSGILFEKAWAGGAPFLLLGLVSVLAGAFITPVLLPFVPCRSFAIKGWLVGMLSVLLAVSLVDRHNMIMLAATYLFFPAVSSYIALQFTGSTTFTGMSGVKKELKIGIPLYAITACISLLLMVLF--------KYLANVSTLVYSPDKCTGCGRCDEVCPQGVFEMRDKKAVVTDRDLCMECGACSMNCDFGAITVNSGVGCATAIINGMITGGAPSCD-----
>Ga0062443_1000746
--EWLETPVGRVPRVSGTLTWRDTLGGWRVRWCIGRMDYIVPPGLYALGRPRPDSPVVVTANYKMSYDAVRQSLAGRDCWLLVLETYGINVWCAAGKGTFGTGETVRRVNSSRLAEVVNHRRLVMPILGAAGVSAYQVKQRCGFDISFAAIRAEDLPAYLDGGMVTQPEMRQLTFSFYERLVLIPVELVLATRWLLGIAGLLFVAGWLTAGPIA-------GGIAAGGYAGAVLAGIVVGPLILPWLPARSFALKGAMAGLAWTALYRGLTAGANAAATMAALAALPAVSAFYTLNFTGCSTYTSRSGVKKEMRLGLPAMGVAVMVGLVLMLVARW---RGFRYLQDVATIALDREACVGCGRCPEVCPHQVFAMADRKAVLVDRGACMECGACALNCPVKAITVESGVGCASGMINEWLREHRMGH------
>Ga0182027_10000479
----------------SNISLADRFGSVMCRVSNGRMKYTVTPGLYTLGNPDRNSPVLVTGNYRLSLNALRVSINDRNAWILIVDTKGINVWCAAGKGTFCTKEIVKQLSACDLKSKIAHRTLILPQLGASGASASKVQKESGFSVRFGPVRASDIPAYLDNNCTASPAMRRVRFSFVDRAKLVPMETIPAFKKAGLFLLIAAVLFGMTRNGIMYGLALSGVLPLVIAGLVALFTGTILSPLLLPFIPGRAFSLKGFVTGLTGAIAIIFLLPICRSTPTAFNLVSVPAFSSYLAFLFTGSTTYTSPSGVKAELKIAWPLYLVSAAVSGVLLVL-------KHLYLSGVSTLKLAVEKCTGCERCVEVCPHGVFEIHNHRAKIIALDNCMECGACAQNCAVGALSVRNGVGCAVAMINGLMTKGDPDKGTC---
>Ga0127412_10001111
-------TKPKIRPTTSQLTLSERVDHFLARWGINRSGHRVEPGLYALGSPTPESPVFVTANYTLSFDALRSSIPGIDCYILVLDTKGVNVWCAAGKGTFGTGELVNRISITGLAGIVSHHVLILPQLGATGVSAHEVKKRSGFRVEYGPVRASDLPEYLKTR-SATPGMRRVHFTLGERMVLFPVELAKVLPYLVIISAVLYLVSGPLA---------------AAGAAAAVLAGIVLFPILLPYLPTKDFSSKGFILGGLTALPFVLAAYQYRLVRGLAPILVMPPVTAFISLNFTGSTTFTSVTGVRREIFIYAPVMAWMFALGIVLLIILTI----------QSNTLHYDPEKCINCGMCSTVCPHAVFTPGDKVAKLVDPISCLECGACQMNCPTGAITVESGVGCAYAMFYAAITGKEEPTCDT---
>Ga0118727_1021552
--GQIDTPAGAAPQVATTLTTADLLGTVRARLGVRRMDYTVEPRLYAVGEPTPESPVLVTANYKMSFDHLRRELAGRDAWILVLDTKGINVWCAAGKGTFGTGEIVERIKATGLREIVSHRALILPQLGAPGVAAHAVKSRSGFRVVYGPVRAADLPAFLDAGMKATPEMRRVRFRLADRMTLVPLELVLWPRPLLLGLVVLFLLGGLTPEGYSFDAALGHGTRAVLLCVAAFVAGTILAPALLPWLPGRAFSVKGAAAGLLPALACVAWGWASGWLDAAAWALALPAVASFFAMNFTGASTYTSLSGVQAEMRIAVPVQIAACVVGGGLWVVSRF---AELRYLSDVVTLELDAGKCVGCGLCEIVCPHGVFEVADGVARIVDRDACMECGACERNCAVEAITVRSGVGCAAGMLSGLLSGRGDACCG----
>Ga0123353_10891631
----------------------------------------------------------------------RKNLAGVDCWLLILDTKGVNVWCAAGKGTFGTDELVRRIEAVGLGGVVAHRTLILPQLGASGVNAHEAERRSGFSITYGPVRASDIKAFLSSGRKATREMRAVRFTLRDRLVLTPIELIAAVKTAFPIFGVLFLLNLIAVRPF--------GVYDTIAYIGAILAGTVLTPALLPVVPGKAFAWKGWVLGLCWTAAALWLFSPGGWLLAAGYLLLLPSVSAYLAMNFTGCSTYTSSSGVLKEMKMALPLIAGATVIGSVLVLIGKFI----MKYLNNVATLAYDAGKCVGCGMCADVCPHGIFEVSGGKAEITDKDLCMECGACALNCPAEAIDVHAGVGCAAAIIKSWFTGGEPTCGC----
>Ga0068714_10004112
-----GTAIGRVPQISTALDWKDHWGAFKVRWAVGRMRYTVIPGLYAVGNPDNSSPILVTANYKLSFDKLRTALPGRNVWILVLDTNGINVWCAAGKGTFGTVELTTRIESSRLAEVVSHRKLILPQLGAPGVSAHNVKRLTGFQVVYGPIKAADLPAFLDAGWRATPAMRLKTFPLSERIALIPVELVAALKAFALIAPIFLLLGGVGGPHEYWDSVLSHGSFAVLGLSTALLAGVIVAPLLLPLLPGRAFSLKGASVGLFLALLYTIYHSPAAGLEILGWFLIIPAISAYLAMNFTGASTYTSLSGVKKEMRWALPIQAVAGIAGFGLWIVSRLM--RRLLYLKDVTTLQLDQSKCIGCGMCTVVCPHAVLSMNGKRAHIVERDACMECGACAQNCPAEAIQVAAGVGCAAAVINSMLGRDSSSCCC----
>Ga0102851_10050165
------------------------------------MHYTVDPGLYALGRPDEKSPVLVTANYKMSFDRLRKALPGRNAWILVLDTKGINVWCAAGKGTFGTAELVARVGSSGLERVVSHREVILPQLSAPGVAAHQVRKLSGFKGVFGPIRAEDLPSFMDNGMKATTEMRSKTFTTWERFVLIPVELVDALKGAVIAAAAFLVLSGILGPSGLWDNALSYGAHAAQAILVAVFAGAILTPLFLPWLPGRAFSLKGLVPGLACAFLLILYQWHNKVLEMIAWLLLVPALSTYLSMNFTGASTYTSLSGVKKEMRYALPSQIAVGVLGLGLWIYS------RFIYLKDVVSLSLNEEKCAGCGTCADVCPHNVFSLSNGKVAIVDRDACMECGACATNCPTEAITVQSGVGCAAALINTALGRNSSSCCC----
>Ga0123353_10402759
-TGEIETPAGIVEQVSTVWTNKDLFSTIKVRWSIGRMDYIVTPKLYAVGQPDENSDVYVTCNFKLSFDILRRTLNGMSAWILVLDTKGINVWCAAGKGTFGTQELAFRIKEHQLEKIVSHKKVIVPQLGATGVSAYKVKEEAGFKVIYGPVKADDIPAFVQNGYKATPEMRKVNFNIWERTKLVPVELFYAKYYLILIPAIFFILAGLSIGGFSVDASWSNGGRAIINLCVAYLSGCVLTPILLPFIPFKRFSLKGVVMGWLMAVLLLYFFLGTNIFEIISWFLLIGGISSFMAMNFTGASTFTSLSGVQKEMKIALPLQVFGTALGFIGWIVTRFI--KGLTYLKNVTTLQLDSEKCNGCAMCTIVCPHAVFTMREKRAFIQHRDLCMECGACAMNCHTQAITVKSGVGCAAGVITGLLRGTEPVCD-----
>JGI24147J20444_1012874
--------ALNVPTVSSKLGFTDRIGAVKMRMGFGRDHYSVKPGLYRIGKPDNNSDVLISANYKLSFDMLRKCLDGLSLWILVIDTNGVNVWCAAGKGSFGTEKVVKSIKNNSLEHIVKHRRIILPQLCAPGVSAHLVKEQTGFKAIFGPALAKDIRAFLAAGYKATPEMRKMTFPMKERAKLIPNDFMYGKFKLLAILAGLFFLSGLDRSGFLFQKMLSTGLFPVLNIAAAYFAGIVFGPLFLTWIPFRAFALKGMFWGTLSTIVLNLICSV-SLLEAIALGLMNVSIASFMTMNFTGSSTYTSLSGVQKEMKWAVPLQIGLIIAGIILFIVTKL------QYLKNVVTLKLDQKLCTGCSVCAIVCPRAVFEMRDKKAQILDINDCMECGACALNCKSNAISVRAGVGCAAGILNGILKGTEPSCDC----
>Ga0114922_10088571
--GSIQTRVGTVARISSTLVRADRWGGIKARWGVGRMRYIIEPGLYAIGSPDDQAPVLVTGNYKMSFDQLREALPGRHAWLLVLDTKGVNVWCAAGKGTFGTEELVRRIESNGLAHIVAHRQLILPQLSGPGIAAHKVKKLSGFKVVYGPIKATDLPAFLDAGLKATPEMRLKTFTIRERAVLIPVELVSALKWALIILPAFFFLGGLGGQAGFWSSALNYGLFAVVAMLFAVAAGAVLTPILLPWLPGRAFSVKGLTMGLITVLILTTFRAGNGRVEILAWFLLIPAITAFLAMNFTGASTYTSLSGVKKEMKWAVPMEIAAGAAGLFFWLGSRFV---ELIYLKDVVTLKLDREKCVGCGMCLVVCPHEVLSMNNGHVRIENRDLCMECGACARNCPTDAVTVRAGVGCAEAVINAALGRDASSCCC----
>Ga0129284_10011005
--------------TTSEITLADRWGHFLARWGYRRMAWTVEPGLYAIGAPTKTSPVFVTANYTLSFDALRAALRGIDGYLLVLDTQGVNVWCAAGKGTFGTDELTARIGAAHLKKFVSHRRLIVPQLGAPGVAAHEVKKRAGFKVIYGPVRAADLPEFLRSG-EATTRMRRVDFPLGDRLVLIPVELVHAFAPAAVAAMVLYLAAGAMA---------------AAGALAAVAAGVVLFPILMPWLPGHDFSSKGFFIGGVVAAVFAAMAFGSSAGHALACLLAMPPVSAFLALNFTGVTTFASPSQVRKEIFRYAPAMAWLLGAGLAVMAGS----------VSAMNTLRFDVEKCNGCGMCLFVCPHAVFVKTDGKVSPDGSDACMECGACMINCPAGALLVDSGVGCAYAMMRDALTGKGVSCG-----
>Ga0082212_10271125
----------------------------------------------AVGKPDNNSPVLVSANYKLTFDTLRKNLDGLDCWLLILDTKGINVWCAAGKGTFGTDELVRRIETSELSKYVSHKKLVLPQLGATGISAHDVKRQSGFDVGYGPVRANDIKEYFDAGCNATKEMRTVRFNLWDRLVLTPMELIPALEYSLPVFGVMLAANQFAARPFD--------RTDALAGAGAILAGSVLTPAALPYIPGNAFAAKGWLVGLGCTASILGLSSRGSGLLEAGHLLLFPAISAFLAMNFTGASTYTSPSGVNKEMEKALPFIVGAAAIGAALTVGVH-----KHRYLKNVTTLAYSEDKCAGCGKCAEVCPHGVFAVRKRKAYVVDRDACMECGACALNCPVDAISVKSGVGCAVAYMNAWSMGDEPSCDC----
>Ga0164313_10025367
------------PRIDSRWSKADIRGAMRVRFSLGRNSYRVNPGLYKLGNPGKEAEVIVTANYKLSFDVVRKNLEGMDVWVLVLETYGINVWCAAGKGTFGTEELVRQIKDSRLDLYVSHKRLIVPQLGGPGISGHKVNEATGFKVKFGPVRAEDIRDYLAGGLKKDQAMRSVRFDLKDRLLLAPVEVVNSLRYLLYAMVIMVGISGLSSSGYSLADLWSDGIRAVLYLILAYFTGALLSPVLLPWLPFRYFGGKGMVAGFVAFGVVACGWSSHPPLFFVGWFLISGAISSFLAMNFTGASTYTSLSGVQKEMRFFVPLQIAFVIVGLALIIVSKY---DSQIYLRNVSTLTYDASKCIGCSMCVEVCPHNVFSMNQKRAEIMDKDRCMECGACALNCKPGALSVKQGVGCASAVIWGFFKGTEPTCDC----
>Ga0066602_10039978
---FLETAVGKIRRVTHDWTGLDWLGALAMRLDIGRMNYAVEPGIYASGNPNAESPVLVTSNYKLTVDHVRRAIKGLDAWLLVLDTYGVNVWCAAGKGTFSTCELVGKIADCRLKELVSHRTLIVPQLGATGVAAHEVFAASGFKVVYGPVRVVDLPAFIAAGMKATKDMRTVTFNLAERLAVVPVEVVHWSKWLLAVFVLCSMAAAVGSGDYS----PTNFVRSGLRLIIAFLGGVVLGPILFYRLPGRAFAVKGVFSGILALATMFLLGNTPAILQSSGWTLLTLSISSFLMLAYTGSSPYTSLSGTLIETRIGFRLQTADVVLGLVLLLLPL-------LYLKNVATLKIDTGKCTGCGFCLNVCPRGVIDLKDGVAYVAVKDACLECGACAKNCRFDAITVQTGVGCATAILRGIGEDGACSC------
>Ga0123356_10121943
-TGQIETSAGMIEQVSTVWTNKDLFSTIKVRWSIGRMDYIVAPNLYAVGTPDENSDVYVSCNFKLSFDILRRALHGMSAWILVLDTKGINVWCAAGKGTFGTAELAFRIKEHQLEKVVTHKKIIVPQLGATGVSAYKIKEEAGFKVIYGTVRADDIPEFVQNGYKATPEMRKINFNLWERMKLIPVELFYAKYYLLLVPAIFFILAGLNANGFSVDASWSNGGSAIVNLCVAYFSGCVLTPMLLPFIPFKRFSLKGLAISWLMAILMLYFFLGTNIFEVISWFLLIGGISSFMAMNFTGASTFTSLSGVQKEMKISLPLQICGTALGFIGWIITRFI----LTYLKNVTTLQLDRTKCNGCAMCTLVCPHAVFTIKEKRAFIQHKDLCMECGGCAMNCSTGAITVKSGVGCAAGVINGLLRGTDPTCDC----
>Ga0136852_10137257
---TVESPCGSIARARTELSLRDRAGWWKVRWGIARSRFMVPPGLYAVGNPTAQSHVFVSANYKMSFDHLRSSLAGIDGWILVIDTLGINVWCAAGKGTFATRAIAEQVEATNLSKIVEHRRLILPQLGAAGVSSQKVAKETGFRVTYGPVRARDIKAFLQNNLEATEKMRTVEFPLWERFILTPVELVVSFKYIFIIAALGLLSAGLGRGGYSPDRILQAAPAILLTILSGWLAGSVVGPTLLPFLPGRSFSLKGAVAGLLVMTALILAGIA---APLPGWQIIMVVMASFLTMNFTGCSTYTSPSGVRMEMRAAVPIQAALLVVGTGIWIASRFM-----RYLPNVATLKLEKDKCVGCGLCATVCPHRLMRMSEGKAHISDIDLCMECGACALNCPTEAVTVEAGVGCASAIIFGALTGTEPSCDC----
>Ga0069718_14748236
--GSISTSAGEIPRVGTRLKARDRRDAWKVRWGLGRGSYRIPAGLYAAGNPDSGSPVLVSANYKLSFDALRRELDGLNAWVLVLDTKGINVWCAAGKGTFGTAEIVRRVAEAGLARIVSHRKIVLPQLGAPGVAAHEVQKQAKFRVVYGPVRASDLPEFLERGMTATPPMHRVQFGIRERLKLVPVEIVQALPILAGVLAFQVLLSLVTTGRVS--------LLDLIGLAGAVLIGCSLVPALLPWIPGRAFAFKGWLAGVLWVGALLAFSQPIRWMSLAQILLLYPAISGYVATNFTGSSTFTSLSGVVKEMRLAVPLVIVSVSLFLILRIAAIF-----LTYLKNVVTLAYDPAKCSGCGRCPEVCPHGVFVMDGRRAALTDRDACMECGACARNCAEGAITVRAGVGCAWAIVRSRLRKT----------
>JGI25321J39296_1002217
---------ETIPQVATHLTAADVLGRWRVRLGVRRSDYRVAPGLYAVGAPGLESPVLATANYKLSFDALRSSLSGIDAWLLVLDTKGVNVWCAAGRGTFGTDELVRRIEDAGLMHVVSHRTVVVPQLGAPGVAAHEVRGRCGFRVAYGPVRAVDIPDFLHSGLRATPEMRRVSFTVKERLAVTGVEIVRALRVVLPLAVAVVLVVALLSGVGVVSASWA-WFAVAAPFAAALVAGLVAVPALLPWIPGRAFASKGAVVGAGAALALLVVRGRLDPVVMLAAFIGATALTSYLAVSFTGSTTFTSPSGVEKEMRRAIPVQLAAVFLAAALFLAH-------LVYLPGVATLMFDRAACTGCGTCLTVCPHAVFAPVTRAVEIRDIDRCIECGACARNCPEGAITVDPGTGCAIAILKGWLSRGPQAPC-----
>Ga0105099_10001371
--GYIETPAGKVQQVSGVWSRQESIGQIRCRIGSFRMHYTVDPGLYGIGNPTKESPVFVSANYKMSFDILRRELNGIYGWILVLDTRGINVWCAAGKGTFGTEEIINRIRSVGLEQYVGHRRIILPQLGAPGVQSHTIKNETGFSVKFGPVYAHDIKQYLNNGYKADKQMRTVRFSLMDRMVLTPMEITALLKYTLIYALAVFALFGLTPQGILFKNALSEGTLFVIMGLLALFFGAYFTLVFLPFIPFRSFALKGFIVGVAYCALVSVTLDNPLLHNQIAMFTLFPVITSYLALNFTGCTTFTNMSGVVKEMKIAIPLYVIALAVSIIALVIYKLV-----KYLKNVVTLKQFPEKCTGCGICIDVCPRGVYEMKNKKASITDKDLCIECGACKKNCEYGAIEVAEGVGCAAAIAIGMLTGSEPNCGC----
>Ga0123357_10094782
----------SVQTVSTTLSLKDRLGAFKVRWGIGRMNYTVEPGIYAIGKPDSGSPVLVSANYKLTFDTLRKNLSGLNCWLLILDTQGINVWCAAGKGTFGTDELVNRIQVTGISEIVTHRKLILPQLCATGVSAREVTKRTGFSVVFGPVRASDIKEFFSSGFKTTEGMRTVQFTMRDRLVLAPMELVEAAKISLMVFGVLFLVNLVAARPFG--------VKDFLAYATAVLIGSVITPLLLPFIPGRAFSLKGWLLGLVGIAGVVWGWFPPSLLLGIGYMLALPALSAFLALNFTGASTYTSLSGVLKESKIAVRLIVPAIVAGVILVLIKTFV---KQKYLKNVATLALAAEKCTGCGRCTEVCPHGVFAIENGKAQIIDKDYCMECGACALNCPAEAITVRTGVGCAYAAL-----------------
>Ga0136643_10187080
------APEKTIPAVSASLSLKDIFGAWKARWGIGRMDYKIEPDLYAIGMPGDNSPVLVSANYKLTFDTLRKNLSGLDCWLLILDTKGINVWCAAGKGTFGTEELANRVKATGLSEVVTHRKLILPQLGAPGVSAHEVAKLTGFSVTYGPVRASDIKAFISSGCKATQEMRTVNFPMWDRLVLTPVEFVQTIKISLMLFGVLFLLNLFAARPFG--------MGDFLAYSAAVLAGAVATPIFLPFIPGKAFAFKGWLLGAISTVCVAWAGWFASPLLLAGYMLALPAHSAFLAMNFTGASTYTSFSGVIKEMKFAVPIIVFSSVAGIILILTATF----KHKYLSDVATLALSPDKCIGCGRCTEVCPHGVFAPENGKAAIFDKNSCMECGACAKNCPTGAISVNAGTGCAYAVIIGWLTGGEPDCGC----
>Ga0129302_1002932
--GVIDTPAGIVPRVSSTLTWKDSRDQFKARWGVGRMNYSIEPGLYALNNPDAASPVLVTANYKMSFDKLRQALPGQNLWILVLDTKGINVWCAAGKGTFGTEELVSKIENCRLKETVNHRNIILPQLGAPGVAAHEAKKRTGFKVYYGPVRSRDLAAYLDNGFKADSKMRTVTFALRDRAVLIPIEIVEVIKPFFLLALIFLVLGGIGGSGSYLSNMLTYGLFAIMGLLAAIIAGAVLSPVLLPYLPGRAFSVKGFFIGIIAAIALLYVRGVNDRIEALSWLLIIPSIASYLAMNFTGASTYTSLSGVKKEMRFALPIQICAAIFGALLWLTSRLI-MNNLSYLKEVVTLKMDENKCTGCGMCLEVCPHQVFKINENRAIIQKRDACMECGACRKNCPAEAIYVESGVGCAAAVINSLLEKSDAACCC----
>Ga0099364_10171766
--------CGGIPVVSTSLSVKDFFGACKVRWGIGRMDYKVEPGLYRVNNPDNSSTVLVSANYKLTFDTLRKNLSSLDCWLLILDTKGVNVWCAAGEGTFGTDELVNRIEQTGLAKLVTHRKLILPQLGAPGVSAHEITKRTGFSVIYGPVRAMDIKPFIGNGYKTTKEMRRVRFSFYDRLVLTPMEIVETVKFVLPVFGMMFILNLFAKRQ--------FGIYDIVLGLGTIFAGAFITPVLLPFIPGRAFSFKGWLVGLIWVTFAFWLFVPGDWLLVAGYGLLLPAVSSFLAMNFTGASTYTSPSGVLKEMKIALPFIIGFAFVGAVLVLVKSFM---THRYLKDVVSLSIDSDKCNGCGRCNEVCPHAVFEMAEGKARMSKKDLCMECGACALNCATEAIAVNPGVGCAAAFIFGWLTGKEPACGC----
>Ga0182010_10000711
----------AVLSASKDLTWRDRVAHWNARWGMGRMHMSVTPGLYRLGAPDRQAPVFVTANYKLSFDALRTNLAGLDAWILVLDTKGVNVWCAAGKGTFGTEELIRRVRQTELAAHVDGRRLILPQLGAPGVAAHLVKEHTGFTVVWGPVEAWDIPAFMRAGTKATPAMRAKQFPLGERIKVTPMELVQAAKPVALVLLAVALIMLLSGRPFG----AYAFLQNVGPILVAVLAGAFLTPILLPWIPFRAFAAKGALVGVLCAALMCLGLNR-PLQGSLGWVLLPTALASYLAMNFTGASTFSNPSGVRKELRYAIPAQLVAALAGLLLIVL---------MYLRNVTSLRLDPEGCNGCTQCVQVCPRAVFQMADHRAQIVSRDSCIECGACQRNCSPGALSVQAGVGCAAAMISAATSRNRRKQPEC---
>Ga0102609_103989
--------------------------GWLVRWGIGRLSYLVPAGLYAIGHATSEDPVIVTANYKMSYDILRNVLTGRRLWLLVLETYGVNVWCAAGKGTFGTDELVRRIEETALSQLVTHRRLIMPILGAPGIAAHEVRSRCGFEVRYATIRAGDLPEYLDNGMVTTPGMRQLTFSLRERLVLIPVELMLSLKPLAIIGFLLLSVPMLFG--F-----PYAGFRMTAAFFAAAFTGIAVTPLLLPWLPGRYFSVKGAVAGVALVLVYYLFSSPQNVFFTWSAFLVLPAVSAFYALNFTGCTPFTSNSGVKKEMRIALPLMSVCMVLGSILAIVGM---MKGFRYLDRVSSLALDTEICIACGRCVEVCPHQVFEIAENCACLRDIDACMECGACMRNCPVNAVAVDTGVGCATGLIHEWLMANNLNSSGK---
>BBDRAFT_10312482
-----------ITAITSKITFSDKLQHFLARLGLRRSGFRVPPELYTLGKPNKESYIFVTANYGLSFDKLRSALSGMNCYILVLDTRGINVWCAAGKGTFGTEELVYRIEDVKLKQYVTHNLLILPQLGASGVAAHEIEKRTGFRVEYGPVRAEDLPAYLETH-KVTPEMRRVSFNLLDRLILVPVELTHMILPTSVLMALLYLLSGPIP---------------ALAALLIVLAGLLIFPIFLPWIPTPNFSTKGFLLGGIIAVPFFFAVWWKKLGWAFPYLLILPSLVAFITLNYTGATPLTSRSGVKREIFAYFPVMFWMFCGGMVIGTIFRF-----SKYL--ETTLKYNTELCTGCGMCSNVCPHGVFIQTEDTAHLVRPTACMECGACALNCPVGAITVDPGTGCATAQMIACAT------------
>Ga0070729_10131831
-----------VPRVSTNLSIGDRFGGWRVRWGIGRKHYRVDPGLYRVGRPGQDSPVLVTANYKLSFDALRSELRGIDAWLLVLDTQGVNVWCAAGKGSFGTDELIRQIQAVGLSEVVTHRRLIVPQLGATGVAAHEVHRHSGFKVIYGPIRARDLHAFLVAGMRASEGMRRVTFTLTERLEVMGVEVVTVFKWFAVIVLFMLLLPGAGS--MI--ERFGTAVLKSAPVLAGLLAGVVLVPVLLPWIPGRAFSLKGALVGAMIVSATLFLPGAQSWLGRTQVILYGTVAASFSAMQFTGSTTFTSPSGVEWEMRKALPLQIGAVLLASGLGIVR-----KELAYIRGVTTIGLDPSKCNGCRMCLKVCPHPVFGPLKGAVEILEPDLCIECGACVRNCSEGALRVHPGVGCAAAILKGWITRSEPSCC-----
>Ga0123573_10000057
--DFVGTPAGPVPRVKTFLSPLDHIGTVRARVGIARNRYKVNPGLYCVGNPSTSSPVFVTANYKLSFDALRKELENIDAWILVVDTRGINVWCAAGKGTFCADEITLQVQRTRLAEIVSHHELILPQFAATGVASHELKSKCGFKGIFGPLRAADLPRFLHNGKKADEAMRTVTFTLAERLVLVPVEISLIWKVFGLITLAIFALSGISPDIYSARDALSRGLTATGATLLAVLAGALITPAILPWIPGRQFWLKGAQTGLLAGIFYVLLTADSSPLENISLLAWTVVTSSYMAMNFTGATPYTSLSGVEQEMRRGLPVQCFGVLLALVLWIAAPF--MKNFRYIDGAPILRLDTDTCVGCGMCETVCPHRIFKIDGKKAAIVDYNGCMECGACARNCPVAAIYVNPGCGCAALIINSWLSRIMGKP------
>Ga0114920_10040136
------------------------------------MRFRVEPGLYAAGSPTQESPVLVSANYKMSFDRLRSQLGSLDAWILVLDTKGVNVWCAAGKGTFGTEEIAKRVDAVGLGEVVSHRRLVVPQLGAPGVSAHEVARRTGFRVVFGPVRAEDIPAFVSAGMKATPQMRRVQFPFRDRVVLIPLELVIVAKHALFLAVCFLVLAGLGPGIYSLHRAGAEGVQSAALLLAAFAVGAVLTPVLLPWLPGRAFSAKGAWLGLILVLSVGAFAWTENVLSAGAWLLLIPAVVSYVAMNFTGASTYTSLSGVRREMRVAVPVQAACAVIGTGLWLAGRFF--TRLRYLPNVVTLILDSEKCTGCGVCTEVCPHGVLVIENHQARIADRDACMECGACALNCITEAISVRSGVGCATAVLNGMLRGSEPTCDC----
>Ga0102851_10012549
----------VIKSTSGEITPVNRLDHLMARLGVKREQHRVEPGLYTMGNPRKDSPVFVSANYTLSFDALRSALKSIDCYILVLDTKGVNVWCAAGKGTFGTNELVHRIESVGLKDVVNHRTLIVPQLGATGVDARQVRERSGFKVEFGPVRAADLPEYLKTH-RATQEMRRMRFTLYDRIVLIPVEMKNFLMPLLIASVILALVGSYTA---------------SAAVIAATFSGLVLFPILLPWIPTTDFSTKGFLIGGLATVPFASMTNENLWLRVLAYMMVMPQISAFLALNFTGSTTFASVTGVKREIFKYIPIMAWMSGIGILLIIVLS-------SYV--SNTLEYDSELCINCGMCSTVCPHRVFSPDGKKAQIVNPKACMECGACQLNCPTKAIKVDNGVGCASAMILAAVKGQKEVTCGC---
>Ga0118731_114138157
---------------------------------------------------------------------LRSQLGGISGWILVLDTKGINVWCAASKGTFGTDELVNRIKTVKLAEIVNHRTLIVPQLGATGVSAHEVKQRSGFRVLYGPVRAEDLPAFLDAGMKSTDQMRRVNFTLWNRMVLIPVEIVMWSKYAIFVAACFFLLAGLNQKGYSISLAMNDGLVSAILLLVSFLAAAIFGPILLPWLPGRAFSVKGIWIGLAATLGLWFYNF--EHFDTIAWLLIIPAVTSFMVMNFTGASTYTSLSGVRSEMKVAVPLQLLCAVSGIGLWLAGRFV---NLRYLRNVTTLQLDTEKCTGCGRCTEVCPHGVFVTENGKAQIIDRDACMECGACDKNCPTEAISVKSGVGCAAGIIFGALQGSKSTCEC----
>Ga0117905_1002168
---SVKTPLANVPKISSSLAWSDKWGSFKARWGVGRMNYTVNPGLYALGDPNGQSPVLVTANYKMSFDRLREALPGHSAWIMVLNTDGINVWCAAGKGTFGTDELNQRIEGCGLIQIVSHRELILPQLAGPGVAAHKIKQHSGFKVIYGPIRATDLPAFLDAGCKAAPEMRRQTFSIWERFVLIPVELVSVLKWSFIILPVFFLLGGLGKPAGFWPTALDHGLYALFNLLGALAAGAILTPILLPWLPGRAFALKGLLIGLVTVLVFTAFRADPGRIETLAWFFLTPAIAAYLAMNFTGASTYTSLSGVKKEMKWAVPVQIAAGAVGFCLWMGSRFI--KNFVYLKNVVTLKLDEEKCIGCGMCEVVCPHAVFSNSNTLAKIDNKDACMECGACAQNCIANALSVQAGVGCAAAVINTALGRDGACCCV----
>BS_KBA_SWE12_21mDRAFT_c10007059
---------PKVTMTTHLLTRANHWDHLLARVGYKRSQHCVEPGLYGIGNPAPDSPVFVTANYTLSFDALRSNLAGIDAYILVLDTKGVNVWCAAGKKTFGTEEVVLRVNATQLKKVVNRQVLILPQLGAPGVSAHEVKKQTGFKVEYGPVRAADLPEYLKTH-QATPAMRQVNFPLRDRMVLIPVDFVRLFPPFLLVALIFYFFFG--------------GLLPALAVLAALVSAGVLFPILLPWLPTHNFSSKGFFLGFLTALPFAVSVWYHQVGQALCFLLXIPAVVAFIALNFTGSTTFTSKTGVRRXMFAYIPAMAWTFGAGIVLAILLAFV---------SVNTLVYNAEQCNGCGMCVAVCPHVVFEMNERKARMIRPLACMECGACQLNCVTGAIKVDSGVGCANAMIRAAILGLPEAECNC---
>Ga0100379_10018571
----METSAGEVQCVSTEWSWADRIGLIKSRISAFRMHYSVSPGLYAVGEPDEKCDVFVTANYKLSFDILRVALKGLNAWVLILDTQGINVWCAAGKGTFGAEELIRRIRECQLDKIVNHKRVIVPQLGASGVSAHRVRQESGFRVCFGPVYARDIPAYLCAGYKSSREMRTIKFSILDRLALTPMEILPAMKHYFIYALLILVIFGFQPGGLGWGKVWAGGSPFLFLGLVSIFSGAFITPLLLPFIPSRAFALKGWITGMILIFTALRLIQQGHGLLVLFSYLFFPAVSSYLALQFTGSTPFTGRSGVEKELKTAVPVYITALSVSLLLIIVYQ-------KYLSDVSTLEFDQGKCTGCGRCVEVCPHGVFVMRDKKAMIVDHDLCMECGACAMNCEFDALKVNVGVGCASAIIKSMIKGGEPSCDC----
>Ga0099972_11006194
--GFVESSTRPIPVVHTRLDITDHLGTLKTRLGFGRNDYKVAPGLYSIGHAGPDSPVLVTANYKLTFDTLRSKLTNRNLWLLVVDTRGINVWCAAGKGTFGTQEVVQKVKEVGLDQIVHHRELILPQLSATGVSAREVKKECGFQVAWGPVRTDDIPAYLDHDNHSDPAMRQVTFTLAERLVLIPVELTLIPRSAWYAILIIFILSGIGPHIFSFQMAWNRGLMGLWALLGGILGGVVITPLLLPWLPGRAFAIKGTLAGLVVAFITLSFWSNVNGLEVMALLLLTLAVSSFLAMNFTGSTPFTSPTGVEREMRKAIPLQITAVLLSLCGWIGAAF--MQHFRYLTNVTTLTLDRKTCVGCGQCLLVCPHSIFELKDKKARIVDQDGCMECGACANNCPTHAIGVSPGVGCAAYIIQTWIKGKEAAECGT---
>SA_S1_NOR05_45mDRAFT_c10036272
--GWLDSPTGQIPQIATRLTAADIFGRWQMRWGLGRMRYAIAPGLYAIGTPSVDSPVLVTANYKMTFDVVRRDMADHDAWLLVLDTKGINVWCAAGKGTFSSDEIVHQVQKANLPQVVNHRTLIVPQLGAPGVAAHKVKKACGFKVVYGPVRSRDLPKFLQNEQIASPEMRRVEFTLIDRLVLTPVELVSMWRYVLWSILALFILGGIGPQIFSFSAAWTRGIAAVAAGLLGVLTGAVITPVLLPWLPGRAFSLRGAIAGLTTGCIVLFFATSLGWLNSLALLLAVSAVSSWCAMHFTGSSTFTSPSGVEKEMRQAIPAQAAVLLVGGLCWVAA-----SSLRYLEKVVTLQLDAETCTGCSMCAMVCPHGVFTIEAGKAQIVDRDACIECGACAGNCPVEALAVKAGVGCASAIINGWLSGKEPNCD-----
>Ga0102541_1069185
-TDWLNTAAGSVPLVSTRLVHRDHLGHWAMRWGIGRSRYQITPGLYAVGQPDPLSPVLVSANYKLSFDCLRSAISGISAWILVIDTRGVNVWCAAGKGTFGTEEIIYRCQTSQLEKLVSHKTLIVPQLGAPGVAAHKVKQATGFSVSYGPVRAADIPEFIAADMQATVKMRRVTFSTRERFILTPVELTGMRKPVLYMAVALLLLGGIGEDYFSFNAAWSRGLAALLAGLTGVLSGAVIMPILLPWIPGRLFSAKGALLGIIFSTVLILTLRGTSLPGLAALYLFVSTVSSYTAMNFTGSSTFTSPSGVEKEMRISIPLQAGALLTAGVLWLTTA------LRYLKNVTTLQLDQSKCIGCGVCEKVCPHGVFTLKDNQAQVVDGDACIECGGCALNCPAEALQVQAGVGCASAIIKGWLSGSEPNCDC----
>JGI20163J15578_10000991
-------NNSDVQSISTSLTPSDILGTWKARWGIGRMNYTVEPGLYSVGNPNHDSPVLVSCNYKLTFDILRENLTGLDCWLIILDTKGVNVWCAAGKGTFGTDELISRIESVKLSEVVTHKNLILPQLGAPGVNSHEVKRRTGFAVTFGPVRADDIQAFISSGNKATKEMRLVKFTFKDRLVLTPMELVPTMKMTLPILGGLLITNQFAKRPFD--------KHDIAAYTGAILTGSVITPMLLPYIPGRAFAWKGWLVGLCGTLGILHGFARGNRTMAAGQLLLFPALSSFLTMNFTGASTYTSPSGVKKEMQKALPLIIGAGAIGAAVMLGSHFF---KHRYLKNVTTLTIDTDKCVGCGFCEIVCPHGVFEMDNGKAYLTDKDSCIECGACALNCPTKALAVNPGVGCAAAFIKGWLTGGEPTCDC----
>Ga0116239_10201914
--------------------------------GIGRMDHSMEPGLYEVGCPDEHSPVLVTSNYKMSVDRVRKNLGGRDLWLMVLDTEGINVWCAAGKGTFGTDELVSRIDKTGLSEKVGHRELILPQLGATGVSAHEARKRSGFKVIYGPVRAEDIPYFLDNRLTLKADMRKVRFTIFDRLVLTPVEIVIAMGLMLKVFGAMAILSALGI--------LPAERADYLGLLGATFMGTFVSPLLLPWIPGRAFSFKGMVTGLIWAISTVLFRGNANWLQFFSYMLILPSMSAFFTMNFTGSSTYTSLSGVEKEMKAALPLIIAALAAGALIRIASYF-----LKYLKGVAALKLDRDKCIGCGMCGTVCPHAVFTISDNKARINDIDLCMECGACSMNCPVSAITVRKGVGCAYAVLMGMLGGNKD--------
>Ga0115863_1018067
--------------------------------------------LYALGSPSVDSPVFVTATYTLSFDALRSALVGVDGYILVLDTKGINVWCAAGKGTFGTGELVNRIKATGLGEIVSHRVLILPQLGAAGVAAHEVERRSGFRVEYGPVRAADLPAYLQTQ-QTTPEMREVTFPLTDRLVLIPVELNNVFLSMIIVAAGMFFLGGFLV--FS-------------AVVSAFLAGVVLFPVLLPWLPTANFSTKGLFLGGAVALPFVLASADWVWWECAGWVLVLSSVTAFLALNFTGSTPFASRSGVRREIFTYIPVMAVLFGTGVSAAIVLSLM------YM--SNTLQYNSDLCINCGMCSVVCPHGVFAPGDDAVQLARREACMECGACQLNCPVEAITVESGVGCATAMIRAALTRNKEPTCGC---
>Ga0123356_10299277
--------KAAVPVVSTKLTFQDTLGSWKVRWGIGRMTYTVDPGLYAVGKPDSDSYVFVSANYKMSFDELRKNLDGLDCWILVLDTRGVNVWCAAGKGTFGTDELVQRIEDTGLSEIVTRRKLILPQLGASGVCAHEVWQRSGFSVVFGPVRASDIKAFITASLKATKEMREVTFPLRDRLAVTPMELLPALRRTLPVFGVVFLLNFIARRPF--------GLFDALAYIGAIMVGSVVTPILLPFIPVRAFSLKGWLLGIVFTVIALLYFSPGYWLLTIGYCLLLPAISAYLALNFTGASTYPSPSGVQKEMKRSLPFILGGVVAGGILILIHKL-----LQYLKDVSTLNLNDAVCVGCGRCVEVCPHGVFTIEDRKARIVDKDRCMECGACALNCPAKALEVNPGVGCAAAYIKSWFTGEEPSCD-----
>Ga0116237_10315957
--GSIETPGGKIPLISAEIDFYDQWGGCKARWGINRYDYRIEPGIYGIGSPDALSPVYVSANYKLSFDILRRSLKDLNGWILVLDTKGINVWCAAGKGTFGTGELVKRIQVTGLSKAVFRKKLILPQLGAVGVNAFEVKKKTGFDVLYGPVLAENIKNYIENGFQASESMRTMPFTFKDRLVLTPIQLVNNAKFFILFLLVIFLAGFLP-GLKNMPEGRNQSLRAIIILITFYMSGNFLFPLLLPFLPFRSFALKGVLIGIILSIFISLFLPF-SLLTGIAMIWFSLSIIPFYALLFTGCTTFTSLSGVKKEMRLAIPVLITLFAAGLGFYITGKY----KNVYLKNIAGLKIFQEKCIGCGMCVTVCPHRVLELIDKKAVIRYPDSCMECGACKMNCPAEAIAVNAGVGCASAILIGAIKGTEPTCGC----
>Draft_10668420
---------------AAEWRVADHIGAWKIRWGIGRMSYLVPAGLYAVGTPDSAAPVIVTANYKMSFDIIRRALAGRNLWLLVLETHGVNVWCAAGKGTFGTEELVHRIETTGLLQVVSHRRLLLPILGATGIAAHEVERLTGCAVSYATIRAHDLPEYLDNGMVTTPRMRELSFTFRERMALVPVEFVLAMKQLAVAGLLFLALGALAYG-------VPGGALALVAFLGAALSGIVVAPLLLPWLPGRSFSLKGFLAGFAWVAVFFILSRTPGSLETAAAFLALPAVSAYFALNFTGCTPFTSRSGVKKEMRRAIPLMVGAVLLGICLFCAG-----RGFRYLGGVATLRLDCEACMGCGRCVEVCPHQVFTLDRERARILDLDACMECGACSRNCPADAIRVDTGVGCATGLINEWLRERNAGN------
>Ga0066603_10000460
----------MIPVISADLTFADILGGWKVRWGINRNDYRVNPGIYSLGNPDEKSDVLVTANYKLTFDKLRKELNGMDVWILVLDTDGVNVWCAAGKGTFGTDELISRIKSSGLESIVSHKRLILPQLGAPGIESHVVKEKSGFNVVFGPVYAKDLKRFIETGYKKDEKMRTVFFGLQDRLAVAPIELTMSAKYIAALVVIFGILSLISEKNVS-----IELIDHILPIITAFITGIFLFPALLPYIPFRAFSIKGALLGAAVSFLLSFLLG-ESISGYIANLVFTIPVVSFSALNFTGATTFTSLSGVQIEFKYGIPVMLVCGVSGLVLKTL---------LYLKNVSTLTLEESKCTGCGKCVNVCPHGVFEMRGGKAFIVEKDRCMECGACLKNCAFDAVKVRSGVGCAAALLYGMIKGTEPTCGCS---
>Ga0172380_10076885
--GFVDTSAGRLPQVTSELVWPDRWGSIKARWAVGRMEYKVDPGLYALGTPDDKSLVFVSANYKMSFDILRQALAGRSGWILVLDTQGINVWCAAGKGTFGTEELIKRIESSSLKKIVSHRKLILPQLGAPGVAAHKVKKISGFNVQYGPIRAEDLPAYLDDDFKATAQMRMKTFSLKERTVLIPIELVEAMKAFLLIAAVFFIISGIGGPLGFWANATNFGLFAVLALLCAVIGGAVFNPLLLPYLPGRAFSIKGFSIGIVIALILLYLRDINGKVEAMAWLLIIPAMAGYLAMNFTGCSTYTSLSGVKREMRWALPLQMACGAVGIVMWIGAIF--MKNPVYLKNVVTLQLDENKCTGCGMCLDVCPHEVFRMNTKHVVIQNRDACMECGACSQNCPADAISVQSGVGCANALINAMLGRNGGECCC----
>Ga0118657_10138774
---TLDTPVGPVPRVGTTLGWRDALGRLRVRWAIGRNTYRVVPGLYAVGAPDDRSPVLVTANYKLTVDTLRRELRDTDAWLLVLDTRGINVWCAAGKGTFGTDEVVRRVGETRRGEVVRRRTLVLPQLGAPGVAAHEVKARTGFRVKYGPVRAADLPAYLANRMQATPEMRRVTFTFAERLELVGVELAGAVKLLLPIAVVLLLVTRAPG--TW--------LVWLAPFVAAFLAGAAVMPALLPWIPGRTFAMKGALVGAALVGGTLAVLPPGSALVTAGTFLLGTALASHVGMGFTGATPFTSRSGVEWEMRRALPAQIGAAALGLLAFAAG-------PRYIEEVVTLRFEAGACNGCGMCVDVCPHGVFARAKKTVLLRDPGACMECGACVRNCPEGAVYVHPGVGCAMAIIKGWFTRSEASCGC----
>Ga0114923_10135814
--------------------------------------------------PKKDSPILVTANYKLTFDELRCELGGIDAWILVLDTRGVNVWCAAGKGSFGTEELIEKIKCTEIERVVSHRELILPQLGAVGVAAHEVKKATGFKVVYGPVRASDIKRFLDTGKTADESMRQVTFPFRDRALLMPLEVMLLKRYLLIAAVIVFLISGIGPQVFSPTDALSRGAFLLLAVACGAISGLIITPALLPWVPGRAFSIKGMLTGLALGIMIAILWSRLSATEAWAIVLSATAFSSYTAMDFTGSTPYTSPSGVEWEMRRAIPVQALALILAIALWIGGMF--MKKFRYLKNVTTLKLHTDKCIGCGMCEIVCPHTVFKIEERKAKIIDKDACMECGACSKNCPVDAIDVKPGVGCAAYIIQSWFIGDKASCGC----
>JGI24732J26686_1015239
-TGKIETPVGTVPQVATGVSWRDRWGAFRVRLGFGRMRYTVEPGLYGVGAPRQDSPVLVTANYKLSFDHLRTALAGHDAWILVLDTSGINVWCAAGKGTFGTAPLSVQVAASRLAQLVGHRRLVVPQLGAPGIAAHAVKRQCGFSVVFGPVQARHLPEFLGRGMQATPAMRRKTFSLSERAVLVPVELVIACKWALPLAVVLSGISGLFPAAFW-ENVREHGGWTMAGLGSGIVAGTVLTPLLLPVLPGRAFSLKGAVAGLMAGLAFLAVLLSRNDFAVWAWLLLIPAIASFFGMEFTGASTYTSLSGVRKEMRIAVPLQVAATLCGMLLLFCA------RQLYLRGVATLRLEQDGCMGCGMCLAVCPQEVFVMAHGKARISEQDACMECGACMMNCPAGVIWVQSGVGCAQAVFHAMLGRGSEACCA----
>Ga0137844_1015243
--GAVQTSMGQLPQVKPSLHWPDHWGAIKXRWGIGRMNYMLDPGLYALGNPGPEXSVLVTGNYKMSFDRLREALGDRHVWILVLDTRGINVWCAAGKGTFGTEELLQRIESSGLANIVSHRKLILPQLAGPGVASYKVKKLSGFRVVYGPIKAADLPHFMDAGLKATPKMRLKTFPTRERVVLIPVELVSALKWTLLILPVFFLLGGLGGTGGFWSNALHDGLFAVLSLLVALTTGAVLTPLLLPWLPGRAFSLKGFSLGLIAAIVLVFFRTGQNRIENLAWFFLIPAFSAYLAMNFTGASTYTSLSGVKKEMKWALPMQIIAGGIGLFLWLGSRFI-MQKLAYLKDVVSLNLNQNKCNGCGMCLTVCPHAVFGLDNGHALIKNRDACMECGACXQNCAANAVTVQAGVGCAAAIINAALGKDSSACCC----
>Ga0066635_10008478
------------FQVSSQLSIFDRLGALMVRLSFNRSDYAVEPGLYALNNPTSESPVFVSANYKLSFDIVRSSLAGFGAWLLVLDTKGVNVWCAAGKGTFGTVELVNRIRLTELEKVVSHRKVISPQLGGTGIAAHEVLKQSGFQVIYGPVRAEDLPAFIKDHFKVTQEMRQVRFNFIDRLTLVPVELVSYSKYLFLLLLLFFLLSRIDQS---------SVLIPSLNVIAAYLCGTVFGPALLPWLPGRSFALKGALLGLLAFALTSYSLP---WLDLLAWLLIMPTISSFLLMNFTGSSTYTSLSGVQKEMRVAVPLQIAGLTLGTIIYISARV------KYLKDVVTLKLDKDKCLGCSMCVNVCPHAVFEMRNKKAEIIDRDSCMECGACAKNCPTQAITVKSGVGCAAGIINGILKGTEPTCDC----
>JGIcombinedJ13530_107661077
---SITESGNLIPAVSTDLRIDDFLGAVKVRWGIRRDNYRVSPGIYAVGIPDENSDVFVTANYKLSFDHVRRNLSGINGWILVLDTKGVNVWCAAGKGTFGTKELINRIIAVSLDKIVAHKRIILPQLGAVGVAAHKVKTETGFNVHYGPVRASDIRKYVTNSYRANKEMRKVTFNFTDRIKLIPNDFIYNKFYLLGTLMIVWLISGISDDGISYHNFLKSAGPALLNVFIAYVSGIILTPLCLPLIPVRAFSLKGLITGIFVFLILLLNLTGNNILEKLSWFLIIVTISSFLAMNFTGSSTYTSLSGVKKEMKVALPVQIGFAFAGIVLQVIAKL---TELVYLPDVVTLQLCEDTCNGCGMCIKVCPHEVFELSGRKAHIIRKDYCMECGACALNCPVSAIDVKSGVGCASGIINGILNNTEPTCSC----
>Ga0182021_10056600
--EWLDTPSGRVPRIASELDMNDHLGACKARWGIGRMEFIVPPGLYAIGHPSVADPVLVTANYKMSYDLVRQSVSGRDVWLLVLETHGINVWCAAGKGSFGAGELVRRVKTAGLDKVVTHRRLILPILGAPGVAAHEVARRTGFRVSYAAIRAADLPEYLDNGMVTTPEMQRLTFTFYERLVLVPVELVLALKSVAIIGAVAVLISALGN--------VTAGISGFCAYLGAWLSGVVLGPLLLPWLPGRSFAVKGAAVGLLWSLAFYWLAGGAGWAVTAAVFLALPAVSAFYTLNFTGCSPYPSRSGVKKEMRIALPAMGSALVVSLLLLLAGRFL-MKGYRYLKNVATLKLDQPTCIGCGRCLEVCPHQVFELALKKAAIRDLDACMECGACALNCPVKAISVDAGVGCASGMINEWLQERNLKA------
>Ga0163199_1022739
------------------------LDHFLARWGVNRMGHRVTPGVYSLGSPTKGSPVFVTANYTLSFDALRSALAGIDGYILVIDTLGVNVWCAAGKGTFGTEELVNRIEVTRLQDAVSHRRIILPQLGASGVSANEVKERTGFSVEYGPIRASDLPEYLKTH-RATPAMRQVTFTLAERFVLIPVELVYIILPAIVLGIIQYFLGGLTA---------------TIILLSAILAGVAVFPILLPWLPTRDFATKGLILGAAVVLPFVVARLAKQALWAAARFLILPPVTAFLALNFTGSTTFTSRSGVKREMFTYIPVMAVMFIAGVVMDIAR-----------SAVNTLRYEPELCTGCRMCENVCPHGVFAVVSGKAELGKPDECMECGACERNCPEGAIRVDSGVGCASAMILAALTRKKQ--------
>WOR8_10009050
--DFTTTPVGKVPRIDTTLKIQDFAGTLRARLGILRDRYRVAPGLYSVGRPTAESPVLVTANYKLSFDSLRRELASIDAWILVLDTRGVNVWCAAGKRTFSAEEVIRQVNLIGLERLVCHRELILPQLGAPGVSSQAVKKGCGFKVVWGPIRAKDLKNFLNNRCRTEAATRQLSFTIAERTVLIPVELSLIVKPSLAILLAVFLLSGIGPEIFSFSAAWIRGLNGAVAYLFGVLAGAIIVPILLPWLPMRRFYIKGILTGLVAGIFVVLLVGTMSRLESLTLLLITAAVSSYAAMNFTGATPYTSPSGVEKEMRQGIPIQIIAVVAAVIAWVAAPFV-MQNFRYLENVTTLELDIEKCIGCGMCEIVCPHTVFKVEKPKAAIADRDACMECGACATNCPVAAINVTPGVGCASYIIQTWIKGKDAV-------
>Ga0102541_1094076
-TAWIETEAGPVPQVSGRLTRRDLFGRWAMRWGFGRDRYRVTPGLYAIGNPSADSPVLVSANYKLSFDILRRETATLDAWILVIDTKGINVWCAAGKGTFGTEEIIARVKATDLDKVVSHRQLIVPQLGAPGIAAHEVKKGCGFSVVYGPVRAEDLPAFLAAGNTATPQMRRVTFSTWERFILTPVEVTILWKKILWALLALFLLGGIGPDIFSLGAAWHRGLAAAAVGLSGVIAGAVITPVLLPWIPGRTFALKGATTGGAIGLLGLIVMGKLGFGNSLAGLLTLPAVSSFIAMNFTGSSTFTSPTGVEKEMRQAIPMQLAALLVAAVAFIWA-----AELRYMEGVVTLQYDEPTCIGCGLCATVCPHGVFVMNDKKAAITDRDRCMECGACANNCPVEAIAVEAGVGCASAIIYGWLTGNEPSCDC----
>Ga0118657_10057884
------VGGRTIPLVKTALDSADRFGSYKARWGIGRMRFRIGPGIYGVGNPTADSDVFVSANYKMSFDRLRSSLSGVDGWILVLDTKGINVWCAAGKGTFGTEEIVGRIAAVKLDEIVSHRKLILPQLGAPGVSAHRVREQSGFHIIYGPVRASDIPAFLKAGKKATEEMRQVKFPFKDRAVLIPNEWMQSYKYLAVLVAGFILLSGFGPDIYSFARVGVIGLISAVIIILSYILGVALPPLLLPWLPGRPFSLKGFWVGIVLAIIATLYLGEKSLAGEISWLFIIPALVSFLAMNFTGCSTYTSLSGVKKEMRVAVPVQISLVSVGLILWFTGLF----QLQYLKNVATLKVDQEKCNGCRMCVIVCPHAVFAIENRKAIIVYLDSCMECGACEKNCPEDAITVRSGVGCAAGIIQGAIRGTEPTCD-----
>Ga0114771_13131611
--------------------------------------YRINPGLYAVGKPDASSPVLVTANYKLTFDSLRKHLKNISVWILVLDTKGVNVWCAAGKGTFGTEELIRRIKSINLSSLMKNRTLILPQLGAPGVAAHIVTAQTGFKVVYGPIRAADLPKFLANGLKTDPAMRNITFKFKERLAVVPVELVQSWKMALAALVYLIILRLVSGNLLS----WS-TVREFLPYIAAILIGCTVVPTLLPFVPGKSFALKGWLTGMVATFVFTWLYEP-DMTNTIVYLLILPAISAYLSLNFTGCSTYTSLSGVKKEMKIALPLIIFSAISGIALQLYNT-----TMKYLKNVVTLHLDDSKCTGCGRCTEVCPHGVFALSNGKVTITDRDACMECGACSRNCAFEAITVSAGVGCAAAVIRGAMKGTAPDCSC----
>Ga0116155_10012475
---------RTVPVVRTRLSLRDRRGTLKVRWGFGRGTYRVLPGLYAAGEPGPDSPVFVSANYKLSFDTLRSNLAGIDGWILVLDTKGVNVWCAAGKGTFGTGELVSRIAKTRLGALVRHRELVLPQLGATGVSAPEVARRAGWRVAWGPVRAEDIPAWLAAGRIKTEGMRTMTFTLRERLAVAPVELVHSWPLTVAGLALAALYGLPADGS-W----ASRTLPAAVLLGGLAPVGALAFPALLPGLPGRAFSVKGAALGAAWGAACAALFGLP-PSAAAAGVLVAAPVTAFLGMNFTGSSTFTCQTGALLEVEKGFWPMAASLAAGLALGVLTR-------EYLMNGSSLRLDPDACVGCEACVDVCPHGVFLVEEGKARIANRGACMECGACALNCPAAALTVRAGVGCAAAIILGKLRGTAPSCGDG---
>JGI24694J35173_10033853
-----SQSNSGITKVSTSLTIADILGAWKVRWGIGRMDYTITPGLYSVGKPNSSSPVLVSCNYKLTFDILRKNLSGLDCWLLILDTKGVNVWCAAGKGTFGTDELVHRIESAGLSDVVSHRKLILPQLGAPGVNSNEVVKRTGFSVTFGPIRADDIQMYIADGCQATKEMRRVNFTFSDRLVLTPMELVQSVKMTLPILGGILISNQFAKRPFG--------KGDIAACAGAILTGSVITPILLPYIPGKAFAWKGWLSGLIGTAGILKGFKKGNGAMAAGQLLLLPAFSSFIAMNFTGSSTYTSPSGVKKEMKTALPFIIGAGAVGAALMLGSHFF---KHRYLENVTTLELDADKCVGCGICETVCPHGVFEISDKKAFLTDKDACIECGACALNCPTKALSVNPGVGCAAAFIQSWLTGTEPSCDC----
>Ga0099972_11076075
------SEVGPVPRLNTRLTPQDQWGSLKVRLGLGRNQYTVEPGLYAVGQPDEQAPVLVTANYKLSLDALRQELAHLDAWILVLDTDGVNVWCAAGKGTFATEELIHRLNVSRLAQVVTHRRLVLPQLGASGVTGHEIQRRTGFRVIWGPIQARDLVRFLENPKRIDPSMRRISFTLKERMLLIPVEIGAALKPTAWAMGAVMTLALIVGGPGTFEAVFRCMLLGALAAGVGIVSGAVMTPILLPWLPGRAFALKGASIGLAFAAFCHMALYPTAAGLGIALALLTIVTSSFFAMNFTGATPFTSPSGVEKEMRRAIPVQAITMIIGTLGWLNA----MRNMTYLPGVSTLTYDASRCSGCRTCTLVCPHGVFEMNGRRVMVRSRDRCMECGACARNCPEQALDVQPGVGCAAYIIQTWIKGKDAACCGN---
>Ga0104756_1024626
---YVNISEKKIPLIKTELSTRDYLGMVKMRFHIGRKSYSVPPGLYGTGNPDKTSPVVVTANYKMTFDLLRKELKDRSFWILVLNTYGINVWCAAGKGTFGTEELLKRIDATGLSDIVSHREIIVPQLGAPGICAHKVKKRSGFRVLYGPVRAKDLPGFVDRGKKATSEMRKVYFTFSDRLCLTPVELIGSRKITFLAFIILFLLGGVGKGLFNLDNAIFDGGRAILFYITALFLGAFITPLFLPWIPGRAFALKGCITGIIFTLLFFSLIYGIKWLYFISWLILIPSASSFFAMNFTGATTFTSLSGVIKEMRYALPFQIILIIAGVILWKISQFL----LKYIPHTVTLELDKEKCAGCGMCLEVCPHGVFKMENKKAEIIDKDLCMECGACAVNCPVEAISVRSGTGCATAVINGILRGTEPNCDC----
>Ga0163199_1004864
--GQVETPAGPVPRVHSRVGRGDLVGRWKMRWGIGRDRYRVAPGLYALGAPGADAPVLVTANYKLTFDVVRRDVARLDAWILVLDTQGVNVWCAAGEGTFGTGEVIRRVTEARLAEVVSHRTIILPQLGAPGVAAHEVRKGCGFSVVYGPVRARDIRSFLEAGRKASPAMRSVDFPTMDRLVLTPVEIVGLLRPAGWAAAVLFLLAGVGPGIFSPGAAWERGFAAVAVLAAGILAGAVVTPALLPWLPGRAFSVKGGLAGGVLAACAVMWERALDAPTTLALLLAMTAVSSFVAMNFTGATPFTSPSGVEREMRRALPVQAALTVVAGLLWVGGAFL--EGFRYIDGVATVRLDDAACIGCGMCEEVCPHGVYAVADGKAQILDRDACMECGACAMNCPTQAISVNPGVGCAAAILNGWISGSKPSCG-----
>Ga0099972_10337931
-----DSACGPVPRVKTQLTGSDHLGTLIARLGIKRDQYIIAPGLYCVGNPDQDSPVLVTANYKLTFDSLRQELTALDAWLLVLDTRGINVWCAAGKALFSTREVVDRVKQTMLNKVVRHSQLILPQLGATGVSAHQVKKASGFKVIWGPVRANDIRRFIAADNRIEKSMRQVTFSIRERTVLIPVELSHLPKPSFWVLLAVFFLSGIGTSFFSLNAAWYRGLMALAAYAGGILAGAVAAPILLPWIPGRAFALKGALTGVVVGLAVVLLFKGLIWLETMALLLITVAISSYLAMNFTGSTPFTSPSGVEKEMRRAIPLQAGAVLIALVAWVSAAFV--ENFRYLAGVTTLQLDSEGCVGCGVCESVCPHSVFRMNGKKAEIDDLDGCMECGACAQNCVAGAIRVTPGVGCASYIIQTWIKGKETASCSS---
>JGI24730J26740_1000438
---SFSTPAGNLPKVSSILTRQDRWGTIKARLGAGRMNYAIDPGLYALGHPDDSSPVLVTANYKMSFDCLRRALAGRNAWILVLDTKGINVWCAAGKGTFGTEELIRRIETSGLENVVSHRKIILPQLGAPGVSAHQIKQVSGFKVHYGPVRADDLPAYLDAGLKATKEMRVMTFPLKERAVLIPIELVEVIKPFFIIFIVLLILPGLGPGSFK-SNLIHDGLFAAGALFCAVLGGTVLNPLLLPYLPGRAFSFKGFFVGLVIALGLLYLRLWADRTEVLAWLLIIPAISAYLAMNFTGASTYTSLSGVKKEMRFALPLEISAGVLGLAAWITSLM----SMIYLKNVVTLELDAQKCTGCGMCLEVCPHNVFKMNGKSAEIIHRDACMECGACQKNCPAGALFVQSGVGCAAAIINGMLGRNGGECCC----
>Ga0118657_10000008
--GTLETAAGPVPRVSAGLTAGDRLGAYKARWGIGRMSFTVSPGLYALGAPGPDSPVLVTANYKMTFDRLREALTGRDVWILVLDTRGINVWCAAGKGTFGTDELVERVGATQLTEIVSHRRLVVPQLGAPGVAAHQVRRRCGFKVTYGPIRAGDLPAFLDAGFKATAEMRSKTFDLDERAALIPMELIPALKVALPLALAFLFLGGLGGPGAYWESVAVHGALAVVGVLSAVVAGAVLVPLLLPVLPGRAFSAKGLLVGLVLAALVVLTLGGDARLEAGAWLFLVTALASYLALNFTGSSTFTSLSGVDAELRRALPLQIFAVVIGIGLWVASRVI--RRLVYLRNVVSLRLDASRCRGCGMCARVCPHGVLELVDGKSSIRDLDACMECGACAVNCRHEALTVSKGVGCAATILKSMITGAEPACGC----
>JGIcombinedJ13530_110144263
---IIDIPEGKVVRVATELKCKDMLGSWKARWAINRMRYTVLPGLYGVGNPDDKSPVLVTANYKMSFDRLRKELTGLNAWIMVLDTKGINVWCAAGKGTFGTAELINRIRIVGLSRVVSHHTIVLPQLGAPGVAAHEVRKQTEFSVVYGPVRASDIKDFLNADMKATRAMREITFGFLDRLVLSPVELVLAWKPTAIAASVIVIAALIGI--------MDVSFAGVFPFITAILIGTIVAPALLPWIPGRAFSWKGWLLGFIWAMAVVCMNMNSDIWNNLALLLLLPAISAYLTMNFTGTSTYTSLSGVKKEMRIAVPVIIILALAGIASWIIGR-----KLRYLKNVVTLQLDEDKCTGCGMCLNVCPHEVLALSDKKAQIIDRDACMECGACAANCPFKAITVNAGVGCAAAIIKGALAGREPSCDCS---
>Ga0071116_1035315
-----TTAVGPVLRVRTDLDGADRLGALRVRLGFGRNDYRVPPGLYAVGDPGPSAPVLVSANYKLSFDALRSVLGGRDAFILVLDTKGVNVWCAAGKGTFGTAELVERLGAVGLDRLVEHRRLVVPQLGAPGVAAHEVERLTGFRVVYGPVRAADLPAFLDGDGAVPPSARRVRFDLADRLVLVPVEWTMGFRTAFAAALLLVVTGGCHRWGWSLERCLARGVPAGLLLLMLFLGGTALQAALLPWLPGRSFAARGAWLGLALAVGLATRHP--------AWWLLAPLVVSFVTLQFTGCSTFTSPSGVEAEMRTALPLQGLAAVVGLVVWMV--------LRYLEGVTSLALDGEACTGCGRCVEVCPHGVFAGGEGTVEVADEGACIECGACARNCAVSAVTVRAGVGCAQYFINALLGRRGDSCCC----
>Ga0105000_1001720
---------------------------VKCRLTLGRMNYRVAPGLYAVGEPSKDSPMLVTANYKYSFDVLRKNLDGLHAWILVLDTKGINVWCAAGKGTFGTDELVTRVEDTNLTGVVRHRRLILPQLGAPGVTAREVKKRSGFSVVFGPVRASDIMAFWENGMQATAQMRTVRFTFLDRLVLVPAEFTEWLKYLVAVCVLVFIIGRLLHGAGSIHQANVNGFRFIMNIFAAYCAGSVLGPLLLPWLPGRSFSVKGFVSGLLVGAGLYWGHLGGSVLEQMAWLFLICSVSSFITMNFTGASTYTSLSGVIKEMRYAVPLQLAGVLVGAGCFLAVV----SRLQYLKDVVTLEMDPGTCTGCGMCVQVCPHGVFVLHDGRVSIEHRDYCMECGACARNCPIGAITVRAGVGCAYAIIIGAIKGTEPDCSCC---
>Ga0114946_10026672
--GIIETAINQVARIKTDLTAADKIGSFKARWGVGRMSYAVAPGIYAVGQPTPESPVLVSANYKLSFDSLRKELSGLDLWILVIDTKGINVWCAAGKGTFGTSEIVRMIEKTSLSKLVNHRRLILPQLGAPGVAAHRVKAESDFRVTYGPVRAGDLPAFFKSGSKAEPEMRSTTFTLADRLVLTPVEIVALLKPLAGLALAIFLLSLVGGDQYRLAAVIVQTAQILLPFILAALTGAVLAPALLPYIPGRALAWKGWILGMLLAVILVNAYSSASWLLQGSYLLAIPAIASFLSLNFTGSTTYTSLSGVVKEMGVALPVMIISASLGAVALIVSFF----KYRYLKDVVTLKLDQSKCNGCGLCLEVCPQQVFTLENRLSSITDRDACMECGACARNCAPGAIYVRPGVGCAYAVLMDKLGIKGKCCGD----
>Ga0114588_100058443
------------------------------------------------------------------------SLKGRECWILVLDTKGINVWCAAGKGTFGTEELIKRINTTGLAGIVKHRSLILPQLGAPGVAAHEVKKATGFNVLYGPVLAIDIPAFLAAGSSATPAMRAVSFTLRDRMILTPMEFFPALKKFLWVAFGWFTFMGILPDGIYYKVALAHSWPIIVAGLLAILAGAVVTPILLPFIPFRSFAAKGALVGAVMMSPFFFFKEHGSTTLAVGAVLFFIAISSYLALNFTGCTPFTSMSGVKKEMRFAVPSYIAACGISLVLLAGY--------KYLNNVSTVLLDKEKCTGCGRCVEVCPRGIFILRERKAEIVDRDSCIECGACQKNCAFSAVSVSSGVGCAQALFNAMIRGGEPVCD-----
>JGI24721J26819_10012151
-------------RLSTRLTWRDIAGGFRVRCGFGRDNYRVAPGLYSIGTPGADSVVLVTANYKLTVDTVRRELAGLDAWLLILDTKGVNVWCAAGKGTFGTGELVRSIQASGLAQVVRHRQLVLPQLGATGVAAHEVKRATGFSVHYGPVRIRDISTYLAAKKKATPEMRRVTFNWKERLAVALVEITGRLRPALIALAALAALQLVSTGGIT-----THLAADAAPFLAALLTGGILVPLLLPWLPSRSFAVKGAVAGLPVVAVSLASIPM-GRLEALGVGLLVTAITSYMALMFTGSTTFTNLSGVRLEVRRALPPIIAAAGAGAVLRIAGAFI-----RYFLNGRTLVLDSGLCNGCRRCEEVCPHAVFAVKNRKARVVNREACMECGACRMNCAAGAISVSSGVGCAAAVVSAMRRGDNSAA------
>WOR8_10026660
-----DTVVGKVPRISTHMGFRDQLGGCRVRWGVGRMHYTVPAGLYAIGEPDPESAVLVTANYKLSFDLLRRELSGRNLWLLVLETFGINVWCAAGKGTFGTQELIERIQTAQLARLVKHRTIVLPQLGGSGVAAHETKKATGFRVRYGPVRSRDLPEYLDNGMMASAEARRVRFTLRDRLVLTPVELVQAWKPSLIILAIIFFLSGLSRDGFNLDAAIFHGLTPSLVYLSALLMGSLVTPILLPWIPGRPFSLKGAQLGLLLALMFSLTASGWSGASLVALFLMVPATAAYFAMNFTGCSTFTSLSGVQKEMRIALPVIILTITSGGIAWLVGHL-----LRYLKDVVILELDSEKCTGCGMCTQVCAHAVFAVNGKVAQILDRDGCMECGACSMNCPVDAVKVRAGVGCAWAIFNDWFNRKRVE-------
>Draft_10136144
-----------------------------------RDNYLITPGLYCVGRPTDDSAILVTANYKLTFDLLRPELDGLDVWILVVDTRGINVWCAAGKGTFSTAEIAYQVQRSRLMAVVKHRELILPQCSAPGVSALQLNNACGFTGIFGPIRARDIRSFLASGRKADEAMRSVTFTLTERAVLIPVELFLLMKPLVLILTALLLISGVGPDIWSLDRALHRGGVAVLVTMMGVLVGVVLVPLLLPCIPGRQFWLKGLLLGTPVGIFILRFWPLVGWTAMIGMALWAMSVSSYLAMNFTGSTPYTSLSGVELEIRKGLAIQLIAAMLGLCCWLAGPF--MKQFRYIDGAAILKLDQAACIGCGMCEIVCPHRIFQCSDKKATIVDYDACMECGACARNCPVGAIFVNPGCGCVRYILNSWLAKI----------
>Ga0123357_10038039
------------------------LGSWKVRWGIGRDNYRVEPGLYAIGKPDSNSPVLVSANYKLTFDTLRKNLVGLDCLLLILDTKGVNVWCAAGKGTFGTDELVYRIKAVGLNEIVEHRTLIVPQLGATGVSAHKVARLTGFSVIYGPVRARDIREFISSGYKATRDMRTVKFTMRDRMVLTPMELVEAAKISLLVFGVLFLINLFAVRS--------FGLPDFLIYAAAVLTGTVLTPILLPFIPGRAFAFKGWLLGAICTACIVYAWAPPFLLLGIGYMLALPAHSAFLAMNFTGASTYTSFSGVIKEMKIAVPLIILSLTAGIILILVKTFM---KHIYLKNVSTLRLSLEKCIGCGKCTEVCPHGVFDLENDKAVIADKNSCMECGACDKNCPVSAITVNANTGCAAAIIFGWLTGKEPSCDC----
>Ga0068714_10014131
--GEVSTPTGVVPQIATGLKAADRLGAVKVRLGLRRMRYAVEPGLYAVGSPTAESPVFVSANYKLSFDHLRRELEGIDGWIMVVDTKGINVWCAAGKGTFGTEEIVRRIETTRLFEIVNHRRIIVPQLGAPGVAAHEVRRRSSFHVIYGPVRARDIPAFLDAGMKTSAEMRRVPFNIGDRLVLIPLELVMWGRYASFIAVMLFLLTGLSRKGYVFP--GVSGGREVVLLFLAFVAGGALVPVFLPWLPGRALSWKGMTIGLLLAAILVIAVGIAGRLETAAWVLLMPAIGAFMAMNFTGATTYTSLSGVKKEMRFAVPSQIVAAVLGLALWMTARFL----LRYLENVVTLRLNTEDCNGCGMCAIVCPHGVFGIEDRKAVIIDEDACIECGACAINCPVNAIRVQTGAGCAAGIIRRAIGKGGNSCSS----
>Ga0114767_10345382
--------KDSITKVSTKLTFKDTLGGWKARWGINRMNYKVNPGIYAVGDPDKSSPVLVTANYKMTFDALRKELSGLSAWIMVLDTKGINVWCAAGKGTFGTKELITRIGKIRLNDIVAHRTLILPQLGAPGISAHEVTKSTGFKIVYGPVRATDIKEFIRSGMKATGEMRTVKFSTYDRLVLTPMELVPTFKVSMIVFGILFLLNLIAAKPFG--------MVDFYGYAGAVITGCVLAPVLLPWIPGKAFAWKGWLLGFLWAIAVNIIWPSYSLVRALGYMLILPAVSSFYAMNFTGSSTCTSFSGVLKEMKMAIPIIIAMIALGAVMILLNSFI---KNRYLKNVSTLKLKTDKCTGCGRCLEVCPHEVFELENGKSHIIDRDACMECGACAKNCPFNAIDVKPGVGCAYAIIMGWLTGTEPSCDC----
>Ga0115863_1002217
--GAASTAIGAIPRVTTTLRFEDRLGAWKARWGIGRMHYRVEPALYAVGRPTPDSPVLVSANYKMSFDRLRSQLGGRDAWVLVLDTRGINVWCAAGKGTLGTDEIVRRAEAVRLAEVVSHRTLVLPQLGAPGVSAHEVRRRSGFRVVYGPVRAEDLPAFLDAGMKAAPQMRRVRFPLGDRVALIPVELILWSKYALLAAACFLLLGGLGPGGYSSARALAVGARCAALLLAAFLAGAVLAPSLLPWLPGRSFSAKGAWIGLVVALGVAGCKWAHSWLSAAAWLLIIPATASFLAMNFTGASTYTSLSGVRREVRVAAPIQMACAVAGVGLWLAGRF---AQLRYLPGVVTLELDAEKCTGCGMCTEVCPHAVFIVENHKSRIVDRDACMECGACARNCPVEALSVNAGVGCATGILFGALRRSESTCDC----
>BMHB2__coorjk2
-------PAPVIRQTRSEITAKNRLDHFLARWGVNRSGHIVPPGLYRLGNPDKNSPVFASANYTLSFDALRSALANRDAWILVLDTKGINVWCAAGKGTFGTGELIRRIAVTGLSDIVAHRRIIVPQLGAPGISAHEVARYAGFSVEYGPVRAADLPAYLTTH-TATEEMRTVRFGLFDRLVLAPMELVHFGLYGIVAALVLFFLAGVVA---------------ALAAITAVLAGTVLFPALLPVLPSKDFSLKGFFLGAIVAIPFALACARAQAIAVLVPFLLIPPVVAYLGLNFTGSTTFTSRTGVKKEIFRYVPAMVVLAGLGTVLGIAL-------------ENTLRYFPEKCINCRRCTQVCPHRVFAEGNNRAERVNPRACMECGACAKNCPAGAIEVESGVGCAWAMISAALRGKDMDSGECS--
>Ga0123356_10620648
----------------------------------GRMDYMVTPGLYAVGKPDKDSDVYVSCNFKLSFDHLRRALHGMNAWILVLDTKGINVWCAAGKGTFGTKELVFRIKEHQLEKVVNHKKVIVPQLGATGVSAYKIKEEAGFKVIYGPVKADDIPAFVQSGYKATPEMRKINFNLWDRMKLIPVELFYAKYYLILIPAIFFILSGLNADGFSVDSSWSSGGRAVVNLCVAYLSGCVLTPIFLPFIPFKRFSLKGVVIGWLMAALLLFNFLGANIFEIISWFLLIGGVSSFMAMNFTGASTFTSLSGVQKEMKISLPLQMCGVALGFIGWIISRFI--TELTYLKNVNTLQLDSEKCNGCAICTIVCPHAVLIIKEKRAFIEKKDSCMECGACAMNCPAGAVTVKSGVGCAAGVINGLLRGIEPYCDC----
>Ga0073583_1137806
----------------------------------QSDHFPIEPGIYKSGEPDRKSPIIVTVNYVFTYVKVMRALKSIDAWVLCVDSRGINVWCAARGSDFGNKQIIEAVEATGIDKITDRKTLILPQLSAGGVAAPLLSIESPFRVLYGPVWAKYLPEFLKERAKKPDKWKLAKFTSFHRLRITHTTFLLFLWPTIALVLLFLGLSFIHP--FWVGKFWRLGIWLWIIITNGLITS--MFPLS---NFTRKFIFKGIFYGILNVLLLGGLTW--VLHRSIYLILWNTIFYFFSTMSLSGYSMATSPGEIQEEYPTFRKIHLISLSIGLILAAIG---------------KISIDQDLCTGCGICGEICPFGIPHNSDGKFEMFEPERCTECSACKRNCPTMAILLKTGCGCLWNARAQAKTKTTQSSCD----
>Ga0105098_10032797
--GVISTGAGTFPQVSSALRWHDHWATLKARWGIGRMNYAVDPGLYALGNPDNNSPVLVSANYKISFDKLRKALPGRSVWLLVLDTKGINVWCAAGKGTFGTQELINKIESSRLKEAVDHKKIILPQLGAPGIAAHEVRQRTGFKVYYGPIRAEDIPAYLDAGLKATTKMRLMTFPLKDRAVLIPVELVEIIKPFMFLASVLFLLGGIGGPGGFLENALSYGSFAVLALSGAVLAGAVINPLLLPYLPGRAFSIKGFFTGIIVALTLLYLRAWPARVEAFAWLLIIPAVAAYLAMNFTGCSTYTSLSGVKKEMRLALPVQISMAICGILIWLTSRLI-MKNLTYLKDVVTLKLDENKCNGCGMCLEVCPHQVFKTTGKHAVIQDRDACMECGACAKNCPAAAIFVQSGVGCAAAVINSMLGTNNAGCSC----
>Ga0114930_10000837
--GVVSTVVGDVPRVSTTLRFADRLGAWKARWGIARMRYRVEPGLYAVGNPTPDSPVFVSANYKMSFDRLRSNLGGMDAWILVLDTKGINVWCAAGKGTFGTQEIVRRIEAVRLSEVVSHRTLIVPQRGGPGVSAHDVRRLSGFRVVYGPLRAEDLPAFLDAGMKATREMRSILFPLRDRAALIPVELVMWAKYVVPVAACFLLLAGLGTSGYSFSRVLASGIQSAALFLGAYLAGVILPPILLPWLPGRAFSAKGMWVGLAFAVALGVFVWRQNLPTAAAWFLMIPAVTSFMAMNFTGASTYTSLSGVRREMRVAVPIQAITAVVGLGLWLAGRFV-----------VTLELDAEKCTGCGMCEEVCPHGVFVVENGKARIVDRDACMECGACAMNCPAEALSVNAGVGCATGVIMGALRGTEPCR------
>JGIcombinedJ13530_105521343
--GLVDSSVGAIPQVSTELTGADHWGTFKARWGVGRMHYQVDPGLYAVGKPDAHAPVLVTANYKMSFDCLRRALKNRNAWILVLDTQGVNVWCAAGKGTFGTRELVDRIALSGLADVTQERTLIVPQLGAPGVSGYVVRRETGFRVVYGPIRAEDLPQYLDAGLQATPEMRQKTFPLRERAVLVPVELVGALKLALVIAPVLFLVAGLGGPGSYWPNALHYGLFAVLALLLAIVAGTVAMPLLLPWLPGRAFSVKGLLPGLAVVVLLAVVRRMTGALEIAAWGLVVLAIATYLAMNFTGSSTYTSLSGVRKEMSYAVPCQILATVAGMVLWLSSRFI----LIYLDGGATLRLDADRCTGCGTCLEVCPHAVLARDNGKVRIQDQDACMECGACSRNCPFGAIAVKPGVGCAAAVINAALGRKSSSCCC----
>Ga0007794_10000636
---WVGTAAEKVPRIATSLSYADHIGACLARWGINRMRYIVPPGRYAIGTPGPDAPVLVTGNYKMSFDLVRSALSGRNVWLLVLETYGVNVWCAAGKGTFGTAELIRRIQKTGLHEAVNHRRLFLPILGAPGVSAQEVAKRTGFSVRYATIRAQDLPAFLDNGMVTTPVMRKIGFTTYDRLVLVPVEVVLTLKSIALFGGAVFLAALLANG-L------GAAVLMTLAYLGAVLTGIAVVPILLPWIPGRSFAVKGVLAGVVWSAALYLYAGGSNVTTAVAAFLALPAICAFYALNFTGCTTYTSRSGVKKEMHLGIPAMGSAIIVAVVVLVAGRFL----LRYLEDVVTLRLDQAGCTGCGRCVEVCPHEVFSLEERKARIDDCDACMECGACAKNCPVRVITVDAGVGCASGMINEWLQAHNIRR------
>SAHD_10000779
-TGEIRTPKGGVPVVSTNLRLKDMLGAWKVRWGIGRMNYRINPGLYAIGKPDHTSSVLVSANYKLTFDALRKELSGLNCWIMILDTKGINVWCAAGKGTFGTDELVSRISKTGLSGIVSHRELVLPQLGASGVCAHEVAKQTGFSVIYGPVRAKDIKAFLDSGFKATEEMRTVKFTMWDRLVLTPVELVTAAKSSLMVFGVLFLINLFAARPF--------GLADFIAYTGAVVTGTVITPLLLPVIPGRAFAWKGWLLGLLWMLGFIWLSGPGLLFIAIGYLLLLPPLSAYLAMNFTGSSTYTSFSGVIKEMKIAVPLLALSSLAGIVLVLIKRL----KHRYLKNVATLSLSAEKCIGCGRCAEVCPHGVFRINEKKAKIQEKDRCMECGACAKNCPANAITVDAGVGCAAAMIRGWLTGSEPSCDCS---
>SA_S2_NOR15_50mDRAFT_c10003825
--GWLDGPSGQIPQVATDLTCTDIVGRWQMRWGLGRTRYTIAPGLYAIGTPSSDCPVLVTANYKMTFDILRRDMHSHDAWLLVLDTKGINVWCAAGKGTFGTDEIIRQVQKSNLKKVVNHRKLIVPQLGAPGVAAHKVHKSCDFKIVYGPVRSSDLPRFLKDNHTATPEMRRVEFTLVDRLVLTPVELASMWRYALWSILVLFILGGIGPQFFSFSAAWTRGITATASGLLGLFTGAVITPILLPWLPGRSFALRGSIAGLAIGFIILLFSASLGWLNSLALLLTVSAVSSWCAMHFTGSSTFTSPSGVEKEMRQAIPAQAATLLVGGLCWLASAF---SSLRYLENVVTLELDADKCIGCGMCAVVCPHGVFTIEERKAQLVDRDACIECGACAGNCPVAALSVEAGVGCASAIINGWLTGEEPSCDC----
>Ga0069718_16247795
---RIATPAGEIPVVASRLDFLDRMGTLRVRLGVGRSRYAIAPGLYALGAPDSWSPVFVTANFKMSFDRLRSASPELNAWIMVLDTRGINVWCAAGKGTFGTNEVGRRIEATGLKKIVSHRTLILPQLGAPGVSAPEVAKRTGFRVLFGPVRAADLKAFLDAGMKAAPEMRRVRFSFRDRILLVPVEIAGAVQNKYFLAGVALWLAGMIAGL-------AEAPLIGLASAGAILAGAALTPALLSWIPGRMFAMKGGILGLLWAAAICVLRGVTGLAAAAAYLLLLPSLSAFLAMNFTGSSTFTSLSGVVAEMKIAVPVMLAAGGLGLAAAAVA--------HYLKDVSTLKYSSEKCAGCGLCADVCPHGVFVMDGRKARLTDGDRCMECGACARNCAVGAIEVRAGVGCALAIMWSALRHKPAPQC-----
>Ga0073934_10042800
------------------------------------------------------------CNYRMSVDVLRASLKNRNVWLLVIDTKGINVWCAAGKGTFGTVEICRKVIAAGLKTIVSHRRLIAPQLGAPGMEAHRIKKVTGFKIFFGPVYAKDIGKYLDAGLYADPSMRKITFTLSQRIVLAPMEFRASFPKILLISLLVLFLAGIKGTLFF---------------LAVASTSSFAIPAFHNLLAGRWLSIKGFFWGMIASTFMFFLLSHMDACAILTYYMLAVPAASYIGLNFTGSTTYTSVSGVEREMQLALPVILFIFILGSFFHL----------------DSLNVSYDLCTGCGVCVEVCPHEVFLLIDRKAIITHQEDCMECGACKKNCSASAISVRSGVGCASAMIQSIFTGKEATCGC----
>JGI24702J35022_10032476
--------LVNVQTVSTSISFKDILGAWKTRWGIRRMDYTVKPGLYAVGNPGSDSIVLVSANYKLTFDILRKNLGGLSCWLLILDTKGVNVWCAAGKGTFGTDELVNRIESTGLSEIVTHRKLILPQLGASGVSAHEVARRTGFSVTFGPVRANDIKKFISSGYKATKEMRTVKFTFKDRLVLTPIELVAAAKIMLPVFGVLFIINLFADRQFE--------IFDAIAYVGAKLSGAFITPVLLPFIPGKAFSFKGWLIGLCWTVAALWYFGWFNAIDAAGYMFLLPAVSAYLAMNFTGCSTYTSQSGVLKEMKIALPLIIVSSIIGAALILIDKL-----LKYFKNVTTLSLSAEKCTGCGKCAEVCPHGVFDMNERKALIAKKDLCMECGACALNCPTEAIKVNAGVGCAAAISKSLLTGGEPSCGC----
>Ga0066599_100030438
-----STDTGPVAVISGSLKSGDVLGAWKARWGVGRMSYIVPPGLYAIGDPDHGSPVVVTANYKMSYDLVRHELAERNIWLLVLETFGINVWCAAGKGTFGTGELVRRIQASGLSRVVSHRQLILPIMGAAGVKAIEVKQRSGFEVKFATLRIADLPAFLDNGMQASRSMRELSFSFRERLVLTPVEIIGGVKSLPFVGFPLALLAGFSGGSFS----FSRFLSFLVLYAISVICGTVISPLLLPFIPGRMFSVKGAVIGCACSLGCVAILVRQGRVELAAMVLMMSTVSAFYAMNFTGSTPFTSPSGVRREMKLTLPVLATVAMSVIVLLILG-----RGFDYISGVSTLEIDQSACIGCGLCPQVCPHLILEMQGSKAAIIDRDKCMECGACALNCPVKAISVDAGVGCASGMINRWMAGFNIR-------
>NODE_263344_length_1971_cov_8.961948
---SILTSAGNLPQVSSALRWQDHWGTIKARIGVFRMNYSVTPGLYALGSPDDKSPVLVTANYKMSFDRLREALRGRNVWILVLDTIGINVWCAAGKGTFGTEELVRKIESSGLRSIVSHRKLVLPQLGAPGVAAHKVAKLSGFKVQYGPIRAEDLPAYLDAGFQTTAQMRIMTFPLKERAVLIPIELVEAVKPFLIIAPVLLIVSGIGPAGFW-TSATSYGFFAVLALLCAIAGGAVFNALLLPYLPGRAFSVKGLSIGIIIALILLYLRDIX-XXXSWHY--------------------------------------------------------MKNLVYLKDVVTLQLDENKCTGCGMCLDVCPHEVFKMNGSHAAIQNRDACMECGACSLNCPADAIFVQSGVGCAAAVINSLLGRN----------
>Ga0131853_10016767
----CSSASGNIHAVSTSLALKDIFAACKIRLGIGRMNYAIPTGLYAVGKPGDKSPVLVSANYKLTFDELRKNLDGLNAWLLILDTNGVNVWCAAGKGTFGTEELVKRIELAALHDVVSHRELILPQLGAAGIAAHEVKKRTGFSVIYGSVRASDIQAFISEGNKATKRMRLVEFSLRDRLVLIPVEFLSAAKKTISVFGLMFFLNIFAKKPFT--------KHDILALIGAVLSGTVVTPLLLPYIPAKAFSFKGWLIGLGWTVGCIKGFAKANTMSSIGKLLLLPVLSAYHALNFTGSSTYVSPSGVKKELKIALPLMAVASAVGLILILTAHL--MKRHRYLRNVATLILEADSCVGCKKCVQVCPHGVFAIKEKKMCIAHKNYCMECGACALNCPAGAIKVAAGVGCASFFINKWFRGSESCCGT----
>Ga0079955_100309
---WVTAGDRAIPRVSTRLTGRDTLGSWQMRWGIGRLRYAIPPGLYAVGDPHTFSPVLVSANYKLSFDQLRAQLSGLDLWLLILDTKGVNVWCAAGKGTFGTAEVIRQVQETRLADVVMHRTLILPQLGAPGVTVREVKEATGFRPLFGPIRAADIPAYLAVRMEATPEMRRVQFTLRDRLVLTPVEMMMSGKVLLPLFAIIFLLAFFAPAPFSWPSLWRQLWRDIWPFLAAALLGTVLVPLLLPWIPGRFFAWKGWLAGFLLWLILLAFSVSGGWLLAAAYLGLLPALSAWLAFNFTGCTTFTSLSGVDREMRLILVPLIVSAGLGALLLAAGRI-----FQYLKNVVTLAYDPELCRGCGSCLEVCPHQVFVLRDKKAAIRDRDDCIECGACARNCPYGAIGVRSGVGCAAAVLSNILAGRDASA------
>Ga0114921_10057400
--GWIDTKAGKIPKVSTKLSRSDKCGTFKVRCAINRMNYKVEFGIYAVGNPNEDSLVFVSANYKLSFDILRRELNGLNAWIMVLDTKGINVWCSAAKGTFGTQEIVNRIKQTHLKELVNHRNLIVPQLGAPGVAAHLVTKYSGFLVIYGPIRATDIKTFLENGMTASKEMRQVRFSFYDRLLLVPTEVVNGLKYLGFAMAVFFLLSGLSKNGYSVEILLNTGYYSTINLSLAYLAGNVIGPLLLPWLPGRRFSSKGLFPGLAMFVFAFLILAGKGIFGIIGWILLFSSISSFILMNFTGSSTYTSLSGV-------------------------------GQIYLKNVVALELDVNKCTGCGICTIVCPHSVFKMQGKKAIIIDRDACMECGACTRNCPVGAIAVNSGVGCATAVIIGTLKGTEPTCDC----
>JGI24704J35079_10026879
-------------------------------------------GLYAVGKPDNESPVLVSANYKLTFDTLKKSLVGLDCWLLILDTKGINVWCAAGKGTFGTDELITRIETSELSKYVSHKILVLPQLGATGVNANEVKRRSGYNINYGPVRAGDIKEYIDAGYKATKEMRTVKFTLWDRLVLTPMELIPALKQSLPVFGVMLAANIFAKRKFD--------KTDVAANLGAILSGTVVTPALLPYIPGKAFASKGWLTGLGVIASILGLFKKGNRLLSAGSLLLYPAISSYFAMNFTGSSTYTSPSGVNKEMKMALPFIVGSAAVGAALTLG-------KHKYLENVATLDFNAEKCIGCGHCTEVCPHGVFDIAEDKVQIVDKDSCMECGACAMNCPVEAIKVNAGVGCAAAIIQSWFTGKEPTCGC----
>Ga0182011_10005474
---------------------------------VNREGHRVEPGLYRLGNPGHDSPVFASANYTLSYDALRSALAGYDAFILVLDTRGINVWCAAGKGTFGTEELVRRIAVTGLAMVVSHKKIIVPQLGAPGISWPEVLRLSGFSVEYGPVRARDLPEYLKTH-TATPAMRRVGFPIRDRIVLIPVELGHVALPALVATVALLFLAGPVA---------------ALAALAAVTAGTALFPVLLPFIPTQDFSTKGYILGGLVAIPFAAAFASATTAGALVPLLIIPAVTAYLALNFTGSTTFTSRTGVKKEIFRYVPVMALMAGIGVILGIVL-------------ETTLILEPDRCINCRRCTQVCPHAVFAEGPDHVVLARPASCMECGACALNCPVQAITVQSGVGCAWAMISAALRGKDMDSGECS--
>Ga0116171_10061555
---NVSVSGMSVPLVSTDLKPLDFLGAVMVRWGINRGNYKIEPGLYAAGSPGPCSDVFVTSNYKLTFDQLRKNLSGTDGWILVLDTNGINVWCAAGKGTFGTKELVSRIKQVSLEKVVNHKRLILPQLGATGVAAHKVREETGFNVHYGPVRASDLQQFIRDGYRADKEMRKVKFDLADRVKLIPNDFIYGKFYLIGAMLVLFIMSGLSDKGLSFSDFSGAGGPAILKAFLAYFAGIVITPLFLPYIPGRYFSVKGFFSGLPVFIIYLLVSTGQNLLIAISWFFIIGAISSFVAMNFTGSSTFTSLSGVRKEMKLFVPLQISSAVIGIVLQVIGKL---NDLKYLSDVVTLSLCEDTCNGCGMCIKVCPHEVFELYGRKAHIKGKDYCMECGACALNCPVQAITVRSGVGCAAGIINGILRNTEPTCDC----
>Ga0181529_10068297
--GFIETSSGKVPVVESRLKFGDRLGALKVRWAIGRMNYKVDPGLYALGAPDADSPVFATANFKMSFDLLREALPCTNAWILVLDTDGINVWCAAGKGAFGTGELAGRIETSGLAAVVRHRKVIVPQLGASGVSAHEVQSLSGFKVVYGPVRAADLPVFMDSGMKAAPGMRIKTFTIAERLSLVPVEVVHAFKLLLMVLPLLFLLSGFGGRGGFASSALRLGGFSSLGLMLAIAAGCVLTPALLPWLPGRAFSIKGVWPGIVCAVVFLMLRNNAGIMESAAWMLIIAAVSSYMAMNFTGCSTFTSLSGVRKEMRFAVPAQIAGFSLGAVLWIICIF----KLVYLKDVVTLQFDSEACTGCSMCATVCPRGVFEISHGKARIADRDCCIECGACARNCPAGAVSVRVGVGCATAVINSMLGVRTSGCD-----
>Ga0153915_10444408
----------------------------------------IEPGLYAVGSPDGDSNILVTANYKLTFDKLRRELGGINVWILVLDTKGINVWCAAGKGTFGTEELVSKIISSGISEIVNHKRVILPQLGAPGVKAGEVKKATGFNVLYGPVYAKDLKKYLSNDFKKSEKERTVEFKILDRIILIPVELNLALKYLALAFLILSGYSYFINKSFS----Y-STFIFPVSVFLIIISGIILFPVLLPFLPARRFALKGYILGIILSGITYFLFKL-NLITLLILILSVAPVVSFFSLNFTGATTFTSLSGVKKEIKVSVPPTIISILIGITIKILTD-----KMEYLKNVVTLSYDKSKCIGCKKCIEVCPRNVFKMNGNNSEIINKDSCIECGACMNNCLGNALKVDAGVGCAYAVIKGSLSNSEPTCGC----
>Ga0075021_10000385
---TIATPGGMVQIASTDLSRTDIWGMVKSRASAFRMNYIVTPGLYAVGKPTKDSDVFVTANYKMSFDVLRRELKGINAWVLVLDTNGINVWCAAGKGTFGTDELVKRIIEAKLDAVVTHRRIILPQLGAVGVSAGEVQKKTSFRVSFGPVDAKDIPAYVESGYKKTKEMSTAKFSMFDRMVLTPMEINPVMKKFPWFVAAILLIFGLQPSGILFAKAWYGGLPFLVLGLLAVFSGAFLTPVLLPFVPFRSFAIKGWLMGITMTFIATWLFNVQNPLLLAVAFILFPALSSYIALQFTGSTTFTGMSGVKKELKFGIPMYIGAAGISLVLTILYK-------KYLKNVTTLEYSLEKCAGCGRCVEVCPQAVFVMRDKRAAITDKDLCMECGACAKNCDFGALAVNAGVGCAAAIITGMITGGEPSCDC----
>Ga0116239_10010023
---WLTLGAGKIPRISTNLSFADRMGSWKARWNIGRMNYLVPPGLYAVGHPDHDSPVLVTANYKMSYDLVRKVLGGKNCWLLILETYGINVWCAAGKGTFGTEELIRRINASGLARIVRHRILILPILGAPGVSAHQIAKQTGFTVKYAAIRACDIPEYLTNGMKTTTSMQEMTFTIYERSVLIPVELVEAIKPTVIIALLLFVILSLMQGYV-------SGLMAVCAYLGAMFTGVAITALFLPWIPGRSFAFKGALTGFLWSIIFYLLSGGGGPFMTVAAFLMLPTVSSFYALSFTGCTPFTSRSGVKKEMRIALPVMGCALLSGIFMALIGRMI-MKGFQYLRNVATLRVKQERCIGCGKCLEVCPHQVFVLTAKKAQPVAFDACMECGACARNCPANALQVDAGVGCAAGLITEWLRDRKLLKVKQACC
>Ga0105091_10000339
------TTKPKVLPTTSRLTAADRWDHFLVRIGHKRGEHRVAPGLYALGNPSPESPVFVTGNYTLSFDALRSSLAGMDAYILVLDTRGINVWCAAGKATFSTDEIVLRVYQTRLQEVVSHRRLILPQLGAPGVAAHVVKKRAGFRVEYGPVRAADLPEYLKTG-KATAEMRRVRFSLGDRMILLPVEVRNYLLRMLVAAVILYFLGGWTG---------------ALAAVACVLAGAALFPILLPWLPTPNFSTKGFLLGGLVALPFAWLAWWQQAAQALEFLLGMPAVTAFVALNFTGASTFTSRTGVRREMFAYIPVMALTFASGAILAIVFAFV------YL--ENTLIYNAELCSGCGVCVMVCPHAVFEMNGRKAVLSRPQACMECGACRLNCIAGAISVESGVGCATAMIHAALRGRKEATCEC---
>SMTZ23_10066582
---EINTDDRKVPVVSTDLSFRDQVGRTRSRLGSFRMRYEVNPSLYAVGQPDENSPVFISANYKLSFDLLRCSLKGIDGFILVLDTKGINVWCAAGKGTFGTEELIERIRGAKLGDVVRHRRIVIPQLGASGIQSHTVHKCTGFKVFFGPVYAKDISKYLKNGCRATQSMRTVQFNFRDRLVLTPIEIVHMWKPFLFYVLSMFILFGLQPSGILFKDALNGGYHFVLLGAVSILSGALLTPLGLPLIPFRAFSLKGLISGLVVVAVYYFLFFRQEILKIAIIFMTFPVLSSYIALNFTGATPFTSISGVKKELKYALPCYILVSAVSVILFILYKLM--SRLRYLPNVVSLKLDIDRCTGCSKCVEVCPRAVLRMENKKVAIVDRDLCIECGACAKNCEPGALSVNEGVGCATAIINGMLT------------
>WOR52_10014092
------RGQRSVESTSSAITLANRWDHFLARWGVKRNQHVVEPGLYALGNPRADSPVFVTANYTLSFDALRSALAGIDGYIMVLDTKGINVWCAAGKGTFGTDELVHRIEATGLHNVVSHRVLILPQLGATGVAAHEILRRSGFTVEYGPIRAADLPEYLKTH-RATPEMRQVRFNLLDRVVLIPVELVHVLLPMAIAAVVLFFVGGFFV---------------SAAAVAAILAGVVLFPILLPLLPTSDFSVKGFILGGMVALPFVLTAWWLRVGEGLIFPLAMPPVTAYLALNFTGSTPFTSKTGVRREIFAYTPIMAVLFGIGIALATAL-------------FNTLRYNPELCVNCGMCSIVCPHAVFAAGEDVAQMIRGEACMECGACQRNCPPSAITVDSGVGCAAAMIRAALTGKKEVTCGS---
>JGI20166J26741_10248972
--------EQAVNTVSTELTFKDYFGSWKVRWGIGRVDYKVEPGLYAVGEPDNDSLVFVSANYKLTFDMLRKNLSGMNCWLLILDTKGVNVWCAAGKGTFGTDELVRRIESSELSKYVSHKRLILPQLGATGVSAHEVSSRSGFAVHFGPVRAHDIKAYINAGYKATKEMRTVKFNLWDRVVLIPMELIPALKITLPVFGVVLLANQFAARPFD--------RTDVAAGIGAITAGAALTPALLPYIPGKAFAWKGWLLGLGCTVGILGLSKKGSRLLAAGSLLLYPALSSYLAMNFTGSSTYTSPSGVNKEMKKSLPFIVSAAAVGAALTLGVHF-----LRYLKNVTTLTFNAEKCIGCGRCSEVCPHGVFETDGGKAEIVDKDLCMECGACALNCPAKAIEVNAGVGCAAAIIMGWFTGKEPSCDC----
>Ga0130025_1208819
--------AGKIPIISTKLSKKDILGSWKVRWGINRMEYKVTPGLYGVGEPGEDSPVLVTANYKMTFDRLRKELSEVNAWVLVINTRGINVWCSAGKGTFSASEIAKMIAVTNLSWIVSHRTLVLPQLSAVGVAAHRLLKMSGFRVIYGPVRSCDLPNFLSAGMKATLQMRKVNFGFADRLVLIPMELVRVIKVVIAAYLVIFILNLLQI--------WSVSFLATLPYLGAIITGCVLTPTLLPWIPGRSFAWKGWLLGLFLAAAVILYSFPSNWSRALVYLLILPALSSYLAVNFTGASTFTSLSGVQRELKVALPAAIISAGFGVALLVLNKFV---SLKYLKNVVTLELDKEKCTGCGICTEVCPHEVFKLISGKAAIQDRDSCMECGACAMNCPFSAISVAAGVGCAYAVIKGKLGKGEV--------
>Ga0131853_10026149
------------------------------------MNYMVEPGLYSVGKPDKDSPVLVSANYKLTFDILRKNLAGLDCWLLILDTNGVNVWCAAGKGTFGTDELVNRIEIVGLSDVVKHRKLILPQLGAPGVNVHEVAQRTGFSASFGPVRAEDIQAYIADGNKATKEMRRVKFTFTDRLVLTPMELVPAVKMTLPILGVLFITNQFARRPFT--------GGDIAAYAGAILTGSVITPLLLPYIPGNSFAWKGWLMGLIGTASILAGFTNGNVLMSAGQLLLFPALSSFLALNFTGSTTYTSPSSVKKEMKKALPYIICAGAIGAAIMLGSHFF---KHKYLKNVTTLALDANKCIGCGLCEMVCPHGVFEMDDGKIYLADKDSCIECGACALNCPTKALSVNPGVGCAAAFIFGWLNGSAPSCDC----
>Draft_10011835
---------AEICTTDSTITFANRLDHFLARWGWKRSDHRVGPGLYRLGNPGAESPVFASANYTLSFDALRSALAGIDAWILVLDTKGINVWCAAGKGTFGTDELVHRIESSGLATIVTHRKIIVPQLGGPGVSWPDVARKTKFLVEYGPVRARDLPEYLKTH-TATPKMRRVEFPFRDRLVLTPVEFVHVVWPMIIAAAALWFLAGPVA---------------ALAAVTAVVTGTVLFPVLLPFLPAKDFSIKGLFLGAVVALPFAFVFGTTAALGAAAPLLVMPAVVGYLALNFTGCTTYTSRTGVKKEIFRYVPLMAAMAVLGSLAGI--------------QETSLQFQRDRCINCKRCTQVCPHAVFTEVKGHVSLTRPEACMECGACALNCPVQAISVQSGVGCAWAMIGAALRGKDMDTEC----
>Ga0116157_10000002
----------GVMTATWDLNSADRWDHFITRIGIRRGEHRVPPGLYRLGSPNAESPVFVTANYTLSFDALRSSLKGIDGYILVLDTRGVNVWCAAGKRTFGTRELVRRIEAVKLTEVVSHRRLILPQLGASGVSAHEVRKASGFTVEYGPVRAEDLPEYLKTH-QATAQMRKVRFNLRDRLVLSPVDVTQNLLPLLVSMGIGFLIGGVPY---------------MLAAMTVILSGVVLFPALLPWLPTKDFSSKGGFLGVLAALPFVLSSWYRQLGQAAGYLLAMPAAIAFISLNFTGSSTFTSVVGVRKEIYKYIRPMAVLFALGLISLIVFAFV------YT--ENTLLLNTDLCNGCTLCTVVCPHGVFEMREHKAVIVNYTACMECGACQLNCAPGAISVKSGVGCASAMIVAALTGRKEVSCG----
>Ga0129297_10000304
------------------LSFADHLGACKARWGIGRMGYIVPPGLYAIGSPVAESPVIVTANYKMTYDLVRQALAGCSVWLLVLETYGVNVWCAAGKGTFGTDELVRRVVASGLAAVVSHRRLILPILGAPGIAAHQVAARCGFNVSYAAIRATDLPAYLNNGMKTTPAMRVLDFSLYDRLVLIPVEIVLELKTMATVLVLLLLGCALAG-ELA------IFRGVAGAYLGAVLCGLVVAPLLLPWLPGRRFAVKGAVLGFAWALGCAFWGADWTPMTTAAAFLVLPAVAAYHALCFTGCTTFTSRSGVRRELRSGIPAMGSAVLLGLVMLVLGHF---SHSRYLEGVVSLALDRAVCTGCGRCVEVCPHGVFAIEGMKAQLADRDACIECGACAKNCPVAAISVESGVGCATGMINEWLYELKQSR------
>Ga0099364_10157452
--------DTAIQAVSTSLTFKDTLGAWKVRWGIGRMDYLMEPGLYSVGKPDGNSPVLVSANYKLTFDTLRKNLVNLDCWLLILDTKGVNVWCAAGKGTFGTEELVNRIASVGLSEIVAHKKLILPQLGAPGVSAHEVVRRTGFSVIYGPVRANDIKTFLSSGYKATKEMRTVKFTLLDRLVLAPMELVEVVKISMVIFGLMFLINLFAVRAF--------GMMDFLAYAAAVLIGSVITPVFLPIIPGKAFAFKGWLLGAIGTSLIMWGWASPFLLSGIGYMLALPAFTSFLAMNFTGASTYTSPSGVLKEMTIAVPFIVLLLLAGIILILIKTFT---KLKYLKNVVSLSYDFEKCIGCGKCMEVCPHGVFDLDGTKARIAQKDSCMECGACALNCPAEALEVNAGVGCAAAIIMSWFTGKEPSCGC----
>JGIcombinedJ21913_10000238
------TPAGAIPLIDIGLQKKDIRAGWMKRWNIGRMDYAVAPGLYAVGNPDPTSPVLVTANYKFSFDSLRRELEAISAWLLVLDSGGINVWCAAGKGTFGTDELVRSIEAMRLAEVVSHRVLILPQLAAPGVAAHEVILRSGFRVLYGPVRASDLPAFMAAGNRATPAMRRVRFAAADRLLTVPVELMQILRYLPYLLAAIILLHLPRL---R----VTTMLNDVFPLAAAIFSGTVLMPLLLPWLPGRAFSGKGVWTGLALWLLCWLLLPW-SLAEALAWMLIIGAVSAFLALNYTGASTITSLSGVKKEMRLAMPAIITAAAVGIILRVILRF-----LRYLANVVSLELNKSRCNGCGMCLAVCPHEVFALENGKANIVDRDACIECGACQRNCPFTAVTVNPGVGCAAAIIQGALQGTAPSCGC----
>Ga0114923_10100444
---FILTDTSPVPKIKTKMDKSDIKATILVRTGIGRDNYKVAPGLYCVGNPDKTSEVLITANFKLTFDHLRRELENINAWILVLDTRGVNVWCAGGKGTFSTKELVKRIKLCCLEKVVDHKRVIVPQLGATGVAARTVKKESGFRVVYGPVKAKDIPAFLENNRKADKKMRMVTFTFIERLILTPIELKMILKPALITSVVLILLSGFGPGIFSFSSAFGRGMISVLALFVGIISGAVITPTLLPYIPFKEFAAKGIISGAVFAALLFLSISSSGVAAFISLFLFVVATSSFLSMNFTGATPFTSPSGVEKEMKRFIPVQLIALVISTGLWIYSAFL-MEDIRYLDDVSSLVLDQDKCIGCSLCTEVCPHNVFELRQGKSTIIDFNACMECGACVNNCPSNALEVSPGVG-----------------------
>draft_1443044
--------SRLVPRLRTALGWRDRLGALARRFGLRRNDYRILPGLYATGSPSPQDTVLVTANYKLSVDALRKELGGLSLWVLVLDTKGVNVWCAAGKGSFGTDELIAKIKASRLSELVSHKTLVLPQLGAPGVSAPALAKRAAWRAHWGPVRASDLRAYLAAGMKKDEGMSRVRFGIGERLAVAPMELVQAWPVLAAGLGLALGISSLSIGAGGLDQALRQASKTLAASVGLWLLGGLGFPLLLPLLPGRAFAVKGAILGLAGGALSAVALG-SGYGAALAWILASGAAISFLGMNFTGAASFTSHTGALYEVEKAIVPQALALAAAAIAALVGLF--MKRWHYLKNGSSLNLNVERCVGCGACVEVCPHGAIAIQGGKAFIADRLACMECGACSLNCPAGALSVTPGVGCAAAIITGKLRGGSPDCSC----
>Ga0123355_10077889
----------GVTSVSTSLTICDIYGAWKTRWGIGRMDYAVNPGLYSVGNPNGESPVLVSANYKLTFDVLRKNLDGLDCWLLILDTKGVNVWCAAGKGTFGTDELVNRIEAASLSEYINHRTLILPQLGAPGINANEVKKRTGFAVTYGPIRAEDIQAFISAGNKATKEMRRVNFTFKDRLVLTPIEIVPVVKKSLPIFGALFVTNQFAKRPFD--------KHDAAAYAWSVLAGSFITPLLLPYIPGRAFAWKGWLMGLLGTAGYLTKFKPGNRLMSVGQMLLFPALSSFLAMNFTGASTYTSPSGVKEEMKKALPLIVGAGAVSAALVFGV------------------LDINKCAGCGMCEMVCPHAVFEIDKKKAFITDKDSCMECGACSLNCPTKALAVNPGVGCAAAFISGWLTGKAPSCDCC---
>Ga0114930_10039823
---SVNTPVGNVPIVGTKLCFADNLGMWKARWGINRNRYSVAPGLYAVGNPTQDSPVLVSANYKLSFDHLRSRMDGRSAWILVLDTRGINVWCAAGKGTFGTDEIVKKVSLSGLKDIVSHRRLIVPQLGATGVAAHDVKLRCGFSVVYGPVRANDLPEFIDAGFSATPEMRRVRFNFIDRVVLIPVELVSGMKYAVLIALFFFLSAGLGPGIYSTSRAVSDGAWAVLLILGAFITGAVLTPALLPWLPGRAFSIKGLWIGLICAIVASYYMRGSWLLTSIAWGFIFVAITSMVALNFTGASTYTSLSGVRREMRAAIPLISLSCVSGILLWIVSRFI-----RYLSNVTTLELDKDRCIGCELCTHVCPHAVLAMENRKSSIVDIDACMECGACAMNCPVEAISVQAGVGCATGIIVGALRGTEPTCD-----
>Ga0182021_10004293
------KPAGPAPALSTRLTWRDVLGGWRVRWGIGRMRYMISPGLYRVGEPDRQSPVLVTANYKLTIDAVRCELAGLNVWLLVLDTKGVNVWCAAGKGTFGTCELVRRMEAVKLADVVDHRNLLLPQLGATGVAAHEVKRATGFSVRYGPVRARDIGAYLAAGMKATPEMRRVTFGWKARLVLAPVELSETLKPALLILAALAALYAARHHTLS----WH-VAADFAPFLAAIAAGGVVTPLLLPWLPTRVLAVKGTMVGALCVALALAAFPG-GAIETAGTALLGAAIASYMGMMFTGSTTFTNLAGARLEVRRALPAIRVCAGIGAVLRVAAAFI-----QYLLAGDSLALNETLCNGCGRCEEVCPHAVFALVQRKAKVAHRGNCMQCGACRMNCPAGAIEVSSGVGCAAAILSSMRRGD----------
>Ga0182021_10041422
----VTVNGRAVPVVATRLSPKDRWDGILVRWNIGRDRYAVLPGLYAAGAPGPESPVLVTANYKLSFDTLRENLPGIDAWILVLDTKGINVWCAAGKGTFGTRELEQRIARVRLAEIVSHRTLILPQLGASGVSAPTVKKETGWTVKYGPVRADDVPAYLQAGSRKDAAMREVRFRLPDRMAVAPVELMQAWPVLAGILAVSILAGLPFSAGYG-----ARFFGFFVPMTGGVLLAVFGFPALLPFLPFRAFALKGAVLGGAWAVASAVVAG-ASAAAGAGLVLLITPIVAFITMNFTGSSTFTSQPGAALEVRRGIVPMAASLVLGIGLSVASRA----KLSYLKNGETLTLDRDRCRGCRECIEVCPHAVFAMDAGKSQIVDRGACMECSACARNCASGAIAVTAGVGCA---------------------
>Ga0129299_1034937
------------------LTAADHWDHVLARIGVNRGGHRVEPGLYALGQPTAESPVFVTANYTLSFDALRSALEGVDGYILVLDTFGVNVWCAAGKGTFGSDELVRQIEATGLAKVVSHRRLILPQLGAAGVAAHQVRKRTGFRVEYGPVRASDLPAYLRTG-QATPEMRRVRFDLRDRLVLIPVELVHVLLPLLAAAVALTLLLGWLA---------------AAAASAAILAGVVLFPILLPWLPTPNFSTKGWILGTFAALPFAVLAYARRLAGAGAYLLALPPVTAYLALNFTGATPLTSRTGVRREIARYIPRMAMLFGGGLALTIVLAI-----------TNTLQYDAELCINCGLCIAVCPHGVFAPDGRAVRLARPEACMECGACQLNCPAGAILVESGVGCAYAMIAAALTGRKDVSCG----
>Ga0082212_10032590
-----------VPVISTSLSLKDVLGAWKVRWGIGRMDYKVEPGLYAAGKPDSNSPVLVSANYKLTFDTLRKNLSSLDCWLLILDTEGINVWCAAGKGTFGTDELVKRIEATGLSEVVAHRKLVLPQLGAPGVSAHEVARLTGFSVTYGPVMAKDIKEFISSGYKAIREMRTVKFALWDRLALTPMEFVPTVKVSLMLFGILFLINLFAARPFG--------RGDFIAYAAALLTGTVITPTLLPFIPGKAFAFKGWLLGTISTACIAWAWFPPFLLLGVGYMLAMPAHSAFLAMNFTGASTYTSFSGVIKEMKFAVPMIVLSLVTGVTMILTKTFL---KHRYLNNVATLILSSAKCVGCGKCTEVCPHGVFALENGIIAITDKNSCMECGACARNCPVGAISVNPGVGCAYAIIMGWLTGSEPDCGSGFC-
>Ga0111484_1001777
----VQVLDISVPLVSTEIKPVDYMGAVMVRWGFNRNNYRVLPGLYAIGFPGPASDVFVTANYKLSFDTLRKNLVGVSGWILVLDTKGVNVWCAAGKGVFSTKELVISIRQCSLAKIVNHKRIILPQLSATGIAAHTVKKETGFNIHYGPVRASDIKRFISAGYRADRDMRKVSFRFEDRVKLIPNDFMYGKFYLLGLMAAVLLISGISGDGLSFKGFSQEGAPAILKVFLAYLSGIVITPMALPYIPGRQFSLKGFYMGTLVFITLFSLLAGNNIFEIISWFLIISSTSSFLAMNFTGSSTYTSLSGVKKEMKFSLPAQIVFAVSGVVLQLIGK---MKDLVYLPDVVTLELCEETCTGCGMCLKVCPHDVFELSGKKAHIVRMDYCMECGACKLNCPVDAITVDSGVGCAAGIINGILKNGEATCGC----
>KVRMV2_100037567
---SVSTPAGEIPRVQTELTIRDHLGTLCVRVGIGRGSYRVTPGLYAVNSPGQGSPVFVTANYKLSFDHLRSQLAERDGWILVLDTFGINVWCAAGKGTFGTDELIHRIGAVNLAGFVSHRNLILPQLGATGVSAFLVKKQSGWRVVYGPVRAADLPAFLDGGQKATQKMRRVRFSLVDRLILIPVELVTGARYLIPAAVCLLLLAGLGAGGYSLFWVETTGLRSVLLLLLAYLAGVVVVPALLPWIPGRAFSLKGTLVGLVVAVVLFVESRSDNRVEALAWLFLLPAVVSFVAMNFTGASTYTSLSGVRREMRFAVPVQITAAILGLVLWFAGRY-----LRYLSGVVTLELDDRKCTGCRKCVEVCPHAVFEIRNRKAGIVDLDACMECGACAKNCPEGAITVDSGVGCATGIIVGALRGTEPTCDC----
>Ga0117909_1093622
--GSVNTPAGDVPQVKPSLTLADHLGTWKARWGIRRMRYSIAPGLYTVGAPKPESPVLVSANYKMSFDRLRSQLKGMDAWILVLDTNGINVWCAAGKGTFGTAEILHRVAATRLADVVSHRRLIVPQLGAPGVAAHDVKQGSGFRVVYGPVRAVDLPAFLENGMKATPEMRRVRFPMSDRLAVSPMELVIAGKSILLIAACFCLLAGLGRDGFDWTRVATVGVTSAVVFLAVCVGSIVIAPAVLPWLPGRAFAVKGVWLGLVFLAVAGVGLWNHSWFAVAAWCLLIPTVASFLTMNYTGASTYTSLSGVRLEVRIAAPIQTTCAIAGAVLWLAGRFV----LRYLPGVVTLALDADACDGCGLCTTVCPHAVFVIENGRSRIIDRDGCMECGACARNCPTSAITVQAGVGCATAILFAR--------------
>Ga0066793_10030585
-------SGVLVPQVSTELYFKDFLGAVMVRWGINRGNYKVAPGIYAVGSPDASSDVFVTANYKLSFDAVRKNLAGINGWILVLNTKGINVWCAAGKGTFGTKELVLRIKEASLDKIVSHKRIVLPQLGATGVAAHKVKEETGFNVHYGPVRASDIKRFVTEGYRADKEMRRVTFNLIDRLKLIPNDFIYGKFYLLGALAVVFLISGLSRQGLSFKGFTEKGFPAILMVFLAYISGIVITPMFLPYLPGRPFALKGFFSGLLVFLILLSLLTGNNIFEKASWFLIITAISSFLAMNFTGSSTYTSLSGVKKEMKYSLPVQIGFAVAGIVLQIIGKLI-MKELIYLPDVVTLDLCESTCNGCGMCLKVCPHEVFELSGKKAHIVRRDYCMECGACELNCPVGAITVKSGVGCAAGIISGILNNTEPTCCCS---
>Ga0071116_1010167
------------------------------------MQYTVEPGLYALGNPDPEAVVLVTANYKMSFDVLRSALPGVRAWILVLDTRGINVWCAAGKGTFSTEELVSRIHDSGLEKIVSHRTVLLPQLGAPGMAAHRVKSLSGFKALFGPIRAIDIPLFLESGWKTTPEMRQKQFPLQERAALIPIELVAALKYLGMSLPAFWLLEGLGPNTFW-SNLFLGTWTPAAALTGAVLSGTILTPLLLPWLPGRAFSVKGSLAGGLFCVLFLKYAFAALRMEAVAWIFLILALSAFLGMNFTGASTYTSLSGVKKEMQWAVPFQIGAAGVGILLWIGSKW---REWIYINGGATLTLDEERCIGCGLCQSVCPHAVFGMNHRHAEIRRRAHCMECGACARNCPVEAIAVQAGVGCAAAVINTALGRKGDACCC----
>SL_3KL_010_SEDDRAFT_10006937
-EHFIETPAGPVPKVKTDTGFHDFLGTLSARSGLSRNNYKIAPGLYAAGNPDAGSPVLVTANYKLGFDKLRSCLKHTDAWILVIDTRGINVWCAGGKALFSAGEVVREIKRSGLSKVVYHRRLVLPQLAANGVSARDVKRGCGFEVLWGPVRVEDIGAFLENGMKASPEMRRVTFNTAERLVLIPVEVYFLWKPALWAIAAAVLLSGIGPDIFSPAEALRRGAMAAAAFGTGILAGAVATPFLLPWIPGRAFSLKGALAGVVCSVLLLPAFRGETALEAPALFLVCVAVSSYLAMNFTGSTPFTSPSGVEKEMRISMPLQAGAIAAAIGYWLMAAF-----FRYFEGVATLAMDENACVGCGMCAAVCPHAVMALQNGKARIADKDECMECGACAGNCPTGAVSVTPGVGCAAYIIQTWIRGKNIP-------
>Ga0118657_10186510
-----DKTPGLIQTTTSHLTLANHWDHFLARVGYRRGHHLVEPGLYALGSPTPDSPVLVTANYTLSFDALRSSLHGVDAYILVLDTDGVNVWCAAGKGSFGTDELVHRIEVTRLHDVVSHRVLILPQLGAPGVAAHQVKKRSKFKVEYGPVRAADLLAYLETR-KATPEMRRVRFTLRDRLVLIPIELVNMVLPLVIVALLLWYWSGGWG---------------SLGWFAAIVAGVVLFPILLPWLPTSNFSTKGFILGGLVALPFAAQPEMALWIRLLLAALLLPPVTAFIALNFTGASTFTSRTGVRREIFAYFPVMVWMFGIGLVSTIALGI----------EVNTLNFDPALCNGCGMCVEVCPHGVFAINARDVKVVRAQACMECGACQLNCPTNAIAVESGVGCAAAMMRTALQGRGA--------
>Ga0066829_10001702
---------GRLPQVKPSLHWPDHLGAIKARWGIGRMNYMLDPGLYALGNPDPESSVLVTGNYKMSFDQLREAMGDCHVWILVLDTKGINVWCAAGKGTFGTEELVQRIESSGLASVVSHRKLILPQLAGPGVAAHKVKKLSGFRVIYGPIKAVDLPNFMDAGLKATPKMRRKTFPTRERVVLIPVELVSALKWALLALPVFFLIGGLGGTGGFWSNASNDGLFAVLSLLVALTTGAVLTPLLLPWLPGRTFSLKGFSLGLIAAIVLVVVRTGQNRVEILSWFFLIPAIAAYLAMNFTGSSTYTSLSGVKKEMKWALPMQISTSGIGLFLWLGSRFI-MKKSVYLKDVVSLRLNQGKCNGCGMCLIVCPHAVFGLDNGHALIKNRDACMECGACAQNCSANAVTVQAGVGCAAAIINTALGRDSSSCCC----
>Ga0118727_1015426
--GTVQTPVGEIPRVTTELRWPDRLTAWRARCGIRRLHFTVPPGLYAVGDPDPESPVLVSANYQLSFDRLRSQLAGRPAWILVLDTRGINVWCAAGKGTFGTEELLRRLALVGLFRVVSHRTLIVPQLGATGVSAHQVKDRSGFKVVFGPVLAEDLPAFLDAGLRATPEMRRVRFPLRDRLVLVPVEVVGAARISLLVAGGLFVLSGLGAGIFSVARVLESGPASALLLLGAVLAGTALVPALLPWLPGRAFAVKGAVVGWLFLLAVGLLAGQSNWAVTVGWLLMAPAVTSYLGMNFTGASTFTSLSGVLKEMRMAVPVQIGCAALGLGFWLTGRFI-----RYLPEVVTLELDPTRCDGCRMCLRVCPQGVFTFVDKRAEIADRDACMECGACALNCEAGALTVRSGVGCAEAILRGMLSGTEPTCDC----
>Ga0127392_1063166
-------------------------------------------------------------------------------WILVLDTRGVNVWCAAGEGTFGTEEVIRRVAETRLSEIVSHRRLVLPQLGAPGVAAHEVRKGCGFSVVYGPVRARDIRSFLEAGMKASPAMRRVVFPTIDRLVLTPVEITGALRPAGWAAAVLFLLAGIGPGIYSLGAAWERGLAAVAVLAAGILAGAVVTPVLLPWLPGRAFSVKGGLAGGVLAACAVMWQRSLEAPAALALVFVMTAVSSFVAMNFTGATPFTSPSGVEKEMRRALPVQAGLTVLAVLLWVGGAFI--DGFRYVDGVATLRLADSACIGCGMCEEVCPHGVFAVAERKARILDRDACMECGACAMNCPTKAISVNPGVGCAAAIMNGWLTGSKPSCGC----
>Ga0153915_10031529
--GSIQTSVGPVPQVSSSLAWADRWGTIKARWGIGRMHYTIEPGLYALGEPNEQSPVLVTANYKISFDKLREPLPDRNVLILVLDTKGINVWCAAGKGTFGTTELVSRIESSGLTQIVSHRELILPQLSGPGVAAHEVKRLSGFKVIYGPIRAKDLPAFLDAGLKADPAMRIKTFTTWERMELIPMELVGALKAGVIVIPILFLLAFLGRSGEDWTNSLSHGLFSVLAMLTAILVGAVLTPLLLPWLPGRAFSIKGLSVGALFAVILAACYWGSNGLEILAWLLLIPAVSAYLAMNFTGASTYTSLSGVRKEMRWALPLEIAAGIAGLGLWFGSHFI---QLIYLKDVVTLRLDQKKCIGCGMCLNVCPQAVLSLTNGTIEIANRDACMECGACARNCPVEALNVRAGVGCATAVINAMLRRKKSSCCC----
>Ga0118657_10001811
--------PQNIQQITGQLTLANRWDHILARWAVNREGHRVDPGLYALGKPHPDSPVFVTANYTLSFDALRSALTGMDAYILVLDTKGINVWCAAGKGTFGTDELVHRIEVTQLNQVVAHRELILPQLGAPGVASHEVRKRSGFKVEYGPVRAADVPAYFKNR-EATPEMRQVRFTLWDRVTLIPVELVFVLIPLLIVAVVLRS-----P-----------------GVVAAILAGVVIFPILLPWLPTPNFSTKGYLLGGIVALPFILNALFGRVGWALAFALTLPPITAYLALNFTGSTTFTSRSGVRREIYQYAPSMAWMFIPGSVLYLAL-------------INTLAFNPELCTGCGMCVNVCPHGVFAQNGHKVALVRPQACMECGACLVNCPFGAIQVESGVGCAAAMFRAALTKQKEPTCG----
>Ga0182017_10001804
----------KIRKTISSWNAGDYFGAILCRISNRRMRYRVDPGLYSLGSPTAEAKVFVTANYKLSFDHLRKGLNGLDAWILVLDTKGINVWCAAGKGTFGTDELVRRIGSEKLAEKVSHKNIIVPQLGAPGIAAHEVKKKTGFKIVYGPIRSKDIQAFIVNNNVVTPAMRSVTFTLSERTVLAPLEVVAIVKKAIVPLLVVALVMGLQKQGIMFHQMETLTMPIIIALAAAIITGCVLHPLLLPFLIVRSFALQGLFLGLLVSVCLHFMFSNVSVFGQAMTYVLISALSSYLAFNFTGSTPIANKSGVKKELKIAVPLYIGAAVAVLLLLVLYK-------KYLHDVATIAISHDKCTGCGMCIDVCPRNVIAMKDKKTFVNDKDACLECGACAKNCAFDAITGDFGVGCATAMINGLLRFGNPDKGTC---
>Ga0072503_118874
-DGFVETPAGAVPRVKTTMTGRDRFGTVKARTGIARTNYKVIPGLYCVGTPGPEAPVIVTANYKLSFDALRKELAGIDAWILVVDTRGINVWCAAGKGTFSTEEVAFQVKATHLAKVVSHRELILPQLAATGVAVHELKKKCGFKGVFGLXXAAQIPRFLRNGKQADETMRAVTFTLRERLALVPVEIWLLWKLLLIVLLAIFVLSGIGPDVYSFAATWTRGSAAAVATVLAILAGAMATPILLPWIPGRQFWLKGMQVGALTGLAAVLLSSRTNMIGDLGLWVWTVVIASYLAMNFTGSTPYTSLSGVEKEMRRGLPLQIGGAVLALVLWVAAPF--MKNFRYMDGAAILKLDREACVGCGMCVTVCPHRIFGLRDKKAEILDYNACMECGACANNCPVAAIYVNPGCGCAAYIINSWIAKVKGSSV-----
>Ga0116171_10012402
-----DIGVMTIPLVATEWSTRDRLETIKVRWAIGRMNYKVKPGIYAVGSPDRQSHVFVSANYKLSFDHLRRALDGLNAWILVIDTKGINVWCAAGKKNFSTKEVVRRIRIHQLEQVVDHHRIILPQLSATGVSAHEVKKMTGFSVTYGPVRASDIIAFLEAGMKATDAMRTVTFPFKERLKLIPVDIFYGKYYLILIPALFFILSGISRVGYSAGLSVEQGWKVVVNLFAAYLTGCAVTPALLPWIPFRRFSLKGLSMGIIAALILFSGMMGTNLIEIASWFLLVPVVSSFMAMNFTGSSTFTSLSGVQKEMKVMLLVQIVLASLGLITWIISRFL---GFVYLPDVVTLELDDRLCNGCKMCLNVCPHGVFGFRDKRAYIMNRDLCMECGACEMNCPQGAVKVKSGVGCVAGIINGLLRGTEPTCDC----
>Ga0131853_10009726
----CSVKDGSIPEASTALSFKDILGACKIRLGIDRMNYRVEPGLYSVGRPDGGSPVLVSANYKLTVDAVRKNLDGLNCWLLILDTKGVNVWCAAGKGTFGTEELVKRIEAVKLSEVVNHRELILPQLGAPGVAANEVTGRTGFSVIYGPVRSADIQAFISAGNKATEEMRLIKFTFTDRLVLTPMEIVPAVKKSLQVFSVLFLTNLFAKRPFT--------KHDVAAYIGAVFVGSVITPLLLPYIPGKAFSIKGWQLGFGWTAAYLVLTKESNRFLSAGKLFLLPCVSSYHALNFTGSSTYTSHSGVKKEIEQILPFMAGIAAIGAAFLLFAHL-----HKYIQNANTLSYNADKCVGCKRCTEVCPHRVFVMNDKKAKIKDKDLCMECGACALNCPAFAVKVEAGVGCASLFINKFFRGSSCDE------
>Ga0074469_10226827
------------QEVSTRLGTGDILGRWRVRWAIGRNNYRVSPGLYRVGNPDPASPVLVTANYKLTFDVLRSELGGVDAWILALDTKGVNVWCAAGKGTFGTDELIRSVQSTDLAGVVSHRRLIVPQLGATGVAAHEVHRICGFKVIYGPIRARDIKAFLSAGERASDAMRRVTFTLGERFELIGAELGPKVKWLILLALAALLLDVTGTLPVG----PGGLIQMSAPVIAGLLTGTVLVPFLLPWIPGRAFSLKGAILGAVVVITIILMPAVHSVLGKVQVFLLGTAAASFFALQFTGSTTFTSPSGVEWEMRRALVFHIGAVALALGLGLMK-------LRYISGVPTIELDRTKCSGCRMCLKVCPHPVFGFEDGKALLLDSDLCMECGACVKNCPESALSVHPGVGCAAAILNGWITRREPHCC-----
>Ga0099364_10021056
----------AVATVSTKLTLDDHFGALKSRLGIGRMGYVVEPGLYAIGKPDNSSPVFVSANYKLTFDTLRKNLDGLNCWLLILDTKGINVWCAAGKGTFGTDELIRRIETSELSKYVSHKNLILPQLGATGVSAHEVTKNSDFNVSFGPVRASDIKEYLAAGHEATKEMRTVEFTLWDRLVLTPMEFIPAMKYTLPVFGVMLLANSFAPKPFD--------KTDIASTIGSVFAGSVLTPALLPYVPGNAFTMKGWLTGLGCTAAILGWFKRGNRLLAAGHLLLFPAISSFLAMNFTGASTYTSPTGVKKEMEKALPFIAGAVVMGAALSLGV------KHRYLKDVSTLAFTAAKCIGCGRCTEVCPHGVFKMIDSKARVFDKDSCMECGACALNCPASALEVNAGTGCAAAIIMSWFTGKESVCGC----
>Ga0153798_10034017
---YVHTPVGEVPQVSTRLTFSDKWGSWKCRWSVGRMRYTVAPGLYCVGNPDARSPVLVTANYKMTFDRLRMKLSGLDAWIVVLNTYGINVWCAAGKGTFGTEELVNRLQAVRLSDIVSHRTIILPQLGATGVAAHEVQKQSGFRVVYGPIRACDIKEFLSAGMKATEEMRTVRFTAWDRLILTPVEFIAAVKPMAAVFGVLFILNAIGLGH--------YGLVDLYALLGAVFNGAVLTPVLLPLIPGRAFSFKGFLLGLLWAIGVNLIMPEYGWLKAVTYMLVLPSLSAYFSMNFTGSSTFTSLSGVDKEMRIALPLMIIAVAAGIILTLVNDFI-----KYLKNVVTLRHDEEICTNCGMCVTVCPHRVFAESGGKVKIIERDLCMECGACARNCPFGAIEVKKGVGCAAAILKGLLTGSEPTCC-----
>Ga0172368_10007653
----------AFSKISPDWTWKDYWGEIKCRASSFRMRYSVKPGLYAAGEPDKDSDVFVSANYKLSFDILRRELKGLNAWILALDTKGINVWCAAGKGTFGTNELISRINQTNLQNAVAHRRIIVPQLGAVGVNAKTVTQKTGFRVYFGPVHAKDVPAYIREGYTKTPEMRLVRFNIIDRLVLTPMEINPAMKKFPLFTLIVFLIFGLQGTGILFKDAWEGAMPFLFFGLASVFTGAFLTPLLLPFIPFRSFAVKGWITGIAAIFALVHGMGLSSYESALSAYIFFPFASSYIALQFTGSTTFTGMSGVKKELKIGIPIYLTATAVSLLILIMYKL----NMKYLADVVTLELSQDKCTGCGRCVDVCPHEVFLIRDKKAVIIDRDRCMECGACANNCEFGALKVDSGVGCAAAIINSMITGGPPSCDC----
>Ga0118657_10052461
--------------TTARVAAGDRLVHLLARLGVRRNEWRVRPGLYRLGEAGPDSPVFASANYRLSFDALRGALEGMDAYILVLDTMGINVWCAAGKGTFGTDELVSRIEKTGLSEVVTHRTLIAPQLCATGVAAHEVRRRSGFRVRFGPVRAEDVPRFMTDG-KATPEMRRVRFDLEDRAVLIPVEVKTALPFLAGSSAFAYKAGDT---------------IGALGIAAASAAGLVGFPLLLPWLPGEDFSIKGFSLGGLVGLGAAAASLSGRALKAASYALFLPAITAFLGLNFTGCTTFTSPSGVRREINTYVPIMAGMAGAGLLANIAQRL-----------INTLEYDASLCNHCGLCTIVCPHGVFEDGDDAVRLVDRDACMECGACSLNCEASAIKVNSDVGCAYATMKAALTRRTGRDE-----
>C687J26661_1000646
---------PSIPKVPCKLSLSDRFNNFLVRASFNRHDYAVDPGLYALGEPTADSPVMVSANYKLTFDLLRQALVGLSAWILVLDTNGVNVWCAAGKGTFGTKELVNRVKLTKLSEFVSHRRLIVPQLGATGISAHEVRAESGFNVVYGPVRAEDLITFLSAGLKATPKMREVTFSLPDRLVLVPVEVVQGFRYFAFASIFLFLLGGINP---------------VVNLLAAYFAGAVLGPVLLPWLPGRAFSIKGFFAGLIMLAVVAAGTVEASLVELLAWGLLITSLSSFLTMNFTGASTYTSPSGVLKEMKLAMPLQIVAAIVGALLWLVVRFF--SKLKYLPNVVTLKLDRAKCNGCGMCQIVCPHAVFKLEGRKAQIVDRDACMECGACALNCPEGAITVKAGVGCASGIISGMIRGTEPTCDC----
>Ga0031655_10003203
--GFVDTPAGRLPQVSSALVWQDRWGSIKARWGMGRMDYKVDPGLYALGKPDNNSFVFVSANYKMSFDRLRQALKGRSGWILVLDTKGINVWCAAGKGTFGTDELVRRIESSGLKNILSHRKLILPQLGAPGVAAHKVKQASGFNVQYGPIRAEDLPAYLNAGFKATAQMRIMTFPLKERAVLIPIELVEAMKPFLIIAAVLFILSGIGGPVGFWANAGSFGLFAVCALLCAIIGGTVLNPLLLPYLPGRAFSIKGFSIGIIIALILLYLQAWPGIAETLAWLLIIPAVSGYLAMNFTGCSTYTSLSGVKKEMRWALPLEIACGAVGLVMWIGAL---MKNPVYLKNVVTLQLDEXKCTGCGMCLDVCPHEVFRMNSKHVLIQNRDACMECGACSQNCPANAISVQSGVGCANAVINAMLGRNGGECS-----
>Ga0153915_10001105
--------LGSVPVIRTELSRQDFLGAVKARFGIGRMSYKVSPGLYGAGRPGPSSPVLVSANYKLSFDSLRRELGNLDAWILVLDTKGINVWCAAGKGTFGTEELVRRIEETRLNRVVSHRGLIVPQLGAPGVAAHEVTKHTHFKVVYGPVRAADIKKFLDAGMKATPEMRRVRFTLKDRFVLTALELTNPFKYLVLITAVLWVLSLLGLHLLS--------WKGLYPYLGAILIGGFIVPVLLPWIPGRAFAWKGWLLGIIWAAFVNISLTAASWERPAAHFFLLPAISAFLAMGFTGSSTYTSLSGVLKEMRYAMPVILGSASVGIVFLAITL---MKEHRHLKNVATLAYDPDKCSGCGMCVEVCPHAVFFVEDKKAQIRDRDVCMECGACAKNCPSAAISVRPGVGCAWAILLSEIKGRGAPS------
>Ga0102950_1001094
--GSVQTPTGDVPKISSDLNWPDHRGSIKARWGVGRMNYTVDPGLYALGEPNERSPVLVTANYKMSFDRLREALSKRHAWMLVLDTNGINVWCAAGKGTFGTDELVRRIEFSQLNRVVSHTELILPQLAGPGVAAHKVKKRTGFNVLYGPIQAADLPAFLDAGMKATRNMRRKTFTMYERVVLIPVELVSALKWALLILPAFFFLGGLGAPSGFWQGVLNDGFFAVLNLLGALLAGAVLTPILLPWLPGRAFSQKGLIMGLITTLFIALFNIRQDYMNLLAWFFLAPALSAYLAMNFTGASTYTSLSGVRKEMRWAVPLEIVGGAAGLILWVGSRFV-MEKMIYLKDVVTLQLNEKNCSGCGMCVVVCPHAVLGMNNSKVHIENKDACMECGACAMNCPTKALTVQAGVGCAAAVINSALGREGSCCCV----
>Ga0116247_10352583
---------------------------------------------------------------------------GLDVWVLVLDTKGVNVWCAAGKGTFGTEELVQRVALSGVSRVVAHRTMVVPQLGAPGVAAHEVSRRTGFRVIYGPVYAKDLSAFLKSGMHAAPEMRRVGFTLRERLAVTPIELVHRFIPALILLALLVALSGLSRHGYR--LEAGRCAWTALTVVCATLAGIVLTPALLPWLPGRAFAVKGAATGAALGLALAWLCPF-GWLTGVSVGFLCLATCSFLGLMFTGSTPYTSASGVRSELSWSLPAQGVLAFAGLAGWIAARFI---KMEYLKNVVTLRLDSDTCVGCGRCLEVCPHGVFAMDAGKVRINDRDACMECGACARNCPVSALFVNNGVGCAIGILNAKLGRTSSCCGES---
>JGI12289J12836_1000012
--------------VASELSRHDHLGTLGVRIGVLRNNYKVTPGLYAVDSPSADSPVVVTANYKLTFDIVRRDLKTVDAWLLAVDTRGVNVWCAAGKGTFSTDEVAYQVKRAGLDTIVNHRTLILPQLSATGVDCLKLKSACGFRGVFGPVRISDLPDFLENDLQADESMRSVTFTLKERAELIPVEVFLRIKPLFLVLLVMLPISGIGPGIFSLDQAIDRITLFLAATGAALLAGTVATPLFLHVLPFRQFWLKGAFASLLCALPFIWCVPIAGWLLTGTLTLWILAAGSFLAMNFTGSTPYTSLSGVELEMRRGLPLQMALSAVALVSWLISPFI-MKTFRYLENVAMLELDVDSCIGCGMCVTTCPHRIFCLEGKKARIVDLGACMECGACALNCPVDAIHVNPDCGCATLLIKSWLAKYTGKDI-----
>SL_1KL_011_SEDDRAFT_10029725
--GQIETAIGPVFRINTTLESRDLLGSFKARWGVGRMSYIVPPGLYAVGNPDQSSPVLVSANYKLSFDSLRRELAGLNLWILVIDTKGINVWCAAGKGTFGTEEVIRMVNATRLHEVVLNKTLIMPQLAAPGVTSFEVRRRCGFKVIFGPVRAADISAFLEAGNRADPTMRRTCFGFLDRLVLTPVELTALVKPLIYFTLFLFLLNLVSVDGIQLTFLIGQSFFDLVPFLGAVLIGAVFVPALLPYLPGRALSWKGLVLGLIWAVIYRGLLSEAGLLETVSYFLINPAVAAFLSINFTGSTTYTSLSGVVKEMKFALPLIIAAAGLGLIALIASYF---MKFRYLKNVVTLELDQSKCNGCGLCTEVCPQQVFTLNGKVSSITDRDACLECGACARNCAPGAISVRAGVGCAYAVLMDMYNIKSRCCDD----
>Ga0123355_10031322
-------------TVSTSLTLFDHLGALKARWGIGRMDYTIKPGLYAVGTPDNESPVLVTANYKLTFDTVRKNLDGLDCWLLILDTKGVNVWCAAGKGTFGTDELIHRIEKSELSKYVSHKKLVLPQLGATGISAHEVSKRSGFDVNYGPVRAEDIKEYIAAGYKATKEMRTVKFTMWDRLVLTPMQLVQSAKYSLPILGVMILSNKFITQPFD--------KTDFAAYTGALLSGAVLTPALLPYIPGKAFAWKGWLAGLACTAGIIGLTKKRNPLLTAGHLLLFPAISSFIAMDYTGSSTYTSPTGVQKEMKKALPFIIGSAAVGTVLTLGV----MTKHRYLKNVTTLAYTAEKCVGCERCTEVCPHGVFDMDYKKAYITDKDLCMECGACAMNCPAKAIEVNAGVGCAQAIIYSWFTGKEPTCGC----
>Ga0066906_10018541
----SNSREIKIMQTSDQLTFKDKLGAWKARWGINRMNYKVEPGLYRLGNPDGNSPVLVTANYKMTFDSLRKELSGVDAWILVLDTKGINVWCAAGKGTFGTRELINRLAIVQLEKVINHRTLILPQLGAPGISAHEVTKNTGFKVVYGPVRAKDIKEFIRSGMQATPEMRTVKFSAYDRLVLTPIEFVGTIKPSLMIFGVLFLLNLMGLGPFG--------LVDFYGYVGAVIIGCILTPVLLPLIPGRAFAWKGWLLGLLWAVLVNWLWPQYGLLQALGYVLVFPAISAYLAMNFTGSSTYTSLSGVLKEMKIAIPAIIISIVLGCLLLLINSFI---KHRYLKNVTTLKMDQSRCTGCGKCIEVCPHQVFSITDGKCTIIDKDSCIECGACVNNCPFHALEVKPGVGCAAAIIKSWFTGGEPCCD-----
>Ga0068714_10002726
-----ETAVGTVPDVGTTLTLADRLGALRVRLNIARMGYIVEPGLYAVGSPGPDSPVLASANYKLSFDALRRELDGIDAWLLVLDTRGINVWCAAGKGTFGTVELSRKIIETRLAGLVSHRTVIVPQLGAPGVSAHEVRTFTGFRVVYGPVRASDLPAFLAAGNKATPEMRRVTFPLRDRLALTGVELSIIARPKILLALVVAVLLGIGVDVFSLGRMATRGGGLLVVAATAVVAGGVLTPALLPWVPGRMFSLKGALVGGASAVAVLTVAARVDAWLAAAAVLAVTAASSYVAMNFTGSSTFTSLSGVQHEMRRALPLQAVAAAAALVSALVG------ALRYVDGVVTLEYDSDKCTGCGMCATVCPHGVFEMRGGRAAIVDRDACMECGACVRNCAWAALEVEAGVGCAAGIVAGWFRGTEPRC------
>Ga0105013_1001126
--------------VSTQLTWRDHLAHCKVRWNLGRMGFVIAPGLYAVGQPSDQSPVLVTANYRLTFDRLRRELAHLDAWILVLDTQGINVWCAAGKGTFGTEALVQRLRQERLAERVTHGQIILPQLGAVGVAAHEVKSQTGFQVVYGPVYARDIKAFISARLKATEAMRRVHFTCYDRLVLTPVEIMLSLKYLVGACVVFVLLSGWTREGYAVRAIMQQGPRVLGNLGAAFISGACLGPVLLPWLPGRRFAVKGMVIGFIVALALMLAGLSGSSLETASWFLVVMSISSFLTMNFTGASTYTSLSGVEREMRTAVPVQLTGLGIGTVLWIASLF--MNKLRYLKDVVTLELDADRCTACGLCLEVCPHQVLERQGKTVGVVDRDACMECGACARNCRFDAITVRVGVGCAQAIINAAIRGGEPSCDC----
>Ga0123334_1010670
------------------------------------MDYAVDPGLYCVGNPDTQSPVLVTANYKMTFDRLRMELGGLDAWIVVLDTDGINVWCAAGKGTFGTEELVHRLQDVRLSEVVSHRTIILPQLGATGVAAHEVKKQSGFRVVYGPVRASDIKEFLAAGMKATSEMRTMGFTFWDRLVLTPTELVAAIKPIIIVFGVMFILNAIGLGH--------YGLVDLYALLGAIITGTVLTPALLPWIPGRAFSFKGFLLGLLWAVGVNFIIPEYGWLKAIAYILTLPSLSAFLSLNFTGCSTFTSLSGVDKEMKAALPVMIISAAIGIILLLVNDFI-----KYLKNVVTLQHDKEKCTNCGMCVTVCPHRVFEESDGKVSITDRDLCMECGACAKNCPFGAIEVKQGVGCAAAILIGMLTGSEPSCC-----
>Ga0123573_10106582
---------------------------------------------------------------------------GMDCWILVLDTQGINVWCAAGKGTFGTGELIRQVGETSLEKIVTHRRIILPQLGAPGVSSPMVLAATGFRVKFGPVRAKDIPRYVNNGYKKDENMKRVRFNLADRLILTPVELAGSLKRFLLLLLVFILLSGINKSGYSFGNLIAEGKITALMLVAGWLAGALLTPALLPWIPSRPFASKGLLAGVVVMSVWFLLARGIPILAASGLTVTGIAISSFLAMNFTGASTYASPSGVKREMKQFIPVQILLAGAGFIIFIVSNI---NGQKYIKGVVTLTYNRSKCIGCRLCVEVCPHNVFIMDGKLARLVDPDSCMECGACEINCEPGAIHVKSGVGCASAYINAFINNSEPNCE-----
>Ga0182021_10192177
------------------------------------MHYRVEPGLYAVGTPTAESPVFVSANYKLSFDNLRREMEGINGWIMVIDTKGVNVWCAAGKGTFGTEEIVHRIEVTRLSEVVNHRQIIVPQLGAPGVAAHEVKRRSSFRVIYGPVRAQDVKEFLNAGMKTTPAMRQVHFSLKDRAVLIPVDFFQGAPLVLGAALVFFFLTGINRHGYNL-PGWA-GGREAFIVFLGFFTGNVLVPLMLPWLPGRALSLKGMTSGLLMALILVTFAQTAGHLETVAWFLLIPAISAFTAMNFTGSTTYTSLSGVKQEMRYAIPAQIVVAAAGLALWITARFF--KMLRYLENVVTLQLDTEKCNGCGMCVNVCPHQVLNILERKAVITDKGACMECGACAINCPVNAIKVRTGVGCASAILRGKLGKKSECS------
>Ga0074471_10520266
------------QSVSTKLTVADYIGAVKVRWGIGRDNYKIPPGLYKVGKPDNHSDVLISANYKLSFDALRKNLTGLNLWILVIDTNGVNVWCAAGKGTFSTSTIVKSIKEISLGNIVKHQKIIVPQLAATGVSAHKVKELSGFSVVFGPVLAKDLPLFFSTGYKATPEMRKIEFPLFERAKLIPVDFMYRKYQLLLALLVIFFFSGLDKTGFLFSKMTETGLFPITNIISAYLAGIVLAPLFLSWIPFRAFALKGAFWAVVTTVVLNLLVPV-PLIEGVGLGLINLSIASFMTMNFTGSSTYTSLSGVQKEMKVAIPFQIAFVAIGFILFISSKL------QYFKNVSTLKLDAELCKGCKMCITVCPHAVFELVDKKARIVDVDDCMECGACALNCQYGAITVKSGVGCAAAIINGILNNTEPSCDC----
>Ga0116191_1005001
----------EAVEVSAELSFKDVAGSWKARWGINRMNYKVDPGLYYVGHPDANSPVLVTANYKMSFDSLRKELAGISAWILVLDTKGINVWCAAGKGTFGTAELINRIEKTCLSEVVAHRTVILPQLGAAGVSAHAVRKESGFQVVYGPVRAKDVPIFLKNGMKANREMRMVRFNLKDRAVLTPVEIVGAIKPSLILFGIMFLLNLTGI--FE------FTGTDVYSYIGAVVAGCVLTPILLPWIPGKAFSFKGWLLGLFWAAGVIKINADYGVLAGIAYLLILPSVSAYFAMNFTGCSTYTSYSGVIKEMKAAIPLIAVSVSLGIILLFMGNL----KHRYLKNVVTLKLDAEKCRGCGMCVDVCPHGVFMMEQDKAVITDRDLCMECGACEKNCPFTAIEVKTGVGCAAAVINGMLRGTEPSCDC----
>Ga0074472_10064706
--GQVDTPAGPVPRVHSRIGSSDLLGRWWVRWGIGRDRYRVAPGLYALGAPDGNAPVLVTANYKMTFDVVRRDAAGLDAWILVLDTNGVNVWCAAGEGTFGNEEVIRRVAEARLPEIVSHRMLILPQLGAPGVAAHEVRKGCGFSVAYGPVRARDIREFLKAGMVASPPMRRVVFPTVDRLVLTPIEITGMLRPAGWASVALFLLAGVGPGVFSPGAAWERGFAAVGALAAGILAGAVVTPVLLPWLPGRAFSVKGGLAGGFLAACAAMERGSVEAPAALAMLLAVTAVSSFVAMNFTGATPFTSPSGVEKEMRRALPVQAGLAVLAGLLWVGGAFI--DGFRYMDGVATVRLDDPACTGCGMCEEVCPHGVFAVAEGKARILDRDACMECGACARNCPAEAISVTPGVGCAAAILNGWLSGSKPSCG-----
>Ga0075530_1071917
-------------------------------------DFRVSPGLYGVGAPAADSPVLVTANYKLSFDALRASLSGVDAWLLVLDTKGVNVWCAAGKGTFGTDELVRRIEEVGLADVVGHRTIVLPQLGAPGVAAHEVRGRSGFRVVYGPVRAADIPAFLGAGMNATPEMRRVTFTLAERLSVIGVEIVRALRIALPAAALVVATV-LALGWAGVLTLSWAWMAVGAPLAAALVGGLVVVPALLPWLPGRAFAIKGAFVGAVAAAVALVLVRRLSGLAMAATFLAATALTSYLATNFTGSTTFTSPSGVEKEMRRFMPLQLAVLLVAVVLTLVA--------VYLPGVSTLSFDVSACTGCGVCLTVCPHGVFAPAGRVVEIREPDRCIECGACSRNCAAGAITVEPGVGCALAILKGWL-------------
>FeGlu_10084127
---FLDSKIGKIPVVSSKLEKKDKLGEIKVRLGIGRDNYLVKPGLYAVGNPDKESQVFVTANYKLSFDKLRMELDFTDGWILVLDTKGINVWCAAGKGTFGTKELVKRIILSKLENLVNHRQLILPQLGAVGVSAHEIKKSTGFKVIYGPVKASDIKEFLANNFQKNSKMKTIDFKLSDRIVLIPVEIAASLKIVLAILVILSLVNIFENKMIS-----LKILNDIIPFLGSFLAGTVIFPILLPFIPFRSFALKGFLLGFLWSIFTIIFYKL-TLFPALYFLLVLPSITSFLALNFTGATTFTSLTGTKLEVKYSLPVYIVSVLAGIVIKVLT-------LEYLKNTASIKIDPSKCIGCKMCVDVCPHAVFEMAENIAQITAKDRCMECGACKLNCPVGIISVNSGVGCAYAIINGIINNSEPSCDC----
>draft_10479824
--GEIDTVRGPVPTVATNLTRTDHLGGYGVRWGIKRMEYRVPPGLYAVGSPDDTAPVLVTANYKLTFDALRRELTGVDAWILVLDTKGVNVWCAAGKGTFGTIEVVRRVLATDLAQVVSHRVLVLPQLGAPGVAAHDVRAATGFRVVYGPVRAADVPAFLSAGMKASSEMRLVTFTLRERLVLAPVELAAAFRPRLLVAAAVMLLAGAGSWGYSLQAVAHRGVFTLDAAIAALLAGGVVTPVLLPWLPGRSFSLKGATVGALAGLAVAALGIRPNMFGGAAIVLGVTAGASYIAMNFTGSTPFTSPSGVEHEMRRALPFQVGAGALAIVAWVISAFV-MKEMRYIDGVVSLRLDSERCTGCRLCTQVCPHAVFEMRDGKAVIVDRDACIECGACAMNCAWAAITVEAGVGCAAAIINGWIKGTEPNCGDD---
>Ga0182027_10000264
--------------LSSTMTLADRYGAVMCRCNNKRMKYIVAPGLYALGKPDQNSPVLVTANYRLSLNALRLSLGGRSIWILVIDTKGINVWCAAGKGTFCTNEIVKQLSACNIKSTLSHRTLILPQLGASGVSASKLQKASGFSVKFGPVRASDIPAYLDNNYTASHAMRRVRFSIVDRVKLVPMETIPAFKKVGLFLLITAVLFGMTRTGIIYRQALTGVLPLVIAGLAALFTGTILLPLLLPFIPGRAFSLKGFVTGLLGAMALILISPRCRSTPFLFNLVSVPAFSSYLAFLFTGSSTYTSPSGVKVELKIAWPLYLASAGISAILLIIV------KHLYISGVSTLKLTAEKCTGCGRCVDVCPHGVFDIHDHRAQIIALDSCMECGACSQNCSFGALSVKNGVGCAVAMINGLMTKGDPDQGTC---
>Ga0182011_10015124
--------------TSSKITGVDRLIHALARAGVRRNEWRVSPGLYKLGAAGPDSPVFVSANWKLSFDALREALDGIDCYIMVLDTKGINVWCAAGKGTFGTDEVVYRIERIGLAEVVEHRRLILPQLSATGVAAPEVRERSGFRVTYGPVRASDIREFLDSG-KASDEMRLVRFDLKDRAVLIPVEAKSALPIALGASLVAALSGDPV---------------AAAGITAASVAGFAGVPALLPWLPGEDFSLKGFALGGLVALAAAIAALRDRLLRAASYALLLPPITAFASLNFTGCSTYTSPTGVRKEIDTYVRLMAGMAASGFIMYVAQRV-------YC-KENTLEYDADLCNSCGICASVCPHGVFKADKGKARLVVAAECMECGACAMNCSTGAIKVDSDVGCAAAMMKAALMGRGASSCC----
>Ga0008651_10013807
--------EAAIEPIDSRFSWRDRLQGWRVRWGIGRMRFSVRPGLYALNEPTPESDVFVTANYKMSVDHLRRALAGRQGWLLVLDTHGINVWCAAGKGTFGTDELVERIIETGLTRQVSHNKLILPQLGGVGVDAAAVGNACGFTVRYGPVRAADLPAYLDNGYQADEAMRRVRFDLADRAALVPVEIVNAGKFILPAMAILFVLSGLSLRGFSVATMVSQGSAAVLALGLAWLAGTVAGPLLLPWLPGRMLSLKGAMAALLLVGLFSIRIGLTGSLDLAAFWLVVPVVASFIMMNFTGATPYTSPSGVRLEMKRSVPLQAAGAVMALLLWLAQRVV-----RYIDNVTTLQLEAAKCVGCTRCTQVCPHGVLKMDGKRVEIIDRHACMECGACAKNCPTDALTVDSGVGCAIAMIIGSLRGTEPTCEC----
>2231458910
----ITSRELKVMQTSAELTFSDILGTWKARWGINRMNYKVEPGLYSVGKPDSNSPVLVSANYKTSFDSLRKELNGVDAWILVLDTKGINVWCAAGKGTFGTQELLNRIAIVQLEKFVSHKTVIVPQLGAPGISAHLVAKFSGFKVVYGPVRAKDIKEFINSGMKATAEMRTVRFSAYDRLVLTPIELVGACKASLMIFGVLFVLNLLGLGPFG--------SVDFYAYMGAVLVGCVLTPVLLPWIPGKAFAWKGWLLGFIWVVIVYMLVPQNSIWRALGYLLILPSVAAFLAMNFTGASTFTSFSGVLKEMKIALPLIIISIALGIILILLNNFF---RHRYFKNVSTLNLKSEQCTGCGRCLEVCPHNVFLIENRKAVIFDKDRCMECGACAKNCPFNALEVKPGVGCAAGIIKGWLTGTEPSCGC----
>FCL3draft_1000506
-------------------------------------SYLVPAGVYAIGQPSSQDPVLVTANYKMSYDILRSQMAGRNVWLLVLETFGVNVWCAAGKGSFGTRELVRRIEETGLAELVSHKQLILPILGAPGIAAHEIKKLTGFSVRYATIRAGDLPEFLDNGMVTTPSMRQLTFSLSERLVLVPVELMLALKPLAIIGFLLLLVPFLFG-------VPSVGVSMVLAFYAAALTGLAVTPMLLPWLPGRYFSIKGAVAGLALVSGYIFFEPTYDVFTVLAALLMLPVVSAFYALNFTGCTPYTSNSGVKKEMKIALPIMAGCVALGVIVTVVGFF--MKGFRYLDGVTSLQFDADVCIGCGMCREVCPHQVFEVEKNSVRIKDIDACMECGACMRNCPVSALIVNAGVGCATGIIESWLKENRLSISSKNC-
>JGI20214J14112_1007772
---------------WGTLSSGDRLAAILCRTSNRRMKYRVEPGLYALGEPKQSDPVLVSANYRLSFNHLRGSLTGRNAWILALDTKGINVWCAAGKGTFGTRELVSRIGSSGLEGVVSHRTLIVPQLGASGVCAHEVKKQTGFSVRFGPVRARDLPEYLDNNYKATSAMRRVRFSLADRLALVPMELFPALKESLFVLIVIAAAAGLSSGGILFAPAIQFTLPFVLAALVSLACGTVLVPVLLPWIPGRAFSFKGFIVGLAGAACLPLIIGHGNVFITLFAAIAVPAYSSFRAFTFTGSTTFTNPSGVKAEIKIAWPAYLASACVATLLLVLA-------LAYLSGVVSLAYSPEKCTGCGRCAEVCPRAVFVMDGPKAKLAGRDNCIECGACGLNCAFGAITVKRGVGCASAIINGIVTKGDPDLGTC---
>Ga0116241_10026025
----MLYQARTMPVVSTVLRPSDRWGRIKARWGLGRMRYALPPGLYAVGSPGADSAVFASANYKMSFDALRSNLGGVDAWILVLDTRGINVWCAAGKGSFGTEELVSRIAKQKLSTVVRHRKIVLPQLGAPGVSAPEVARRTGFRIEWGPVRAEDIQAWLAAGRVKTEDMRRVRFGLRDRVVLAPVELVHAWPIALAALALGALYGLPA-GPGW----AGRALPAALLLLGIVPFGAVAFPALLPWLPTRIFAVKGAALGAAWAALASAALGL-PIAAAAGGILICASAVAFMGMNFTGATTFTCQPGALLEVEKGFWPMLIALAAGLALAAVSRLF----LSYIKNGETLALDSESCSGCGACVDVCPHAVFRFESGKAKVVRREGCMECGACARNCPAGSLSVRAGVGCAAAIIIGKLRGTAPTCGG----
>TB_LI09_4DRAFT_10000534
---RLETSVGPIPIVRTRLSREDILGEVRARFGIGRMNYKVKPGLYAVGNASQDSPVLVSANYKLSFDSLRRELGGLDAWILVLDTKGINVWCAAGKGTFGTDELVHRVEATGLSRVVSHRVLILPQLGAPGVAAHEVTRRTRFKVVYGPVRAADIKDFLAAGMKATPEMRLVTFKLKDRFVLTALELTNPFKYLVIITTVLWILDLLGLHLLS--------WKGWYPYLGAILIGGFIVPILLPWIPGRVFAWKGWLLGILWAAFVNIQLTAASWERAAAHFLLLPAISAFLAMGFAGSSTYTSLSGVLREMRYAVPAILGSFSIGIVLLAVVL---MREHRHLSNVATLAYDPDKCTGCGMCAEVCPHAVFFIDDKKARIGDRDLCMECGACARNCPFAAISVRPGVGCAWGILLSDLKGREAPSC-----
>Ga0063294_10015105
----ISTPAGPVPRVSTRLNLADRLGMCRVRWGIGRMSYTVEPGLYAVGEPDQNSEVLVTANYRMTFDHVRSALSNLDAWILVLDTNGINVWCAAGKGTFGTKELLSRIEASGLTLVINHRRLIVPQLGAVGIAAHHVKELSGFRVLYGPIEARDINEYLANGLRASGSMRRKTFSVRERAALIPMELLPALKYMAVIAVTLTLLAGLMGSGSFMSDVLRFGKTTIASLLLAVAAGAVLVPLLLPYLPGRSFSMKGFWMGLATALAVFVLKTTGSVMIVVPWIVLIPALSSFLAMNFTGSSTYTSLSGVRREMRIAVPLQAAASILGVILWFGT------RFVYLPDVVSLQLNDNRCTGCGMCAIVCPHGVMTLENGRALIADRDACMECGACARNCPADAIAVQAGVGCAQAVINAALGRTGKACCT----
>JGIcombinedJ13530_103938616
---------------------------------------------------------------------------GVDGWILVLDTKGVNVWCAAGKGTFGTKEVVSRIKAVSLENIVNHRRLILPQLGATGIAAHKVREETGFNVHYGPVRASDIKYFIANGYRATREMRKVTFDFTDRIKLIPNDFMYGKFYLLGAMALLFLLSGLSRNGVSWKNFSSEGGPAILRTFLGYFSGIVITPILLPYIPGRHFSLKGFLAGILVFLSILLLKFPGNIIETISWFFIMTATSSFLAMNFTGSSTYTSLSGVKKEMKLFVPFQISFAAMGIILQVVGKFI-MKDLLYLPDVVTLELCEDTCNGCGLCVKVCPHEVFELSGRKAHILRRDYCMECGACAMNCPVQAISVKSGVGCAAGIISGILRNAEPTCGC----
>Ga0116186_1048491
-KKFINTKIGVIPVIFDSLNFKDKFGEIKARLGINRNNYKVAPGIYAIGNPDENSQVLVTANYKLTFDKLRKELSEMSLWIVVLDTKGINVWCAAGKGTFGTEELIKRVKLTKIKELINHNTIILPQLGAPGINQQKVIKETGLKIKYGPVYAKDIKKYIENNFEKSNEMKKINFNIVDRVILTPIELNATIIPNLIIISVLFVLNLISQRNFS-----NKFIFDYLPFLFASVTGGFLFPILLPFLPSRSFAIKGAFLGLIYIIIVSLTGR-NSIIFYLTNFLLYVPFISFLALNFTGSTTFTSLSGVKKEIKIATPIYIVSAIIGVVLKILEI-----KLQYLKNVTTLKLDASLCIGCGMCVEVCAREVFTIDNKKAKISIKDNCIECGACNKNCPTGAISVDSGVGCAYAVYNGLLTGSKPSCGC----
>Ga0105104_10013850
--DEIQTPAGMIPRISTKLDLRDYLGAFKVRWGIGRNNYRVAPGLYAVGTPNEYSDVFVTANYKLTFDIVRKNLNGLNAWLLILDTKGVNVWCSAGKGTFGTKELVDRIQAVSLGTIVRHRRLILPQLGATGVAAHLVKEESGFTVIYGPVRISEVKSFIQAGYKATKEMRRVNFDWYDRLKLIPNDIVYNIRYLLLLFTVILILSGIDASGYSIQQALRSIVPIIKIVAAGYFAGLVFTPLFLPYVPVPNFSFKGLIIGAALSLFLFLSSLDGSLLTQCAEILLILSFSSFLAMNFTGASTYTSLAGVKKEMKIAVPIQILMAVSAVILFVIE----MKRQSYYPEVLTLQLIQEKCNNCGMCIKVCPHEVFELKDKKVHITGRDFCMECGACKRNCPQGAIDIEDGCGCAAGIIQGAFKGTAPTCGG----
>Ga0123356_10150809
------VSQSAVPTVSTTLNTKDYLGALKARFGIGRMNYTVKPGLYAVGKPDNSSPVLVSANYKLTFDTLRKNLDGLNCWLLILDTKGINVWCAAGKGTFGTDELISRIESSQLAKYVSHKKLVLPQLGATGVSAHEVAQRSGFNVAYGPVRASDIKEYIDAGYIATKQMRTVKFTLWDRLVLTPIEIVPALKKSLPVLGVMFLSNRFMSKPFD--------NCDSAALMGSVFSGSVLTQALLPAIPGKAFSQKGWLVGLCVTFGIFGLFKRGNRLLSAGGLLLYPAISSFLAMNFTGASTYTSPSGVNKEMRKALPFIVGAAVVGALLTFCAHL----RHRYIENVVTLAYTVDKCVGCKRCTEVCPHGVFEMADKKARITDKDLCMECGACAKNCPASAIEVNAGVGCAAAIIMGWVTGKEPSCGC----
>Ga0062386_100391152
------------------------------------------------------SPVLVTANYKLSFDTLRKNLPGIDAWILVLDTKGINVWCAAGKGTFGTRELEQRIMKEKLAEAVSHRTLILPQLGAPGVSAPEVKKATGWTVKYGPVRAEDIPAYLAAGQRKDDAMRAVRFLLADRLAVAPVELVQGWPVLLAALAASVLYGLPFTHGYG-----ARLFSFFIPLVGGLLVAVFGFPALLPYLPFRAFALKGAVLGLVWGAASALVLGS-PALSAAGVVLLVTPIVAFIAMNFTGASTFTSQPGAALEVRRGIVPMAASLVLGIGLSVAARIF----LSYLKNGETLVLDPGKCNGCRECIEVCPHAVFAMNGGTARIVDRGACMECGACARNCAPGAITVKAGVGCAAAIIGGMLRGTEPAC------
>Ga0134098_1001443
--GEIITPKGSVPVISTNLCFKDLLGAWKVRWDINRMNYRINPGLYAVGKPDHTSPVLVSANYKLTFDVLRKELSGLDCWILILDTKGINVWCAAGKGTFGTDELVNRISKTGLPEIVSHRKLVLPQLGATGVSAHEVARQTGFSVVYGPVRAKDIKAFLNSGFKATEEMRTVKFTTWNRLVLTPVELVTAAKFSLVVFGVMFLINLFAVRAF--------GIRDFIVYSGAVITGTVITPLILPVIPGRAFAWKGWLMGLLWTLGFTWFSATGFLLPAIGYLLALPSLSAYFAMNFTGSSTYTSLSGVLKEMKIAVPLIAVSAAAGIILLLINSI-----HRYLKNVTTLRLLIEKCIGCGRCAEVCPHRVLSINENKAQIDDKDLCMECGACAKNCPANAITVKTGVGCAAAVITSWIRGKEPSCDCS---
>Ga0129298_10046390
----LSTAGGTVYKISTEWSRDDSWGMIRSRTSAYRMRYSVDPGLYAVGDPTPQSDVLVTANYKLSFDILRRSLDGMDAWVLVLDTKSINVWCAAGKGTFGTDELVNRMSAVRLSEVVSHRRLILPQLGAVGVSAAEVRKRTGFRVNFGPVEARDIPAYVKANYVKTPEMRTIRFTMLDRLVLTPMELNPALRKYPWFGLAVLVVFGIQPSGILFRDAFLGGMPFLLLGLVAVFTGAFLTPGLLPFIPFRSFALKGLLAGFAATAAADAGTSQHGLVRG-AAYMLFPALSSYLALQFTGATTYTGMTGVKKELKFAVPVYFAAIGLSAMLVILYK-------KYLADTTTLAYDQSKCAGCGRCVEVCPHGVFELAEKRARITDKDKCMECGACARNCEFGAIMVNAGVGCAAALINSMITGGEPTCD-----
>Ga0066603_10056371
-------QGRTIPVAATALTAADRMGTVKARWGLGRMDYRVLPGIYAFGNPTPDSPVFVSANYKMSFDALRSNLSKLDGWILVLDTKGINVWCAAGKGSFGTAELVSRIAKVKLADLVRHRRLLLPQLGAPGVSAPEVARLSGFRVEWGPVRAADIPAWVEAGYKKSEAMREVTFNFRDRMAVAPVEIAHSWPLILAALALAAVFALPAR--GW----LARAIPAAILLLGGIPIGTVIFPALLPWLPSRAFVIKGAALGAAWALSCALLFHM-PFLAALGGILVTTPTVAFLAMNFTGASTYTCQPGALLEVDRSFWPMVSSLVLGLVAAGASR------LTYMKNGETLRLDQAACIGCGACVEVCPHAVFRVVSGKALISSRETCMECGACARNCPVGALAVEAGVGCAGAIIIGKLRGTAPDCGGG---
>JGI24704J35079_10013944
-TGQIETPAGMVEQVSTVWTSKDLFSTIKVRWSIGRMNYIVTPNLYAVGTPDENSDVYVSCNFKLSFDILRRALNGKNAWILVLDTKGINVWCAAGKGTFGTQELAFRIKEHQLEKIVSHKKVIVPQLGATGVSVYKVKEEAGFKVIYGPVKADDIPAFVANGYKATPEMRKINFNLWDRIKLIPVELFYAKYYLVLIPAIFFILAGLNTQGFSVDYSWNNGGRAIVNLCVAYLSGCVLTPILLPLIPFKRFSLKGVTIGWLMAILLLYFFLGTSFFEIISWFLLVGGISSFMAMNFTGASTFTSLSGVQKEMKISLPIQIFGVALGFIGWIITRFI-MKELTYIKNVTTLQLDSEKCNGCTMCTFVCPHEVFTMKGKKAFIQHKDFCMECGACAMNCAVNAITVKSGVGCAAGVISGWMRGTDPVCD-----
>Draft_10000554
-----------VPAVATELTWADHLGHWRMRWGLGRQHYRIAPGLYAVGAPRGDSPVLVTANYKMSXDFLRRALHGLSAWILVLDTXGINVWCAAGKGTXGTTXVVRQAAACRLTEIVSHRTLILPQLGAPGVAAHEVRQQSGFTVNYGPVRATDLPAYLAAGRQATPAMRRVTFTTRERLVLAPVEITSLLKPIGWGLLLLPLLGGIGPHFFSFEAAATRGGGAILAGLAGVLTGTVLVPLLLPWLPGRMFAVKGAGVGLLVAGAGVL-----------------------------------------------------------------------GLRYLEDIVTLQLDVDKCIGCALCTTVCPHAVLVVSSRKARLADRNACIEXGACARNCPVTALTVKAGVGCASAIIHSWLTGEEPSCDC----
>Ga0129299_1004679
------------------LTWRDRLGGWKLRWAIGRMAYRVFPGLYAVGNPTDQSPVLVTANYKLTFDHLRSQLHGRDAWLLVLDTKGVNVWCAAAKGTLGTDELLRRIGMTGVRALVSHDMLILPQLAAVGVSAHDVRKASGLRVIFGPVYAADLPRFLETGF-KSPEMHRVRFSLMDRLVLVPVELVQWMTKAFLVGACLMLLASLGADGFALERLFSVGVPSAVMLLIVVALAVTLGPTLLPWLPGRAFSVKGASLGLLLAVVVLLTRGNIRVLDLVAWCLAIPTISSFTLMGFTGSTPYTSLSGVRREVRLAVPPQLAAAAVATVVFVLGRFV------YLEGVVTLTVDDAKCSGCRMCVNVCPHGVFVIENRKAKAVQRDNCMECGACAKNCPSGAITVETGIACAKALIKSAVFGTEPTCEC----
>Ga0118677_10074424
----WETPAGPVPSVRTQLTWRDRLGGCLARWGFKRMHYMVAPGIYAIGRPDANAPVFVSANYKLSFDVLRSSLNGIGGWILVLDTKGINVWCAAGKGTFGTAELVSRVMEVGLNKIISHRVLIVPQLGAAGVAAHEVHRQCGFQVIYGPVRAVDIPAFLAAGLRATPEMRRVDFSLWERLKVVPVEGVLWSKTILLSLLWLILLAGLNPHGYDPNRVLAQWSRLTGAVLLTFFSGIVLVPALLPWLPGRSFALKGAAAGLVTGALLWWAGGY-GRWEGLAVALLCLAVCSFLGLNFTGATPYASPSGVRREMKLALPLQIAGMVLGGLLWLGARFI----MLYLKNVASLRLDRDTCIGCGICETVCPHAVFRFVAGRPEIAALDACMECGACAQNCPVKALTVKAGVGCATAMLNGLIRGGEACCGE----
>Ga0079037_100028407
--GTVATPAGPLYRVSTEWTRDDYRGMIKSRLGAFRMNYTVAPGLYAAGDPTKDSDVFVTANYKLTFDILRRALKGMSAWILVLDTKSINVWCAAGKGTFGTEELIKRIADVKLDAVVGHRRIILPQLGAVGVNAGEVRKKTGFRVSFGPVQARDIPAYVQAGYKKTEEMSTIRFSMLDRLVLTPMEINPAMKKFPWVAGGILVIFGLQPQGLLFQPAWSNGLPFLVLALLAVLAGAFVTPVLLPYVPFRSFAIKGWIVGVLSVFAATRFVDPLNVFLLAASYLLFPALSSYIALQFTGSTTFTGMSGVKKELTIGIPLYFGAAGISAVLMILF--------KYLANVTTLQYSLDKCTGCGRCVEVCPQRVFEMRDKRAAITDRDLCMECGACALNCEFGAITVNAGVGCAAAIINSMVTGGPPTCG-----
>Ga0105013_1000197
------------------------------------MDFRVVPGLYALGEPDGSSPVLVSANYRMSFDVLRSSMPGRDAWILVLDTDGINVWCAAGKGTFGTEELVRRVIETRLMRVVDRRRLILPQLGAPGVAAHEVKERTGFSVRYGPVEAADLPAYLDARGKATEAMRRKRFDLRERAALVPMELVGAALWGGLAALVLALLSGLGGPAGYLANVVTHGSVALVGVALGILAGAVLTPLALPWLPGRSFSVKGALAGLILAGGLATFSAWSTRLEMAAWLLAIPAVAAFLAMNFTGASTYTSPSGVKLEMKRAVPLQLASAVLALGLWIGARW----NLTYLPDVTTLALDPSRCNGCRMCTTVCPHGVFRLEAGVAAVANRDACMECGACARNCEQGAITVDAGVGCAAAFIAGALGLESACC-S----
>Ga0181298_100059
--GWLQTPAGLVPRVRFDWAASDRLGALAVRMGIGRDHYRIAPGLYALGEPDAQSPVIVTCNYKLTFDILRRDLAGHSCWLLVIETYGINVWCAAGKRSFSAAEVAARVRATGLERIVEHRRLVLPQLAAPGVAARKLRGLCGFGAVFGPVRSCDLPAFLGAGFTAEPSMRRAEFPLGERLTVALVEMHAARKFMAWTLALCLVLAALGPGGFSVMGLLAVGLGAFAMTLAGFVGGTFVTPALLRLLPGRAFAGKGLLAGAAVGLPLAVLLA-RSVPEGLAALSICAAFSSWFAMHYTGSTPFTSLSGVDREMRRYMPAQGLLALLAVVLWLGWSW--MKDFRHLENIVTLDYDQGKCIGCGACPTVCPHEVFALRGDKAELVDRDGCMECGACALNCPSGAITVRPGVGCAQAILYGWLSRV----------
>Ga0118657_10013056
--GVVKTSIGEIPRVSTVLTGRDRLGRWKVRWGIGRMRYRVEPGLYAAGNPTAESPVFVTANYKMSFDFLRSSLHGIDCWILVLDTRAVNVWCSAGKGTFGTDELVNRIGLVRLPEIVSHRRLILPQLSATGVSAHEVKNRCGFRVIYGPVRSDDIPGFMSARLKATPEMRRVKFPFKDRIVLAPVEIVGHGKYAIPVAVAMVLLSGLGSSGYSVAKIWEYGLWSVILLISAWILGAVMTPALLPWLPGRAFSVKGGWVGVLLLIVSGIFFSSHSWASALAWLFILPAVTSFLGMEFTGSSTYTSLSGVRREMRVAVPLQIIGAAAGTILWIAGLF---TTFRYLSQVTTLELDSSKCNGCQMCLHVCPHEVFAVQDKRAVIVDLDACMECGACAMNCEPGAITVQSGVGCAAAVLNSMIRGGEPSCGC----
>JGI24702J35022_10005462
-----------LPVVSTSLSGKDLFGAFKVRWGIGRMDYRVEPGLYKVNNGASNSPVLVSANYKLTFDTLRKNLSGLDSWLLILDTRGINVWCAAGEGTFGTDELVHRIEQTGLAEIVTHRKLILPQLGAPGVSSPEVTRRTGFSVSYGPVRATDIKEFISAGLKATREMRTVRFNLWDRLVLTPMEIVETAKIMLPVFGALFIINLFAKRQ--------FGIYDAVLYAGANLAGAFITPALLPIIPGRAFSFKGWLAGLLWAAFAFWLFSQGLWLLIAGYGLLLPAVSSFLAMNFTGASTYTSPSGVLREMKIALPFIIGFTLIGVVLLLIKSFT----HRYLKNVVSLSFDEEKCTGCGRCTEVCPHGVFDAAGGKAEILKRDLCMECGACALNCPAKAIEVKAGVGCAAAVIWGWFTGKEPACGV----
>Ga0073581_102644
---FIDTPIGKIPIVPRSVNFKDFIGTLKVRMNVGRMKYSIKPGLFAVGQPNENSPVLVTANYKLTFDALRKELENLNAWILVLDTKGINVWCAAGKGTFGTKELMNRIKKTKLGEIVEHRKLLVPQLGAVGVSAHEVKNISGFKVLYGPVRAKDIPKFIQSGYKATEEMRAVHFNTWDRLVLTPLEFVMGFKYFFIAMVVFFILSGFNSSGFSLNTMIETGKLSLIALMTAYITGTILAPLFLPILGLRSFAYKGVLMIIPVFILMFQFVPTISLVEKFSWFFIMAPISSFFAMNFTGSSTYTSLSGVKKEMRIAVPLQIISFIMGFILWMIKRFV----LTYLKNVTTLELDQSKCTGCRMCLIVCPHAVFVMENKKAKIVDKDACMECGACALNCADGAITVNSGVGCAAAIIQGAIKGTEPCCD-----
>Ga0131853_10016387
---------AEAPAVSTSLTFADRFGACRVRLGIGRNNYKLEPGLYRVGSPNDDSPVLVSANYKLTFDTLRKNLQGLDCWLLILDTKGINVWCAAGKGTFGTAELLLRIEQAGLARLVSHRQLVLPQLGAPGVDSNEVARQSGFRVVYGPVRASDIKQFIASGFKASPEMRRVKFTLRDRLVLTPIELGSVLKISLIAFGVLFLINLFAARPF--------GLFDIALYLGAVLTGAVLTPLLLPLIPGRAFAWKGWLLGLIYTAGALWIWTPESWLLAAGYLLLLPACSSYLAMNFTGASTYTSPSGVLKEMRLALPLIIGSAAVGAVLLLIKTF-----LTYLKNVSTLALDTDKCSGCARCGEVCPHAVYTFASKKAHITHRDRCIECGACALNCPDNAITVNAGVGCAAAVITGWIKGTEPSCDC----
>Ga0117905_1023119
-----------------HLTWLDYLKAVVCWFDAFKRTYAIEPGLYYTGQHDREAPLLVTSNYLLTVFLVVRRIRAFNARLLIIDTDGINVWCAAGKGQFSDAEIRKQLDRYDRELLTHDTTLILPKFSLSGVELRALR-RAKIRPLIGPLHAKDLPAYLANPPLQDRDEDRVRFGLQARIFTWLPGLVQFLGYGLVAVIVLLGVELAFG--IP--------APLGLLGIAALLAT--AYPILFPWLPGVRFAVKGIWLATFTSLGLSALNVGGILSDLIMAVLFTFASAIFFALAYTGNSAVSNYSRVRQEIARFLPLDVLLYLGSLAAFVLK-----------------ALNPEACTGCGTCAKVCPHQVFELHHKKAALAFEERCIECGACQLNCQEGAIEVTKGTGCLFVIVREDILHLQADEASCA--
>Ga0136547_101191
----METPAGRVPRIATELTFADRLGSWKARWGINRMNFIVPPGLYALGEPKPDDAVVVTANYQMTYDVVRQALAGRNVWLLVLETFGVNVWCAAGKGTFGTEELLERISVTGLSEVVSHRRLLLPILGAPGVAAHRVAKESGFAVSYATLRATDLPAYLDNGMVTTDEMRQLTFSLYERMILVPVELVLVMKSLLSVGAVIFVAFLLLG-GL------GAAIAAVIGYAGAVVTGTAATPLLLPFLPTRSFSVKGTVAGLLWSWCFYVMAGGTNITATAAIFLALPAISAFYALNFTGCTNYTSLSGVNKEMRLGIPAMGGAIAASLLLLLVARF--MKGFRYLENVATLSLDPAACVGCGRCVEVCPHQVFAVTERKARIVDKDACMECGACAKNCPPAAIDVDAGVGCAMWIIDKWLGGKK---------
>Ga0066793_10004758
---NVSTSGIEVPVVSTELDVNDFLGAVRVRWGIKRNNYRVSPGLYAVGSPGQDSDVFVTANYKLSFDTLRKNLSGQNGWILVLDTKGVNVWCAAGKGTFGTKELVNRIRLVSLENIVNHKRLILPQLGATGVAAHKVKEETGFNVHYGPVRASDIKKFIGEGYRADKVMRRVTFNLKDRIKLIPNDFMYGKFYLLGAMAVLFLISGLTGNGFSYRDFSGTGGPAILKVFLAYLAGIVITPMFLPYIPARRFSLKGFYAGALVFFILVSKYSGRNIVEILSWFLIITAISSFLAMNFTGSSTYTSLSGVKKEMKISVPLQIGFATIGLILQIVGKLF-MKELVYLPDVVTLSLCESTCNGCGMCIKVCPHDVFELSGKKAHIVRRDYCMECGACSLNCPVQAIKVNSGVGCAAGIISGILNNTESTCGC----
>Ga0123353_10126759
--------DGTIKTTSAALLPKDILGAWKVRWGFGRDNYTVEPGIYALGKPDNSSPVLVSANYKLSFDTLRKNLAGVNCWILVLDTKGVNVWCSAGKGTFGTDELVSRIETTGLGNIVEHRRLILPQLGATGVSGYEVKQRTGYTVIFGPVRANDIRDFISSGCKATKEMRTIKFTLWDRLVLTPMELVEAVKILLPVFGILFLINLFALRS--------FGLADFFVFSASVLSGAFITPVFLPLIPGRAFSFKGWLAGAINTALIAWVWTPQFLLLGIGYMLAMPAHSAFLALNFTGASTYTSFSGVIKEMKIAIPLIIISAVIGVVLILIKSFM---KHKYLKNVTTLNLAPEKCTGCGICTEVCPHGVLSIENKKAVIADKNSCMECGACALNCPASAINVEAGVGCALAVIIGWITGKEPTCGC----
>Ga0105013_1115142
-EGFVKTTMGEVPRVTSHLSRLDHIGSLVTRLGFDRNNYKIAPGLYCIGNVNPDSPVLVSANWKLSFDTLRQALNETDAWILVLDTRGINVWCAAGKELFSTREVIKRVEQSGLKAIVNHRKIICPQLSATGVCSRDVKKGCGFRVLWGPVRACDIPRFLDDNMKAKPEMRRVTFSLRERVVLVPVEITLLAKPALWVLLAAFLLSGIGPGVFSIADAWTRGWVLTAALVMAVIAGAAVTPILLPWIPGRPFSIKGIITGVPAGLLAVLLREPAGFWGSLTLLFYIGAVSSYLAMNFTGSTPFTSPSGVEKEMRKAIPFQLGALILGVVTWIGAAF--MKEFRYIPDVSTLALDGEKCTGCGMCETVCPHGVLEIVERKAQIVDLNGCMECGACSKNCPVEAVMVTPGVGCAAYIIQTWIKGKDSGSCDGA--
>Ga0118657_10478659
------------------------------------RTYAVEPGLCHLGPGDRDAPLLVTANYHMSVVLVARRARKAGARLLVVDTDGINVWCSAGKGVFSNAAILAQVQRYDRELLTDGKRLVVPKFALSGVDLRGLRD-HGIRPVIGPLYAKDLPDYLAQPKLEDRDDDRVVFGLQSRLFTWLPGLVQYVGYATLIVMALMLLGLVWH--IS--------APLGLILMVAALGT--AYPVLFPWLPGRRFAVKGIVLGVLGSVALGLLTKSMDPLTLASAIPFVFAASIFIGLSYTGNSAVSNYSRVRRETAQFLPVNVLLFVASLVSFL-------------------ALDSEACTGCSTCAKVCPHGVLEMRDKKAVLTAEERCIECGACQLNCHDGAIVVTKGTGCLVAIIREDVLKLRPAAGS----
>Ga0118657_10256630
---------------------------------------------------------------------LRRELAGLDAWILVLDTRGINVWCAAGKKLFGTDELVRQVESVGLKRRVAHRRLIVPQLGATGVSAPEVKKRCGFQVAWGPVRARDLKRFLERGMEAAPAMRRVTFTTAERTVLVPVEISYMNRPVLMALLGIFLLSGIGPHVFSFGQAWSRGLLAAMALGAGILAGAVITPVLLPWVPGVAFSLKGAVVGGAAGLAVAAGWHGAGGLGAVALFLLTASLSSYLAMNFTGSTPFTSPSGVEKEMRRAIPLQAAALLVAMIAWVASAFA-MEAFRYLTGVSTLELDLEACIGCGACETVCPHGVMRMNGKKARIVDRDGCMECGACATNCPTRAVSVTPGVGCAAYIVQTWFKGKKNTPA-----
>Ga0082212_10047975
----------GVPVVSTSLTFKDILGAWKVRWGVGRMDYTVTPGLYAVGDPGAEAPVLVSANYKLTFDALRSRLSGLDCWLLILDTKGVNVWCAAGKGTFGTDELAERVEAVKLAEKVSHRQLILPQLGASGVSAHEVKKRTGFTVVYGPVRAGDIKAFLASGRKATREMRTVQFTMRDRLVLTPVELANQPTKLLRVLGVLFLLNLVAARPFG--------VHDLAIYLGAVLMGTVITPVFLPFIPGRPFSWKGWLLGAVWTCAALWMLASEQWLLATGYLLFLPAVSADLALDFTGCSTFTSPSGVLKELKYAIPTITGLRYVGAAMLFVKAL-----LKYLENVATLAFYAGKCVGCGVCGEVCPHGVFDLSAGKARIVDRDSCMECGACALNCPAGALSVDSGVGCAVAFKRGWATGGEASCDCD---
>JGI1684J13235_1001648
-QDWLSTAAGLVPRVSPKWQLSDYVRAAWVRLGPGRDSYRMAPGLYALGNPDQDSPVLVTCNFKLTFDTLRNKLAGRSCWLLVVETYGINVWCAAGKQSFSTEEVARRVRETGLDRVVSHHTLILPQLAGPSVAAYRLKKLCGFKGVFGPVRIEDLLEFLESGMQVSREMRLVRFPLPQRLEVALVEVYGVRRFLLGALLACFVLAALGPGGFTLTGIAGAGVGAFATVLTGFATGTFVVPALLARIPMRSFAAKGLLAGAVTAFLPAGLLAG-TLVQAGAQILACSAFASWFAMNYTGSTPFTSLSGVDREMRLYMPVQGGLLLAAILIWLIGAW--MQEFRYL-EESTLQYDPDKCIGCGNCLAVCPHQVFELGGAKAECRDRGACMECGACALNCPAGAIQVRQGVGCAEAVLYGWLAKV----------
>Ga0131853_10093299
------------------------------------MNYTVEPGLYSVGNPNDKSPVLASANYKLTFDILRKNLAGLDCWLLILDTKGVNVWCAAGKGTFGTNELVNRIELTQLSEVVSHRKLILPQLGAPGVNANEVAKHTGFSVTFGPVRADDIQAYIADGYKATKEMRRVNFTLTDRIILTPMELVPAIKISLPIMGTMLITNQFAKRPFG--------KSDIAAYVGAILTGSVITPMLLPYIPGKAFAWKGWIVGLLGTAGILKGFKKGNRLMSTGQLLLFPALSSFLAMNFTGSTTYTSPSGVKKEMKKALPLIIGAGAVGAALMLGSHFF-MTKHRYLENVTTLVLDTDKCVGCGLCEMVCPHGVFEMNEGKAFLVDKDACIECGACALNCSTKALEVNPGVGCAAAFIFGWLTSGEPSCGCS---
>Ga0118657_10001543
---------------------------------------------------------LVTANYKLSFDALRCELFGHDAWILVADTRGINVWCAAGKGTFSADEVARQVKRARLTEIVSHRELILPQLAAPGVSSLQMQKKCGFKGIFGPIRASDLHFFLTNGKQTDERMRSVTFSIKERLVLVPVEISLIWKVFALVTLGIFLLSGIGPNLYSIAAAINRGINATGATAFAIFAGALATPVLLPWIPGRQFWWKGLLTGSLAGLVYIRFLTGNTFSESLSLLSWIAATASYMAMNFTGATPFTSLSGVEKEMRRGLPVQCIGAGVALCLWIASPFI-MKAFRYLDNTAILRLDAEACIGCGNCATVCPHRVFVMQGKKARIVDHGGCMECGACATNCPVEAIYVNPGCGCAAYIINSWLSKIKGKTTT----
>Ga0118733_100518291
-------------------------------------KYIVDPGLYALGSPDQDSPVFVTANYSPSFRALRTALQGIDGYILVLDTKGINVWCAAGKGTFGTDELILRIEQANLGEVVRHRRLILPQLGAPGVAAHEVEERTSFGVAYGPVRAADLRQYLATG-KATAQMRRVEFPLKQRLKIVPAELVNTLIFTIVLGLPLYFGGG---------------LLAALAALAAVFAGNVLFPPLLPWLPTRNFSTKGFFLGALIALPFVVMATWQRAGWALAYLLFMPPVTAFLSLNYTGGTTFTSWSGVKREIFAYVPVMAWMFAPGLLLLVALS------------DNTLRFDRELCTDCGMCVEVCPHEVFVQNHGEVRPANPSACMECGACQTNCAFGALMVERGVGCAAALMYQAVTKKKHPTCG----
>Ga0181517_10006147
----LSTPAGPVPQVSRDLTGADRRGAWRVRWGLGRDGYRVRPGLYALGMPDALAPVLVTANYKLTFDQLRASVPGRDAWLLVVDTHGINVWCAAGKGTFCADEVARVVHESRLAEIVEHRRLILPQLAAPGVAAHRVKEACGFRATFGPVRAADLPEFLAAGMKADAAMRRVTFTLGERAVLTPVELATAWDRALLAYGGIIAAAALDRDGVSIGRAVRRGAPVIGAAWLALLAGGAVTPLALPWLPGRAFALKGAVVGGVAATAATAVLGRLSLAARLALLAGVPAVSSYAAMNFTGSSPITSPSGVELEMRRALPLQAAGAAVAAGAWLADR----TELRYIEDAVTLQLDAGRCTGCGMCVTVCPRGVFALGGGRATLADRGACIECGACALNCEAGAIGVEPGVGCAAAIIHGWLTGGEASC------
>JGI20166J26741_10202993
-------PVPVIKTVSAKLSFKDRLGGLKVRWGIGRMNYTVEPGIYAVGDPDENAPVLVSANYKLTFDSLRKELSGVDCRLLILNTKGVNVWCSAGKGTFGTDELINRIADTQLNEIVSHKILILPQLGASGINADEVKKRSGFTVVYGPVRARDVKTFLKSGNKATDEMRTVKFTIRDRLILTPMELVPAFKKSLVIFGVIFLLNLFAAKPFG--------LADFIAYAGAVFAGAFMIPVLLPFIPGRAFSFKGGLIGLLWAMGAIWLNNPLEWLPAIGYLLVLPSVSAYLSMNFTGSSTYTSPSGVLKEMKIALPLMITASMSGSVLILLSRVL----HKYLKNVSTLRLLPDKCIGCGMCADVCPHRVFEIKDGKARIT-NDSCIECGACALNCPAAAICVNAGVGCAAAIIKGWLTGSEPACDC----
>JGI24146J20443_1004446
------------------------------------MNYLVPAGLYAVGEPTPESPVLVTANYKMSYDKVRQALAGRAVWLLVLETFGINVWCAAGKGSFGTDELVGRIARTGLSKVVTHRRLILPILGAPGIAAHEVKRRSGFSVAFGTIRAEDLPAYLDHGEVTTPAMRELTFGLYERLVLVPVEIVLVLKSVSLVGGALFLAATLLYGDA-------AAVTALVAYLGAVFTGIAVAPVLLPFIPGRSFAVKGALAGALFSAGLYFLAGGASLPATLASFLALPALSAFYTLNFTGCTPYTSRSGVKKEMRLGIPVMGGALIASLILVLAGRY--MKGFRYLEGVATLELDQALCIGCSRCLEVCPHQVFALEGKLARLADRDACMECGACAGNCPVAAIRVDSGVGCASGLINEWFREKKITGV-----
>Ga0104751_1012770
------------------------------------MRYTVEPGLYALGNPSRSGSVFVTANYKMSFDFLRRSMAGRSGWILVLDTNGINVWCAAGKGSFGTSEVVRRVEMSGLKEIVTHRELILPQLAAPGVSAHLVKKLSGFSVTYGPIRAKDLPTFLDAGMNATPEMRNKTFSFWERFVLIPVELVKALQATLVVILSLFLLSGILAQGGFWSNGIDHARTFVPAMLLAVFGGAVLTPMLLPRLPGRAFSIKGVFPGLFCAALLLILRLKGVQMETVAWMIITVALSTYLSMNFTGASSYTSLSGVRKEMRWALPFQVIGGVIGFGLWIYSL------LRYLKNVATLSFQAERCVGCGMCLTVCPHGVFIMENGKARVDDRDVCMECGACSMNCPAEAIMVKKGVGCAAAVINSILGRKDTGCCC----
>JGI20163J15578_10018905
--------SSSVTTVSTSLSLKDILGGWKVRWNIRRMDYKVEPGLYAVGNPDGDSHVLVSANYKLTFDTLRKNLSGLDCWLLILDTKGINVWCAAGKGTFGTCELINRIEETELSKVVAHRKLILPQLGAPGVSAHEVAKHTGFSIIYGPVRASDIKAFISSGCKATKNMRKVNFTLWDRLILTPVELVEVVKKTLPIFGVLFLLNLFAAR--------PLGALDVAAYVGALITGSVLTPLLLPFIPGRAFSWKGWLLGACWAAFAACLFSPDNWLLAAGYLLLLPSLSAFLALNFTGCSTYTSPSGVLKEMKIAMPLIGGSSVVGALLILIKTLM----LTYLENVVSLSFVEEKCVGCGRCEEVCPHGVFSVADKKARIVEKDLCMECGACAMNCPAKAINVNAGVGCAAAFIQGWVTGGEPACGC----
>Ga0130025_1115780
------KTPAPIRKTTSELTTRDHLDHLAARFRIRRSKHRVEPGLYQLGSPTPDSPVFVTANYTLSFDALRSALQGVDAWILVLDTHGINVWCAAGKGTFGTDELVSRIQETGLKDVVRHRTLILPQLAGPGVAAHLVRKRSGFKVEYGPVRAEDLPEYLGTQ-EVTPEMRLVKFTLKDRAVLIPVELVGMLIPLGVATIIVYILAGLLP---------------ALATATAILAGVVLFPLLLPWLPFRDFSVKGLILGFVVTLLAMVLTDHRDWLTAIMILILLPPITSFISLNFTGSSTFTSRSGVKGEIYAYVPIQAILFGSGLLLMIALRI--------V--KNTLRYDRELCINCGMCLRVCPHAVFAQDGKAVKLVAPSACMECGACALNCPAMAIVVDSGVGCATAMILAALRGKRMDDRD----
>codie8draft_1000778
--GSVRTPFREVPVVSTELTGADRRGALLVRLGFGRSDYRVRPGLYAVGAPDDRSPVLVTANYKLSFDALRGELGGRDAWLLVLDTRGVNVWCAAGKGTFGTDELVRRVREASLENVVSHFTLVVPQLGAPGVAAHQVRAATGFRVVYGPVRAADLPAFLDAGMRATPEMRRVRFGVLDRLAVAGVELAVLRDARVLAGASALV-AAAALGLVA----WEVAALALVAGLAAVLAGAIVVPLALPWLPGRMFAVKGALAGALAGVALVAAAGVLDVAGSLALVLGVTSVASFTAMNFTGSSTFTSLSGVLWEMRRALPFQVAAGAAALVALVVSA------LRYIEGVVTLRLDAEACTGCRMCVAVCPHGVLEMADGRVRIADRDACIECGACMRNCPSAALSVDPGVGCAAAVIKGWLTGSEPTC------
>bg4DRAFT_100055
-TGEIHTPKGSVPVVSANLHFKDLLGAWKVRWGIGRMKYKINPGLYAIGKPDHTSPVLVSANYKLTFDALRKELSDLDCWILILDTKGINVWCAAGKGTFGTDELVNRISKTGLSKIVSHRKLVLPQLGAPGVSAHEVTKQTGFSVVYGPVMAKDIKAFLDSGFKASKEMRTVKFTMWDRLVLTPVELVATAKSSLIVFGVMFLLNLFATRPFG--------LEDFIAYTGAVVTGAVLTPLILPVVPGRAFAWKGWLPGLLWTSGFIWYWFPPYLLLAIGYLLVLPSLSAYLAMNFTGSSTYTSFSGVIKEMKIAVPLIAISAVIGLVLLLINSI----KHRYLKNVATLGLSAEKCIGCGRCTEVCPHGVFSMNENKAQVEDKDSCMECGACAKNCPATAITVDAGVGCASAVIMGWLTGSEPSCDC----
>Ga0079037_100257421
-----TTRVGEVVRVSSEWSWADSWGMVKSRVSAFRMNYAVPPGLYAFGEPTKESDVLVTANYKLTFDTLRRSLKGLQAWILVLETRGINVWCAAGKGTFGTDELVRRISETKLDQLVNHRRIILPQLGAVGVNSNRVQEKTGFRVFFGPVEAREIQAYIDRGYKKTREMSTIKFSMRDRLILTPMEINPALKRYAWLAAGMFLFFGLEPSGFLFKPAWSYGFPFVLLGLIALLAGAFVAPLLLPFLPFRSFALKGWGAGILAVAFGVQFLEKYDGLTVIAAYIFFPVLSSYLALQFTGSTTFTSMSGVKRELKIGIPIYLGAAGISLVLIAAAK-------KYLHNVSTLRYAPEKCVQCGRCVEVCPHGVFEVDDKRVVLTDRDLCMECGACAMNCAFGAISVNSGVGCAAAIIRGMLTGGEPTCD-----
>Ga0164315_10267596
-----------------------------ARTGFGRNDYKITPGLYCTGEPNENSPVLVTANYKLSFDALREELSRINAWILVVDTRGINVWCAAGKGTFSTEEIAFQVQNAQLNKVVSHRELILPQLSANGVAAHSIKKLCGFKGKFGPILSSMLPEFLKNG-KATEKMQTVTFTLRERVVLIPLEICTLWKQLFIVCTLFLVLSGITPEIFSAKTALIRSATLLAATFAAILSGAIATPLLLPWIPFRQFWLKGAGLGALAAAMLFQFAPGSGLMEKTSLFLWITGCSSYLAMNFTGSTPFTSLSGVEKEMRKGLPFQIGAAIVAVILWMASPFM-MKNFRYLDGTAVLRLTEDKCIGCGNCELVCPHRIFKVKDGKAMIIDPDGCMECGACAMNCPVDALYVNPGCGCATYIINNWIARFRGKDLS----
>JGI24702J35022_10025158
-------DAMPVKTASTSLTWSDYLGAWKVRWGIGRMDYTVEPGLYAVGKPGNESPVFVSANYKLTFDTLRKNLDGLDCWLLILDTKGINVWCAAGKGTFGTDELVERIASSELSQYVSHKRLILPQLGATGVSAHKVKSDSGYDVDFGPVRASDIKAYLDAGYQATKEMRTVKFDLWDRLVLTPMEFVPALKYTLPVFGVMLLANQFAA--------IPFGKTDMANGIGAVLAGSVITPALLPYIPGKAFAWKGALTGLACTAAILGMTGKGSKLLSAGSLLLFPAISSMLAMNFTGASTYTSPSGVNKEMERSLPFIVGAAVLGTALTLG-------KHRYLKNVTTLALDAEKCIGCGRCTEVCPHGVLDIDKKKALVADRDSCMECGACAMNCPVGAIDVNAGTGCAAAIIMSWFTGKEPSCGC----
>Ga0118677_10000153
--GYMETPAGTIPGISTTWSIGDRMSTIRVRWSVGRMKYRVSPGIYAVGSPDPSSPVFVTANFKLTFDHVRRALADMNAWLLVLDTRGINVWCAAGKGTFSTKEITRMVNLTGLEKLVTHHKIIVPQLGAVGVSAHEVRKQTGFSVIYGPVRAADIPAFMAGGLKSSEKMRRVTFPLWERLKLIPVELANGGYYLLLVPAMFLILSGLYRWGYSTGLAFSDGLKAIVNLCTAYLAGSALTPALLPWIPFRRFSLKGLTMGWLTAILLFIIHFGTTPVSIISWLLMIGGLSSFTAMTFTGTSTFTSLSGVQKEMKTALPVQIGMTALGVAGWLLSKFI---GFIYLSNVTTLALDREKCNGCRMCVVVCPHEVFAIENRKATIIRKDQCMECGACALNCSENAITVKSGVGCVTGIINGLLRGTEPTCD-----
>Ga0070728_10017631
-----------MPRIHTTLSKRDIIDTIAVRFGWHRYAYLVTPGLYAVGTPTPDSPVIVTANYKLTFDAVRKELSHQNLWLLIADTRGINVWCAAGKGLFSTEEIVLSVRESRLAKVVNHRELILPQLGATGVAAHTVKKQSEFKVSYGPVQAKDLAEFIEAGNVATQSMRTVTFTLRERTELIPVELMLLGKPLAIFIAVAFLLSGIGPDFLSLSNALIRSLVAGTTTIAAIITGAVLVPILLPYLPWRAFAPKGALLGFVAGIMCAAWAD-AGIGESVALVLWAIAIASYLAMNFTGSTPYTSPSGVEKEMRYWLPIQLGAAVVAVIIWAIAPF--MKYFRYIEKVATLKLNKETCVGCGLCITVCPHRIFELKEKKAEIVDFDACIECGACAMNCPTEAITVTPGTGCAALIMATWLHELTGKKIGSDC-
>TBL_comb47_HYPODRAFT_10018579
--GAVETPVGPVPRVSRDLTSADRLGTWRMRWGFGRDDYRVKPGLYALGAPSSTSPVLVTGNYKLTIDEVRSSLDELDAWLLVVDTRGINVWCAAGKGTFSAEEVARMVVETRLGEVVEHRRLILPQLSAPGVAAHKVKAACGFRAVFGPVRVADLPGFLTAGMKADAEMRKVTFDLRDRAVLAPAELRFAWDRVLLACGGILAASSVGADGVSLGRALRRGAPIIGAGALALLAGGGVTPLALPWLPGRAFSLKGAVAGGVLATAATATLRRLSPAAKLALLAGVPAVSSYAAMNFTGSSPITSPSGVELEMRRALPWQGAAAAVAVGAWLADR------LRYIEEAITLELDAALCNGCGLCVAVCPHAVFAIADGRAALVDRGACMECGACALNCVPGAIGVEPGVGCAQAIIHGWLTGSEPSC------
>Ga0117905_1034618
------------------------------------MKYTLEPGLYALGNPDNQSPVLVTANYKMSFDRLREALPDRNAWILVLNTEGINVWCASGKGTFGTEELIQRINSSSLSRIVSHRKLILPQLAGPGIAAHQVKKLSVFKVVYGPIQAKDIPAFLDAGLKATPEMRLKTFPLRERVVLIPIELVGASKGFFIILPVFFLLGGFGGSAGFWPNAANYGLFAVFALLCALGAGAVLTPILLPWLPGRAFSLKGLSMGLITAIIFIIIRSENDWLEILAWLLLIPAVSAFLAMNFTGASTYTSLSGVKKEMKWAVPFEIAAGVVGLGLWVGSW-----QLIYLKDVVTLALDEEKCVGCGICLIVCPHAVLGMNNGNAGIENKDLCMECGACAKNCPTEALSVQEGVGCAELIIKTALGRDSSSCLC----
>Ga0105013_1004001
----YDSPLGPVPRVTAELSAADRRGTWRVRANIGRMDYTVAPGLYALGQPQFTAPVLVTANYKLSFDTLRSRLPGRDAWILVLETHGINVWCAAGKGTFGTDELVRQIRTSGLEMMVKHRQVVVPQLGAPGVAAHAVKEATGFKVLYGPIRADDLPAYLDGGKRATPAMRQVTFPARERAVLIPVELVTALKIAVPVAAALALLGGLGADGGFLAGVLGSGLIAGLSVLGGVFAGAVLTPLLLPWLPGHAFSVKGAVAGLAVGALPAAALWPATAVEALAWLLLVPAIAAFLAMNFTGSSTYTSLSGVRKEMGVAVPLQAGVALAGALLWMGGRW-----LRYLPGVATLALERSLCDGCGMCEVVCPHRVFELADGTARITDRDRCMECGACALNCRAGAITVTAGVGCAAAVIQTALGLSSGGCCG----
>Draft_10169809
---LIDTPAGPVPQVSTEIKLSERIGHIRARTSSFRMKFSLKPGLYAVGSPVSSSDIFVTANYRLSFDHLRKALEGMNAWILVLDTAGINVWCAAGKGTFGTDELIRRIKLTDIKKYVEHRKLILPQLGAPGINAAEVRRNTGFRLSYGPVRADDIKKYIEKGYTADEEMRLVKFTMKDRAVLIPMEINMIKEKLIYFILAAFLYSALQPEGIIFKDAVTSGYTLITAGIISVAAGAVLTPLLLPFIPFRSFAVKGGITGAVALLIIEHCTGAFSSVNYSAVIILFTLISSYIALQFTGATTYTSLSGVKKEIKYSLPVYIAGFFVSTILLVISKI------KYFRASDTFQFNAEKCTGCGRCVEVCPHNVFKIENRKAAPVNSDRCMECGACAENCEFGALIVKRGVGCAAAVITGLLRGTEPTCDC----
>JGIcombinedJ13530_103959173
---------------------------IKVRWGIGRDRYRVMPGLYKVGNPDSKSDVFVSANYKLSFDVLRKNMGSLNAWILVIDTNGINVWCAAGKGTFGTDNIVKSVKNTLLENVVEHRTLILPQLGAVGVAAHKVKEQCGFKVVYGPIRAKDIKAFIRNGYKATPDMRKMTFPIYERAKLIPVDLMYGKYKLLIALAVMFILSGLDRTGFLFSKMINLCPLPILNVLGAYLAGIVLAPLFLSWVPFRAFALKGAFWGAINTLAFYFIFHI-SILEIISFGFISMAVASFMTMNFTGSSTYTSLSGVKKEMKWAIPLQIVFAAVGIILFVIFKL--MDQMQYLKNVVTLKLDNNLCTGCGLCATVCPHEVFEIKNGKAHLIDKNNCMECGACARNCKFGAIKVKSGVGCAAGIING---------------
>Ga0118733_100353403
-----------------------------------------------VGQPDQESPVLVTANYKLTFDSLRSVLQGIDAWILVLDTNGVNVWCAAGKGTFGTDEVVRQVQAVGLSEVVSHRRLIVPQLGATGVAAHEVRRRSGFKVVYGPIRAGDLKAFLAAGRRASEDMRRVTFTLAERLAVVGVEVVTVLKWFALIVFVMMLLTGADS-VI---ERLGTAVLKGAPVLAGLLAGTVLVPMLLPWIPGRAFSLKGALVGAFVVGATILLLDAYTWLGKIQVFVFGTVAASFFAMQFTGSTTFTSPSGVEWEMRRALPLQIGALVLAGGLGFVRSM----QLAYIDGVTTIGLDPTKCNGCRVCLMVCPHPVFGPLKGAVEILEPDLCIECGACVRNCSEGALSVQPGVGCAAAIVKSWITRSAPDCC-----
>Ga0114922_10003168
---------ADVHRTTSVLTWSDWWDHFLARWGVNRSGHRVAPGLYALGHPSPDSPVFATANYTLSFDALRSSLEGIDGYILVLDTKGINVWCAAGKGTFGTDELVRRIEATGLSKVVAHRTLILPQLGAPGVSAHEVRQRTGFTVEYGPVRAEDLPQYLETR-QATPEMRRVRFGLRDRAVLIPVELVHVFWPMALAAVLLWVLATPLA---------------ALGAVASLVAGVVLFPLLLPWLPTRQFSSKGFILGGVVAATFAILAFVQRLGWALAYLLAMPPVTAFLALNFTGATTFTSKTGVRREMNTYIPAMAWTFGLGTALTLASAIV--------TDLNTLTYDSGLCINCGMCLTVCPHGVFEAGARAVELARPERCIECGACQRNCPTGAVQVDSGVGCAAAMIRAALTGSKEVTCGS---
>Ga0118733_100737161
--------KPSVRKTNSIITLANRWDHFLARWGYKRSEHRVVAGLYALGDPTPDSPVFVTSNYSLSFDALRSSLADTDGYILVLDTDGINVWCAAGKGSFGTEELVGRIQEAKLEDVVDHRLLILPQLGAPGVSAQEVKRGSGFKVTYGPVRARDLPEYMKTR-EATPGMRQVKFDLGDRIVLIPVELVQVLLPMLAAAIVFYFAAGPLA---------------AIAAITAVLAGAALFPILLPWIPTSAFSTKGFLLGGISALPFAAAAWWNQLGWSLVYLLAMPPVTAFLALNFTGASTFTSRSWVKREIFTYVPVMAIMLGTGILLIIVFSL-----------ENTLRYDPDNCAGCRTCAVVCPHGVFTQSGRVAELSHPESCMECGACQLNCPSGAIAVDSGVGCAYLMMKQALFGEKKTAA-----
>Ga0105090_10003325
---FENTVAGNVPVVSTSLGIKDYVGAFLVRVGIGRNNYKIAPGLYGVGNPGNDSPVLVTANYKLTFDALRKELSGIDTWLLVLDTRGINVWCAAGKGTFSTEELVGRVKLTRLEKVVRHRELIVPQLGATGVAGYRVNKTCGFRVVWGPIKAGDIRSFLENEKIATEAMRRLTFTMGERLVLIPVELSELVKPTLWALILAFVLSGIGSNVFSFSAAWHRGILMIMAYMAGILGGALAVPAFLPWLPGKAFSLKGIWTGFMAGVVMFLFCHGATGLEFFSLMLISVAVSSFFAMNFTGATPFTSPSGVEKEMRKAIPIQAVTLIIAIAIWIGAG----NTLRYLSGVATLRLDMSTCVGCGICAQVCPHQVFEIVEKKAAIVDIDGCMECGACAYNCPVEAITVKPGVGCASYIIQTWIKGKEAASCGPSC-
>Ga0134095_1003593
----VYTLNGNIPVVSTNLHFKDILGAWKVRWGIGRMNYKISPGLYAIGKPKHSSPVLVSANYKLTFDTLRKELSGIDCWLLILDTKGINVWCAAGKGTFGTDELVSRILKTGLSDVVTHRKLVLPQLGATGVSAHEVKKQTGFSVVYGPVRAKDLKTFLDTGFTATEEMRTVKFTIWDRLVLTPMELVTAAKSSLMVFGVIFILNLFVSRPF--------GLFDFIAYAGSVITGTVITPLLLPFIPGRAFAWKGWLLGLLWTLGFIWYSNTGFLLLAIGYLLVLPSVSAYLAMNFTGSSTYTSFSGVIKEMKIAVPLISISLVAGIVLLLINCFL---KHKYLKNVVTLRLSTEKCIGCRRCTEVCPHRVFIMSDKQAKIEYKDRCMECGACAKNCPANAITVNSGVGCAAAVITGWLTGREPSCDC----
>Ga0082212_10299146
----------DTPAVTAALTLKDRLGAFKVRWGIGRMDYKVAPGLYALGQPDENAPVLVSANYKLTFDTLRKNLAGLDCWLLILDTKGVNVWCAAGKGTFGTLEVQKRVKTTGLISIVNHRQLIMPQLGASGVDAQLVKRLTGFTVIYGPVRAGDIKQFLAQGHKATKNMRQVNFTVWDRLVLTPVEFMGAAKTSLMVFGALFIVNLFAARPFG--------PADFFAYVGAVCAGAIIAPLLLPLIPGRAFAFKGWLAGAVCTALIVWAWFNSFLLLGIGYMLALPAYSAFLTMNFTGSSTYTSFSGVIKEMKISLPFIILSLVLGTSMVLIKTFA---QLRYLKNVATLSFATEKCTGCGRCAEVCPHGVFDVAGKKARITQKDLCMECGACALNCPSKALEVNAGVGCAAAIIMGWLTGKEPSCGC----
>Ga0164315_10000590
------------SRIDSRWSREDIRGALRVRFSIGRNSYRVDPGLYKLGNPGKKAEVIVTANYKLSFDVVRKNLVGMDAWILVLETYGINVWCAAGKGTFGTDELIRQIKDSRLDLYVSNKRVIVPQLGGPGISGHKVKESSGFAVKFGPVRAEDLRDYLAGGLKKDQAMRSVRFDLKDRLILAPVEVVNSLRYLLYAMVIMVGISGISSHGYSLTDLWNEGVLAALYLILAYFTGAFLSPVLLPWLPFRHFGGKGMVAGFATFGIVALLWSSNPPLYFAGWFLISGAISSFLAMNFTGASTYTSLSGVQKEMRLFVPLQIAFVVVGLVMIVVSKFV--NSQSYLRNVSTLTYDAAKCIGCSMCVEVCPHNVFIMTHKRAEIVEKDRCMECGACALNCKPGALSVKQGVGCASAVIWGFLKGTEPTCDC----
>C687J26661_1000377
--------NQQIPQVSSTLSFQDKLESTLVRWGIGRMDHTVEPGIYAVGNPNQDSPVLISANYKLSFDALRKELKNINAYIVVIDTKGINVWCAAGKGTFGTEEIVNRLKKVGLDQIVSHKTIIVPQLGAPGVAAHEVQQQTGFRVVYGPVRASDIPAFLKAGLKVSKEMRQVRFAFIDRLHLVPLELTISIKYLLLLIMTFLFVTAFSPTGLN--------WNPAINLLLAYLAGTVLGPLLLPWLPGRSFSVKGIFTAFIAISIAAHFIIGVTKREMSAWLLIIPAISSFLLMNFTGSSTYTSLSGVQKEMKIAVPLQSTALVLGSILWIITKFI---NQVYLKNVATLKLDVTKCIGCNRCIEVCPHEVLVMEDKKAKIVTLDACMECGACAKNCPTKAITVKSGVGCAAGIINGILRGTEPTCDC----
>JGIcombinedJ21915_10002561
--------FGTIPQISTIWSRRDLWETIKVHWSVGRMDYKIEPGIYAVGNPGESSPVFVTANFKLTFDHVRRALNGIDAWLLVLDTKGINVWCAAGKGTFSTNELIRQINLVGLEKIVNHHKVIVPQLGAVGVSAHEIKKNTGFSVIYGPVRAEDIRDFMEAGMRATKXMRAVRFSTWDRMKLIPVELAYGKYYLVLIPAMFVILSGLNPKGYSIDLAYSNGLRSVFNLLIAYVTGCGITPLLLPWIPFRRFALKGLLTGWLAAFILACFFLGNSNLEIISWFLMIGSVSSFLTMTFTGTSTFTSLSGVQKEMKTAVPMQIGMAAXGIIAWIVSKFI---GLVYLKNVVTLELDQEKCNGCRMCIIVCPHAVFAIENKRAVILDKDLCMECGACEKNCPENAISVRSGVGCAAGIINGILNGTEPSCDC----
>Ga0118657_10228436
--DFIETDVGAVPRITTDLELNDVAGTVRARLGISRDSYRVAPGLYAVGQPGTESPVLVTANYKLSFDSLRRELASVDTWILVLDTRGVNVWCAAGKRTFSTGEVIRQVQNVHLDRLVSHRELILPQLGAPGVSAQGVKRGCGFKVVWGPIRARDLKTFLSNGRQAETAMRQLTFVLSERAVLIPVELSLIVKPSLAVLLAVFVLSGIGPDIFSISAAWIRGLNGAAAYLIGILAGAVVVPILLPWLPTRRFYIKGMLTGLIGSIYIILILGNISRLESVTLLLLTTAVSSYAAMNFTGATPFTSPSGVEKEMRQAIPLQIIAVVAAVVTWIAAPFV-MKNFRYLENVTTLQLDVEKCIGCGMCETVCPHTVFKVENPKAHFADRDACIECGACAANCPVEAITVNPGVGCAAYIIQRWIKGKDAV-------
>PBDC3_scaffold00279
----------TVMHTDSEITLKNQIDHFLARWGYQRGEHRVEPGLYALGNPGKESPVFVTANYTLSFDALRSALNGTDGHILVLDTSGINVWCAAGKGTFGTEELVRRIEAAGLKDVVSHRKIILPQLGAPGVRAPEVTKRTGFRVEYGPIKATDLPSYLKNS-KATPEMRRVRFPVIDRIVLIPVELVAILLPLAILTVVAFLGLGW---------------LSALAVLTAALAGTVLFPVLLPYLPTKDYSTKGLLLGILVALPFAAYQVMQTYASVLMFLLAMPPTTAYLALNFTGSTPYPSRTGVRKEIFTYIPVMAVMFVPGVLLAIVLA----------YNKNTLELYPDKCIGCGMCVNVCPHAVFAMTERRATLARKEACIECGACQMNCPVDAVRVQSGVGCAAAMIRAALTGGPETCGDN---
>Ga0123353_10031965
--------------------MKDRLGDWKVRWGIGRMDYTVEPGIYALGNPDENSLVFVSANYKLTFDSLRKNLSGLDCWLLILDTKGINVWCAAGKGTFGTAELVNRIEVTGLSKIVAHKQLILPQLSASGVNISEVSRLSGFSVTLGPVRAVDIKAFISSGFKATKEMRTVRFTMWDRLVLTPMELVEAAKVSLMVFGVLFLLNLFTARPF--------GILDFLVYGAAVLVGTVITPVLLPFIPGRAFALKGWLLGAISTALIVWAWFSPFLLLGVGYMLAMPVHSAYLTMNYTGASTYTSPSGVLKEMKIAIPFIVLSLITGVVLILIKSFM---KHRYLSNVTTLVYAAEKCIGCGMCAEVCPHRVFDMDERKAQITDKDLCIECGACALNCPVGAISVSAGVGCAAAIIMSWFTGKEPTCGC----
>Ga0074199_1006532
--GWTSAKTGFVPIINTNLTFQDKLGSFRVRWGIDRMRYKVDPGLYAAGKPDTDSPVLVTANYKLSFDTLRKNLHHINAWVLVLDTKGVNVWCAAGKGTFGTEEVVRQIRAVNLFFVVRHRTIILPQLAAPGVAAHEVTHMTGFKVVYGPVRAADLPLFLENGLKADRAMRTVSFSLSERLAVTPIEFVNAWKIALAAFLFVFLSSYPLGDMFS----WS-TFFRFLPYAGAIFIGCFFVPALLPWIPGRSLAFKGWLVCIVAVIIYCLF-NGNKEMENIVYLLILPAISSFLALNYTGATPYTSLSGVKKEMKFAMPFIGFATVSGIVLHIIG------AMRYLKNVVTLELDESKCKGCGRCEEVCPRAVLRLNNGKASIIDRDACIECGACSRNCPFEAMTVSAGVGCAYAVIRGTLKGTAPDCSC----
>Ga0118657_10129113
----------------------------------RRSSYRVEPGLYRLGTPGPDSPVLVSANYRLSFDHLRRPLAGRDAWILVLDTGGVNVWCAAGKGTFGTSELVSRLAATGLARRVRHRTLVVPQLGATGISAPETERRSGFRVVFGPVRAADLPRFLDGGMHADAPMRRVRFTLADRLVLVPVELVQAMPWALPLLAVLAAFGGLGPGGWSWASLAARAPATAAAWLGAVLAGAVATPLLLPWLPPRAFSAKGALVGVAWAVAALLVLPPAGALATAGWLLVLPALSAYLAMNFTGSSVITSLSGVRIEMRLALPLQVAAAVGGLACLLAGA-------TYLRGVTTLRLDPASCSGCGLCATVCPRGALAMAGESAAVVDADACIECGACALNCETGAVTVRAGVGCASGIINGLLGRSGDCCCV----
>JGI20163J15578_10014053
-----------VHPSSSELSLKDKLDGCKVRWGINRMGYTVEPGIYGIGNPSEDAPVLVTANYKLTFDAVRKELAGLDCYVLVLDTKGVNVWCAAGKGTFGTDELVSRIKAVRLPDIVTHKKLIVPQLGAPGVDGREVKRQTGFAVEFGPVRASDIKAFISAGSKASGDMREVKFTLRDRLAVVPIELVLTAKIALVVFGILLLINLVAQRPFG--------VNDFLLYISSIVVGAVVVPALLPFIPGRAFAFKGWLLGIFSTVLWAFGWLAPFLLLAAGYILVLPAHSAFIAMNFTGASTYTSPSGVLKEMKTALPLIVFSTVVGIILLLIKAFI---KHKYLKNVTTLQLGSDKCTGCGKCLKVCPHGVFELSGKKVYIANKDSCIECGACALNCPVKALEVNAGTGCAAAIIYGWVTGKEFSCGA----
>JGI20163J15578_10002616
------KHYMNIPNISTSLNFGDILGACKVRLGIGRMSYAVEPGLYAVGEPDACSPVLVSANYKLTFDILRKNLAGLSCWLLILDTKGINVWCAAGKGTFGTDELVNRTRHTNLSDIVNHKKLILPQLGATGVNSHEVTRRTGFSVAYGPIRAKDIQAYIADGCKATKEMRLVEFNFIDRLVLIPMELVPAVKISLPIMGAALISNQFAKRPFK--------KPDIAAFSGAILSGAIITPLLLPYIPGRAFSWKGWISGLFSTLCILYKSKKSNRLMAAGQLMLLPAFSSFIAMNFTGSTTYTSPSGVKKEMQRALPFIISTGVIGAVIILFSHFF-MTKHKYLKDVTTLTFYADKCVGCGLCEIVCPHGVFEMRKKKAYLADKNSCIECGACALNCPVNALRVNPGVG-----------------------
>Ga0116148_1004477
-TGIINTPAGLVPVASTQWTRADRLGQIRSRISAFRENYSMRPGLYAVGAPDASSDIFVSANYKLSFDILRRALQGISGWILVLDTKGINVWCAAGKGTFGTDELVKRVLGLNLAALVSHRNLIVPQLGATGVQAAAVKKKTGFNVRFGPVEAEDIPVYVRAGHAATSAMREIRFGMVERMVLTPIELNQAIRRFPVAALIILVLFGLQPSGILFKSAWLEGWPFILLCLTSVLAGAFFTPVLLPFIPFRSFAVKGLLAGTAAVIPLVLLTPSGSIFLNASAITLFPLISSYLALQFTGATTFTTFSGVKKELKLWVPVYITGLAASVILLILYKI------KYLKNVTTLAYDSDKCTGCKRCTEVCPHAVFEMRDGKARITDRDRCMECGACALNCEFGALTVGSGVGCASAIIRSMITGGEPTCD-----
>Ga0118737_1000042
--GMHTTDAGSFHRITGIWSFADYIGQIRARVSSYRMRYNVKPGIYALGAPDESSLVFVTANYKLSFDILRRELKNMSAWILVLDTAGINVWCAAGKGTFGTAELISRITLAGLEKIITHKRIILPQLGAVGVRAFEVRKATGFRIFFGPVSARDIPGYLENNLKATTEMRRIRFSMFDRLVLTPMEINPVMVKRFVFALAVLIVFGLQPEGIIFHKAISEGWGTLVLGFTSVIAGAFVTPLLLPFVPFRAFSVKGWLVGLIMTLAFLLVIPVNGNFLVSASFLFFPAASSYIALQFTGSTTFTGISGVKKELKFALPLYISAAGISVLLIIMHKL------KYLKNITSLRLYQDRCTGCRRCIEVCPHAVFGFKDKKAFITDADLCMECGACSLNCEYDAIYVDAGVGCAAAVIHSMIYGGEPNCDC----
>JGIcombinedJ13530_102526614
----------DILSTTSRLTRANRWNHFLARVGVRREEHRVEPGLYALGNPTPDSPVFVSANYTLSFDALRSALEGVDGYILVLDTKGINVWCAAGKGTFGTDEIVLRVMLTHLGEVVRHRKLILPQLGAPGVAAHEVKKRSGFWVEYGPVRAADLPEYLKTR-TATEAMRRVEFPLRDRLVLIPVDLNRLLLPILGAAVILYLLGGWIL---S------------LAGIAAILTGCVLFPILLPWLPTHNFSSKGFILGGVAALPFALAAWWQQAGLALGLLLGMPAVTAFIALNFTGSTTFTSRSGVKKEMYRYIPAMAWTFGTGVVLIILVSV------AYL--ENTLVYDPQQCNGCGMCAAVCPHAVFKMDGRLALLTNPQACMECGACQLNCVTGAIRVESGVGCAAAMIMAALKGSQEVSCGC---
>Ga0105106_10188194
---------GKVPQASSHLCWADRVGSWKARWGIGRMHYTVEPGLYALGNPSPKSPVLVTANYKMSFDRLRAALPQKDAWILVLDTKGINVWCAAGKGTFGTTELIQRAAKSSLNRIVSHRELILPQLSAPGIAAHEAKKLSGFKVVYGPIKAEDLAEFLNNGMRATPEMRVKTFTVLERMVLIPVELVGAIKAAIAVVFALAFLSGVLGPASFPRNALRYGHVALSALAIAVMAGAVLAPLLLPWLPGRAFSIKGLPLGILGALVLLSFHWSDGALHMIAWLLLVPSAATYLSMNFTGASTYTSLSGVKREMRFALPFQIGMGILGLAFWFSSL-------IYLKNVVTLALDEEKCVGCGTCLLVCPHTVLGRRNGKARIMDRDACMECGACATNCPAEAISVKAGVGCAAAVINAALGRQSSSCCC----
>Ga0118720_1010596
----------PLPRVEASLTAADRFGALRVRCGLGRDDYRVEPGLYALGTPDPRSPVLVSANYRLSFDTLRAALPGRDAWLLVLDTKGINVWCAAGKGTFGTDELVRRVQETGLAERVEHRRVIVPQLGAPGVAAHEVKRRSGFRVLYGPVDAADLPAFLDAGMTAEPRMRRKTFGLGARAVLIPVELRAALKWLTLLALPVLLVGGLTGPGGFVADLASHGLPTLLALAAGVLGGAVATPLLLPWLPGRAFSLKGVLTGLVVAAYAERLGAWSGRLDAAAWLLLAPALGSYLALNFTGASTFTSLSGVRREMRLAIPLSITAAAVGLGCWVAARL----HLTYLRDVVTLELDPTRCNGCGTCLDVCPHAVFAVDDGAARIVERDACMECGACAHNCPTDALTVQAGVGCAAAVINGALGWEGACCCT----
>Ga0075112_1000137
------------------------------------MEFTVAPGLYALGYPGKSDPVLITANYKMSFDRLRESLPGRNAWIMALDTDGINVWCAAGKGTFSTEEIVRRMEFCQLDRIVDHRVVILPQLSAPGVTAYQMKKLSGFKAIYGPIKASDLPAFLNAGMKATPEMRLKTFSIRERTVLVPLELVGPLKWTLIILPVFFLLGGLVGDTGFCSGMLRYGMFAVISLLGALVSGAVLTPILLPWLPGKAFSIKGLSMGFITAIILANLTNWKDWPEVLAWFLVIPSISAYLAMNFTGASTYTSLSGVRKEMKWAVPLEIGGVTVGLCLWLGSRFA----LIYLRDVVTLRLDQDKCVGCGVCLAVCPHQVFDMNNGCASIEKRDLCMECGACAKNCPAGAVYVKVGVGCAAAVINSALGRKTSSCCC----
>Ga0051987_10053059
---------PAVSKVSSEWTWKDRLGEIKCRISSFRMRYTVRPGLYAVGEPSVESDVFVTANYKLSFDILRRELKGLNVWIIVLDTKGINVWCAAGKGTFGTNELISRINETNLHNVVTHRRIIIPQLGAVGVNARIVQQRTGFRVYFGPVYAKDIPAYIRAGHVKTPEMRLARFNMLDRLVLTPMEINPAMKKFPLFALIALVLFGLQPSGILFKDAWEGGMPFLIFGLMAVFTGAFITPLLLPFIPFRSFAVKGWLTGMIAVFVLMKLWYYKSLLPLAAAYIFFPLASSYIALQFTGSTTFTSMSGVKKELKIGVPVYLTATALSLLILIIYKL------KYLVDVVTLEFFQEKCTGCGRCIEVCPHGVFLLRDKKAFVADRDRCMECGACANNCEFGAIKVNSGVGCAAAIINGMITGGPPSCD-----
>Ga0153937_1005434
---------SEIQTVSTKLTFTDVLGAWKVRWGIGRMDYTVEPGLYAVGKPNRDSLVLVSANYKLTFDTLRKNLDSLDCWLLILDTKGVNVWCAAGKGTFGTDELVNRIKSVGLSDVVTHKKLILPQLGAVGVSAHEITKRTGFSVIYGPVRASDIKAFIAAGYQATKEMRRVEFTLRDRLALTPMEIVPAVQKSLPVLGGLFITNQFVAKPFD--------KHDTAAYAGAVIAGTVVTPALLPYIPGKAFAFKGWLVGLGWTAKYLLLTKKGNRLKSTGELLLLPVVSSYLAMNFTGSSTYTSPSGVNKEMKKALPWIVGAATVGGALMLGAHI---VQHKYLKDVSTLAFDSNKCVGCGRCTEVCPHGVFEIDERKVQITDKDLCMECGACAKNCSANAIEVNAGVGCAAAIINGWITGGEPSCDC----
>Ga0116202_10001094
--GSMETPVGRAPWVSSSLTYQDHWGTVKARWGVGRMDYTIEPGLYALGKPDNRSSVLVTANYKMSFDRLREALPGLSAWILVLDTAGINVWCAAGKGAFGTAELVRRIASSGLDQVVSHRELILPQLSGPGVAAHKVKKLSGFRVHYGPIRASDLPAYLDAGLQATPEMRVKTFPLRERVALIPIELVQALKAGLLLMLLFFLISGIGGPAGYWENIKDYGVFAAVSVLSAILAGSILTPLFLPALPGRAFSVKGMIIGLATAAGLLIFRNPAGRLEALAWMLLASAITGYLALNFTGASTYTSLSGVKKEMRIALPLEVGAGVAGLCLWLASRFM---ELIYLRDVVTLKIREDRCIGCGMCLEVCPQAVIAMNSGRAWIRDRDACMECGACSRNCPAGAISVQSGVGCAAAVINDMLGRDSSPCCGA---
>Ga0082212_10010744
---VVDTLKESIETVSATLSIADMLGAWKVRWGIGRMEYTVEPGLYAVGKPDEDSPVLVSANYKLTFDMLRQNLSGLDCWLLILDTDGINVWCAAGKGTFGTEELVNRITQSGLAEIVSHRQLVLPQLGAPGINIHEIVKRTGFTVIFGPVRAKDIKAFIATGYRATEEMRLVQFSFWDRLVLVPMEFVPAMQSSLPVLGALLLSNQIAARPFD--------KIDVASYTGAAIAGSVLTPMFLPYIPGKAFSLKGWLLGLSWVVGFLAFCSKGNLLHSAAQVLLFPAISAFFAMNFTGSSTYTSPSGVKKEMERAMPLIGVAAAIGSVMLLISHL-----LTYLKDVVSLTLSAPKCVGCGLCAIVCPHGVFAVRDGKARMAKRDACMECGACAMNCPTKAISVDPGVGCAAAFINGWLTGSEPSCDC----
>Ga0066637_10078570
-------------RISAGYTAADRLTSWKARWGIARMAYRVKPGLYALGSPSAASPIFASANYTLSFNALRTNLKGVSAWLLVLDTKGINVWCAAGKGTFGTIELTRSIRRTGLEQMVSHKNIILPQLGAPGVSAHQVKAYTGFSVSYGPVRAEDLQEFLSLGGKATPEMRKARFDFTDRIILAPVQLVYYAKYLLPAALLLYLA-GFKND--------------AALTAGVLLAGSVIVPALLPWLPGRSFAVKGAAAGLAVAVALSPLLPF-SPYQLAARALVYAAAASFIGLDFTGASTYTSLSGVKKEMRLATPAQALAFLAGLVMLGVERF-----QKYMRGVATLKLDAAKCIGCGMCLNVCPHAVFKLESRKAAITDADLCMECGACALNCPVAAISVKKGVGCAQAVRMGFFKGTEPDCGC----
>Ga0137367_10163507
--GTVDTPAARVSRIATKWSWRDRVEHFRCRGGSFRNRYAVEPGLYAVGRPGPRSEMLVTANYKLSFDHVRRALDGIDTWVLVLDTRGVNVWCAAGKGTFGTEELIRRIEAVALDRVVAHRRVIVPQLGAPGLRAHEVQRATRFRVHFGPVRASDIAACLRAGLEATAEMRHVRFDLAERVVLVPMELVPAMKALALYAAFVFLLFGVGPQGFRLEKGWSAGLSFAGLGVIAVVSGALVTPIFLPYVPGRAFAVKGWLVGLALTAGYAMVVPGSGLSLAAFAYVFAPAASSYLAFQFTGSTTFTSMSGVMKELRYSVLLHLAAAAIAVALLAAHEV----NMRYLAGVTTLRFEPERCTGCGRCVEVCPHGVFALANGKAALTDRDRCMECGACRNNCASAAIEVRSGVGCAMALVSAMVARRGG--------
>Ga0121004_100330
----------SAVETSTKLTYKDHLGSFQVRMGINRMNYKVKHGLYYVGRPDDKAPVLVTANYKLSFDALRKELSGISAWILVLDTKGINVWCAAGKGTFGTEELLHQIQNTGLSDLVSHRTLVLPQLGASGVSAHEIRKRSGYRVVYGPVRAQDISAFLDRGMQATEEMRRVRFRLGDRAVLTPVEVTTAVKPSLLLFGILFLLNLTGL--FQ------FTGADVIAYTVAVLSGCVLVPLFLPWIPGRAFSLKGCLLGLLWSVFFVTSNMGASVFIGIGYLMILPSVSAYYAMNFTGCSTFTSPSGVMKEMKRSIPFIAVALVLGIILLSVGSII----LKYYKNVVTLKLNPETCTGCGMCLEVCPHGVLKLFEGKSELFDRDSCMECGACEKNCPTHAIEVNAGVGCASAVIKGILRGTEPTCDC----
>Ga0118733_100777221
----------------------DHLGTVRARVGIARNQYKITPGLYCVGSPIPESPVLVTANYKLSFDSLRKELAGLDAWILVVDTRGINVWCSAGKKTFSEGEIALQVRKMELAERVSHRELILPQFAAPGVAAHKLRKDCGFKGVFGPIRASDIPAFLQNGKKVEESMRMVTFTVAERLVLVPVEILLIWKLFTVVVLGMFILSGFGPDLFSLQAAFNRGLLVAGATVLAILAGALVTPLLLPWIPGRQFWLKGFLIGAITGGAYTLFLNGSGIVSNSALWLWISAAASYMAMNFTGTTPFTSLSGVKQEMRLGLAVQCGASALALVLWMIAPF--MKDFRYIDNTAILKLDKEICIGCGNCVTVCPHRVFELRGNKAEIVDYNGCMECGACARNCPPAAIYVNPGCGCAAYILSSWVSKFRGKQ------
>Ga0123335_1015397
-----------AAQLTSSLTLADRFAAVMCRISNRRMSYRARPGLYALGNPDKDSPVLVTANYKLSLNILRSSMKDRNAWILVVDTKGINVWCAAGKGTFCTKEILKQINLSNLSSRITHRQLILPQLGASGVNAARLYKESGFTSKFGPVRASDITNYLDSGNSATPEMRRVRFNFTDRAKLVPMEAIPALKMVALFSLVIAVLFGISSEGIMFRQAITGATPLVFAGLTAVFTGSILTPLFLPVIPFRAFTIKGFISGSLGAIALVSFADVNNPFLLLLCLIAVPLFSSYLSFLFTGSTTFTSPSGVKKELRTAWPLYLTGAGISTILLVS-------KTKYLAGVSTLKLTSEKCTGCGRCVEVCPHAVFDLKAHKAQIVALDNCMECGACAQNCSFGALSVNSGVGCASAMINGIITKGDPDLGTC---
>Ga0123354_10144388
--GQIETTVGIVEQVSTVWTKTDLFSTIKVRWSIGRMNYIVIPGLYAVGNPDENSDVYVSCNFKLSFDHLRRALHGLDAWILVLDTKGINVWCAAGKGTFGTKELAFRIKESQLEKIVNHKKIIVPQLGATGVSAHKIREEAGFKVIYGPVKAGDIPAFVANGYKATPEMRKINFNLWDRMKLIPVELFYAKYYLILIPAIFFILAGLNKHGFSVDASWDNGGKAVINLFVAYLSGCVLTPILLPIIPFRGFSLKGLVIGLIMAILLLNFNFSSNIFEIISWFLLIGGISSFMAMNFTGASTFTSLSGVRKEMKISLPIQICSIASGFIGWIITRFI-MKELTYLKNVTTLQLDNEKCNGCAMCTIVCPHAVFSMKEKKSFIQHKDLCMECGACAMNCPTNAITVKSGVGCAAGIINGLLRGTEPVCDC----
>Ga0068711_1001051
-----------------HLSRRDHLGSLRVRLGWKRRLYRVVPGLYAVGQPDGDSPVLVTANYKLSFDHLRCQLQGLSVWILVLDTRGINVWCAAGKGTFGSDELIRQVVANQLAERLNHRSLILPQFGAVGVAAHEVLRQCGFRVVYGPLRAHDLPAFLANGQQASPRMRQVTFDLGERLLLTPVEIMLQLKKFYWVLPLLAVLAGLGPGFWTSQHALERTPAAWGAWLLAILAGCLLTPAMLPWLSGRAFAAKGAVMGLICSGAVMVVRGDLNALDVAALLLSVPAFASWCGLQFTGATPYTSLSGVAKEMRVAVPLQGVSLLGGFVFWLVAG---MKDQRYLSNVTTLQLDSETCIGCGLCIEVCPHAVLELQEGTAAIVDRDACMECGACARNCPVEALQVRAGVGCAQAIWNGWLTGGEPNCDC----
>Ga0102953_1047007
---FAASDAGPVPRVATRLSWRDRLGTCRARSGWRRNDYRVAPGLYAVGTPDAQGPVLVTASYKLSFDALRANLDGVDAWILVLDTRGINVWCAAAHQTFSTGELLHRIGTSGLERVVTHRRLILPQLSAPGVSAGAVRRKSGFTVVWGPMRAADLPAFLGQGQKVSPGMRRLTFSLGERLVLTPVELYLIMKPAAIGLGVILLLSGIGPWGYSLTTAWSRWLLAVPSFAAGLLAGAVLVPALLPWLPFRAFYLKGLLTGLAAAFAVLHWSGAVTWPAMVAQALLCLASSSYAAMNFTGATPFASPSGVEKEMRSALPLQGVMLAASLVLWLLGPFI-MKEFRYLDGVVSLELDRETCIGCGMCLEVCPQQVFEVTDGKARLVDRDGCMECGACANNCPAAALKVDPGVGCAAYIIMKWWQRITGRS------
>Ga0116197_1012885
------------------------------------MRYIIPPGLYAIGAPTSESPVVVTANYKMTYDLVRQSLAGCHTWLLVLETYGINVWCAAGKGSFGTEELVHRVASSQLAQVVSHRRLLLPILGAPGIAAHQVFQQCGFTVTYAAIDARDLPQFLQNGLVTTPAMRQLKFSFYDRLVLIPVEIVLELKTLAIIAAGVFL-AGLAFGG------LTTALVALGGYLGAALCGLALVPLLLPWLPTRSFALKGAAIGLVWALGYPFLTRNGSVLTMAAALLILPVVSAYHGLNFTGCTTYTSRSGVKKEMHLGIPIMGVSLTLGFLFLGISRFV---GFRYLKDVVTLDLDRLACIGCGRCVEVCPHQVFRIVDRKASLIDRDACMECGACRQNCPVDAISVDAGVGCAIGLLNEWLREHKLY-------
>Ga0074469_11090956
--GSVSTPAGDVPRIATHLTRVDRIGSWKACWGIGRMRYRVDPGLYAVGNPTGESPVFVSANYKLSFDRLRSQLGGIDGWILVLDTRGVNVWCAAGKGTFGTDEIVKRVEAVRLKEVVSHRRLVVPQLGAPGVSAHEVTKHGGFRVAYGPVRAEDLPAYLEAGMNATPEMRRVTFPFRDRVVLIPVDLTLGAKPALLIALGFVVLAGLGPGIYSLERALEVGARSAALFLVMAVAGLALTPMLLPWLPGRAFSVKGAWVGIALAAIIFGYAWAQNRLSAAGWLVMIPALASFTGMNFTGASTYTSLSGVYREMRVAVPIQAACVVVGAGLWIAGRFV--TRLRYLPNVTTLTLDVEKCSGCGMCTEVCPHGVFIVEGKRACIIDRDACMECGACAGNCPTQALSVRAGVGCAAAVLAGMIRRTEPVCD-----
>Ga0181517_10007362
--------------------------------------------LYRLGNPTADSPVFASANYTLSFDALREALTGIDAFILVLDTKGINVWCAAGKGTFGTDELIDRIEITGLSKIVSHRKIILPQLGAPGVSAHEVLRRSGFFIEYGPVRAKDLPAYLTTH-SATREMRTVRFTLTDRLVLTPIELVHVILPLIATTVVLYFLTGFGA---------------ALGAITAVLAGTVLFPALLPLIPTTDFSTKGFILGIIVAIPFSAFFAIAQIIAALVPLLIMSPVTAYLALNFTGSSTYTSQIGVKKEIFRYVPVMVLMTSMGIVLAIALGI-------YL--ENTLRYFPEKCINCRRCTQVCPHGVFAEGKNRAELVRPSGCMECGACALNCPVQAIEVQSGVGCASAMINAALRGKDMNTGHCS--
>Ga0117905_1008634
--GSCKTPIGPVPQISSSLKWQDHWGTIKARWEINRMNYAVDPGLYALGNPRDTSPVLVTANYKMSLDRLREALPGRDAWILVLDTDGINVWCAAGKGTFGTEELIERIQSSGLTRVISHRDLILPQLGAPGIAAHIVKKNTGFTVHYGPVLARDVEKYLDSGLKKTPEMRLKIFPLMERIVLIPVELVEALKAALFIIPVILLLGGLGIKGSYWTNVIQYGAFAAFAIMSAILAGTLLTPALLPLIPGRAFATKGIILGLITALVLVFYRNPSGWLETISWFFLLPAITGYLAMNFTGATTFTSLSGVKKEMRWALPLEIAGGVIGFVLWMGSRFV---KMEYLKDVVTLELNEDKCVGCGMCMEVCPHAVFTMNAKKVSIQNRDACIECGACALNCPAEAISVETGVGCAAAVINSLLGREASACCCS---
>Ga0123353_10003548
-----------VQSISTRLTFKDKLGAWKVRWGIGRMDYTVEPGLYAVGKPDENAPVLVSANYKLTFDTLRMNLSDLDCWLLILDTKGVNVWCAAGKGTFGTDELINRIESSGLSEVVAHRKLILPQLGAPGVSAHEVTQCTGFSVAYGPVRANDIKAFIDAGYKATKEMRTVNFTMWDRLILTPMELVEAAKGSLMVFGVLFLINLFAARTF--------GIGDLIAYVAAVLTGTVITPILLPYIPGKAFALKGWILGVLATATIVWGWFAPYILLGIGYMLALPAHSAFLAMNFTGASTFTSSSGVMKEMKISLPFIILSLLAGLVLILMKTFA---KHKYLNDVATLSYAAGNCTGCGRCVEVCPHGVFNLDGGKARIIDKDSCMECGACALNCPVNAIEVEAGVGCAAAIIIGWFTGKEPTCGC----
>Ga0123353_10594643
---------SGVKNISTTLSVQDVLGAWKARCGIGRMDYTVEPGLYAIGQPGNDSPVFVSANYKLTFDTLRKNLAGLDCWLLILDTKGVNVWCAAGKGTFGTDELICRIESSELAKYVSHKKLVLPQLGATGVSAHEVKRHSGFDVKYGPVRASDIKKYIDSGCEATKEMRTVQFDLWDRLVLTPMEFFPAVKYSLPVFGVMLLLNQIAAKPFD--------RTEVIANTGAILAGTVFTPALLPYIPGKAFSAKGWLTGLGVTAGILSLSKKGNMLLSAGHLLLFPAISSFLAMNFTGASTYTSPSGVNKEMEKALPFIVGAAAVGTVLTLGVH-----KHSYLKNVTTLAYDIEKCEGCGLCAEVCPHGVFEVKGKRARIVDRDSCMECGACVMNCPAEAIAVNAGTGCAAAIILSWFTGKEPSCGC----
>BBDRAFT_10310427
--NFVETPAGWAPRVKTDMQLPDIAGTVKTRLSIGRNNYKVAPGLYCVGNAGPDDPVMVTANYKLSFDTLRKELVGLNAWILVLDTKGVNVWCAAGKRTFSTEEVIRRVKQSGLEQVVSHRELILPQLSATGVAALRVKKGCGFTVIWGPVRARDIKRFLEAGKKAEASMRRVTFSIIERMVLVPVELSFLPKPTLWILLAVFLLSGIGSEIFSLSTAWHRGLMAFSAYATGIFAGAVVVPVLLPWIPGRSFFLKGIQTGLFLGIGVVFIWNTITGLEALVLLLFTVAVSSYLSMNFTGSTPFTSPSGVEKEMRKAIPIQVGTVLVAAVAWVASAFA-MEKLRHLPDVSTLVMDSKACVGCGTCEIVCPHGVFNVENRKAKIIDLDGCIECGACTTNCPSGALSVTPGVGCAAYIIRTWIKGKEAASCGK---
>draft_1444690
----LVTPSRRVPRVRTSPNLWDHLGTCRARLGLDRNHYTVNPGLYAIGAPDSQSAVVVTANYKLTFDTVRFTLAGRNIWLLVADTRGINVWCAGGKGTFSAQAITDQIRQCGLERVVTHRRLILPQLGANGVRVSDIRRATGFTAEFGPVRAEDLPRFLDHG--PDETMRAVTFSLRERAEVIPVELVLGWKLILCAFVVAGLLSLMGS-PLAAAAILERWFLACAATVLGLVGGAVLFPLFLPWLPTRIFSVGGAGIGLILSTGLAFFFPNLSWPTVLGAALWTAAMSSWLALNFTGSTPYTSPSGVEKEMRLAIPTLAGSTVAGILLFVIGNFL--KIFRHLENVATLAYDAEKCVGCGLCVTVCPHRIFSLDSRKAILTDREACMECGACTLNCPTAAVTVTPGVGCASYIIQGWLPGKRGSGC-----
>Ga0114930_10013608
------------------------------------MRYQVEPGLYAVGDPTPESPVLVSANYKMSFDCLRSQLGDRDAWILVLDTRGINVWCAAGKGTFGTEELVQRVEGVRLGEIVSHRKLVVPQLGAPGVSAHEVRRASGFRVVYGPVRAEDLPAFLAAGMKATPDMRRVRFTLRDRVVLIPVELVMSAKYLVVAAAVLLLLSGLWRGGYSPARIATVGIRQVMLLLSAYLAGAALAPALLPWLPGRAFSAKGAWTGLALFLGIAGYAYMENWAGGAAWLLLIPAVSSFLAMNFTGASTYTSLSGVRREMRIAVPAQIVSVVAGLSLWVAGRFV---DLRYIPNVVTLELDADKCTGCGRCAEVCPHGVLVVENPTARIVDRDACMECGACARNCPAQALSVNAGVGCAAAVLAGAVGRAESSCGCC---
>Ga0129285_10049688
------------------------------------KVFTVRPGLYYVGKLDGNAPLLVTCNNYLTVFLLARRIADRNVRLLVIDTNGINVWCSAGEGKFSAAEIIEKAHQFSLLKEGHKIEMILPKLCLSGVKLSDLHK-AGIKPVIGPMYAKDLPRYLDEYNFKDRVMDHVAFGLQSRSFTALPTAVQFLYWFAGIYIVTFWMLDSS--------------IIWVATGLAFS-----YSIFFSFLPGKQFAVKGISLGVIASVLAIAHYLVHNIQLISFWIIFSFATSIFIGLSFTGNSPLSNYDKVRKETAMFLPVVVLLYLL-------------------------SIDPDKCTNCSICSHVCPHGVIEMTGETAELININKCIACGACQMNCPSEAITVIKKTGCVILIIKEDILHI----------
>Ga0082335_1080914
--GRVETPAGPVPRVHSRIGRPDILGRWKVRWGIGRDRYRVAPGLYALGAPDGDAPVLVTANYKLTFDVVRRDGAGLDAWILVLDTRGINVWCAAGEGTFGTEEVVRRVTEARLSEIVRHRRLLLPQLGAPGVAAHEVRKGCGFSVAYGPVRARDIRSFLEAGGKASPAMRRVDFPTMDRLVLTPVEITGLLRPAGWAAVGLFLLAGVGPGIFSPGAAWERGFGAVAALTAGILAGAVVTPVLLPWLPGRAFSVKGGLAGGVLAACAVMWQRGSHAPAALALLLAMTAVSSFVAMNFTGATPFTSPSGVEKEMRRALPVQAGLTALAGLLWIGGAFL-MERFRYLEGVATLRFADAACIGCGMCAEVCPHGVFAVAERKARILDRDACMECGACAMNCPTKAISVTPGVGCAAAIMNGWLSGSKPSCG-----
>SMTZ23_10060610
----------------------------------QTDHVPIEPGIYQSGKPDKTSPIIVTANYLYTYIKVMRALKGIDAWILCVDSNGINVWCAARGNNFGNKQLIEAVEATDITQVSDKKSIIVPQLSAGGIAAPLLKKESPYTVLYGPVWAKYIPQFLEERTRKPDKMKLAKFTISHRFRITHTTFLFFLLPTIALILLIFGISYIEP-------SWLSTLWIVGELWLWIIIANALIAILLPIYFTRKFIIKGIIFGFINVFIFSLVSWHYSLPNILLSIMFYFWLAFFSTMSFSGYTMATSPREIQDEYQIFSKLNMVFLIIGLISKAMGSI---------------VINPELCTGCGICGEVCPFGIPKPKNGKYEIFEPERCTECSACKRNCPTMAILLQERKGCGCLWNARAVAKN----------
>SAHD_10000946
---SVDTLAGKVPRVSTQLEFRDVWGSWKCRWSIGRMNYKIDPGLYCVGSPDAASPVLVTANYKMTFDRLRMELDGVNAWIMVLDTDGVNVWCAAGKGTFGTKELVHRIRTVQLDKIVSHRNVIVPQLGATGVAAHEVTKRAGFKVVFGPVRACDLKAFLSAGMVATEDMRTVKFTFFDRLVLTPMEVVAALKPMVIVFGILFTLNVIGLGHY--------GRVDFVALLGAIVAGSVVTPVLLPWIPGRAFSVKGGLIGLIWAITVNVWTPDYGWLKAVAYFLVIPALSAFYAMNFTGSSTYTSLSGVDKEMKIALPAMLLSTGVGVVMFLVNDFI-----KYLRDVATLKHDPKKCTGCGMCLAVCPHRVFESYEGKVRITDLDRCMECGACMKNCPFGAIEVHKGVGCAAAILIGMFTGEEPRCC-----
>KVRMV2_101193020
-------------------------------------RFSVSPRLYGVGRPDRDSPVFVTANYKMSFDRLRAQLTGRKAWILVLDTKGINVWCAAGKGTFGTEELIRRIDCVGLNRIVDHRRLVLPQLGATGVSAHHVRKRSAWHVVYGPVRVADLPAFIDAGMKATPEMRRVRWTLADRLSLIPVELIVGFKYLLVIAACLFVLAGLGTDGYSIPRAFEGGVRSFFLLIGAFLAGAAVAPALLPWLPGRAFSLKGAWVGLATALVAVGAIGIENRLDVAGSILLATALSSFLTMNFTGASTYTSLSGVRREMRVAVPLQITAASAGIVVWLVGRFI----LRYLSNVVTLQHDPSKCNGCAKCIEVCPHNVFVPWNRKVRIEDRDACMECGACAMNCPEAALTVESGVGCATGIIIGAVRGTEPTCGDC---
>Iso3TCLC_10000798
----------------------------------------VPPGLYAIGSPDPESPVLVTANYKMSYDILRSVLGGRNCWILVLETFGINVWCAAGKGTFGTAELIRRIGDSGLSGIVRHRQLILPILGAPGVAAHEVTRRTGFGIKYGTIRAGDLPEYLDHGMQTTPAMREITFTAVERVALVPVEMVEAIRPTAITGFVLFCVLWALQG-------YTVGLLSIGAYTGAVFMGTAVTPFLLPWIPGRSFAFKGVLAGLIWSMIFYLLAGGNSLSAALAVFLALPAVSSFYALNFTGCTPFTSRSGVKKEMRIALPAMGCALLASFFIVLIGKI--MKGFRYLSNVATLELNADKCIGCGRCREVCPHQVFAIDGKKAELIAFDSCMECGACAMNCPVAALTVDAGVGCAAGLMTEWFRDRKLRGATAAC-
>Ga0070729_10161491
----------------------------------------------------SRSPVLVTANYKLTVDILRREVASLDCWILVLDTGGVNVWCAAGKGTFGTEELINRIGETELDTLVEEKRLILPQLGAPGVDSREVRSKTGYRVLFGPVEARDIPPYIEQGFHATPAMRKKNFPAGERGIVGSTHMAQGVKWTLLIAALFVLSDILFM-KLPLWRLPEIILRNGGSSLLALAGGSLFFSLLIPYLPGRAFSLKGLFPAVLLTPLLYVILSASGFLYVTGKVFFLLIFVDYQALNLTGSSTYTSLSGVLKEMKYSLPAYIAGAVTSIALILTGGFI-MKFLQYIKGVSTLTYDESLCIGCRNCLDVCPHEVFGFSDGKAVLRDRDSCMECGACVLNCPAGALTVDKGVGCAAAVIESRIREREEISCGC---
>Ga0079037_100019450
--GAVETAAGKIPRVSSSLKWEDHKGAWKVRWGIGRMTYTIDPGLYALGTPEQSSPVLVTANYKLTFDRLRQALPGENFWVLVLDTKGVNVWCAAGKGTFGTEELVQRIKLSGLERVVDHRDLILPQLGAPGVAAHLVRKRSGFKVIYGPILAKDLPAFLEAGKKATPEMRRKAFTAWERTVLIPIELVHVLKPLVILLPALFLLGGLFGGGTFWQNAMTHGLFAVAALVLSLILGAVLTPLLLPYLPGRAFALKGFFLSILGVIFLLLVMNWADILERLGWVLLVPSLTAFLAMNFTGASTYTSLSGVKKEMRRALPLEIGGASLGLLLWVGALF---NRMIYLKDVATLRVFEEKCVRCGMCLEVCPHAVLSLNGGKVKIEDRDACMECGACMQNCPAGAITVKSGVGCANAVINSLLGRKSDSCCC----
>Ga0182021_10308497
----LKISGLNIPTISTELNSSDFLGAVMVRWGFNRDNYKVEPGLYAVGNPGPETDVFVTSNYKLTFDHVRKNLSGLNGWILVLNTKGVNVWCAAGKGTFSTSEIVKRIKSVSLDKIVNHRRLILPQLGATGVAAHKVKEESGFNAIYGPVLASDIKKFINAGYRTDKGMRKVPFRSEDRIKLIPNDFMYGKFYLLGALLVIFLLSGISSSGISYSDFSGEGGPAVLLVFLAYFAGIVITPMFLPYLPGRYFSLKGFFSGILVFLCSLIFERHRNLIEICSWFFIISAISSFTAMNFTGSSTYTSLSGVKKEMKIFLPVQIGFAALGILSQIIGKL--MKDLVYLSDVVTLSLCEDTCNGCGMCVKVCPHEVFELSARKAHIVRRDYCMECGACSLNCPAQAISVNSGVGCATGIINGILRNTE---------
>Ga0116192_1000035
------CCSTKFTTVSTNLNFKDILGAWKVRWGIGRMNYKVSPGLYAVGKPDDTSPVLVSANYKLTFDVLRKELADLDCWILILDTKGINVWCAAGKGTFGTDELVDRISKTGLSEIVSHRKLVLPQLGAPGVSAHEVTKRTGFSVVYGPVRAKDIKSFIDSGFKATEEMRTVKFTVWNRLVLTPVELVAAAKLSIKVFGIMFLLNLFAARPFG--------LEDFIAYAGAVITGTVLTPLLLPLIPGRAFSWKGWLLGLLWTLGFIWNTGPGYLLLAIGYLLVLPALSAYLAMNFTGSSTYTSLSGVIKEMKTAIPLIAVSALAGLVLLLVS------KHRYLKNVATLRLAADKCIGCGRCEEVCPHRVFSVNDNKAQIEDKDICMECGACAKNCSVNAITVKTGVGCAAAVIMGWLKGSGPSCDC----
>Ga0105152_10000127
------TAAPKIFPTTHRLTARNRWDHFLARVGVKRGEHRLEPGLYALGNPTPDSPVFVTANYTLSFDALRSSLEGIDGYILVLDTRGINVWCAAGKGTFGTNEIVLRVIITRLGEVVQHRKLILPQLGAPGVAAHEVKKRTGFWVEYGPVRAVDLPAYLKTH-TATPEMRRVEFPLRDRLVLIPVDITQTFLPTLLAAVVLYFLGGWVS---------------SLAAVAAVFAGIVMFPILLPWLPTHNFSTKGLILGGLVALLFALSAWWRQVGQALEFLLAMPAVTAFLALNFTGSTTFTSRSGVKREMFAYIPAMAWTFGIGFLLALVFVF----------EVNTLVYDPELCNGCAMCVAVCPHAVFEMDGRLAKLTNAQACMECGACQLNCVTGAIAVESGVGCAAAMIRAALTGQKEVICD----
>VAL_1000838
--GQVDTPAGPVPRVHSRIETRDLLGRWRVRWGIGRDGYRVAPGLYALGAPDENAPVLVTANYKMTFDIVRRDAAGLDAWILVLDTRGVNVWCAAGEGTFGTEEVIRRVAESHLDEVVRHRRLILPQLGAPGVAAHDVRKGCGFTVEYGPVYARDIRSFLEAGRKASASMRRVAFPLMERLVLTPVEITGALRPGAWTAAGLFLLSGVGPGIFSPGAAWERGIVAVATLAAGILAGAVVTPVLLPWLPGRAFSVKGGLAGAVLAACAVMWRRGSQVTAALPLLLAMTAVSSFVAMNFTGATPFTSPSGVEKEMRRAIPVQAGLAVLAGLLWVGGAFL--EGFRYLEGVATVRLVDAACIGCGMCEEVCPHGVFAVADRKARILDRDACMECGACAMNCPTKAISVTPGVGCAAAILNGWITGSKPSCG-----
>Ga0116171_10010516
--GYIKTDSVKIPVVSTLLSTRDKWETLKARISSFRMSFSVKPGLYAAGGPDENSDVFVTSNYKMSFDTVRSSLDGLNAWILVLDTNGINVWCAAGKGTFGTSELINRISKSKLAEHVSHRKIILPQLGAPGVDSGEVKRRSGFRVMYGPVRAEDLGKYIAGDYKCDEEMRRVRFDIIDRLILTPIELRQVFLKFHYFALLVLIFFGLTPEGIIFSDSIFKGYIFLAAGLLAIFTGAFFTPVFLPFIPFRSFALKGWVAGIVLFTGALYITGAYNIFLVVSAMILFPFLSSYMALQFTGASTYTSLSGVKREIKIAFPVYICGAVLSFIFLIIYKI------TYLKNITTLQVFPEKCTGCGRCMEVCPHAVFKLEERKVSIINKDRCMECGACEKNCDYGAIFVKAGVGCAAAVINGMIRGTEPSCD-----
>Ga0123354_10064030
-------TTQNIATVSTKLNFKDVLGAWKVRWGIGRDNYKVAPGLYAIGKPNSNSPVLVSANYKLTFDTLRKNLTGLDCWLLILDTKGVNVWCAAGKGTFGTSELVNRIQKVTLTKIVEHRKLILPQLGATGISGHEVLKQSGFSVIYGPVRAKDIKQFISNDFQATKEMRTVKFTLWDRIVITPVQLAEVAKYSLMIFGVMFLINLFALRS--------FGLHDFLVYLAAIFTGAVLTSIFLPIIPGRAFSFKGWLMGLIVMTCIIYFFNSPNLLLGIGYMLSLSALSAFLAMDLTGASTYTSFSGVIKEMKIAVPLIALSMAAGIILILIKTFV---KLKYLKNVTTLNLIPEKCSGCGKCLDVCPHGVLNLENNKVAIVDKNSCMECGACKMNCPMSAITVEANVGCAAAIIFGWLTGKEPTCGC----
>Ga0123355_10109197
------AEASTIPVVSTALLPKDILGACKVRWGFGRDNYMVDPGIYAVGKPDSSSPVLVSANYKLTFDTVRKNLAGLDCWILILDTKGVNVWCAAGKGTFGTDELVNRIEAVGLTEIVEHRALIVPQLGAPGVSGYEVTRRTGFSVIFGPVRAGDIKDFISAEYKATEEMRTVKFTFWDRLVLVPMELVEVLKISLSVFGVLFLINLFAARSF--------GVQDFFIYMAAVVTGSVLTPILLPFIPGRALSFKGWILGAISTVLLAYAFSAPFLLLGIGYMLLLPAHSAFLALNFTGATTYTSFSGVIKEMKVAIPMIIISTVAGIVLILIKTFL--------KNVATLNFEPEKCAGCGKCIEVCPHGVFTIQNRKAVISDKNSCMECGACAKNCPVSAVNVEVGVGCALAVILGWITGKEPGCD-----
>Ga0118657_10175981
--SFIETSIGPVPRVKTRLARSDVWGTICARLAVNRNQYKIAPGLYCVGEPGPDSPVLITANYKLTFDTLRRELRSLAAWILVIDTRGINVWCAAGKQIFSTREVVHRVKQSRLNTVVRHSKIILPQLAATGVSAVSVKKECGFEVLWGPIKARDIQQFIADGCKAEQSMRRVTFSMPERVVLVPVELSHLLKPTLWVLLAVFLLSGIGTGFFTFSTAWSRGLMALTAYAAGILGGAVAAPILLPWIPGRAFALKGMLTGIVAGLAVVITSNSLTRVEAAALLLFTTAISSYLAMNFTGSTPFTSPSGVEKEMRRAIPLQAAVALIAVAAWVGAAF--MERFRYLPGVTTLQFETEACVGCGMCEKVCPHGVFQLEGKKAAIRDLDGCMECGACALNCPTAAIRVTPGVGCASYIIQTWIKGKEAAACNG---
>Ga0115027_10076012
-------------------------------------------------------PVLVTANYKMSFDKLRNALPGRDAWILVLDTKGINVWCAAGKGTFGTSELVARITACGLNQIVSHREVILPQLGGPGVSAHQVKKASGFKVIYGPIRAVDLPAFLDAGLKATSEMRMKTFTAWERVELIPIELVGALKAGLPVLLIFFLASFLGPGRFW-ANALSHGVYSVVAILAAILAGAVLTPVFLPWLPGRAFSLKGLIPGVLVTLALTVFRWNTGHLETVAWLFIIVAISTFLAMNFTGSSTYTSLSGVKKEMRWAVPSQIGAGILGLGLWIGSHII---QLVYLKNVATLKLDGEKCIGCGMCLLVCPHAVLSLTNGKVDVVNRDACMECGACAQNCPVNALYVQAGVGCATAVINSALGRTSGSCCCT---
>Ga0139299_1001995
--RWLETPAGRIPVIAPALCRADLLGAWKARWGIGRMSYLVPPGLYAVGHPTARDPVLVTANYKMSYDLVRRELGGRNVWILVLQTFGINVWCAAGKGTFGTDELIARIGNTRLAQVVGHRTLVLPLLGAPGVSAGEVRARTGFEVRFAAIRAADLPRYLDGDLESTPAMRELTFTLRERLVLIPIELVLALKGSLWVLPLIALAAGWRDGTFA----PTAALPAITAYLGAVVAGTIVTPLALPWLPTRSFAVKGAIIGVLWALLFLAVTGW-RGAAATATLLLVSAVSAFFALNFTGSTPFTSRSGVKKEMRLSMPAMALSVAVGLILWVAAA---MKGFSYLPNVATLELDREACIGCGLCADVCPHQVFSLSGDKAEILDRDRCMECGACRTNCPTEAIRVDAGVGCAAGMISEWL-------------
>Ga0068713_1006657
--GSVESTVGKIPPISSSLNFQDHWGTFKTRWGAGRMNYKVEPGLYALGRPDAQSPVLVTANYKLSFDSLRSALPGRDVWILVLDTKGVNVWCAAGKGTFGTAELVRRIESSGLDQVVEHRQLILPQLSAPGIAAHLVKRLAGFEVRYGPIRAKDLPEFLDSKGRASPAMRRKTFTLWERIVLIPVELVDALKTGVFVALALFLLGGLGGPAGFWSNALSYGLFAVIALAAAIFVGAVLTPILLPWLPGRAFSVKGLHPGLVMALVLLLIKGPNGRFEFLAWLLLIPAASAYLAMNFTGASTFTSLSGVKKEMRLALPCQIAAGAVGLGLWLWSGFL-----RYLTGVVTLELDKEKCVGCGMCLTVCPHEVFILSNGRAVIKDRDACMECGACAVNCPVEALKVQAGVGCAAALINTALGRQASACCCS---
>Ga0065167_1000292
------TQIGAIPHVATRWDFYDRWGAVKVRWYLGRFKYRVTPGIYAVGNPGRDSLVFVTGNYKLSFDHLRRALKGIDGWILVIETKGINVWCAAGKGTFGTKEVVRRIRIHHLDQLVDHRKIILPQLSAAGVAAHDVKKMTGFTVIYGPVLAEDIRAFLNAGLKATDDMRKITFPFVERLKLIPVDLFYGKYYLLIVPMVFIILSGLNRSGYSLDLVFENAGRTAVNLFSGYLAGCVLTPAILPWIPFRRFSAKGLVTVWLVAILLLFGTLGRTLVENISWFLMMGGLSSFMAMNFTGSSTFTSLSGVQKEMKTALPVQIAMAALGIIGWIIARFL---GFVYLTDVVTLELDAAKCNGCRMCMVVCPHDVFGIEAKKAVILHRDFCMECGACAKNCSEGAITVKSGVGCAAGIINGLLRGTEPTCD-----
>B3_v_NODE_9750_len_2807_cov_9_135019
------TPAGPVPRVSRDITRADRLGAWRVRWGFGRDDYRVKPGLYALGAPVATSPVLVTSNYKLTLDQLRSSLDELDAWLLVVDTRGINVWCAAGKGTFCAEEVARVVREMRLAEIVQHRRLILPQLSASGVAAHRVKEACGFRVTFGPVRAADLPSFLAAGMKADAEMRSVTFDVRERAVLAPVELAVLWRRMLLAYGGMLAASSIGGDGVSLSRALRYGTPVIGAAWLALLAGAAVTPLALPWLPGRAFSLKGAVTGGLLAAATTAAFRHRSPAARLALLAGVPAVSSYAAMNFTGSSPITSPSGVELEMRRALPLQAAASVVAVGAWLASR----STLRYIEDAVTLQLDVARCNGCGLCVAVCPRGVFAIADGRASLVDRGTCIECGACALNCVPGAISVEPGVGCAQAIINGWLTGSAPSC------
>Ga0114771_11228317
--GVIDTQAGQIPRISSVLTFKDNLGAVKVRFGFGRMHYTVDPGLYALGTPGPDDPVFVSANYKLSFDRLREALPGRNGWILVLDTKGINVWCAAGKGTFGTEELLQRISSNNLEKVVNHHTLILPQLAGPGVAAFEVKKRSGFRVIYGPVQASDLPVFLDAGLEATPAMRTKTFTAGERLVLVPVELMGAIKIGILVLAAMFVISFFLSG-TSVGVAFRYTYNSALALLLGILAGAVFTPFLLPWLPGRSFSVKGLLPGIVGAAVFLLLQWHKETFEFYAWLPVIPAVSTYLAMNFTGSSTFTSLSGVRKEMRSAVPLQILGAICGLALWISSFF--MKTLTYLKDVVTLALAPDKCTGCGSCLLVCPRSVLAMPNGKVEIGNRDACIECGACQRNCPFGAITVKAGVGCAAAVI-----------------
>Ga0118657_10210942
----------------------------------------------------------------------------------VLDTRGVNVWCAAGKKTFSTEEVIRQVKRAQLDLLVSHRELILPQLGAPGVSSQAVRKGCGFKVIWGPIRARDLQVFLINGYKAEAAMRQLTFTLPERTVLIPVELSLIVKPSLAVLLAVFILSGISPGIFSFSAAWFRGLNGAAAYLLGILAGAVAVPILLPWLSTKQFYLKGIVTGLIAAVLMLLFTNSITTLEAVTLLLLTTTVSSYAAMNFTGATPFTSPSGVEKEMRRAIPVQLVAIAAAIITWVAAPFV-MKKFRYLENVTTLKLDEEKCIGCGMCEIVCPHTVFTVENPKAHFVDRDACIECGACAANCPVEAITVTPGVGCASYIIQTWIKGKDAV-------
>Ga0134101_1000103
-TGEIHTPKGSVPVVSTNLNFKDILGAWKVRWGIKRMDYKINPGLYAIGNPVHSSPVLVSANYKLTFDVLRKELSGLDCWILILDTKGINVWCAAGKGTFGTDELVSRIFKTGLTEIVSHRKLVLPQLGATGVSAHEVKKQTGFSVVYGPVRAKDIKAFLDSGFKATEEMRTVKFTLRNRLVLTPVELVNTAKLSLMIFGIMFLMNLFAARPFG--------LSDFIAYTGAVITGTVITPLLLPVIPGRAFAWKGWLMGLLWTLILISYFAPESLLLAIGDLLVLPSLSAYLTMNFTGSSTYTSFSGVIKEMKIAVPLIAISSVVGIVLLLINTF----KHRYLKNVTTLRLSVDKCIGCGRCAEVCPHRVFSMTDKKAKIEDKDLCMECGACAKNCPSNAITVSTGVGCATAVIMGWLKGSEPSCDC----
>Draft_c0015551
----------------------------------------------------------------MTYDIVRKALDGRNVWLLILESYGINVWCAAGKGSFGTGEIVRRVASSGLSSVVRHRWLILPILGASGVAAHQVAKRSGFSVRYAAIRAADLPEYLDNGMATTPEMRQMKFTFYDRLVLVPVEVVLKLKHMAAVSAAVMILAALGG-NFT------GGAFLSSAYAGAVFAGTAIAPLLLPWLPGRSFAVKGAIVGLFWVFICCLIAKSWNFLQISGALLILPSVSAFCALNFTGCTPFTSRSGVKKELRVGLPAMAASVVAGCFFFISGA----RGFRYLQNVVTLALDRQVCIGCGVCLDVCPHQIFAISGGKAVMTDRDACIECGACALNCPVKAITVEAGVGCASGMIREWLRERSSR-------
>Ga0077109_1001310
--GSVKTASGTVPQVSSTLTWRDHFGTIKTRWGVGRMSYIVDPGLHALGNPDESSSVLVSANYKMSFDRLRETLHGRDAWILVLDTGGINVWCSAGKGTFGTAELVRKIITSGISQIVSHRNIILPQLAGPGVAAHLVRKYSGFKVNYGPVRARDLPAYLDAGCRALPEMRIETFTLWERTAVIPVELVEAMKIAVFVLPLAFFLGGLGGGEYW-GNVLNYGTFASAAILSAVLVGTILVPIFLPFLPGRAFSVKGFWLGLLTTLILVLLRSPDGRFETAAWFFLVIPITMYLSMNFTGASTYTSLSGVRKEMRWALPVGIASGIAGIVLWLGSRF----RLEYLKNVVTLELDEEKCIGCGVCMQVCPHAVLSMNGGRAEIQNRDACMECGACMQNCPAEALTVESGIGCAAAVINTMLGRDSTSCCCT---
>Ga0172380_10016522
-----QTAGGQVARISTETGVADMLGAWKARWGMGRMNYMVPPGLYALGKPTASDPVVVTANYKMSYDIVRRALVGRNIWLLVLETYGINVWCAAGKGTFGTGELVRRVTSSKLAEVVSHRRLLLPILGAPGVSAHEVAQQTGFNVSYAAIRAAELPAYLDNGMVTTPAMRELTFNFYERLVLIPVELVGALKSVAVIGGVFLLLSAILGDP-------AAGVLVCCAYLGACLAGIVAGPLLLPWLPGRSFALKGAVAGLLWSGLFCQLAGGRNSLVTAAVFLCLPAVSAFFALNFTGCSPFTSRSGVKKEMRIALPVMGGALLFGLVLLLAASFF-MKGFRYLKDVATLKLDQAVCIGCGRCLEVCPHQVFSLAEKKASIRDRDACMECGACALNCPVKAIAVDAGVGCAEGLINEWLQERK---------
>Ga0120401_1051391
---WLDTPAGRIPKVDTELTWQDWLSTFKVRLGIGRMRYRVEPGLYGVGSPNAKSPVFVTANFKLSFDHLRRQLNGIDSWILMLDTKGINVWCAAGKGTFGTDEMVRRIESARLADIVSHRRLIVPQLGAPGTSAHEVQKRSGFTVIYGPVRAKDLPRFMADHRRATPEMRRVRFDMLDRALLIPVEIVQYAMPALLVAVGLVVLAGLGPGGYSFQRAVSDGAVAALLLFGALLPGVVLTPLLLPWLPGRAFAVKGAWLGAALAAAMGALAWAQDRLTTSAWLLFVPAMTSFVALNFTGASTFTSLSGVLRETAVAVPIYIVCAVAAAGLWIAGRFV----MRYLTGVVTLELDGEKCNGCRMCTLVCPHFVFAVDNGKARIVERDACMECGACALNCPEGALSVDAGVGCASAVLTGKLRGTEPTCD-----
>Ga0122298_100045
-TGEIHTSKGNVPVISTILQYKDMFGAWKVRWNIGRMNYKISPGIYAVGNPNQTSPVLVSSNYKLTFDALRKELSGLDCWILILDTKGINVWCAAGKGTFGTDELVRSILKTGLSEIVSHRTLILPQLGAPGVSAYEVVKQSGFSIVYGPVRASDIKNFIAIG-SSTQEMRTVKFTMLDRLVLTPVELVQAAKTSLMVFGVLFLINLFASRPFG--------FDDFIIYAGAVLIGTVVTPVLLPFIPTRAFALKGWLMGLCWTVGFIWFKETGYRFLAIGYLLVMPSLSSFLAMNFTGSSTYTSFSGVIKEMKVAVPLIVLSSVAGIVLVLVAA-----KNKYMKNVVTLNLSPEKCVGCGICIEVCPHGVFTMEGRRVQIKDKDRCMECGACAINCPAKAISVDAGVGCAAAVIIGWLTGNEPSCDC----
>WOR8_10013181
-----------ITPTTSNLTLRDKFNHLLARTGLRRDRFRIQPGLYALGKPNKQSQIFVTANYGLSFDTLRSALSKIDCYILVLDTKGINVWCAAGKGTFGTEELVTRIKSVNLNQYVEKMLLILPQLGASGVAAHEVAKRTGFRVEYGPVRAKDIPEFLRNG-KATPGMRLVTFNLLDRLILIPAEITHLILPTVFLMALLYVASGMLP---------------TLALLAIVVVNLIIFPILLPWIPTPNFSTKGFLLGSIIAIPFFLTAWWKRLGWSIPYLLILPPIIAFLALITTGVTNYTSTSGVKREVLAYFPTILWMFCGGVLLSLIFRFI---KSKYL--DTTLRYNPELCTGCGMCCDVCPHGVFILTGQIAELVKPLACMECGACARNCPTAAITVKAGTGCATAQFVAALKGSKEPTCDC---
>Ga0123573_10203882
----VPTLVGDVPRVRTGLDAADRIGALKVRCDIGRTRYRVPPGLYAIGAPDAESLVFVSANYKMSFDRLRSALSGRSAWILVLDTKGINVWCAAGKGTFGTEEIVGRVKSCALDQIVSHRKLVLPQLGAPGVSAHEVRRRCGFRVEYGPVRADDLPAFLDAGLKATPEMRRVRFGLWDRMVLVPVDLAIEAKKALLVAAAMVVLGGLSSSGYSMTGVRTIGLVSAALVIGSFLFAGVVGPALLPWLPGHAFSLKGAVLGVAAFSGLAALRVAGSWLHLASWALIMPTIASFMLMNFTGSSTFTSQSGVLREMRVAVPLQIAGGVIGLGLWLTGLFV-----RYVEGAVTLELDTALCNGCGLCVRVCPHAVFTMVEKRAVLADRGACIECGACARNCEPEAIRVRAGTGCAVALMKSVLRRTEPTDVSC---
>Ga0102950_1001544
---NIKVNDLVVPRVSTSLTFPDFLGAVMVRWGFRRDRYMVSPGLYAIGTPGPGSDVFVTASYKLTFDHLRRNLQGIDGWLLVLDTRGVNVWCAAGKGTFGTDELIKQIKSVSLSRIVMHKRIILPQLGATGVAAHKVKSETGFNVHYGPVRSADIKSYINAGYHADKEMRKVKFGLADRVKLIPNDFLYGKYYLLGAMLIVFLLSGSSKSGISYNNFSGQGMPALMIVFLAYFAGIVVTPVLLPYLPGHYFSLKGFFSGMLVFIGYLIFSLKNDLLIVLSWLFITGALSSFTAMNFTGSSTFTSLSGVKKEMKLFVPLQAGFAVIGIILNVIGK---MKDLVYLPDVVTLELCEDTCNGCGMCIKVCPHDVFELSSKKAHIARRDYCMECGACAINCPVSAISVKSGVGCAAGIISGYIRNSEPSCGC----
>Ga0123355_10221981
--------EPTVKTVSTTLETEDILGGWKARWGIGHMSYTVEPGLYAVGSPDNDSPVLVSANYKLTFDALRKNLAGLDCWLLILDTKGVNVWCAAGKGTFGTDELINRIEGSELSKYVSHKKLILPQLGATGVSAHEVAHRSGYSVAYGPVRASDIKEYIDTGYTATKEMRTVNFTLWDRLVLTPMELGPAAKKALPILGAMFLLNQVAVKPFG--------KYDLAALAASVFAGTVVTPALLPFIPGKAFAWKGWLAGLDWAAAALFFSGQGNGIKVAGSLLLYPAISSFLAMNFTGASTYTSPSGVQKEMRKALPFIVGSAAAGTALTLGA------RHRYLKNVTTLAYTAEKCVGCGKCAEVCPHGVFDLAEKKARITDKDLCMECGACALNCPAKAIEVSAGVGCAAAIIMGWVTGKEPSCDC----
>JGI24721J44947_10045601
-----------IWPATSALTAADRWQHLLARLGYRRHERRVEPGLYALGRPGPDSPVLVTANYRLSFDALRTALPGAAAYILVLDTDGVNVWCSAGKGTFGADELVRRIEATGLAQVVRHRRLILPQLAAAGVAAHEVSRRSGFRVEYGPVRAADLPAYLNAG-AATPEMRRVRFDLGDRLLVAPVEVVHGLLPMLGAAALLYLVHGRLA---------------ALAVIMSFLAGTVLFPALLPWLPTRDFSSKGFILGGAVALVFALAEVRWRLGWALSYLLALPAVTAYLALNFTGSTTFTSRTGVRREIYAYVPAMAALFGAGLLLAVG--------------LNTLAYDPGRCTGCGLCAVVCPHGVFSARRSVARLVRPEACMECGACQLNCVSGAITVDSGVGCAVAMIRAALSRRRGE-------
>Ga0114574_18558825
---------SKAPGTLAELTWRDRLATVRVRLGIGRMNYRVRPGLYAYGRPTPESPVLVSANFKLSVDHVRRGVRGLDVWILVLDTHGINVWCAAGKGTFGTDEIVRQVESAGLSTRVAHRTLILPQLGAPGVAAHEVKRRTGFRVIYGPVRASDIPTFLAARMTATPEMRQVRYGWRDRAILIPVETVVGAKLPLAAAALLSGLSILAARGVPLAVSAAIAGTAAALTFVAFLAGVALGPLLLPWLPGRAFALKGAVLGLAVATLLALTGWGTSPLHAAAWLVLLPALTSFVLMNLTGSSTFTSLSGVLREMRVAVPLQAAAVLVGVGLWVVALF------RYLESAVTLTFDSTRCNGCGLCTQVCPHAVFRMENRRAVLADRGACMECGACARNCEMGAIGVRAGVGCAAGILAGRLSGGAPSCGC----
>Ga0114951_10026881
--GVVETKIGDIPVVGTKLSFKDTLGSWRMRWGFGRYGYSIEPGIYAVGKPGNTSPVFVTANYKMSFDRVRKELPWIDCFILVLDTKGINVWCAAGKGTFGTEELIKRINTVELGKIVKHKIIILPQLGAPGVAAHIVRKKTGFSAVYGPVRAKDIPLFMRKGMKTGEKMSRIDFPFKERIVLAPMELVGSYKILAGALLLLIVVNLLVTGRIS-----PRLFPEFLPYIGAVFVGAVLVPALLPVLPGRPFALKGWTAGLVYVALIGNLFYP-GTGNYLVWLLILPAITSFIGLNFTGCSTYTSLSGVLKEMRFAIPTIILLTIAGIIIR-----------KYLKNVTTLKLNRNNCIGCGLCLKVCPHEVFVIRDKKAIIVSKDNCMECGACAKNCAFNALSVRSGVGCAAGIMYAAFLGKDPGK------
>MIS_10013559
-----------VPQVATTLSGRDHLGTIGARSGFARNNYTITPGLYCIGEADKNAPVLVTANYKLTFDALRRELVGQNLWLLVIDTRGINVWCAGGKGTFSAEEIAYQVKRAQLDLVVDHRQLQLPQLSANGVALHDLKNLCGFRGRFGPILASDIPEWLRTG-ETSEQMRTVTFTLRERAVLIPLEICLIWKKLGIATLIFFLLSGISPAIFSTDLALDRGSLLFLATLAAILAGAVATPLFLPWLPFRQFWLKGAVMGSVSALLLFAGLFQEQGSEMIALFFWISGCSSFMAMNFTGSTPFTSLSGVAKEMRHGLAFQMGSTVLALLFWVAGPFV--KDFRYLDDTAILRLSVDKCIGCGNCQLVCPHRIFRLQNGKAEIVDRNACMECGACAKNCPTAAIYVNPGCGCAAYIINSWIAKISGKT------
>BS_KBA_SWE12_21mDRAFT_c10000391
-------TQPKVSMTTHLLTRANHWDHFWARMGYKRSQHCVEPGLYGIGNPTSESPVFVTANYTLSFDALRSNLAGIDAYILVLDTNGVNVWCAAGKKTFGTDEIVFRVTATQLKKVVDRHVLILPQLGAPGVSAHEVKKRTGFKVEYGPVRAADLPEYLKTH-QATTAMRQVNFPLRDRILLIPVDFVRLFPLFLLAALIFYFFFG--------------GLVPALAVLAALVSAGVLFPILLPWLPSHNFSSKGFFLGFLTALPFAVSIWYHQVGQALSFLLAMPAVVAYIALNFTGATTFTSKTGVRREMYAYLPAMAWTFGAGIVLTILLAFV---------SVNTLVYDAEQCNGCGMCVAVCPQAVFEMDDRKARLIRQLACMECGACQLNCVTGAIKVDSGVGCAYAMIRAALLGLPEAECE----
>Ga0070727_10079357
--------ASDIPTVSTRLGMTDRIGRRRARWAIGRSRYRVPPGLYRVGAPEPSSPVLVTANYKLTFDALRVELKEVDAWILVLDTKGVNVWCAAGKGTFGTDELVRQVQGTGLSEIVSHRKLVVPQLGAPGVAAHEVRRLCGFKVVYGPVRARDIKSFLEAKMQATDDMRRVTFSLSERVEVIGVELTAVLKWIIPIVAVMVLLPGGES----IVDRVRAVMLTASPILMGVLAGVVLVPILLPWIPGRAFSLKGAILGATVVGATLALTPVHSVAANIQVFLLGTAAASFLAMQFTGATTFTSPSGVEWEMRRALPLQIGAAVIAGGIAVVR-----KGFAYIRGVTTIELDQSLCNGCMMCIKVCPHPVFEALKRAVAIREPDLCIECGACALNCPEDALSVNPGVGCAAAILKGWVTRSKPDCS-----
>Ga0182021_10089456
------SPGGMIPRLSTHIDLADRLGAIMVLMGIRRDHYRIDPGLYAVGRPDERSDVLVTANYKLTVDTVRKNLTGLNVWLLVLDTKGINVWCAAGKGTFGTDELVNRIRLTSLETIVKHRRLILPQLGAVGVAAHLVKQNSGFTVLYGPVRASNIPAFIQGHYKATRDMRLVGFGWYDRVRLIPNDFTFGIRYLLAAMAVSLVLAGINREGFSTQQALEHSGRAVRNAGLGYCAGIVLTPLFLPFIPARAFALKGAFMGLLLSALLFTHLLGETTLGMVAWILLVTSISSFMAMNFTGSSTYTSLSGVKKEMRVAVPLQVSSVVLAAILMVLDNI---QRPVYLPDVVTLALDEALCNGCSMCMKVCPHAVFEMSDGKAHIVDRDYCMECGACARNCSLGAIFVRAGVGCATGIIRGTLTNSEPSCGC----
>Ga0123354_10213251
------SEHQNVSTVSTSLSFGDVLGAVGARMGISRMDYTVAPGLYAVGKPDNESLILVSANYKLTFDTLRRNLKGIDCWLLILDTKGVNVWCAAGKGTFGTEELINRIESSQLNKYISHNRLILPQLGATGVSAHDVKRRSGFDVNYGPIRADDIKEYINSGLKASKEMRTVEFKLWDRLVLTPMEILPAVKYALPVYGAMFLSNRFASTP--------FGGFDLAANTGAILAGTVLTPALLPYLPGRAFSLKGWLAGLGVTAGIAGMFRKESGLLTAGSLLLYPAVSSFLAMNFTGASTYTSPSGVNKEMKKALPFIVGSAAAGALIVLGAHL-----LKYLSKVTTLEYAGGKCIGCEKCTEVCPHGVFGMNGGKALIADRDACMECGACALNCPAGALTVNAGTGCAAAIIKSWFTGKEPECGC----
>ConsensusfromContig54056
--------------------FKDFLGAVRVRWGIRRDNYRVTPGLYAVGKPGQESNVFVTANYKLSFDALRKNLSGENGWILVLDTKGVNVWCAAGKGTFGTKELVSRIRLVSLEKYVNHKRLIIPQLGATGIAAHKVKEATGFNVQYGPVRASDIKRFLNDGYKADKEMRRVTFGFIDRIKLIPNDFMSGKFYLLGAMAVLYFISGLSSNGFSYKDFLGEGGPAILKVFLAYISGIVITPMFLPYIPGRHFSLKGFISGALVFLILLILFAGGNLIEIISWFFIITVISSFLAMNFTGSSTYTSLSGVKKEMKISVPIQIGFALIGIVLQVVGKFI-MKDLVYLPDVVTLNLCENTCNGCGMCIKVCPHDVFELSGKKAHIVRKDYCMECGACALNCPVQAITVNSGVGCAAGIINGILRNSEPTCGC----
>WOR8_10000029
----------YIQNVTSELTFSNYLDHFIARIGIKRDKHLVPPGLYKIGNPSSDSNVFVTANYTLSFDALRSSLKGIDGYILVLDTKGINVWCAAGKGTFGTDELVKKIKESELEKIVDHRKIILPQLGGPGVAAHEVKNQTGFRVLYGPVLAKDLPEYLKNN-KATPEMRSVNFRLKDRLILIPVEIVGMLLPLILIGTILYFTLGILP---------------SLAFSSSILAGVVLFPILLPWLPTPNFSTKGFILGGIVAIIFGILNIVINTLTTLVVLLVIPSVTAFLSLNFTGATTFTSKSGVKKEIYTFFPKMVWMFAGGIIFFIGS-------------YNTLVLIKELCNGCRMCYYVCPHGVFKLNGKVIDIIKKEDCMECGACQLNCPTKAITVDSGVGCATAMFVASLKRKKEPAC-----
>Ga0101737_107114
--------VPEVRTTDSLITLAHRLDHVLARWGVDRMGHRVEPGLYSLDRPTPASPVFVSANYTLSFDALRSALAGHDGYILVLDTRGINVWCAAGKGTFGTDEVVGQIARTGLSSVVAHRTLILPQLGAPGVSAHEVLRRSGFRVTYGPVRAADLPAFLAAG-AATPEMRRIRFPFADRIVLAPMELVHAALPTLAGAVLLYLLAGLPA---------------ALGALAAVLAGTVLFPALLPFIPTRDFSTKGLVLGGVVALPFAWAVSGDKALLALVPLLLMPAVTAYLALNFTGSTPFTSRTGVKREIFRYVPVMAAMALSGVVLVLLL------------GENTLRYHPERCFNCRRCIEVCPHGVFAAGDRRVACVSPERCMECGACARNCPVQAIEVESGVGCAWAMIGAAL-------------
>Ga0118733_101596477
--------------------WLDHLKAAISWLDAFKRTYVVEPGLYYTGRYDLEAPLLVTSNYRLTVFLVARRVRAFNARLLVIDTDGINVWCAAGKGQFGNQTILEQIRRYPRSRLTGERRLVLPKFGLSGVDLRSLREE-RIRPIIGPLYAKDLPAYLAERPLRDRDEDTVAFGLSMRTFSWLPGLKQMVGYSLLLVLSFIVANWVW----------GSSVPMGLLAIAAFVAT--AYPLLFPWIPGERFAVKGLWLGAITAAGLGLGAAAGPLADLVVSIPFTLATGVFFGLAYTGNSAVSNYTRVRKETAQFLVPDVALFAASLLAFVVME---------------IKVNRQSCTGCRDCVKVCPHGVLAMREKKAVMVAEERCIECGACQLNCHDGAVEVTKGTGCLLVIIREDILRR----------
>Ga0116153_10000030
------------QKITTTLSTRDRLGHLLVRLGWRRRQYRTEPALYRIGSPTPESPVIVTANYTLTVDTVRDACAGLDLWVLVIDTRGINVWCAAGKGTFGTGEIARMVKEARLDKIVKHRRLIVPQLGAPGVSAHRVKQLTGFDVVYGPVRIADLRPFLAADMRANDDMRRVRFDIADRIAVVPIELVMAWPLLLIALAAGLWLWALHAATFW---------GAVLPLLGAVVMGTVVVPIALPLFPFRPFVLKGLAGGILWALLMIALFPA-DLLTAARHLTLLPPVTAYLAFNFTGSTAFTSPSGVKAEIRWFTWPLLVWFAVGVILYIVD--------RYLESVVTLQLDTAKCIGCGRCAEVCPHRVFAMNDKKAAIVDRGACMECGACQKNCPADAITVQAGVGCAYALIRSRITGKEACC------
>Ga0066636_10027698
--GFLDTAAGPIPRIKTGLDRSDHLGTVLARVGVNRARYRIAPGLYAVGKPDPEAPVLVTANYKLTFDALRRELGGMNAWLLVLDTRGVNVWCSAGKGILNAAEIVRRIRSSRLDQVVRRREIIVPQLAANGVCAREVKKASGFRVIWGPIRARDLKAFIQAGHRADPAMRRVTFDLRERLVLIPVEIYLLKKPTLWVLAALFVLSGLGSSIFSFSAAMERGWMAALACALGVCSGAVAVPALLPWIPGRAFAVKGALAGIPAALLVSLICWSRGLGGHLALWLWTLTVSSVLAMNFTGATPFTSPSGVEKEMRRAIPLQIGAAVLAAVCWIGSNL---DTLRYLPNVTTLQLDRETCIGCGECATVCPQGVFAVNAGKAALLDRDGCMECGACAKNCPVGAIQVNPGVGCAAYIISGWIKGRENATCGC---
>Ga0116155_10000202
------FSNKNIPQISTQLTFSDVVNSWKARWGINRMSYILTPGLYAVGNPDSNSPVLVTANYKLTVDTLRKELQDLNAWILVLDTKGINVWCAAAKGTFATNELVNRIAEVKLAEVVSHKSIIVPQLGAVGISAHEVLKDSGFKVTYGPVRAKDIKEFINAGMKATKEMRTVQFNMIDRLVLTPLELTAAIKPSIIVLLLLFLLNFIGIKHFG--------IKDLYAYLGALIAGCVLTPVLLPWIPGRAFAFKGWLLGLIMASLFLPG---ENLLHDLGYLLVFPAMSAFYAMNFTGASTYTSFSGVIKEMQYAVPSIILSICVGVII----------KNKYLKNVSTLKYMPDKCVGCGMCVNVCPHRVFDIKGSKAEIIDKDSCMECGACAKNCPAGAIEVKTGVGCAYAIIMGKLMGTEPTCDC----
>Ga0153915_10000298
-----AADGIRIPAVSTRLTRRDILGGRKVRWDMGRMGYSVRPGLYAVGKPGSGSPVLVTANYKLSFDALRKELAGIDAWILVLDTKGINVWCAAGKGTFGTEELLHRIAAVGLDGVVSHGTLILPQLGASGVSAPEVKKGSGFRVVYGPVRAADVPAFLAAGMKKDDAMRKVRFDLADRMAVAPVELRHALPYLLAFLAASGLAAVPFSAGYA----WR-FFSVFFPLFGSLLVGTMVFPALLPYLPFQAFCLKGAVLGILWGIGSSLAMGL-GALQTAAVTLAVMPVVAYIAMNFTGASTYTCQTGAELEVRRGLIPMAASLVLGIGLFVASRAM----AHYLRNGLTLELSREACTGCGACVEVCPHAVFAVEGGKARILDRAACMECGACARNCPVHALRVKAGVGCAAAVIGSMLRGGAPSCGRD---
>Ga0079037_100342868
------------------------------------------PGLYALGEPAADAPVLVSANYKMSFDRLREALPGHDAWILVLDTDGINVWCAAGKGTFGTDELVSRVRSSGLAQVVSHRRLILPQLAAPGVAAHLVRKDSGFAVAYGPIQAKDLPAFMADGMKATSAMRLKTFTIRERTVLVPVELVIALKTALIIAPILFLVSALRPGEFW-TNGVMYGLYSVLAFLMAVAAGAVFTPILLPWLPSRAFSVKGLSLGLLGALIWAALRWETGRLEMAAWFLMMPAVAAFLAMNFTGASTCTSLSGVKREMRISLPVQIGACTAGLILWFVA------ELLYLKNVSTLRMNDEKCVGCGMCLDVCPRAVFMRNNGKVTIANRDACIECGACQQNCAFEALSVRAGVGCAHAIINAALGRTGSTCCST---
>JGI20214J51088_10006867
---SVQTPLGIVPQVASALHRRDTWGTVKARFGVGRMDYAVDPGLYAIGHPDGNSPVFVSANYKMSFDALRSSLPGRNGWILVLDTDGINVWCAAGKGTFGTDELIRRIESSGLKQLVNHRRLILPQLAGPGVSAYEVKKRSGFTVHYGPIRAEDLPVYLESGLRATPAMRRKSFTLKERAVLIPIELVEALKPTLLIVPVLFLVGGLGSHGGFWSGALHDGLFAVMAFLSAVVAGAVLNPILLPYLPGKAFSAKGFFIGAIMAAFVLSLQTVRGLLEAASWLLIIPALSAYLAMNYTGCSTFTSLSGVRKEMRWALPLEIGLASCGSLIWVTSRFF---GFIYLSNVVTLKLDEGKCTGCGMCLEVCPHSVLAMNRTHVRIQHRDACMECGACSRNCPFDAITVLPGVGCAAAVINSLLGRKGRDCCSI---
>Ga0153915_10057176
------------------------------------MNYKVDPGLYALGKPDDQSPVLVTANYKMSFDKLREALPGRDAWILVLDTRGINVWCAAGKGTFGTEELVARIGASGLTQIVSHRELILPQLAGPGVSAHLVKKLSGFKVIYGPIRAVDLPAFLDAGMKATPSMRLKTFTTWERAVLVPVELVGALKAALIVLPIFFLIDSLRAGGFW-ANALNHGLYSVLGILMAILAGAVLTPLLLPWLPGRSFSSKGLIPGVLATFIMMAFHWNQGRLEVAAWLFLIPAISAYLAMNFTGSSTYTSLSGVRSEMRRAVPLQIGAGILGLGLWVGSHL---NQLVYLKDVVTLKLDEEKCVGCGMCLSVCPHAVLRPVNGRVEIEDRDACMECGACSQNCPVKAISVRSGVGCVTAVINFALGRKNSSCCCT---
>Ga0164313_10016669
-DKFIKTDAGFIPVIKPELGKDDLFSSFYVRCGINRYKYTVAPGLYAIGEPDKNCEVLVTANFKLTFDHLRKELTNINAWILVLDTKGINVWCAAGKGTFSTRELVKRIKDTSIEKVVDHKRVIVPQLGATGISARDVKKQSGFRVIYGPIRANDIPAFLKNNKKAHKKMRRVTFDLYERFILTPVEVQIVLKPALITALILFVISGFGPGIFSFSMAWERGIVSFWALAAGIFSGAFVTPVLLPFIPSREFALKGIITGSIFAILVMIIMSISGLAEFLAIFLFSVTISSFLAMNFTGTTPFTSPSGVEKEMKRYIPVQLVCLVISSGLWIYSA---MEDLRYLDDVSTLVLDEEKCIGCSLCTEVCPQAVFEMRQNKAHIVDFNACMECGACVNNCPSQAISVSPGVG-----------------------
>SA_S1_NOR08_45mDRAFT_c10036181
----------------------DHLGTLGARTGFGRSDYRITPGLYCIGAPTVESPVLVTANYKLSFDALRKELEAISAWILVVDTRGINVWCAAGKGTFSAEEIAYQVINTGLEKVVHHKKLILPQLCANGVNLREIKSKCGFRGVLGPIKSSMLPDFLRTG-ECTESMRSVTFTFAERAVLVPLEICLLWKQILYLFIFFCIVSGFSKDIFSLSQGYYRAGELALGLGASIFSGAVLTPLLLPWIPFRQFWVKGALLGIPAGLTVLGVLSPAIPLEALAMLLLITASSSYLGMNFTGSTVFTSLSGVEKEMRKGLAFQIGAALAGGFLWLVCGF--MKNFRYLDNTAILRLTPENCIGCGSCVEVCPHRVFEMGEKIVEIRDANGCMECGACALNCPADALYVNPGCGCAAYIINSWMSKFL---------
>JGI20166J26741_10011115
-------DVAKVPLVSTSLSFRDTLGAWKARWDIGRMNHRVEPGLYAVGKPDGDAPVLVSANYKLTFDTLRKNLSGLDCWLLILDTKGINVWCAAGKGTFGTGELVNCLEAVGLSKIVTHRKLILPQLGASGVSAHEVARRTGFTVTYGPVRASDIKTFLASGFQATREMREVKFTFYDRLVLTPVELVTAAKKSLLVFGVLFLLNLVAAKPFG--------LPDFTAYAGAVLAGAVFTPVLLPFIPGRAFSWKGWLLGLGWTVFALWLSSPGTWLLAAGYLLLLPSVAAYIAMNFTGSSTYTSPSGVLKEMKIALPLIVGSSVAGILLTLIHKL-----HKYLTNVTTLSFTNGKCIGCGRCAEVCPHGVFHVEGFKARIIAKDLCMECGACALNCPANAIEVHAGVGCATAIIKSWLTGGEPVCGC----
>Ga0123573_10020227
--------------------------------LGFRRTYAIAPGLYYTGDYDRDAPLLVSANYHLTVFLVARRVRAANARLLVIDTDGINVWCAAGKGRFGNDQIVRQLSRYPRALLAPGRRLILPKFGMSGVDLRALRQ-HGVRPIVGPLYAKDLPQYLASRSLRHRREDQVDFGFQSRAFVWLPGVIQLTALSALIASAFSVLTLPLGAPVQ---------LGVIGVVAALGT---AYPLLFPLIPGRRFAIKGLLLGLIVSIGLLAASWFGDLLSMSFVAPFTIAAGVLVGLEFTGNSAVSNYSRVKREIVVFLPISALLLVLSTGAFVAVE----------------AIDSSRCSGCGTCALVCPHRVIAIADRRAFLAAEHRCIECGACQLNCHEAAITVTKGTGCLVAIARTWLRKRSGS-------
>Ga0063293_10002777
--------PPAIKEADSCISFVNRWDHIKARFGVDRMGHKVEPGLYAIGAPDDGSPVLVTANYTLSFDALRSSLKAISAYILVLDTFGVNVWCAAGKGTFSANELISRIESVSLKEVVNHRRLILPQLSAPGVAARLVKRKSGFRAEFGPVRAADLPEYLKNG-TADERMRRVYFPLKDRLVLAPLELVYIMAPTAIVMLVFYFLIGPMA---------------SFGILGAALAGTILFPILLPIIPGRSFSAKGFFLGAFAVAAPFALTAGARLGETIFYMIALPPLTAFLALNFTGSTTFTSPSCVKKEILDYFPLMAKMFGAGLALAASLA-----------AVNTLRYDRGKCVNCLMCVHVCPHAVFAPDEDAVKIVRHDSCMECGACMINCPPGAIEVDSGVGCAYCMMRVSLFGKKDAVC-----
>Ga0118657_10243336
--GWIETPVGRVPQVSAELDKRDRQGELKVRWNIGRMNYTLDPGLYALGNPDEKAVVLVTSNYKLSFDKLRQELRSRSLWILVLDTNGINVWCAAGKGTFGTDELVNRIENSELGKVVSHRELILPQLSAPGVAAHQVKKRSGFKVLYGPIRSTDLPYFLDNGKKATAEMRCKSFPMGERAVLIPVELTAALKPSLAIRAALFLLGGLGGQNTYWADVLNYGLFAVMSFLVALIAGAVLTPLFLPWLPGRAFSLKGALMGLISAGILFLFRPDPGRLEFFGLSFIILAVSAYLAMNFTGASTFTSLSGVRKEMRWAVPLEILAAITGLGLWLASRIM--TNLVYLKNVVTLEMEREKCIGCGMCLIVCPQAVFSMNNSHAVIEDRDACMECGACAKNCPADALSVQAGVGCAAAVINSILGRKDSACCC----
>Ga0118657_10181378
--GVIETAAGKVPQVSATLLPKDRWGHIRARWGVGRMSYTVEAGLYALGEPTPESPVVVTANYKMSFDVLRSSLPGRDAWILVLDTRGINVWCAAGKGTFGTDELVQRLESSGVSRLTSQRTLILPQLAAPGVAAHEVLRLSGFRVVYGPVRARDLPLFLDRGLKAEPRMRQVTFLLSERAAVIPVELVSALKWSLILAPILFVLGGLKNTGSFWESSLDHGMLGVTALLAAILAGSILTPLLLPWLPGRAFALKGLFVGLVLALLLSLLRRAHGRFEVMALVLTIPALSAYLAMNFTGASSFTSLSGVKKEVRWTLPGAIAGIVFGLGCWVAS-------IRYIGDVVTLRLDADKCSGCGICLEVCPRSVLGRSGSTVAIVDRDACMECGACARNCQTGAVTVKAGVGCATAAINTALGRKKASCCC----
>JGI11944J13513_1008193
-----------------------------------------DPGLYALGTPSDEDLIFVTANYKLSVDHLRKALLGRNAWILVLDTKGINVWCAAGKGTFGTEELIHRIETTGLLGKKGKRLLILPQLGAPGVSAPEVEQATGFRVIYGPIRAKDIPQFLDSGFRATEQMRRVTFSLLERIVLIPVELTGLAVPSILLFCILSLVGVFSSWVGSVGHALIVSSQTFFPILPAAFLGVILFPILLPILPGRAFSFKGAVLAVSGIGVYLGVLSATIILHQVPYFFLLGAIVSYLALNFTGSTPFTSLSGVLKEMQIALPLQTVGFLVGTIWLWID-----KSFRYLQGVTTLRFYSDRCISCGRCIEVCPHAVFGRQNGRVVLLDRDACMECGACARNCPACAIEVRAGVGCAYAVLASTLFGKLR--------
>Ga0068714_10000295
--GVVTTATGAVPRARTILALRDRIGAIRARWGIGRMRYSIPPGLYAVGTPDANAPVMVSANYKLSFDHLRSALAGREAWILVLDTRGINVWCAAGKGTFGTDELVRRVESSGLAAIVSHRRLIVPQLGATGVSAHLVRQRCGFRIVYGPVRARDLPAFLDAGLRAADEMRRVHFGLRDRAVLIPVELVVGAKYFLLAAAALVLLGGLGREGYSLAGVRTAGLPGAALVIGAFCVAAILGPTLLPWLPGRAFSVKGAALGLLMVGALGAGACSRSSLHTAAYALLLPVIASFTVMNFTGATTFTTLSGVLREMRIAVPVQIAGAVLGFGLWVAGLFV----LRYLEEAVTLELDPEKCNGCGLCVTVCPHAVFTLVDRRAILADRGACMECGACARNCEPQAIRVRSGVGCAAGVLAGWLAGTEPTCNC----
>Ga0139299_1008131
-----------VPVITPALGPADRFGSWKARWGIGRMSYLVPPGLYAIGSPSSGDPVLATANYKMSFDLVRRELAGRNLWLLVLETYGINVWCAAGKGTFGSEELVARIASSRLADVVEHRVLILPLLGAPGVSAHEVRARTGFSVHFAAIRAGDIPNYLDGGMTTTPQMRELSFTLRERLVLIPVELVIALKGSAWIIPLLAFAAAWRDGLFS----PAAAIPAVLAYLGAVVAGTIITPLALPWLPTRSFAVKGAVIGVLWSMLFLAVTEW-RGLAAAATVLLVSAVSSFLALNFTGSTPYTSRSGVKREMRFSMPVLACGLVAGIGCWVVAA---MKGFSYLSDVATLELDRETCVGCGMCEEVCPHQVFVLRGEKAEIADADRCMECGACRTNCQAGAIRVDAGVGCAAGLIVEWLNE-----------
>Ga0118731_102868307
--DFAETSVGAVPRIETTLKAQDFFGTLRARLGVSRDRYRVEPGLYSVGKPGIESPVLVTANYKLSFDSLRKELVSIDVWILVLDTRGVNVWCAAGKKTFSTEEVIRQVNRVGLDRLVSHRELILPQLGAPGVSSQAVKKGCGFKVIWGPIRARDLQTFLTNGRKAEAKMRQLSFSIGERIVLIPVELSLIVKPSLAILLAIFVLSGISPHIFSFSAAWFRGLNGAVAYLLGLLAGAVVVPILLPWLPMRQFYIKGILTGLVAGIFVISLGANISRLESLTLLLLTIAVSSYAAMNFTGATPFTSPSGVEKEMRQGIPIQIIAVATAIIAWVAAPFV-MKNFRYLEDVTTLTLDAEKCIGCGMCEIVCPHTVFKVENPKARFADRDACIECGACAANCPVEAISVTPGVGCAAYIIQTWLKGKDAY-------
>Ga0102515_102453
-KGFVDTAAGKIPLVDTSLEFRDISGSWKARWGINRMNYKISPGLYGVGNPDNTSPVFACANYKMSFDRLRKELSGLNAWIMVIDTHGINVWCAAGKGTFGTEEIIKRIGAVQLSRIVSHHRVILPQLGAPGVAAHEVQKRSGFRVVYGPVRARDIKEFLKAGMKATTQMRSVGFDLLDRLFLTPIEVVNILKPLALIAAALLILHLTGL--------ITVSFSGLYPFIGAIFIGAVVSPALLPWIPGRAFSLKGALAGLVWVLAVLCLVQDGEVFNSLALLLILPAISAFLTLNFTGASTYTSLSGVRREMRFTMPAVIGCACAGIALWLAGRL----KQRYLKNVVTLQLDEDKCTGCGMCTEVCPHEVLELSGKKARIRDRDACMECGACAKNCSFGAISVNAGVGCAYAIIKGSLTGTEPDCCSG---
>JGI24127J20158_100012
--------QCSVPIVSTALHASDVIGAWRVRWGLGRMSYTIAPGLYAVGTPDHTSNVLVSANYKLTFDSLRRELVGLSCWLLILDTKGVNVWCAAGKGTFGTDELVARIASTGLADIVAHRTLVLPQLGAPGVCAHEVTRRTGFAVVYGPVRACDIKAFLSAGLKATDGMRRVNFTMWDRLVLTPIELLPALKVSVLVFAVALLVNFFAVRPFV--------LPDAIMYIGAVVTGAVVTPVLLPFIPGRAFAWKGWLLGLVWTAGCAWLWAPDSAVRALGYMLLLPSLSAFLAMNFTGSSTYTSFSGVIKEMKLAVPLIAVSAVVGILLILVNSF----KHRYLANVATLFLDDEKCSGCGRCAEVCPHRVFRLIGRRAEIVDKDGCMECGACAKNCPADAISVAVGVGCAYAVIMGWLTGGKPSCD-----
>Ga0065180_10016728
---------ATVTTIGTKLSLRDHLGAFRMRIGAGRERYRVVPGLYNVGTPDRTSPVFVSANYKMSFDSLRKELSNMNAWILVLNTRGVNVWCAAGKKTFSMDEIVRMVKGSELEKFVSHRELILPQLSAPGVSAHDVMKKSGFKVSFGPVRAGDIKRFMDNGKKADDKMRGVTFSLWERLILTPREITSRVTVSFYIVSAIFAISSLSSDFFSLQGTLIRGLFGTTAYLIGLFSGAVVTPMLLPWIPVRYFSLKGAATGLVLGFLFCLFCHEQLGSGAIAVLLFTASVSSYTALTFTGSTPFTSPTGVEKEMRYAIPLQVIAVVLSCGLWMGNNFF-MKGFRYLEDASTLKLDKEACIGCGMCMNVCPHRVFELSSKKVEIVDKDACMECGACSMNCPVNALSVTPGVGCASYILQTWFKKDKASCGC----
>JGI2171J19970_10039447
-------------------------GSYKARWGIGRMQYTVEPGLYALGNPNDKSPVLATANYKMSFDRLRKALPAWNAWILVLETKGINVWCAAGKGTFGTMEIVERIVSSGLDRLVSHREIILPQLSGPGVAPHHVKKLSGFRVIYGPVRAEDLPAFLNRGMKATPEMRLKTFTLWERAVLVPVELVAALKVALVVIPILMTLSGLGPSDFW-SNIREHGLFVLPAIMTAILAGAVLTPLFLPVLPGRAFSLKGLLLGVMGALSLLFFRWDQMMLEMIAWFLLIPAGATYLSMNFTGASTYTSLSGVKKEMRLALPLQIGACIAGLVLWMSSI-----QLIYLKDVVTLQLDTQKCVGCGMCTLVCPHAVLSLNNGKVHVDNRDACMECGACSTNCPVEAITVQSGVGCAAAVINAALGRKNTSCCC----
>SL_1KL_011_SEDDRAFT_10016256
-TGEINTANGPVYRIKTTLSAKDIRGIIKTRLNFGRMNYLVSPGLYAIGEPDKHSPVLVSANYKLSFDYLRRELGGLNLWVLVIDTKGVNVWCAAGKGSFGTAEAARMVSKVKLAKLVVHRELILPQLAAPGVSAHQLRQLCGFKVIYGPVRAKDLPGFLAAGKKATAEMRRTRFNLADRLVLAPVELVGLGIPLAVLAAFLFIMNLLKAASFSVTALLSQALFELLPFILAMLVGIVMVPALLPYIPGRALAWKGWLLGLLWAMIYSFFIPEPGWLQIAAYLLTIPAISAFLGMNFTGSTTYTSLSGVVKEMGVALPLIIISGSLGLIALIATYF----KFRYLKNVVTLKLDQGKCNGCGMCLEVCPQQVYTINNGISAITDRDACMECSACARNCPQEAIYVRQGVGCAYAVIMDKLNLKGKCCGD----
>SI48aug10_120mDRAFT_c1002690
---------AVIKKTESTLTFKNHLDHFKARIGLRRNEHLVIPGLYTLGMPDENSKVFVTANYTLSFDALRSALKGIDCFILVLDTQGINVWCAAGKGTFGTDELVHRIDAVKLHEHVKHHKVILPQLGAPGIISFEVKERTGFKVEFGPVKASDLPDYLNNR-KVDAELRRVRFGIFDRAVLIPVEFRSPFMIVMILLSLFFFGDLVNH--YT-----------IGGWMAAIFSGLVLFPLLLPWLPTKDFTAKGFQLGGLIAAVFGYLIFVDMLGHIIGSFLLWTSITAFLALNFTGSSTFASRSGVRKEIFIYGPVMAVMAVFGTTVLIVSNL--------VSQVNTLTYNPELCNGCRLCTIVCPHAVFTMINKKAHLDNPVACMECGACRLNCSEGAIAVESGVGCAAAMFRAALTGQKEATC-----
>Ga0123573_10071658
---------------------ADRLGRWRVRWAIGRSRYRVSPGLYRVGSPEPSSPVLVSANYKLSFDALRSELEGIDAWIVVLDTNGVNVWCAAGKGTFGTDELVRQVEATGLAEVVTHRRLVVPQLGAPGVSAHEVRNRCGFKVVYGPVRASDIPAFLEDGMRATDDMRRVTFKLGERVAMVGVEIVEAVKYIVPIVVIMVLLAGGES-V---LDRVNAGLLAALPILAGLLAGVVLVPALLPWIPGRAFSLKGAIVGAVTVGATLALTPGHSAAVSVQLFLVGTTVASFFAMQFTGATTFTSPSGVEWEMRHALPWQIGGIVIASVIAVAR-------LTYLRDVTTIELDEAACNGCMMCVIVCPHPVFKRLKRGVAIRDRDLCIECGACALNCPEGALRVNPGVGCAAAILKGWLTRSEPDCC-----
>Ga0172371_10167135
------------------------------------MDYKVDPGLYALGQPDDTSPVLVSANYKLSFDKLRSAMVGRDAWILVLDTNGINVWCAAGKGTFSTAELLRRMQESGLEKVISHRQLIVPQLAAPGVAAHEVKRLSGFKVVYGPVRAVDLPAFIDAGLKATPDMRLKAFPVWERIVLVPMELVQALKWTLLIACIFFFLGGLRVPGGYWAGVLNHGLFAVWALFSGVLAGAVLTPILLPWLPGRAFALKGMIVGLILVAALVIARGADVRLEMLAWALLIPSFAAYLGMNFTGASTYTSLSGVKKEMRWAVPLQISGACIGLLLWFGSRF----RLAYLKDVVTLSFDPEKCLACGTCLDVCPHGVFVRDNGRVRIEDRDACMECGACARNCPAEALNVRSGVGCAVAVINSALGRKSDSCCC----
>Ga0182017_10031118
--GSIETPVSTAPKVASVLTWHDKWGTVKARWGVGRMDYTVEPGLYALGNPDNESRVLVTANYKMTFDRLREALPGRNAWLLVLDTKGINVWCAAGKGTFGTEELVRRIKMSGLERVVAHRELILPQLSGPGVAAHLVKKFSGFKVKYGPIRASDLPAYLEAGLIATPEMRLKAFPLRERVALIPIELVAAFKAALLLMLVFFLLGGLGGPAGYMANLMNYGGFAVIAILTAIISGAVLTPVLLPLIPGRAFSLKGCTVGVVAAFVLLIMRNPDGRLEALSWLLLIPALAAYMAMNFTGASTYTSLSGVKKEMRIAIPLEIAAGIAGLGLWLTSRFI-MERMAYLKDVVTLDLNEEKCVGCGMCSEVCPQAVIAVNDGRAWIQDRDACMECGACSRNCPTGAFSVEAGVGCAAAVINSMLGRSDAPCCG----
>JGIcombinedJ13530_104381063
--------VSAIPHVPATLSMRDHLGTLRVRLGIRRNSYRVAPGLYAIGKPDSDSDVLVTANYKLSFDTLRSNLKGLSAWILVLDTKGINVWCAAGKKTFGTTELIKRMEMTSLDTIVQHRRIILPQLGAPGVAAYKVKEKTGFTVVYGPVRAADIRAFLDKGYRATKEMRKVQFNLKDRAVLIPVDFIGGKTVLLVALVLITLISGLTHLGVSAREAIADMPRMLMNVFAGYVSGIVLTPMLLPYIPLRAFAGKGSVTGFMLSSVLMLHVLGTNPLEEASWFLLIAALSSFMAMNFTGSSTYTSLSGVKREMRIAVPLQVLCGITGLILLTVSEII-MKEVVYLKNVVTLRLDEEICNGCGMCQKVCPHAVFSLSEGKAWIIHRDQCMECGACMLNCPAHAIYVRSGVGCAAGILNGILRNSEPACGC----
>Ga0079306_1000023
--GAIDTPTGQVPVVSSVLSWADRVGGYKVRWGFGRYTYTVDPGLYAVGTPDDRSPVLVSANYKLSFDALRRELGRRSAWILALDTRGINVWCAAGKGTFGTDEVVHRVESADLPLTVSHNVIVLPQLGAPGVNGPEVRRRTRFRVVYGPVRAADVPAFLDAGMRATAEMRRVRFTLRDRLVLVPVEIANELKIAAIATTVVALVGGVGSGWYSLARAADRGLIGLAAVLGALFAGTVLTPLLLPWVPGRMFSTKGAIVGAVAAAALFAKAALSGVVTLAAAALFVIAGSSFGAMNFTGTSTYTSLHGVEKEMRLVMPWQALGAAVASVLWIAGG----AELRYLEDVVTLEFDVEKCTGCQMCVMVCPHAVFEMDGNRAKMVDRGACMECGACQRNCAFDAIHVSSGVGCASAIIASYFNRGELACG-----
>Ga0123357_10038268
-------------------------GAFKVRWGIGRMDYAVEPGLYAIGNPDGDSPVLVSANYKLTFDVLRKNLIGMDCWLLILDTDGVNVWCAAGKGTFGTEELVNRIQSVRLSEIVTHKRLILPQLGASGVSVHDVTRLTGFSITYGPVRAEDIKAFIAASYKATKEMRTVKFTFKDRLVLTPVELVETLKPSLMIFGILFLLNLFIAKPFG--------INDFCAYAGTVIVGSMLTPILLPFIPVSAFSLKGWIVGLIWTVIALWLFAPVQWLAVIGYLLLLPAFAAYLAMNFTGCTPYTSPSGVMKEMKIALPFIIGSGVVGVVLTLINHLI----LRYLKDVTTLSFDPKQCVGCGRCTEVCPHNVFSVDGGKARIADKDACMECGACALNCPANAIEVDAGVGCAAAIISGWFSGKEPSCDC----
>Ga0123353_10054905
-KGQIETPAGTVNQVSSTWTNKDKFSTLKVRWSIGRMDYIVSPGLYAVGNPDKEANVYVSCNFKLSFDLLRRALHRLNAWILVLDTKGINVWCAAGKGTFGSKELLFRIKEHQLEKVINHKRIIVPQLGATGVSAYKIKEEEGFKVIYGPVKAEDIPAFIENGYKATPEMRKVTFNLWDRMKLIPVELFYAKYYLILIPAIFFILSGLNPNGFSVDASWSNGGRAIVNLCVAYLSGCVLSPILLPLIPFKSFSLKGVVIGWLMAVFLLYFYLSANILEIISWFLIIGGISSFMAMNFTGASTFTSLSGVQKEMKISLPVQIFSTALGFIGWIISRFI--KGLTYLKNVTTLQLDSEKCNGCATCTIVCPHAVLSMSEKKSLIQNKDLCMECGACAMNCPTKALTVKSGVGCAAGVINGLLRGTEPSCDC----
>Ga0102953_1000791
--DFIETDSGPVPRVATRLSLYDKAGSIMVRLGARRDSYRIAPGLYCVGNPRHDSPVLATANYKLTFDTVRRELAGRDVWILVLDTRGINVWCASAHKTFGTDELIRMIGTSGLEKVVSHRQLVVPQLGASGVNAPALRKACGFEVVWGPLRASELPRFLAASCRADPAMRKLSFKMAERLVLAPVELTMALKPSLFILAAMFFVSGLGPEFFSLKQAWARWQFFASAFLSGLFAGTIIVPALLPWLPFRSFYLKGIVVALPVAVAIVFGGGTGFSTETIAQMLICLSVSSYAAMNFTGATPFASPSGVEKEMRRAIPLQAGMVLGALALLLVQPFL-MKGFRYISDVVSLKLNEEVCIGCGNCETVCPHQVFELAGRKARIIDRDGCMECGACANNCPVDAIAVTPGVGCATYVIKKWWQEIRGK-------
>Ga0172375_10013794
------TQVGEVPAASTTLSPADIMGAIRVRLSINRMDYTVEPGLYAVGKPGESSPVLVSANYKLSFDWLRKELGGIDAWILVLDTKGVNVWCAAGKGTFGTDEVVNRVRAVNLDRVVSHRRLILPQLGAVGVAAHAVKKACGFTVVYGPVRACDIKAFLQAGMNATPEMRMVRFDMTDRIVVIPVELIQWFIWIMGLSFLMLAVSGIGLKGHNYAFVCSRGLPAVAIIMTAYLVGGIITPILLPWLPGRAFSMKGIWVGLAMWLLLVSGCALVSGVTTVAFLFITGAITSFMAMNYTGTSTFTSQSGVRREMRIFVPLQITALVVGIVLWVVSGV------KYLKDVATLKLDEQKCIGCGMCAVVCPHAVFLVDGGKAVVSDRDSCMECGACALNCPASAISVDSGVGCATGIIASAFPSMAACCGGDAC-
>Ga0123357_10024126
-------TEETIPTVSASLSFKDILGAWKVRWGIGRNNYKVDPGLCAVGNPDDSSPVFVSANYKLSFDILRKNLAGMDCRILVLDTKGINVWCAAGKGTFGTEELVNRIKTSGLGGYVSHRTVIVPQLGATGVSAREVARLSGFTVIYGPVRAADIKEFVSAGYRAGKDMRTVKFSIRDRIVLTPIEIAEAAKISLSIFGVIFLLNLFAAR--------PLGIKDLIVYIAAILTGTFLTPVLLPFIPGRAFAFKGWILGALITACIVYAWTQPMLLLGIGYMLALPACSAYLALNFTGSSTYTSYSGVIKEIKIAMPVIIFLLASGIVLVLIKTFI---KHKYLKNVSTLNLLPQKCTGCGKCTEVCPHGVFTIENMKAVIIDKNSCMECGACAKNCPMSVITVNANVGCASGIIAGWLAGGEPNCSC----
>Ga0074473_10564103
-EGWLDTAAGPVPRVKAELEAGDVAGRWQMRWGIGRERYRIAPGLYAVGFPDTDSPVLVTANYKMTFDLLRRDMAGQDAWGLVLETHGINVWCAAGKGTFGTAEVVRRVKAVGLDRVVRHRRLVLPQLGAPGVSAHEVRKGCGFSVRYGPVRSVDVRQFLAAGMEATPGMRRVTFTAAERLVLTPVELVMMLKPAAWAALAVLILAGFGPGFFSFAAAWERGLGALQALSGALLAGAVFTPVLLPWLPWRAFSAKGALVGATVAVLGATGADGSLGLGFLALVLAVSAGASYVAMNFTGATPYTSPSGVEQEMRRALPWQAATTVLAGVFWFASA----EGFRYLDDVATLRLDKSACVGCGMCEIVCPHGVFAVEEGKARVRDRNGCMECGACAKNCPVSALSVTAGVGCASAIIKGWITGGPPSCGC----
>Ga0075021_10027804
--GFLETPAGRVPTVSTRLQRPDRAGAALVRLGIGRGSYRVAPGLYAVGQPGTQSPVLATANYKLTFDSLRRELDGIDAWILVLDTLGVNVWCASGKKTFGTAELAGRIRATGLEKVVSHRKVVVPQLGAPGVAAHTVKALCGFRVVYGPVRASDVRAFLAAGMKADPAMRRVTFPPLDRIVVGLVEFANERRTMAQVAGALFLLAGLGSGIFTLSRAWLGLWTGFAAYALGFLAGNVLTPLALPWLPGRSFARKGAVAGALAGLAAPLFGP--SGLASAGMWLGAAVAGSWYGMNFTGSSTYTSPSGVEKEMRAAIPFQAAGLVLAVILWR---------LRYIEGVATLRLDEEACTGCGLCREVCPHGVFGHAAGKARIQDLDACMECGACALNCREGAITVNQGVGCARAIIHGWITGGPPSCD-----
>Ga0134124_10016634
-----------VARITTQLDFSDRLGAWKARWGIGRMSYMVAPGLYAIGNPGAGDPVVVTANYKMSYDIVRQSLAGRSVWLLVLETYGINVWCAAGKGTFGTGELVRRIASSGLGQVVSHRRVILPILGAPGVSAHEVARRSGFSVSYSTIRADDLPNYLDSGMSATPAMGQLTFSLYDRLVLIPVELVLALKYIAIIGIAILLLVALMG---N----LAAGLSALCAWVGAAVAGIVVGPLLLPWLPGRSFALKGAETGLLWSCLFYLLAGRGVWWVTTAAFLAMPAISAFYTLNFTGCTPFTSRSGVKKEMRIALPTIGLTLLTGLLLLLAGRFI-MKGFRYLENVATLKLDQGACIGCGRCPEVCPHQVFVMKGKKAFLQDLDACMECGACALNCPVKAITVDSGVGCASGMINEWLQGLKLKA------
>TB_GS10_10DRAFT_10094016
-----------------------------------------------LGNPSPESPVFASANYTLSFDAVRLALAGFDAYILVLDTRGINVWCAAGKGTFGTGELVSRIEKTGLAGTVTHRRIIVPQLGAPGISAHEVQRRSGFKVEYGPVRARDLPEYIRTG-KATSEMRRVEFPARDRIVLAPVELVHVALPTIVVAIVLWFLAGPVA---------------ALAAVSAVVAGTILFPALLPFIPIHDFSTKGLLLGSVVALPFAAVFASARLIAAITPLLLMPAVTAYLALNFTGSTTFTSRTGVRNEIFRYVPVMVFMAVCGIIMGIV-------------QKNTLQYHTDRCINCKRCTQVCPHGVFAEGPDHAELVRPAACMECGACALNCPVQAIEVQSGVGCAWAMISAALRGKDMDSGECS--
>JGI24702J35022_10052850
------DNSGSVPVVSTKLSFQDYLGAWKARFGIGRMDYTVEAGLYAVGKPDGESPVLVSANYKLTFDTLRKNLDGLDCWLLILDTKGINVWCAAGKGTFGTDELVNRINASELSKHISHKKLILPQLGAAGVSAHEVKSRSGYEVKYGPVRAEDIKAYIEAGYEATKEMRTVKFTLWDRLVLTPMELLPALKIALPIMGVMLLSNKFMAKPFD--------KSDYAALAGAVAGGTVVTPALLPAIPGKAFSLKGWLVGLGGTAAILGLTKEKNHLLSAGHLLLFPALSSYLAMNFTGASTYTSPSGVNKEMKKALPFIVGAASVGAALTLGAHL----KHRYLKNVTTLKYDTDKCVGCGRCTEVCPHGVFDIADKKAVPTNKDLCMECGACALNCPAKAIEVNAGVGCAAAIIYGWFTGKEPTCG-----
>Ga0118657_10048403
--GFVGTPAGPIPRVQTALSFRDRLGTVRARVGIDRNRYKVNPGLYCVGDPSSSSPVLVTANYKLSFDALRKKLTGIDAWILVADTRGINVWCAAGKKTFSADEIALQVQRSRLEEIVSHRELILPQLGAAGVASHRLNRLCGFKAIYGPLRASDIKQFLDHGKQADEKMRSVTFSLGERLVLVPVEIALIWKPFFIILLCLFLLSGIGPDIFSLKAALTRGSHAALATVLAILAGALATPLLLPWTPGRQFWLKGVLVGGITGLAYLFAMPGSEIIENTSLWCWIVAAASYMAMNFTGATPFTSLSGVEKEMRRGLPVQIIGAVAALALWLTAPFL-MKDFRYIDDVAILKLNVDACIGCGMCVTVCPHRIFELEGKKARIVDHNACMECGACATNCPVEAIYVNPGCGCAAYIINSWLSKVRGKPV-----
>C687J26660_1005254
-----------------------------------------------------NSEVLVTANFKLTFDHLRKELAGIHAWILVLDTKGINVWCAAGKGTFSTRELVKRIKTSSLEKIVDHKRVILPQLGATGVSARGVKKQSGFRVIYGPVRAKDIPAFLNNNKTADKTMRQVTFSLYERFILTPVELRMALKPALMFALAVFILSGFGPSFFSFSGVWDRGRPAFFALITGILSGALATPVLLPHIPFRQFAVKGILSGTVFTVIFLLLSAGQGISGLTALFLFSVTVSSYLAMNFTGATPFTSPSGVEKEMKRFIPVQLAGLALSSGLWIYSA---MKELRYLDDVSTLVLDPDKCVGCGLCTEVCPQAVFEMHRNKARIVDFNACMECGACVNNCPSEAISVSPGVG-----------------------
>Ga0139299_1008630
---TLATPAGPVYTVSTEWTRCDYWGMIKSRVSAFRMSYSVNPGLYAVGGPTKDSDVFVTANYKLTFDILRRELKGMNAWVLVLDTKSINVWCAAGKGTFSADELIKRIADAKLDTIVSHRRIILPQLGAVGVNASVVQKKTGFRVTFGPVQARDIPAYVQAGYKKTKEMGTIRFPMLDRLVLTPMEINPAMKKFPWVAGGILLIFGLQPQGLLFKQAWFGGLPFLVLALLAVFAGALVTPVLLPFVPFRSFAIKGWIMGALSVFLALHLFGPQDPILLSVAYLLFPALSSYLALQFTGATTFTGMSGVKKELKIGMPLYIGAASISLLLMIIFK-------KYLANVTTLQYSPDKCTGCGRCVEVCPQRVFEMRDKRAAITDRDLCMECGACAMNCEFGAITVNAGVGCAAAIINSMITGGPPSCGC----
>Ga0056107_100346
-----TTAAGSVPIISTEKSVFDRLGTVSARMGVNRDDYLVAPGLYGIGSPDSDSAVLVTANYKLSFDTLRFALANINVWLLVLDTCGINVWCAAGKGTFSTEELVHRVKQSGLERLIAHRRLIVPQLGATGVSARQVKKECGFSVRFGPLRAGDIKTWFDNDLKITGGMRDVTFTLKERAELIPVEFHLVFKSMWWLFPLLFILSGIGPVSDVGERIMSRGLLMIYALLTGIGSGTILVSLLMPWLPGRSFAVKGAFIGLLSGIVVLFLIPGLSLPESCSLLLTVVVVSSYLGMNFTGSTPYTSPSGVEWEMKRAIPVQFCLSIGALLLWVVP----MRQFRYIAGVSSLCLDRNLCIGCKMCSQVCPQAVFGYDSGKALIEDGDGCMECGACGVNCPVGAVSVNPGVG-----------------------
>Ga0117908_1033806
---------GPVPQISSSLEWADQWGSFKSRWAVGRMHYTVEPGLYALGDPDHKSPVLVTANYKMSFDRLREALPNRSAWIMVLDTDGINVWCAAGKRTFGTEELVRRIDASGLDRVVSHRELILPQLAGPGVAAHKVKRLSGFTVIYGPILATDLPIFLDKGLKAAPEMRRKTFNMLERAVLIPVELVSVLKWYLIILPLFFLLGGLGESAGFWTNVLNDGLFAVASLVGALVGGAVLTPLLLPWLPGRAFALKGLIMGLIAAVIFISFRSWHGRLEILAWFFLIPAIATYLAMNFTGASTYTSLSGVRKEMRWAVPLEIAAGVIGLSLWLGSRFV---KLIYLKDVVTLELDGDRCTGCGMCLLVCPHTVLGMNNRHVQIENRDACMECGACAMNCPTDALSVEAGVGCAAAVINSILGREGDCCCV----
>JGI20163J15578_10008776
------------TVITTQLTAKDILGSCKVRLGIGRMNYKIEPGIYKINNPDANSVVLVSANYKLTFDTLRKNLSGLDCWLLILDTKGINVWCAAGEGTFGTEELINRIEQTGLAEIVTHRKLIVPQLGASGVCAREIAKQTGFSVIFGPVRAGDIKAFIAAGYTATKDMRCVTFTFLDRLVLTPMELAEVAKIVLPVFGVFFIINLFANRQ--------FGVFDVIGFAGTIFVGAFITPVLLPFIPGKAFSFKGWLIGLCWAAFAFWLFAPDYWLLVAGYGLLLPAFSAFLAMNFTGASTYTSPSGVLREMKIALPFIIGSAIIGAILVLIKGF-----HEYLKNVVSLSFFSRKCIGCGKCTEVCPHRVFDLQEKKAQITNRDACIECGACALNCPADAIKVNAGVGCAAAITYGWLTGGEPKCGC----
>Ga0116155_10026689
--------------TNSTITFANRIDHALARWGVNRMGHIVPPGLYRLNNPTPESPVFASANYTLSFDALRSALAGTAAWILVLDTKGINVWCAAGKGTFGTDELVHRIEVTGLPGIVSHRKIIVPQLGAPGIAWPEVARRSKFITEFGPVRARDLPEYLKTH-TATPAMRRVEFPLHDRLVLTPVEFVHVALYLIAGAAVLWFLAGPIA---------------ALAAITAVLGGTVLFPALLPLIPTKDFSTKGLILGLVLAIPFAVSFGTTNALGALAALLLIPAVVAYLALNFTGCTTFTSRTGVKKEIFRYVPVMAAMAVIGSLAVLA--------------ETSLKYYPERCINCKRCTQVCPHGVFAEGKEHAELARPAACMECGACAGNCPVQAITVQSGVGCAWAMIGAALRGKDMDTEC----
>Ga0123573_10250863
-TGFIDTAAGPVPRVKTGLDRIDRIGSFAVRLGIRRSGYAIAPGLYAVGRPEASSPILVSSNYKLSFDTLRKSLASLDAWILVLDTRGINVWCAAGKNLFSTDELVRRLKHTQLEKIVTHRQLILPQLAATGVSARNVKKASGFEVDWGPVRAEDIREYLSQSNQASGAMRRVTFSLIERVVLIPVEISQSIRPTIGFVIAVFLLSGIGPEIFSWQAAWQRCGFALSAYICGLLAGAVATPILLPWLPVRAFAAKGAIVGGLLGAGAPALSDSLHFLSLAAMLLLTVSVSSFVAMNFTGATPYTSPSGVEKEMRKAIPLQVAGATVAVVLWTAAGFF--KNLRYIPEVTSLSLNEDACIGCGLCATVCPHGVLRLNHRKAQIIDLNGCMECGACANNCPTLAVQVKPGVGCANYIIKDWLKGSRLSR------
>JGI2065J20421_1000001
---------PAVLSTSTVMTTSNWWDHFTARMGIRRGEHRVTPGLYKIGSPTAESPVFVTANYSLSFDALRTSIKGLDAFILVLDTHGVNVWCAAGKHTFSTRELVRRIKAVNLNNIVSHRRIILPQLGAPGVAAHEVKRETGFIVEYGPVRAADLPEYLKTH-QATSEMREVKFTLKDRLVLVPVEVTASWLPALIAIGLGFIIGDLPY---------------ALAVIVAYICGTALFPVLLPWLPGKDFSIKGAFLGLLAAIPFVLSSWYRQAGQSIGYILAITASVAYISLNFTGATTFTSRTGVRKEIFTYIRPMAVAFILGNLSLVVFAF------SYL--ENTLKLDTEACTGCTMCVTVCPHHVFEVNDHKAQIINSSGCMECGACMVNCPIGAIQVQSGVGCASAMINAAITGKKEATCGC---
>Ga0082212_10038923
---TTENNNTDVPVASTSLSFNDYLGAWKARWGIGRMDYTIKPGLYSVGKPDNESPVLVSANYKLTFDTLRKNLVGLDCWLLILDTKGINVWCAAGKGTFGTDELINRIETSELSKYVSHKKLILPQLGATGVNVNEVKSRSGYDVKYGTVRAEDIKAYIEAGYKATKEMRTVKFTMWDRLVLTPMELVPALKISLPIFGVMLLANKFIAKPFD--------KTDFAAYAGAILSGSVVTPALLPYIPGKAFALKGWLAGLCCTAGIIGLTAKGNPLLTAGHLLLFPAVSSYLAMNFTGSSTYTSPSGVNKEMKKALPFIVGSAAIGGALTLG-------KLKYLENVTTLAFNEEKCIGCERCTEVCPHGVFDIIDDKAYIIDKDLCMECGACALNCPAKAIEVNAGVGCAAAIVYSWFTGKEPTCGC----
>Ga0063040_1005342
-KGMVNTEAGQAPQITTILRFSDWMGTFWVRLGVGRMHYMVKPGLYAIGSPTADSPVLVSANYKLSFDCLRRELTGLNVWLVVLDTKGVNVWCAAGKGTFSTKEIVKRLKETHLEKIVSHRTLIVPQLAAVGVAAHEVKKQSGFRVVYGPVRAADIPAFLSAGMKAVPEMRKVHFDLPDRAVLIPLELISWGKWLLLLALGMCLFSGLGMGGYAFSRTLKQCPRIFLLLLTAFLSGNVLTPLLLPWLPGRAFSVKGAFAGTVVIGLWIYIYTSMNFLEVLAWIFIIPAVSAFLALNFTGSSTYTSLSGVQHEMRIAMPIEIITAAIGMGLWIASHFF-----RYLSEVVTLELKTDKCIGCGMCAEVCPHAVFALDCRKARITDRDACMECGACAKNCPVGAISVQSGEGCATGIITRAICGTNEVCD-----
>Ga0123356_10132474
---CFSDSADNIPVVSTSLSGKDILGAWKARWGIGRMDYTVEPGLYAVGTPGNNAPVLVSANYKLTFDTLRKNLFALDCWLLILDTKGINVWCAAGKGTFGTEELIHRMETAELTRYVSHKKLILPQLGATGVSAHEVARRTGFSIIYGTVRAKDIKAFISAGYQATKEMRTVKFTFWDRLALTPMELVAAVKVSLTVFGVLFLLNMLAARPFD--------LEDFFAYAAAVLTGTVITPGLLPFIPGKAFAFKGWLLGAIATACIAWGYSPPFLLLGSGYMLVLPAYSAFWAMNFTGASTYTSPSGVVKEMKIAVPLIALSLMAGIILILIKTFA----IKYLKNVTTLAFDAGKCTGCGKCTEVCPHGVFDMGEGTVRIADKDLCMECGACALNCSAKAIEVNAGVGCAAAIIMNWFAGKEQVCGR----
>Ga0118733_101059115
-------TVARTQQTTGTLTAVNRWDHVLARWSVDRQGHRVQPGLYSLGSPDRSAPVFVTANYTLSFDALRIAVASIDCYILVLDTLGVNVWCAAGKGTFGTDELVHRVEATGLADVVDHRRLIVPQLGATGVAGHEVAKRTGFRVEFGPVRASDIPAYLELG-EATPEMRRMTFPMLDRLVLIPVDLVKALPFAIGAAVLLYFLGGPLL---------------AGAALAAILAGSVLFPIVLPWVPSPNFSTKGLILGVVVAVPFLVGWLGGRYGGALALLLTMPPVTAFISLNFTGSTTYTSMTGVEREIRRYIPVMVWMFGVGLVLAIVLAL-----------TNTLEYDPALCSGCWVCMAVCPHEVFARENGVVRVADAPSCMECGACQLNCPTGALKVDSGVGCAYGIILSALTGREDADCC----
>Ga0123353_10389770
---------QRFRAATSTLAFSDYMGAFKARIGIGRYDYTVEPGLYTIGNPDNEAPVFVSANYKLTFDTLRKNLAGINCWLLILDTKGINVWCAAGKGTFGTDELVRRIESSELSKYVSHKKLVLPQLGATGVSAHKVKQQSGFNVVYGPIRASDIKEYVEADYTATKDMRTVQFNLWDRLVLTPMELLPALKYSLPVFGTMFFVNELAKNRFINVRFVANPFTDYLANAGAIIAGSVLTPALLPYIPGKTFSFKGWLMGFGCTTAVLGLTNKGNGLLPLGHLLLFPAISSFLAMNFTGSTTFTSPSGVNKEMRKALPFIVGAAAAGTILTLGAHL----KHSYLKNVTTLAYDEEKCIGCGMCAEVCPHGVFGIIEKKAFILERDSCMECGACAMNCPSEALEVNAGAGCAAAIIIGWFTGKEPFCG-----
>FeGluAir_10000163
----------IIHKTDSRLRWPDRLGAWKARWSIGRMHFTVQPGLYALGEPHEDSPVLVSANYRMSFDVLRSALPDRAVWILVLDTKGINVWCAAGKGTFGTDELVRQLEQQRLGSVVKHRELIVPQLGAPGISAPEVKQRTGFTVRYGPVRAADLPAYLDSGKRKTAAMRDVRFDFTDRIVLTPLELTASAPWAGLSILFALLLSLPIDANFQ-----ARLGPTLSILLSGWLGGALLFPLLLPYLPFKAFALKGLSLAIVLIASLGIGNWHAVLLPMLSASFLALPFSVYLAMNFTGASTYTSPTGALQEVKHSLPWLIGSVAASLACAAA--------LEYLGNGHSLHLQAERCIGCGACVDVCPHAVLELTERQVQIVATQRCMECGACMRNCPTAAITVEPGVGCVAAIISGMRSGSAPSCDC----
>Ga0116171_10000006
---RITNEQGTFPVAATVLSRKDRWNHVKARTGSFRNSFTVMPGLYAVGKPGADSDVFASANYGMSFNYLREALHGMNAWILVLDTKGINVWCAAGKGTFGTAELVNRIRLSGIEKVVQHRKVIVPQLGAPGVDAAEVQKQAGFRVMYGPVQAKDIKAYVAAGYKATGDMRIMKFGMMDRLILTPMEINPAMKKYPQFALAVLIIFGLTPEGIIFKNALFDGLPFLLGGLLAVLTGGFVTPVLLPFVPFRSFAMKGLLTGLAVFIPLSFSWIEYSEFTQLAFVLLFTALTSYFVVQFTGATTFTHLSGVKKELKYALPIYIVTAVFSAFLILYDK-------KYL-QNSTLKFYPEKCTGCGRCTEVCPHAVFEMNDKKAVMKHKDRCMECGACAKNCAFGAVTVNSGVGCAAAVITGMLRGTEPVCGC----
>Ga0123354_10063754
-TGQIETPAGMVEQVSTVWTNKDLFSTIKVRWSIGRMNYNVTPGLYAVGKPDENSDVYVSCNFKLSFDILRRALYGMNAWILVLDTKGINVWCAAGKGTFGTKELVFRITEHQLEKIVSHKKVIVPQLGATGVSAYKVKEEAGFKVIYGPVKADDILAFVASGYKTSPEMRKVNFNLWDRMKLIPVDLFYAKYYLILIPAIFFILSGLNAHGFSVDSSWSNGGRIIINLFVAYLSGCALTPILLPFIPFKRFSLKGLVTGWLMALLLMYFLLGTNIFEIISWFLLIGGISSFMAMNFTGSSTFTSLSGVQKEMKISLPIQIVGTALGFTGWIITRFI-MKDLIYLKDVITLQLDSEKCNGCTMCTIVCPHAVFIMKEKKAFIQRKDFCMECGACAMNCSTGALTVKSGVGCAAGIINGLLRGTEPTCDC----
>Ga0079037_100076654
--GSVETPVGRVPQISCSLEGADYWGTVKARCGIGRMDYTVEPGLYALGRPNEQAPVLVTANYKMSFDALRQALPGLDAWILVVDTKGVNVWCAAGKGTFGTLELVGRIKTSGLEKVVKHRELILPQLSGPGIAAFQVKKLSDFRVIFGPIRAGDLPAFLKAGKKATAAMREKTFTLGERLVLIPMEMVEALKPALLISLGFFLLSGLGGAQGYLATVLDRGFLALLALALALFCGAVLTPLFLPWIPGRAFAMKGWLLGLLGAIGLIHVGSGPALMEGLAWLFLISAISAYLAMNFTGASTYTSLSGVKKEMRWALPLEISFAGAGLILWFTAGFL----LVYLKNVVTLDFNPGRCVGCGTCIEVCPRAVLGFAGGKARIEFRDACMECGACARNCPTEAVTVTAGVGCAAAVINSVLGRTDNACCC----
>Ga0123357_10014472
--GWIETAAGKVPVISTKLLLSDYLTTIKVRFGINRMNYMVPPGIYAIGKPTSEDPVLVTANYKMSYDAVRKNLEGGNVWLLVLETFGVNVWCAAGKGTFGTDELVRMVNSSNLGKIVSHRKLIVPILGATGVAAHEVARRTGFSIQYAAIKAKDIKEFLHNGMTTTESMKQMTFSIWERLVLTPVELVSTVKQTAIIMVFLGLIFLAIN-G------LSAAVLVMVAYLGAVLSGTVITPIFLPWLPGKSFSIKGGIVGIIWGVIFSLIITKQPYLVTIAICLGLSGVSAFYALNFTGSTPFTSRSGVKKEMRLALPVIGVAVVASVLLLITSRFI-MKGFRYLKNVATVELEQEKCTGCGRCIEVCPHQVFSFGNKVALITDKERCMECGACAKNCPVEAIKVNSGVGCATGLINEWLRDRKIFKS-----
>Ga0077109_1000492
-----TDNRDEILTTTSTLTFVDHLDHLLARLGFRRAEHRVRPGLYRLGNPTPESLVFVSANYTLSFDALRSSLAGFDAYILVIDTKGINVWCAAGKGTFGTDEIVARIQSTGLDKVVTHRRIVVPQLGAPGVSAHEVAQKSGFTVLYGPVRAVDLPLYLQNQ-SATPEMREITFPLKERIILIPVELTQILKYIVVAILAFGILVSYDL---------------AVRILISALAGTVVFPVLMPYLPTKDFSTKGFILGWIIFLPLAAGTFMSQIGMVLAELLVFPAIVAYLTLNFTGCTPFASRSGVKREIYRYIRPMAGMFFVGIGLAIVTGI------SYL--ENTLKFDSEICINCGRCTEVCPHRIFEQGDLSAVINRKEACMECGACERNCPVSAIQVESGVGCAYAMIKGALTGNESCGC-----
>Ga0182027_10000520
---QLQSGSLTIPVISSRWSTRDYLDTLKVRWSIGRMNYRVEPGLYAVGSPDRKSYVFISANYKLSFDHLRRALDEMNAWILVINTKGINVWCAAGKKTFGTNEIIQRITSHRLEQLVDHHRIILPQLGATGVAAHEVKQRTGFSVTYGPVRAKDIKAFVYAGLKATLEMRTVTFPLKERLKLVPVDMFYGGYYLLLVPALFFILSGLSRYGFSVDQAVSMGWKAVVNLFSGYLAGCLLTPALLPWIPFRRFSLKGLCMGLLTSLVLFSGMLGKNLLEIESWILIISGLSSFMAMNFTGSSTFTSLSGVQKEMKVLFPLQMVLVGSGIVGWIISRFI---GFIYLPDVVTLELDAELCNGCRMCTIVCPHAVFELRNKRASIINKDLCMECGACAMNCPESAIKVKSGVGCASGIINGLLRGTEPACD-----
>Ga0172365_10014443
[truncated: 704,915 more chars]
