# Supplementary material for: Structure determination of the HgcAB complex using metagenome sequence data: insights into microbial mercury methylation
Source: Commun Biol. 2020 Jun 19;3:320. doi: 10.1038/s42003-020-1047-5 (PMC7305189; doi:10.1038/s42003-020-1047-5)
Supplement: Supplementary file 5 — Supplementary Data 3 [file 42003_2020_1047_MOESM5_ESM.txt]

>M1
MDGFARTAAGPVPRVRTYLRRDDRVGDLRARLGTNRHDFKVVPGLYCVGEPDRTSPVLVTANYKLTFDTLRERLTSIDAWLLVVDTRGINVWCAAGKGLFTASEVAFSVNAVRLHQVVEHRELILPQLAATGVAAREVERICGFKVLWGPIRARDLPAFLRNGNKADEAMRGVTFTLRERAALIPVELYQLRKPLFAAIPLLFLLSALGPDLFSPPALWQRGISAVTATLVGALAGSVLVPLFLNRLPWRQFWPKGALVGGAAGTLAALYLPVHGWADPLALTLWATAVASWQAMNFTGSTPYTSPSGVEKEMRRGMPLQALAALAAAGLWLAGPFLG
>tr|E1Y867|E1Y867_9DELT Putative uncharacterized protein OS=uncultured Desulfobacterium sp. GN=N47_A07900 PE=4 SV=1
FIRWLTTGAGNVPQINTKLSFADFLGTCKTRFGIGRMNYMVPSGLYAIGAPAKDDPVLVTANYKMSYDKVRSVLTGRNVWLLVLETYGINVWCAAGKGTFSTQELVRRIGLSNLSKVVAHRRLIMPILAAPGVAAHEVKRQTGFSIRYAAIRAEDLPKYFDNDMMTTAQMKEQTFTFRERAVLIPVELLLALKPTAIAVASLFIISALLQGP-------RYGLMTVCAYLGAVVSGIAIAPLLLPWLPGRSFAFKGFLTGLAWSAAFYLFADGRNIFITFAAFLAIPAVSAFYTLNFTGCTPFTSRSGVKKEMRLAMPVMGIAVILSVIFVLVGKLL-
>tr|E8WLC4|E8WLC4_GEOS8 CO dehydrogenase/acetyl-CoA synthase gamma subunit (Corrinoid Fe-S protein)-like protein OS=Geobacter sp. (strain M18) GN=GM18_
--------------MSATLTLADRFGACKARWGINRMNFLVPPGLYAIGEPDAQAPVVVTANYKMSFDLVRQALSGRDVWLLVLETYGINVWCAAGKGTFGTGELVRRIEQSGLAEVVAHRRLILPILGAAGVAAHRVKQRSGFEIAYATVRASDLPGYLDNGCVTTKAMRELRFNWYDRLVLIPVELVLVARPVVPAAALLYLAAWLLFGA-------AAAAAAACAFLGAVFTGVAVGPAFLPLLPTRSFAIKGAFAGLVYCALLYALAGGEGGAATLAAFLALPAVSSFYTLNFTGCTTYTSKSGVKKEMRLGLPVMAGALFAALLFVVAGRLL-
>tr|A5GCK4|A5GCK4_GEOUR CO dehydrogenase/acetyl-CoA synthase gamma subunit (Corrinoid Fe-S protein)-like protein OS=Geobacter uraniireducens (strain Rf
--------------MASELAWTDRLGGWKARWGIGRMSYLIPAGLYAVGQPTPADPVVVTANYKMSYDLVRRSLAGRNVWLLVLETFGINVWCAAGKGTFGTDELVRRIGATGLAQVVTHRRLLLPILGAPGVAAHEVAGLTGFTVRYATIRADDLPAYLDNGMVTTPAMRELTFTFRERLVLIPVELVLALKPTAAVCAVIFLLAALLGGV-------PAGLWTLLAYAGAVFTGIAVAPLLLPWLPVRSFAVKGALAGLAWSTGYYLLAGGGSVPVAIAAFLTLPAVSAFYTLNFTGCTTFTSRSGVKKEMRLALPVMGGALAVSALLLVAGLFL-
>tr|B5EHJ2|B5EHJ2_GEOBB Uncharacterized protein OS=Geobacter bemidjiensis (strain Bem / ATCC BAA-1014 / DSM 16622) GN=Gbem_1183 PE=4 SV=2
-----------MPQLSTSLTAADRLGACKARWGINRMHYLVPAGLYAIGAPDAEAPVVVTANYKMSFDLVRKALAGRNVWLLVLETFGINVWCAAGKGTFGTDELVRRVAATALSGVVSHRRLILPILGAPGVSAHQVKRRSGFDVAYAAIRADDLPEYLDNGGRTTASMRELSFNWYERLVLVPVELVLVLKPSLPVALFLYLAAWLAAGP-------GAAATVVAGYAGAVFTGVAAAPVLLPLLPSRSFAVKGGAAGLVYTLLFRLAAGGESLPVTLAAFLAFPAVTSFYTLNFTGCTTYTSKSGVKKEMRLGLPVLGGAILAALLLVTVGRML-
>tr|B9M056|B9M056_GEODF Cobamide-dependent mercuric ion methyltransferase membrane protein, putative OS=Geobacter daltonii (strain DSM 22248 / JCM 1580
-----------MPQISSDLRFDDLIGRWKARWGIGRMSYLVPPGLYAIGRPTGSDQVVVTANYKMSFDIVRNELAGRNVWLLVLETHGINVWCAAGKGTFGTEELVHRLEATGLARIVTHRRLLLPILGAPGVAAHQVAQRTGFSIVYATIRASDLPRFLDNGQVTTPDMGKLTFSLYERLVLVPVEVMHSLVPTAVIILCLFLCGTLFGGA-------TSGLQAAIAYLGATLAGLVATPLLLPWLPGKSFSIKGTVTGVLWCILWYFAGNGAGLPATIGAFLALPAVSAFYALNFTGCSTYTSRTGVKREMRRALPLMGGAVALGVLLFVAGKIC-
>tr|A0A0K9I5Q0|A0A0K9I5Q0_9DELT Uncharacterized protein OS=Desulfocarbo indianensis GN=AAU61_16645 PE=4 SV=1
--------MGRAPRVGSELSLGDRLHGCKVRWGWGRYDYTVVPGLYALGRPDAGSPVLVTANYKLSFDALRRELKGHNLWLLSLDTNGINVWCAAGKRTFGSETLARAVRSSELAKLVKHRTLILPQLGAPGVSAHLVKRLTGFTVVWGPLRSADLPAFLAAGGRARPAMRRVEFPLRQRAALAPMELMPALKYALPLAALMVA-GSWLL-GGR----WGPGLFMAGALLWAAVSGAVAGPLLLPWLPGRAFSAKGLGLGMLAAAIYLAVWPAP--LPAWAAFFLILAVCSFLVMNFTGSSTYTSLSGVRKEMRRYMPWQALGAALALGLWFWALAG-
>tr|A0A0C1TXT8|A0A0C1TXT8_9DELT Acetyl-CoA synthase subunit gamma OS=Geobacter soli GN=SE37_07985 PE=4 SV=1
-----------MPAISAQLTARDTLGAWQARWGIGRMSYLVPPGVYAIGAPGPGDPVVVTANYKMSYDIVRRELAGRDIWLLVLETHGINVWCAAGKGTFGTDEIVKRITLTGLPLLVSHRTLLLPMLGAPGVAAHLVRQRTGFQVRYATIRAADLPAYLDNGMTATPAMRQLTFTTAERLVLTPIELVAACTWGLPVLALVVLAAGFSGGAFS----PGRAVPAAIAWVATIVTGAVGAPFLLPWLPGRSFAVKGALLGLVLSALLAWFGRGISFHEAAALFFIAPAVCSFLALTFTGSTPFTSRSGVRKEMRVALPIMTAALVAGLSSWLFGGFL-
>tr|Q74D79|Q74D79_GEOSL Uncharacterized protein OS=Geobacter sulfurreducens (strain ATCC 51573 / DSM 12127 / PCA) GN=GSU1440 PE=4 SV=1
-----------MPVISTQLAMRDTLGAWQARWGIGRMSYLVPPGLYAIGAPGPGTPVVVTANYKMSYDSVRWELAGRDIWLLVLETHGINVWCAAGKGTFGTDEIVKRVGLTSLSRIVNHRTLLLPMLGAPGVAAHLVRQRTGFKVRYATIRAADLPAYLDNGMIATSAMRQLTFTTVERLVLTPIELVAACKWGLPVMALIVLAAGFSDGAFS----PERAVPAAIAWGATIATGAVGAPLLLPWLPGRSFAVKGASLGLLLAALLVWSGRGMSLHEVAALFFITPAVCSFLALTFTGSTPFTSRSGVKKEMRVALPVMTAALVAGLTSWLFGSFL-
>tr|A0A0D2JA33|A0A0D2JA33_9DELT Contig_35, whole genome shotgun sequence OS=Desulfarculus sp. SPR GN=X474_18200 PE=4 SV=1
--------------MATDLSLKDRLYGCLVRWGINRMNYPVRPGLYGVNQPGQDSPVLVTCNYKLTFDCLRRCLGKVNAWILALDTKGINVWCAAGKKTMSTDNLVKSLAKEKILNLVNHRQLILPQLAGPGVAAHLVKKAAGFRVIYGPVAARHIPEFLANGFSADQKMREKGFGLYERAVLTPMELLPGLRLGLPLAAVVGILTALL--GAF----LKVGALTGLYILWSLFQGTVLGPLLLPWLPGRAFAAKGWFLGLPGWWCLAFMRPQG-WLLLWPFLPLGASLVSFSLMNFTGASTFTSMTGVEKEIKAHVPRQALALGLGLAAWLLMPYL-
>tr|E8RAX2|E8RAX2_DESPD CO dehydrogenase/acetyl-CoA synthase gamma subunit (Corrinoid Fe-S protein)-like protein OS=Desulfobulbus propionicus (strain A
MTGFIDTPAGPVPQVTTTRSSRDLWGTIGARIGIIRRNYKVAPGLYAVGSPGNQSAVLVSANYKLSFDALRHQLGGLDAWLLVVDTRGINVWCAAGKGTFSTWEVIDCVQRYRLNEVVAHRELILPQLAAPGVSAQAVRKGCGFTVLFGPVRAADLPAYLGQGNRCDEAMREVTFPLADRAVLIPVELFLLAKPLLAMLILGFLLSGISPTIFS----LTRGEALLAATGLGMLGGAVLTPMLLPWLPGRQFWLKGVWAGLPAALGAWLLLAARAAVEQVALISWVLSLSSYLAMNFTGSTPFTSPSGVEYEMRRGLPVQLAATCLALVLWLASPFL-
>tr|Q0W2F6|Q0W2F6_METAR Uncharacterized protein OS=Methanocella arvoryzae (strain DSM 22066 / NBRC 105507 / MRE50) GN=RCIX2342 PE=4 SV=1
-----SLAKSTVTEIDSEITWKNRFDHFLARWSWKRNEHLVEPGLYALGKPTKESPVFVTANYTLSFDALRSSLKGIDCYILVLNTYGINVWCAAGKGTFGTDELVNRIALTGLANVVSHKKLILPQLGAPGVNAFEVTKRSGFKVEYGPIRAADIPEYLRTG-KATPEMRRVKFPVADRIVLIPVELVASLIPAILLTIAGFLTGGLVS---------------ALAAVTAVLAGVVLFPVLLPYLPTKDYSTKGLFLGLVLALAGYTYLSNS-VLWMLTFLLIMPPITAYLSLNFTGSTPYPSRTGVRKEIYRYIPVMAVMAGIGTLIQLTVAAL-
>tr|Q2FQB8|Q2FQB8_METHJ Uncharacterized protein OS=Methanospirillum hungatei JF-1 (strain ATCC 27890 / DSM 864 / NBRC 100397 / JF-1) GN=Mhun_0876 PE=4 
-------CSYSIPQTDSNITIANRIDHILARWGYKRSGHVVRPGLYRLGNPDADSPVFASANYTISFDTLRLNLKGFDAYILVLDTKGINVWCAAGKGTFGTDELVKRIESTGLSHIVSHRNIIVPQLGAPGISAHMVKQRSGFTVEYGPVRAADLPEYMRTG-KATSEMRKVSFPIQDRLVLIPIELVHVAIPTIIISIILWLLAGPAA---------------GVAAIAAVITGTVLFPILLPYLPTQDFSMKGFILGGVCAVSAMYAQSADLAAGAIVPLLIIPAVVAYLGLNFTGSTPYTSRTGVKKEIFRYVPIMAVMTGIGSVIGIVLSIF-
>tr|K4M915|K4M915_9EURY Uncharacterized protein OS=Methanolobus psychrophilus R15 GN=Mpsy_0587 PE=4 SV=1
I---DNKLVSELRTVTGKLTLNDRFDHFLARWGMNRMGHIVKPGLYKMGRPNADSPVLVSANYTLSFDAVRSALAGTDCYILVLDTKGVNVWCAAGKGTFGTEELVHRIAWSGLSSIVSHRNLILPQLGAPGISAHEVQRRSGFRVEYGPVRASDLPEYIKTR-KATPEMRRVQFSFKDRLVLTPVELVHVALPTLVAAIILYLLTGPLA---------------ALAAITAVLAGTVFFPALLPIIPTHDLSTKGLILGVIFAIAISFAANPIDLLKSLVPLLIMPALTAYLALNFTGCTTFTSRTGVKKEIYRYVPVMVLMAGSGILILVLLGAI-
>tr|L0HDZ2|L0HDZ2_METFS CO dehydrogenase/acetyl-CoA synthase gamma subunit (Corrinoid Fe-S protein) OS=Methanoregula formicica (strain DSM 22288 / NBRC
----CALKPAGIRTTDSTITFANRFDHFLARWSWKREAHRVEPGLYRLGNPGTESPVFASANYTLSFDALRSALAGTDAWILVLDTKGINVWCAAGKGTFGTDELVRRIESTGLAGIVSHRKVIVPQLGAPGISWPEVMRRTKFLVEYGPVRARDLPEYLKTH-AATPAMRRVEFPFIDRLVLTPVEFMHAILPTAALAAALWFLAGPVA---------------ALAIIAAVLAGTVLFPALLPFIPTHDFSSKGLMLGVIIAIAYAFGTAAGNAAGALAAVLVMPAVTAYLALNFTGSTTFTSRTGVKKEIFRYVPVMAVMAAAGSLAAIILGVS-
>tr|F7NNB8|F7NNB8_9FIRM CO dehydrogenase/acetyl-CoA synthase gamma subunit (Corrinoid Fe-S protein)-like protein OS=Acetonema longum DSM 6540 GN=ALO_18
IIGEIETSIGKIPQVSTEYASSDRFGSWKARWGIGRIDYKIPPGLYGVGNPDADSLVLVSANYKMSFDRLRSELKGLNLWILVLDTKGINVWCAAGKGTFGTDELVNRINQVKLPEIVTHRTLVVPQLGAPGVSVHTVLKLSGFKVVYGPVRAADIPAFISAGLKATAAMREVRFDMFDRLVLAPFELVSTIKPALILIAVLFLVNLTAG--HT----LA-------PFLGAILTGTVLVPLFLPYIPGPAFAWKGWLLGLLWAGVWYIA----SGIHELFYFLILPPIASYLAMNFTGCSTYTSLSGVAKEMNFAIPAQIISAVGGIALLAGGLFL-
>tr|F3YTU6|F3YTU6_DESAF CO dehydrogenase/acetyl-CoA synthase delta subunit, TIM barrel OS=Desulfovibrio africanus str. Walvis Bay GN=Desaf_0117 PE=4 SV
--------------MATHLSAADRLGGVGVRWGIGRGRYRVIPGLYAVGSPDAQSPVIVTANYKLTFDALRKELSGLNAWLLVLDTKGVNVWCAAGKKTFSAEEIVRRVRACGLERLVAHRTLVLPQLAAPGVAAREVRRGCGFKAVFGPVCASDLKAFIAADMQASPEMRRVSFGLWDRLAVAPVEIHNARRKALYAALILLFLAGLGPGVWS----LGRWPAAFGSLVLGFFGGAFIMPALLPWLPFRAFALKGGLAGLAMGTLAAALFAGG-WLDGLAMILAATVVGSWYGLNYTGSSTFTSPSGVERELRRYMPAQAVLTLAALVAWLVSPFA-
>tr|A0A0Q1FFA7|A0A0Q1FFA7_9DELT Acetyl-CoA synthase subunit gamma OS=Smithella sp. SDB GN=APR62_08975 PE=4 SV=1
VRGFVNTPAGRLPRISSELVWQDHWGSIRARWGVGRTDYKIDPGLYALGNPDNNSSVFVSANYKMSFDHLRSALKGRSGWILVLDTKGINVWCAAGKGTFGTKELLRRIESSDLKKIISHNRLILPQLGAPGVAAHKIKQISGFNVHYGPIRAKDLPDYLDAGFKATEQMRIKTFPLQERAVLIPIELVEAMKAYLLLAIIFLIVSGIS--AGF----WTFGLFAAMALFCAIIGGAVLNPLLLPFLPGRAFSIKGFSIGIVIAMVLLYLRNMNERIESMAWLLIISSISGYLAMNFTGCSTYTSLSGVKREIRWALPLEIACGAVGLVLWISAVII-
>tr|A0A0R3JSA0|A0A0R3JSA0_9CLOT Corrinoid/iron-sulfur protein large subunit OS=Caloramator mitchellensis GN=acsC PE=4 SV=1
FDGDVSINNFKVKRIKTKIETKDKLGTIKVRLDIGRNDYAIPPGLYAIGNPDENSLVLATANYKLTIDSLRKELEGLNLWILVLDTKGINVWCAAGKGTFGTKEMINRINKTHLKELLKSRTIILPQLGASSMIAHIVTKITGFKLIYGPVRAKDIKKFLENNFKATEEMRRVTFNMYERLVLTPIEFVHTLRYYPFVFILLIILNTIIG--VS----FL-------AYLIAAFIGTIIFPILLPYLPFKMFSSKGSVLGILWSVCLASNKFL-DVINLLGHSLIMTTIVSYLSMNFTGSTTFTSFSGVQKETTVSVPIMIATSVVGLILVILGIII-
>tr|D8FEF5|D8FEF5_9DELT Uncharacterized protein OS=delta proteobacterium NaphS2 GN=NPH_5533 PE=4 SV=1
VKGTVETKAGKVPVISSQLEWTDRWGTFKARWGVNRMDYKVDPGLYALGKPDEKAMVFVTANYKMSFDRLRESLTVRNVWILVLDTNGINVWCAAGKGTFGTEELVRRIAASGLEQIVSHRELILPQLSGPGVAAHLVKKQSGFKVIYGPILSADLTRFLDGGRKATPAMRKKSFSTRERTVLVPVELVGTLKWSLVVLPCLFLAAGVA--EGF----WEYGLFAVIAYICGIFSGAVLTPILLPWLPGRAFSFKGLIMGIITAIVVAVFWPGNGRAEIFAWFFLIPSISAFLAMNFTGASTYTSLSGVRKEMEWAVPLEIFGVGVGLLLWILSLIA-
>tr|I4AAU8|I4AAU8_DESDJ CO dehydrogenase/acetyl-CoA synthase gamma subunit (Corrinoid Fe-S protein) OS=Desulfitobacterium dehalogenans (strain ATCC 515
MLSIETNREIKIMQTSTQLTFHDRLGSWKARWGINRMNYKVEAGLYRVGDPNENSPVLVTANYKMSFDSLRKELSGLDTWILVLDTKGINVWCAAGKGTFGTTELLNRLAIVQLDRVISHRTLILPQLGAPGVSAHEITKYSGFKVIYGPVRAKDLKEFIQAGMKATPEMRKVRFSAYDRLVLTPIELVGTLKASLMIFGILFLLNLMGL--FG----LV-------GYMGAVIIGCVLTPVLLPWIPGRAFAWKGWLLGLVWTVNATNGWP--SMLQALGYVLVFPAVSAYLAMNFTGSSTYTSFSGVLKEMRIAIPAIIVSIFIGCVLILVNSFI-
>tr|G2G1C4|G2G1C4_9FIRM Putative membrane protein OS=Desulfosporosinus sp. OT GN=DOT_5808 PE=4 SV=1
--MEISTRELKIMPTSSKLTFNDVVGTWKARWGINRMNYTVEPGLYSVGKPNRNSPVLVSANYKMSFDSLRKELDGVEAWILVLDTKGINVWCAAGKGTFGTQELLNRIAVVQLEKVVSHSTVIVPQLGAPGISAHVVAKFSGFKVVYGPVRARDLKEFIQLGMKATREMRTVKFTTYDRLVLTPVELVGTFKVSLMIFGVLFLLNLLGL--FG----LV-------GYMGSVLVGCVLTPVLLPLIPGRAFAWKGWMLGFIWAINVLNGWNEWSILKALGYILILPSVAAFLAMNFTGASTFTSFSGVLKEMRKAVPAIIISLVLGIILLLVNSFI-
>tr|W0EDB0|W0EDB0_9FIRM Acetyl-CoA synthase subunit gamma OS=Desulfitobacterium metallireducens DSM 15288 GN=DESME_08770 PE=4 SV=1
-MMEILSREIKVTKTSTELTFQDILGAWKVRWGINRMDYRVEPGLYSVGNPNPNSPIMVSANYKLSFDMLRKDLKGLDVWILVIDTKGVNVWCAAGKGAFGTQELLNRIAIVQLGKVVSHRTLILPQLGAPGISAHEVTKHSGFKIIYGPVKAKDISAFINSGMKATVEMRAVTFHTYDRLVLTPVELVNSLKVSLMIFGILFLLDLLGI--FG----FV-------AYMGAVIIGCVVTPVLLPWIPGRAFAWKGWLLGLIWAVNGLNGWP--SILRALGYLLILPPIAAYYAMNFTGSSTFTSFSGVLKEMKIALPAIIISISLGIVLVLVNSFI-
>tr|H5XXI9|H5XXI9_9FIRM CO dehydrogenase/acetyl-CoA synthase gamma subunit (Corrinoid Fe-S protein) OS=Desulfosporosinus youngiae DSM 17734 GN=DesyoDRA
--MQISSRELNITPTSAQLTFSDILGTWKARWGIGRMKYMVEPGLYSLGKPDSNSPVLVSANYKMSFDKLRKELKGIDAWILVLDTKGINVWCAAGKGTFGTQELLNRMAIVQLEKVVSHRTVIVPQLGAPGISAHVVAKFSGFKVVYGPVRAEDIKQFIKSGMKATQEMRTVRFGIYDRLVLTPVELVGTFKISLMIFGVLFLLNLLGL--FG----LV-------AYMGAVVAGCVLTPVLLPWIPGRAFAWKGWVLGFIWAINILNDWNGTSSLRALGYLFLLPSISAFLAMNFTGSSTFTSFSGVLKEMRKAVPAIIISTVLGMVLILVNSFM-
>tr|M1QUH5|M1QUH5_9CHLR Putative corrinoidprotein OS=Dehalococcoides mccartyi DCMB5 GN=dcmb_330 PE=4 SV=1
LQGKVGSPAVTVHQVATHLDMADRLGAIKVRLGLRRMHYAVEPGLYAIGSPTAESPVFVSANYKLSFDHLRQELEGIDGWIMVIDTKGINVWCAAGKGTFGTEEIVHRIEITRLSEIVSHRWIIVPQLGAPGVASHEVRRRSSFHVIYGPVRARDIRKFLDAGMKTSPNMRRVNFNIGDRLVLVPMELIQWGRYAFFAAVVLFLLTGLSRNGYV----FSAGGREVALLFLAFVAGGALVPIFLPWLPGRALSWKGMTIGLLLAAVLVVVGLIPGRLEIVAWVLLMPAIGAFMAMNFTGATTYTSLSGVKKEMRFAVPSQIVAAVLGFALWITARFF-
>tr|C0GKZ8|C0GKZ8_9FIRM Carbon monoxide dehydrogenase corrinoid/iron-sulfur protein gamma subunit OS=Dethiobacter alkaliphilus AHT 1 GN=DealDRAFT_3158 
VVDEIDTPIGKIPRIKTQTDFSDALGALKVRLGINRDNYKVPPGLYAVGDPTENSPVLATANYKLTFDGLRKELPGQNLWIIVLDTRGINVWCAAGKGTFGTAELIRRIELARLEKVVSHKNIILPQLGAPGVAAHEVRKNTGFKVSYGPVYAKDLPAFLQNGQ-ATTAMRKVHFTLVDRLIVIPVELNYIFKVVPALFILLLLFNLVSP--VD----FLQSVSNLVPYVIAIVLGTVGIAALLPYIPFRSFAAKGLLLGLAWSAVRHYALF---SLVAAANILFLTALTSFFALNFTGSTTYTSVSGVQKETLYTIPLLAVGTLIGLGLAIAYKIM-
>tr|A0A0M4D2J5|A0A0M4D2J5_9DELT Acetyl-CoA synthase/corrinoid iron-sulfur protein/putative mercury methyltransferase HgcA OS=Desulfuromonas sp. WTL GN=hgcA PE=
VTGWIETGAGPVPQVATRLEKRDIFGRWQMRWGLGRTRYRITPGLYAVGRPDSDAPVLVTANYKLTFDTLRRELQGQNLWILVLETYGINVWCAAGKGTFGTEEVVRRIRAARLEQVVRHRTLILPQLGAPGVAAHEVQRESGFRVLYGPVRASDLKAFLAADGVATAQMRRVTFTTLERLVLTPVELTGMLKTALWVSAILLVLGGIGPGVFT----LGRGVAAVLALFAALLTGAVLTPVALPWIPGRAFALKGGIAGAAVATVVLLALPGKSLLEGGALGLS--AAASYCAMNFTGSSTFTSPSGVEKEMRRAIPLQGTALLLAAIFWIAAAF--
>tr|A0A0L6JUS5|A0A0L6JUS5_9FIRM CO dehydrogenase/acetyl-CoA synthase delta subunit, TIM barrel OS=Pseudobacteroides cellulosolvens ATCC 35603 = DSM 2933 GN=Bcc
SCCCGDDIKDSITKVSTKLTFKDTLGGWKARWGINRMNYKVNPGIYAVGDPDKSSPVLVTANYKMTFDALRKELSGLSAWIMVLDTKGINVWCAAGKGTFGTKELITRIGKIRLNDIVAHRTLILPQLGAPGISAHEVTKSTGFKIVYGPVRATDIKEFIRSGMKATGEMRTVKFSTYDRLVLTPMELVPTFKVSMIVFGILFLLNLIAA--FG----MV-------GYAGAVITGCVLAPVLLPWIPGKAFAWKGWLLGFLWAINIINGWP--SLVRALGYMLILPAVSSFYAMNFTGSSTCTSFSGVLKEMKMAIPIIIAMIALGAVMILLNSFI-
>tr|W4VBR0|W4VBR0_9FIRM Carbon monoxide dehydrogenase OS=[Clostridium] straminisolvens JCM 21531 GN=JCM21531_3779 PE=4 SV=1
ITGEIHTSKGSVPVVSTNLHFKDILGAWKVRWGIGRMNYKINPGLYAIGKPDHTSPVLVSANYKLTFDVLRKELSGVDCWILILDTKGINVWCAAGKGTFGTGELVGRISKTGLSDIVSHRKLVLPQLGAPGVSAHEVKSQTGFSVVYGPVRAKDIKAFLDSGLKATKEMRTVNFTMWDRLVLIPMELGTAAKSSLMVFGVMFLLNLFVT--FG----LM-------AYTGAVITGTVITPLLLPVIPGRAFAWKGSLLGVLWTLIWYSGCFG-FLLLTIGYLLVLPALSAYLAMNFTGSSTYTSFSGVIKEMKIAVPLIAISLIVGITLLLMNSIW-
>tr|Q1NK61|Q1NK61_9DELT Uncharacterized protein OS=delta proteobacterium MLMS-1 GN=MldDRAFT_0620 PE=4 SV=1
----------------------------MVRCGLGRMNYLVEPGLYALGSPGPESPVLVSANYKLSFDHLRRALPGLAAWILVLDTDGINVWCAAGKGSFGTANLVRLLQVSRLAGLVNHRQLIVPQLAAPGVNARLVGQESGFQVRFGPVEAAELPAYLAAGGQATAAMRRKYFPWRERAVLIPVELVQKLPWLLPLWLLLGL-IGWLA-PW------S-AGLAAVALLLGVLAGQVLTPLLLPWLPGRAFAVKGLGAGLLAALALPVSLAMGPTLDFLAWPLLIGALASYLALEFTGASTYTSLSGVKKEVRLAWPLQLAGGALAVLLLLAGRLP-
>tr|A0A0B5BI21|A0A0B5BI21_9DELT Acetyl-CoA synthase subunit gamma OS=Geobacter pickeringii GN=GPICK_04815 PE=4 SV=1
-----------MPQVSSELGFADRLGAWKARWGIGRMSYLVPPGLYAIGDPGADDPVVVTANYKMSYDLVRRALAGRRVWLLVLETHGINVWCAAGKGTFGTVELVQRIWQTGLHQVVQHRLLLLPILGAPGVAAHVIKQGTGFGVRYATIRATDLPEFLDNGMVTTPAMRELTFTLRERLVLVPVELVSSLPATLAIVAVLVA-AGLLAGS-------P--LAPAAAYLGGVAAGAAVTPLLLPWLPTRSFAVKGVAAGMAWSLLWYLLAGGSDRTTAVAAFLCLPAVSSFYALNFTGSTPFTSRSGVKKEMRRSLPAMGLAVLAGIIVWLAGRFV-
>tr|Q39W98|Q39W98_GEOMG Uncharacterized protein OS=Geobacter metallireducens (strain GS-15 / ATCC 53774 / DSM 7210) GN=Gmet_1240 PE=4 SV=1
-----------MPIVSTEFRFADRLGAWKARWGIGRMSYLVPPGLYAIGSPGPEDPVVVTANYKMSYDLVRRELSGRNVWFLVLETFGINVWCAAGKGTFGTDELVRRVGMVKLATVVKHRALILPILGAPGVAAHQVARRSGFRVHYATIRAADLPEYLDNGMVTTPEMRQLTFTTRERLALTPIELVTTGKWVVPFVALLVVLSIVPGGLLS----SPTLVSSLVLFVGTVLAGAVAAPVLLPWLPGKSFAVKGAVAGCCWAVLFIGVGRGAGWLDAMALFLTVPAVTAFLTLNFTGSTPFTSRSGVKKEMRLGLPMMAVSLLAGISLWIAARFF-
>tr|A0A0C2HJE1|A0A0C2HJE1_9DELT Uncharacterized protein OS=Geoalkalibacter ferrihydriticus DSM 17813 GN=GFER_06575 PE=4 SV=1
-----------MPQVCTRLTWGDHLGHWQMRWGIGRLRYRIAPGLYAVGCPDADAPVVVTANYKMSFDALRRELGGRDLWILVLETHGINVWCAAGKGTFGTEELARRVKATGLEKLVRHRRLIVPQLGAVGVAAHEVKKACGFQVVYGPVRAADLPVLLDCGRAITPAMRRVTFTTRERLVLTPVELSGMLKIMLWAALALLVLGGIGPGIFS----ISRGGTAVLAALAGVFAGAVLTPVLLPWLPWRAFAAKGALVGGALALV--LGLLGASGTDLAALGMA--AASSYCAMNFTGSTTFTSPSGVEKEMRRAIPLQGAALLLAGSFWLWGAF--
>tr|A0A0P6WXX6|A0A0P6WXX6_9CHLR CO dehydrogenase/acetyl-CoA synthase gamma subunit (Corrinoid Fe-S protein) OS=Leptolinea tardivitalis GN=ADM99_00045 PE=4 SV=1
----MRTHPSAFLHTTSSLTPANHWDHILARFGYRREWHRVDPGLYHLGNPTPDSVVLVTSNYSLSFDALRSSIPGVDAYILVLDTFGINVWCAAGKGTFGTKELIHRIQDVHLDTLVRHRVVILPQLGAPGVAAHEVKKATGFRVEYGPIRAADLPEYLKTH-EATPAMRTVRFPLADRAILIPVEVVGTFIPMLGAAVAGFLLGGLWL---------------ALAAVISMLAGTVLFPLVLPWLPFREFSAKGFILGILVILAAIKLTSISVALSLAGLFLVFPAITAFISLNFTGSTPFTSKTGVRLEMNRFIPLMAWLFGIGCVLTIIARIM-
>tr|A0A0F2JK56|A0A0F2JK56_9FIRM Uncharacterized protein OS=Desulfosporosinus sp. I2 GN=UF75_0735 PE=4 SV=1
--MDITSREIKIMPTSTQLTIRDVLGSWKARWGINRMNYKVDPGLYSIGNPDKSSPVLVTANYKMSFDSLRKELTGLDAWILVLDTKGINVWCAAGKGTFGTSELLNRIAIVQLEKVVSHKTLVLPQLGAPGVSAHEVLKYSGFKVTYGPVSAKDVNEFIHSGMKATTVMRTVEFNTFDRLVLTPIELVGTFKISLIIFGILFLLNLIGL--FG----IV-------GYMGAVIVGCVLTPVLLPWIPGRAFAWKGWLLGFIWAVNMLNGWP--SLLRALGYLLILPSASAFFAMNFTGCSTFTSFSGVLKEMKIAIPAIIISIFLGTVLILLNSFI-
>tr|L0F5I3|L0F5I3_DESDL CO dehydrogenase/acetyl-CoA synthase gamma subunit (Corrinoid Fe-S protein) OS=Desulfitobacterium dichloroeliminans (strain LMG
MLSIDTKKEIKILQTSSQLTFADTLGAWKVRWGIDRMNYKVEPGLYRVGNPDGSSPVLVTANYKLTFDGLRKKLTGLDTWILALDTKGVNVWCAAGKGTFGTTELINRLAIAQLDKVVAHRTLILPQLGAPGVSAHEVTKYTGFRVIYGPVKAEDIKEFIQAGMKATPEMRTVQFGAYDRLILTPIELVGTLKKSLMIFGVLFLLNLMGL--FG----WV-------GYIGAVIIGCVLTPALLPWIPGRAFAWKGWLLGLVWAINGLNGWP--SLLQALGYILIFPAVSGYLAMNFTGSSTYTSFSGVLKEMRIAIPTIIISIIVGCVLLLAGSFI-
>tr|G7W8Z0|G7W8Z0_DESOD CO dehydrogenase/acetyl-CoA synthase gamma subunit (Corrinoid Fe-S protein) OS=Desulfosporosinus orientis (strain ATCC 19365 / 
MLDITMSREIKITPTSSQLTAQDIRGTWKARWGIGRMNYKVEPGLYRLGNPDPNAPVLVTANYKMTFDALRKELTDLDAWILVLDTKGVNVWCAAGKGTFGTTELINRLAVVQLEKVVSHRLLILPQLGAPGVSAHEVLKFSGFKVLYGPVRAKDIKEFIRSGMKATGDMRKVKFNTYDRIVLTPVELVITFKKSFVIFGVLFLLNLMGI--FG----LV-------SYLGAVIIGCVLTPVLLPWIPGRAFAWKGWLLGFIWAVNFLNGWP--SLLRALGYMLILPSVSAYLAMNFTGSSTYTSFSGVLKEMKIAIPGIIISLVLGAVLILINSFI-
>tr|E6VW98|E6VW98_DESAO CO dehydrogenase/acetyl-CoA synthase gamma subunit (Corrinoid Fe-S protein)-like protein OS=Desulfovibrio aespoeensis (strain A
----MDTPVGPVPRVRTRLLARDRLQTATVRMGYGRYDYKVVPGLYCVGTPTSDSPVIVTGNYKLTFDAVRRELSDLDAWLLVADTRGINIWCAAGKDLFSTDEVAYSVTRTRLAEVVAHRRLILPQLGATGVAGHAVRRQCGFSVLWGPVRAADLPAFIQSGNTPDEAMRTVTFTLRERAELIPVELFILGKPLGLTLLAAFLLSGIGPGIFS----PGRGLAAACATLAGIAAGGVAVPLLLPRLPWQSFAPKGALVGVATGALNALLFAQTGLLESAALILWTTATASYLAMNFTGSTPYTSPTGVELEMRRAIPIQAGAALCALILWIAAPLI-
>tr|S7U091|S7U091_9DELT CO dehydrogenase/acetyl-CoA synthase delta subunit, TIM barrel OS=Desulfovibrio sp. X2 GN=dsx2_2743 PE=4 SV=1
VEGWIETPAGPVPRVRSAWRGRDRLGALAVRLGIGRDSYRIAPGLYALGAATPESPVLVTSNYKLTFDTLRRALPGRACWILVVETYGINVWCAAGKRTFSTEEVADRVRAAKLEQVVSHRRLVLPQLCAPGVAAHRLRRLCGFSGVFGPVRAEDLPAFLDAGMTAGEALREVRFPLAERLAVSFVEIRANRRLTLAVALCCLVLAALGPGGFT----VSAALGGFAVFAAAFAAGVFLVPALLARIPVRAFAAKGLVAGGAVGLALASVLAHG-LPDGLAAVCAAMAFASWFAMNYTGSTPFTSLSGVDREMRRYMPLQAGLLLAAVLLWLVPCWF-
>tr|W9DU86|W9DU86_METTI CO dehydrogenase/acetyl-CoA synthase gamma subunit (Corrinoid Fe-S protein) OS=Methanolobus tindarius DSM 2278 GN=MettiDRAFT_28
IQTISSSPAPEIRETTSLITFNDRLDHFLAHWGVNRMKHRIDPGIYKLGNPDADSPVFVSANYTLSFDALRSSLTGIDCYILVIDTKGINVWCAAGKGTFGTDEIVYRIRLTGLAKLVNHRNLILPQLGAPGVSAHEVKRRSGFKVEYGPVRAKDLPEYLNNH-IATPEMRKVRFTFKDRLVLTPIEFIHVIKPTLIAAIILYLLSGPFA---------------ALLAIVTAFAGTVLFPVLLPYLPTHDLSIKGILFGWIVALGIFLAANTNEILSLLAIFLIVPAITSYLALNFTGCTTYTSRTGVKKEIFKYVPYMALKSGTGLLCLLILAIA-
>tr|B8GGX7|B8GGX7_METPE Uncharacterized protein OS=Methanosphaerula palustris (strain ATCC BAA-1556 / DSM 19958 / E1-9c) GN=Mpal_1034 PE=4 SV=1
-----------MMQTTSRLSSADRRDHLLARLGVDRMGHLVRPGLYELGHPDRTAQVIVTANYTLTFDAVRSALDGIDVYLLVLDTYGVNVWCAAGKGTFGTDELVRRIEATGLAGVVDHRRVILPQFGAPGVSAPEVVRRSDFRVEWGPVRARDLPAYLANH-TATPEMRQVRFPLRDRLVLIPVDLRSILLMMVAGAVVLWLLAGLGT---------------ARDLVVAMLTGTILFPILLPYLPTRDFTTRGYLLGMLVMIVLLDLSQGGEAGRVVVDLTVFPAITAYLALLFTGATPFTSRTGVRREIFRYIRPLAGIAVVGIVTAVALRLV-
>tr|A0A0Q4BFV7|A0A0Q4BFV7_9EURY Carbon monoxide dehydrogenase OS=Methanomassiliicoccales archaeon RumEn M1 GN=AOA80_06170 PE=4 SV=1
--------MNDLMTTTSVLGSRERRDHLLARLGHRRMEHRVAPGLYRLGGPDRSSPVFVSANYTLSFDALRSALHGIDAYILVLDTKGVNVWCAAGKGTFGTDELVERIEATALAERVDHRRLILPQLSAPGVAAHEVKARTGFSVEYGPVRAADLPEYLSTG--ATEEMRRVTFPLRDRAALIPVELRNVAYEVILAFVALFILGGIVP---------------ASIALTAVLAGAALFPILLPVLPTDDFTSKGMLLGALASMALYYLMTE-GVVYAAGTVLLMVAVTGYLALNFTGCSTYASRTGVKGEIFRYIPSLVAMAVVGLVMIAVTVAG-
>tr|A0A0Q0ZS27|A0A0Q0ZS27_9EURY Carbon monoxide dehydrogenase OS=Methanoculleus sp. SDB GN=APR53_09240 PE=4 SV=1
-------SPPEIRNTGGSLTWADRFDHIAARWGYRRMHHRVEPGLYRLGSPSPDSPVFASANYTLSFDALRSSLAGTDCFILVLDTKGINVWCAAGKGTFGTDELVFRIAVTRLSDVVRHRTIIVPQLGAPGIAAHEVLRRSGFCVQYGPVRASDLPEYLATG-TATPEMRRVRFPFRDRIVLIPVELVQALPLTLIAAVLLGAFIDMGA---------------ALRVIAAVGAGTVLFPALLPVLPTKDFTTKGLFLGVLAMLAALDLSAPA----AAAGLLLFPAITAYLALNFTGCTPYTSRSGVRREIFRYTKPLAGMALGGIALAAILGIV-
>tr|D1YWG8|D1YWG8_METPS Uncharacterized protein OS=Methanocella paludicola (strain DSM 17711 / JCM 13418 / NBRC 101707 / SANAE) GN=MCP_0718 PE=4 SV=1
-----SISVSKIVRTTSTLTLKDRLDHFMTRWGYRRAYHRVEPGLYSLGNPTAESPVLVTANYTLSFDALRSNLKDVDCYILVLDTKGINVWCAAGKGTFGTDELMNRIKATGLEGAVSHRKVILPQLGAAGVSAFSLKEWCGWNVEYGPVRAEDLPEYLKTH-RATPAMRKVLFGLWDRIQLIPVELVSVFLAMAAASIILYFIMGLTA---------------ALAALACVLAGVVLFPVLLPYIPVKDFSAKGLILGLLVALAYIAFTAPG----AAGYLLAMPPVTAYLALNFTGCSTFTSRTGVRREIFTYIMPMAVMFGLGALIFIGLNVA-
>tr|J1L4E5|J1L4E5_9EURY Uncharacterized protein OS=Methanofollis liminatans DSM 4140 GN=Metli_1685 PE=4 SV=1
----C--GVPEVRTTDSLITLAHRLDHVLARWGVDRMGHRVEPGLYSLGRPTPASPVFVSANYTLSFDALRSALAGHDGYILVLDTRGINVWCAAGKGTFGTDEVVGQIARTGLSSVVEHRTLILPQLGAPGVSAHEVLRRSGFRVTYGPVRAADLPAFLAAG-TATPEMRCVRFPFADRIVLTPMELVHAALPTLAGAVLLYLLAGLPA---------------ALGALAAVLAGTVLFPALLPFIPTRDFSTKGLVLGGVVALAWAVSGDPA----ALAPLLLMPAVTAYLALNFTGSTPFTSRTGVKREIFRYVPVMAAMALSGVVLVLLLAAA-
>tr|A0A0F9IKS7|A0A0F9IKS7_9ZZZZ Uncharacterized protein OS=marine sediment metagenome GN=LCGC14_1865280 PE=4 SV=1
-----KESNNKVEPVTSTITPSNRKDHLLARIGINRNGHRVGAGLYALGNPTPDSPVFVSANYTLSFDALRGALAGIDCYIMVLETYGINVWCAAGKGTFGTEELVRRIKTTNLNEVVRHHLLILPQLGAAGVSAHEVKKRSGFKVEFGPVRASDLPEYLKRH-RATPEMRRVRFQLLERLIVAVVDLVRTVPYLAIVAALTLSWGQWFA---------------FTLIFTSIISAVVLFPILLPYLPTHDFSSKGFILGIIVMFALTLLLRHGRGLYTLTPVLIFTPVTAYLTLNFTGSTTFTSRSGVRREISTYIPIMAWCLGSGLALTIILYFL-
>tr|A7I5D0|A7I5D0_METB6 Uncharacterized protein OS=Methanoregula boonei (strain 6A8) GN=Mboo_0422 PE=4 SV=1
-------GVQEFLYASPAITFADRWDHFKARWGVHRMGHIVQPGLYKLGLATPESPVIVTANYTLSFDAVRSALGRTDAWILVLDTKGVNVWCAAGKGTFGTGELIRRIALTGLASVVSHRTLVLPQLGAPGVSAHDVQKFTGFHVEYGPVRARDLPEYLRTR-MATPAMRRVEFTLRDRLVLTPVEFVFAALPMVIAALVLFFLAGPIA---------------ALAAVAAVLAGTVLFPALLPWIPAKDFSTKGFLLGFVVALAAFFSSRVPPVIAGLIPLFLFSAIVGYLALNFTGSTTFTSRTGVKKEIFRYVPVMALLAGLGIACWAVAGLL-
>tr|L0KTZ9|L0KTZ9_METHD CO dehydrogenase/acetyl-CoA synthase gamma subunit (Corrinoid Fe-S protein) OS=Methanomethylovorans hollandica (strain DSM 1597
I---TKMQASEILTTTSGLTLKNRLDHVFARLGVNRTGHTVKPGLYKLGNPTSESLVFASANYTLSFDAVRLQV--LTGYILVLDTKGINVWCAAGKGTFGTDELVKRIMWSGLSNIVRHRTVIVPQLGAPGISAHEVQNRSGFKVEFGPVRASDLPEYLKTH-KATPEMRRVHFALKDRLVLTPVELRHAIVPTIAAAIILYLLAGPLA---------------ALAAITTVITGTVLFPALLPLIPTHDFSTKGLILGLLVAITISFAANPVKAIISLALIVTMPATTAYLALNFTGCTTFTSRTGVKKEIYRYVPIIALLAGCGILLLMILGAM-
>tr|I4C2E8|I4C2E8_DESTA CO dehydrogenase/acetyl-CoA synthase gamma subunit (Corrinoid Fe-S protein) OS=Desulfomonile tiedjei (strain ATCC 49306 / DSM 6
----MDTFAGKIPKVSSDLTFTDRFGTYKARWKIGRMKFVVDPGLYALNDPDAASPVLVTANYKMSFDSLRSALPGSSAWLLVLDTQGINVWCAAGKGTFGTDELVNRIETSGLTKVVSHKQLILPQLGAPGIAAHRVKKLSGFKVVYGPVDSSDLPEFIASGLEATPEMRTKTFTLRERAAVIPVELVSASTTALYIIPVLLILSAFG--YGY----WTYGLAASAGLVAAIIAGTVLFPLLLPWLPGRAFSLKGFAIGIATSLVFIALKATINTLEAGAWILLITVVVSYLGMNFTGCSTYTSLSGVKKEMKWAVPFQIAGIVAGIALWVSSGFL-
>tr|A0A069RKC8|A0A069RKC8_CLOLI Carbon monoxide dehydrogenase corrinoid OS=[Clostridium] litorale DSM 5388 GN=CLIT_2c01860 PE=4 SV=1
FDGEVSTCEGPVKRLRTILSSKDRLGSLLVRLGINRKSYKFPPGLYAIGNPDENSPALVTANYKLTVDTVRSNIGGIDSWLLVINTSGVNVWCAAGKGSFGSDEIIYRIKATGLYKISKSKLLVLPQLGAPGVNPQKISKYTRFKTIYGPVRAGDIKSFFENEFKASAGMRRVTFSLSERMILSPVEVMLSAKYMLAFLFMFTLLNYVDN--LG----LTNVWLNTSAYVFAILTACILFPALLPVLPFRSFSAKGGVLGSLYSALSFPGAFM-SMLSNIGHFMCMTCVIGFFSLNFTGSTNFTSLSGVQKETLWSAPVFAICFITGIMCLFIERLV-
>tr|S0FI02|S0FI02_9FIRM CO dehydrogenase/acetyl-CoA synthase gamma subunit (Corrinoid Fe-S protein) OS=[Clostridium] termitidis CT1112 GN=CTER_2596 PE=
ITGEIETAAGKIPQVATRLLRSDILGAWKVRWGIGRMNYKINPGVYAVGIPDRASPVLVTANYKLTFDALRKELSGMNVWILVLDTKGINVWCAAGKGTFGTRELVNRISRARLREIVEHKTLILPQLGAPGVSAHEVTKQTGFKVVYGTVRAKDIRSFINSEMKATEEMRQVRFTVYDRLVLTPMELVGTFKISMLIFGILFLINLVAR--FG----VM-------AYAGAVAAGCVITPILLPWIPGRAFAWKGWQAGLLWAINFLNGWI--SLLRGVGYLLVLPSISAYYAMNFTGSSTYTSFSGVLKEMRLAIPAIILSLIPGIGLLLADSLI-
>tr|F0SUS3|F0SUS3_SYNGF CO dehydrogenase/acetyl-CoA synthase gamma subunit (Corrinoid Fe-S protein)-like protein OS=Syntrophobotulus glycolicus (strain
----NSAVQQNIPVISTEISFKDILGAWKVRWGIGRMSYTVAPGLYAVGSPDRTSPVLVSANYKLTFDSLRKELSALNCWLLILDTKGVNVWCAAGKGTFGTDELVSRISATGLSEVVSQKKLILPQLGAVGVSAHEVTKRTGFSVIYGPVRAKEIKKFVDSGFQATEEMRTVRFTAWDRLALTPIQLMQAAKSGLMVLGMLFLINLFAI--FG----LS-------IGAGSVMMGTVITPLLLPFIPGRAFAWKGWLVGFIWTAVWFRGWLV-NLLLGIGYLLVLPSLSAFLAMDFTGSSTYTSFSGVIKEMKLSLPFILASSVIGIVLVLIKSFM-
>tr|E6U3W1|E6U3W1_ETHHY CO dehydrogenase/acetyl-CoA synthase gamma subunit (Corrinoid Fe-S protein)-like protein OS=Ethanoligenens harbinense (strain D
IAGLNETLVGAVPRVSTELSLRDILGAWQVRWGFGRMSYKVVPGLYSVGKPAENSPVLVTANYKLTFDSLRKELAGLSLWILVLDTNGVNVWCAAGKGTFGTDELVRRIEAAGLEKVIKHRTLILPQLGATGVAAYEVAKKSGFHVRYGPVRAHDIKAFLDNEMKVTPEMREVRFTMRNRAVLTPVDLIRWVKPLAIFFGILFILNTFGL--FG----WT-------AFFGAVVTGCVLTPVLLPWIPGRAFAFKGALLGLIWTVLLLCG----GIIRTLSFILLLPAVSAYTAMNFTGSSTYTSPSGVNKEMRVAIPAMLVSSILGIILLVVSLVV-
>tr|A0A0A8WU75|A0A0A8WU75_9DELT Acetyl-CoA decarbonylase/synthase complex subunit gamma OS=Geobacter sp. OR-1 GN=cdhE PE=4 SV=1
-LGWLTTATGRVPQIRSELSFIDHLGACKARWALNRMNFIVPPGLYAIGSPSGDDPVVVTSNYKMTYDIVRQALAGHNIWLLVLETFGINVWCAAGKGTFGTDELVRRINDSGLAKVVNHRRLLLPILGAPGVAAHEVARETGFTITYATIRADDLPQFLDNGMITTREMRQLTFSFYERLILVPVELVTSLRTALLTTLALFIIGLIAGG-------TAAGIKFGAAYLGAMLTGVAVGPMLLPWLPGKSFAVKGAAAGILWSLAWYMIAGGSNIAETVAVFLGLPAISAFYTLNFTGCSTYTSRTGVKKEMRLSLPAMGGALVLSLLLLLIGRF--
>tr|A0A0F9P7B6|A0A0F9P7B6_9ZZZZ Uncharacterized protein OS=marine sediment metagenome GN=LCGC14_0937200 PE=4 SV=1
------------------------------------DHVPIEPGIYQSGQPDESSPIIVTANYVFTYIKVMRVLKGIDAWVLCVDSKGINVWCAARGNNFGNKQVIEAVEATGIARLTSKKTLILPQLSAGGVAAPLISSEAPFRILFGPVWAKHLPQFLKERARKPDKMKLARFTSSHRLRITHITFLLFLWPSIALCLVLLGLSFINI--IWISKLWRVGIWLWIVLTNALIAG--LFPIT---SFTRVFIYKGIIYGIINTILLGTISW--FIHKSLPLILLNLCFYFFSTMSFSGYSMATSPREIQDEYPVFRKVHLILLIVGFILLTIG----
>M2
----SNSREIKIMQTSDQLTFKDKLGAWKARWGINRMNYKVEPGLYRLGNPDGNSPVLVTANYKMTFDSLRKELSGVDAWILVLDTKGINVWCAAGKGTFGTRELINRLAIVQLEKVINHRTLILPQLGAPGISAHEVTKNTGFKVVYGPVRAKDIKEFIRSGMQATPEMRTVKFSAYDRLVLTPIEFVGTIKPSLMIFGVLFLLNLMGLGPFG--------LVDFYGYVGAVIIGCILTPVLLPLIPGRAFAWKGWLLGLLWAVLVNWLWPQYGLLQALGYVLVFPAISAYLAMNFTGSSTYTSLSGVLKEMKIAIPAIIISIVLGCLLLLINSFI-
>M3
-TGEIKTDAGLVPQVSTKLVADDILGAWKVRWGINRMNYKINPGIYAVGTPDKDSTVLVTANYKLTFDALRRELQGLNAWILVLDTKGINVWCAAGKGTFGTKELINRISKTKLSQIVTHKNLILPQLGGPGVSAHEITKHTGFKVVYGPVRARDIKEFIKSGMKATDEMRAVKFNTYDRLVLTPMELVGTFKISLIIFGILFLLNLVAL--------IPFGIVDFYAYAGALFTGCVLTPVLLPWIPGRAFAWKGWLLGFIWAVAVNILWPSYSLIRAIGYLLILPSVSSFYAMNFTGSSTYTSLSGVLKEMKIAVPVIIISISTGIILVLLNIFI-
>M4
---EILTPKGSVPVISTNLHFKDILGAWKVRWGIGRMNYKISPGLYAIGKPDHTSPVLVSANYKLTFDVLRKELSGLDCWILILDTKGINVWCAAGKGTFGTDELVNRISKTGLSEIVMHRKLVLPQLGAPGVSAHEVTKQTGFSVVYGPVRAKDIKAFLDSGFKATEEMRTVKFTMWDRLVLTPVELVAAAKFSLMVFGVMFLLNLFAASPF--------GLADFIAYTGAVVTGAVITPMLLPMIPGRAFAWKGWLLGLLWTLIWYSGWLVSELLLAMGYLLVLPSLSAFLAMNFTGSSTYTSFSGVIKEMKIAVPLIALSTIAGIVLVLIQS---
>M5
-----TEREIKIMQTSPQLTFRDKLGAWKVRWGINRMNYKVEPGLYRLGNPGENSPVLVTANYKMTFDSLRKELSELDAWILVLDTKGINVWCAAGAGTFGTKELINRMAITQLYKVVTHRTLILPQLGAPGVSAHEVKKYTGFKVVYGPVRAKDLKRFIRSGMKATPEMRTVKFNVYDRLVLTPVELVSTVKPSLMIFGVLFLLNLIGLGPFR--------LVDFYGYVGSVIIGCVLTPVLLPLIPGRAFAWKGWLLGFIWALLVNWLWPQYSLLQALGYVLVLPAISAYLALNFTGSSTYTSLSGVLKEMRIAIPAIIVSIVIGCLLILVNNFI-
>M6
-------------QTSSQLTFQDKLGAWKARWGINRMNYKVEPGLYSLGNPDENSPVLVTANYKLTFDSLRKELSGLDAWILVLDTKGINVWCAAGKGTFGTTELVNRLLVVQLEKFVAHRTLILPQLGAPGVSAHEVTKLTGFKVVYGPVRAKDIKEFIQSGMKATPEMRTVKFSAYDRLVLTPIELVGTIKPSLMIFGVLFLLNLMGLGPFG--------LVDFYGYMGAVIIGCVLTPVLLPLIPGRAFAWKGWLLGFVWAVLVNVLNPQYSLLRAIGYLLVFPAVSAYLALNFTGSSTYTSLSGVLKEMRIAIPVIIISIVIGCLLILINRFI-
>M7
--GEITTAAGVVPRVSAKLSFSDTLGAWKARWGVNRMNYKINPGLYAIGNPNSESPVLVTANYKLTFDALRKELNELDAWILVLDTKGINVWCAAGKGTFGTKELISRISKTRLNKIVTHKEIILPQLGAPGVCAHDVTKNTGFKVIYGTVRAKDIKEFIQSGMKATSEMRKVNFTVYDRLVLTPIELVATFKISLIIFGMLFLLNLIAAKPFG--------VVDFYAYVGALMIGCVLTPVLLPWIPGKAFAWKGWLLGLVWAIGVNVVTPSYSLVRALGYMLVLPAVSSFYAMNFTGSSTYTSFSGVLKEMRIAVPAIAISISLGVVLILLNSF--
>M8
---QISSRELKIIKTTTELTFKDIRGSWKARWGINRMNFKVEPGLYSVGNPKETSPVLVTANYKMSFDRLRKELKGIAAWILVLDTKGINVWCAAGKGTFGTQELVNRIAIVQLEKVVSHRTVILPQLGAPGISAHEVSKSSGFTVIYGPVQAKDIKEFIDSGKKATAGMRTVQFNAYDRLVLTPVELVNTSKVSLMIFGVLFLLNIFGVGSFG--------FVDFYAYMGAVLVGCVLTPVLLPWIPGRAFAWKGWLMGFIWAVMVWTAVPQYSVLKALGYLLILPSVSAFYAMNFTGCSTFTSFSGVLKEMRIAVPAIVISIILGICLILINSFI-
>M9
----ITSRELKINPISAELTFRDMLGTWKARWGIGRMNFIVEPGLYSLGKPDNNSPVLVSANYKMSFDSLRKELKGMDAWILVLDTKGINVWCAAGKGTFGTQELLNRMAIVHLEKVVSHRTVIVPQLGAPGISAHVIAKFSGFKVVYGPVRAKDIKEFIKSDMKATKEMRTVKFSAYDRLVLTPVELVSTFKISLMIFGVLFLLNLLGLGPFG--------LVDFYAYVGAVVVGCVLTPVLLPWIPGRAFAWKGWLLGFIWAIVVNILVPQYSILKALGYLFLLPSISSFLAMNFTGSSTFTSFSGVLKEMRKAVPAIIISTVLGIVLILVNSFI-
>M10
------RREIKINQTSSELTFRDILGSWKARWGINRMNYKVEPGLYRIGNPDPGAPVLVTANYKMTFDALRKELTDLDVWLLVLDTKGVNVWCAAGKGTFGTTELLNRLALVQLDKVVSHKTLILPQLGAPGVSAHEVQKYSGFKVIYGPVRAKDIKAFICSGMKATDEMRTVKFSTYDRLVLTPIELVSSIKISLMIFGLLFLLNLIGVGPFG--------VVDFNAYVGAVIIGCVLTPVLLPWIPGRAFAWKGWLLGLIWAITVNVLVPQFSLLRALGYVLILPSVSAFFAMNFTGSSTFTSFSGVLKEMKIAIPAIIVLTFLGAILILLNSFI-
>M11
--GEIYTPKGRVPVVSTKLSFKDKLGAWKVRWGIGRKNYRINPGLYAVGKPDQNSPVLVSANYKLTFDTLRKELSGLNCWILILDTKGINVWCAAGKGTFGTEELVSRIYRTGLSGIVSHRKLVLPQLGAPGVSAHEVTKQTGFAVTYGPVRAKDIKAFLDSGFQATEEMRTVKFTMWDRLVLTPVELVSAAKTSLMVFGILFLINLFAARPF--------GLADFIAYVGAVITGTVITPLLLPVIPGRAFAWKGWLLGLFWTLAFICQSASGYLLPSIGYLLALPALSAYLAMNFTGSSTYTSFSGVIKEMKIAVPLITLSFAVGVVLLLINSI--
>M12
-TGEIHTPKGSVPVVSTKLHFKDILGAWKVRWGIGRMNYKVNPGLYAIGKPDHTSPVLVSANYKLTFDVLRRELSGLDCWILILDTKGINVWCAASKGTFGTDEIISRISKTGLSEIVSHRELVLPQLGAPGVSAHEVTKRTGFSVVYGPVRAKDIKAFLNSGFKATEEMRTVKFTIWDRLVLTPVELVAAAKYSLMVFGVMFLLNLFAARPF--------GLADFIAYAGTVVTGTVITPLLLPVIPGRAFAWKGWLLGVLWTLGFIWYWFPGFLLLAIGYLLVLPSLSAYLAMNFTGSSTYTSFSGVIKEMKTAVPLIVISLVVGIVLLLVNSI--
>M13
--GRVSTPIGEIPQVSTKLTIHDKIGSWKVRWGINRMNYKINPGLYCLGNPDKMSPVLVTANYKLSFDMLRKELSGINAWILVLDTKGINVWCAAGKGTFGTDELVNRISIANLSKVVNHKTVILPQLGAPGVSAHEVQKRCGFKVVFGPVRASDVKVFIAAGMKATSEMRKVKFTIYDRLVLTPIELVGTFKVSLMAFGVLFILNLFGSNPFG--------IIDFYGYIGALLVGCVLVPVLLPWIPGKAFAWKGWLMGMLWAAGVINGWPEYSLVRALAYMLIIPSLSAFYAMNFTGASTYTSFSGVLKEMKTAVPAIIISAAIGGILLLLATFI-
>M14
---IIPTPEGGVPQVAAQLHRRDHWGTIKARWGVGRMDYMIDPGLYALGNPGNDSPVLVTANYKMSFDYLRRELSGRNFWILVLDTKGINVWCAAGKGTFGTEELIKRIASSGLKEIVSHRQLILPQLGAPGVAAHTVKKISGFKVCYGPIRAKDLKAYLDSGMKVTPEMRIMTFPLKDRAVLIPIEFVAAAKPFLIIAPVFFILGGIGGPSGFWTNVVNHGLFSVIALLGAVMGGTVLNPLLLPYLPGRAFSVKGFSIGIIIALLLLYIWNVNGRLDSLAWLLVIPAVAGYLTMNFTGCSTYTSLSGVKREMRWALPVQILASVAGFIIWITSRLI-
>M15
--GSIQTSIGILPQVSPQLTSQDHWGAVKARWGKGRMDYMVDPGLYALGNPGNNSPVLVTANYKMSFDYLRRELPGRTAWILVLDTKGINVWCAAGKGTFGTMELIKRIESSGLKKIVSHKNLILPQLGAPGVAAHQVKQASGFKVHYGPIRAKDLPAYLDSGMKTTPAMREITFPLKDRVVLIPIEFLAAVKPYFIVAAVFFLLSGIGGPAGFWTNILNYGLFAVFALFCAILGGAVLNPLLLPYLPGRAFAAKGFFLGFLITLILLYVRSVTGRIETLAWLLIVPAISAYLAMNFTGCSTYTSLSGVKKEMRWALPAEIAAGACGLAIWITSLI--
>M16
--GFIPTPAGDVPRVAAQLRWTDHWGTIKARWGVGRMDYMIDPGLYALGNPDKNSPVLVTANYKMSFDYLRRELSGRNVWILVLDTNGINVWCAAGKGTFGTEELIKRIASSGLKIIVSHRQLILPQLGAPGVAAHTVKKISGFKVCYGPIRAKDLTAYLDSGMKVTPDMRIVTFPLKDRAVLIPIEFVAAAKPFLIIAPVLFILGGIGGPSGFWTNAVNHGLFAVIALLGAILGGAVLNPLLLPYLPGRAFSVKGFSIGVIIAIFLLYIWGVNGRIESLAWLLIIPAVAGFLAMNFTGCSTYTSLSGVKKEMRWALPTQIAASMAGLIIWITSRLI-
>M17
------TVERQIESVSTKLTIKDRIGAWKVRWGIGRMNYKVEPGLYALGDPDRSSPVLVSANYKLTFDALRKELDGLDCWLLILDTKGVNVWCAAGKGTFGTDELVNRIEESALGEIVAHRRLIVPQLGAVGVSAHEVQKRSGFSVLYGPVRAQDIKAYIASGCKATDEMRTVNFTLLDRLVLTPVELVGAAKKSLTVFGVLFLLNLIAARPFG--------SADFIAYAGAVITGTVLTPVLLPVIPGRAFAWKGWLLGLLWTSYIIWFWDRENWMLAAGYLLMLPSISAFLAMNFTGSSTYTSFSGVAKEMRTAIPMIGVSLLIGVVFLLIKTFT-
>M18
--GEIHTPKGSVPVVSTNLHFKDILGAWKVRWGIGRMNYKINPGLYAIGKPDHTSPVLVSANYKLTFDVLRKELSGLDCWILILDTKGINVWCAAGKGTFGTHELVGRILKTGLSEIVSHRKLVLPQLGAPGVSAHEVTKQTGFSVVYGPVRAKAIKTFLDSGFKATQEMRTVKFTMWDRLVLTPVELVAAAKSSLMVFGVMFLLNLFVVRPF--------GLTDFIAYTGAVITGTVITPLLLPVIPGRTFAWKGWLLGLLWTLGFIWYSGGGFLLLAIGYLLVLPSLSAYLAMNFTGSSTYTSFSGVIKEMKIAVPLMAISLIVGIVLLLINSI--
>M19
---QITTRELKIIQTSTQLTFNDIVGSWKARWGINRMNFKVEPGLYSVGKPDNNSPVLVTGNYKMSFDILRKELHGLDAWILVLDTKGINVWCAAGKGTFGTKELVNRIAIVQLEKVVSHKTVILPQLGAPGISAHEVTKFSGFKVVYGPVRAKDVKEFLKAGLEASVEMRTVRFSVYDRLVLTPVDLVATFKVSLMIFGILFLLNLLGFGPFG--------FIDFYAYMGAVLVGCVLTPVLLPWIPGRAFAWKGWLVGFIWALTVNVFNGWNSVLRALGYLLILPSVSAYLAMNFTGSSTFTSSSGVLKEMRIAVPAIIISICLGIVLILVNSFI-
>M20
----ITSRKIDIMHTSTQLTLHDILGSWKARWGINRMNFKVEPGLYSVGSPNQSSPILVTANYKMSFDSLRKELTELDVWILVLDTKGINVWCAAGKGTFGTKELLNRIAVVQLDKVVTHRNLILPQLGASGVSAHEVLKNSGFKVLYGPVEAKNVKQFIHSGMKATPKMRTVKFSAYDRLVLTPVELVGTFKLSLMIFGILFLLNLIGIGPFG--------FVDFYAYLGAVIIGCILTPVLLPWIPGRAFAWKGWLLGFIWVVIVHMLVPQYSLLRALGYFLILPSVSAYFAMNFTGCSTFTSFSGVLKEMKIAVPAMVISIVLGIILILLNSFI-
>M21
--GTISTPAGELPKVSSQLTGQDRWGTIKARWGVGRMNYAIDPGLYALGNPSAQSPVLVTANYKMSFDCLREAMPGRNAWILVLDTKGINVWCAAGKGTFGTRELIARIEMSGLKNVVSHRKLILPQLGAPGVAAHQVKQSSGFRVDYGPVRAEDLPAYLDAGLKATEEMRIITFPLKDRAVLIPLELMASVKPFLIASAALLILSGILGQSGFQTNLFRDGLFAVAALFCAVAGGAILNPLLLPYVPGRAFSVKGMLIGLVIAIGLIYLRAVSGRAEALAWLLIIPAISAYLAMNFTGASTYTSLSGVKKEMRVALPLQISAVVLGLVIWISSLI--
>M22
---EIFTLKGSVPVVSTNLHFKDIFGAWKVRWGIGRMNYKISPGLYAVGKPDHTSPVLVSANYKLTFDVLRKELSGLNCWILILDTKGINVWCAAGKGTFGTDELVNRISKTGLSEIVSHRKLVLPQLGAPGVSAHEVTKQTGFSVVYGPVRAKDIKAFLDSDFKATEEMRTVKFTMWDRLVLTPIELAAAAKLSLVVFGILFLLNLFAARPF--------GLADFIAYAGAVITGTVITPLLLPVIPGRAFAWKGWLLGLLWTLGFIRYWFSGFLLLAIGYLLALPSLSAYLAMNFTGSSTYTSFSGVIKEVKIAVPLMAISFVVGLVLLLINSI--
>M23
------IRKLEIKQTSAELTVSDILGTWKARWGINRMNYKVEPGLYRIGKPDSNSPVLVSANYKMSFDMLRKELKEIDAWILVLDTKGINVWCAAGKGTFGTRELQNRIAIVQLEKVVSHRTVILPQLAAPGISAHEVLKQSGFKVIYGPVKAKDVKAFINSGMKATAEMRTVRFSAYDRLVLTPVELVSVSKVSLIIFGILFLLNLLGVGPFG--------FVDFYAYIGAILVGCVLTPVLLPWIPGRAFAWKGWLVGLIWAVFVNVLWPTYSVLRALGYLLILPSVSAFYAMNFTGSTTFTSFSGVLKEMRIAVPAITVSIALGIVLILVNSFI-
>M24
-TGEIHTPKGSVPVVSTNLNFKDILGAWKVRWGIKRMDYKINPGLYAIGNPVHSSPVLVSANYKLTFDVLRKELSGLDCWILILDTKGINVWCAAGKGTFGTDELVSRIFKTGLTEIVSHRKLVLPQLGATGVSAHEVKKQTGFSVVYGPVRAKDIKAFLDSGFKATEEMRTVKFTLRNRLVLTPVELVNTAKLSLMIFGIMFLMNLFAARPFG--------LSDFIAYTGAVITGTVITPLLLPVIPGRAFAWKGWLMGLLWTLILISYFAPESLLLAIGDLLVLPSLSAYLTMNFTGSSTYTSFSGVIKEMKIAVPLIAISSVVGIVLLLINTF--
>M25
------SKEIKIMHTSTELTFHDILGSWKTRWGINRMNFKVEPGLYSVGKPDSFSPVLVTANYKMTFDRLRKELKGLNTWILVLDTQGVNVWCAAGKGTFGTRELINRIQIVQLDKVVSHKNLILPQLGAPGVSAHEVLKSSGFKVLYGPVRAEDIKEYLLSGMKATTEMRTVNFSAFDRLVLTPVELVGTFKLSLIIFGVLFLLNLVGIGPFG--------LVDFYGYMGAVIVGCVLTPLLLPWIPGRAFAWKGWLLGLIWAVLVNVLAPQYQSLRALGYLLIFPSVSSYFAMNFTGCSTFTSFSGVLKEMKIALPAIIISIALGTVLIFLSSFI-
>M26
--GSIDTPAGEVPQVSSVLTRQDRWGSIKTRWGVGRMNYKVDPGLYALGTPDHKSSVFVSANYKLSFDRLRSALTGRSAWILVLDTKGINVWCAAGKGTFGTDELIRRINISNLNNIVSHRKLILPQLGAPGVAAHKVKQISGFKVQYGPIRAEDLPAYLDANYKTTAPMRLITFPLKERAVLIPVELVEAIKPFLIIATVLFALGGIGRPSGFWSSALSHGLFAVLALLCAVIGGTVLNPLLLPYLPGRAFSIKGFSIGIVIALILLYLRDINGRIEALAWVLIIPAVSGYLAMNFTGCSTYTSLSGVKKEMRWALPLEIACAATGLVMWIGSIFI-
>M27
-------NSCCVPVVSTNLCLKDILGSWKVRLGIGRMNYKINPGLYAIGKPDHSSPVLVSANYKLTFDSLRKELSGLDCWILILDTKGVNVWCAAGKGTFGTDEIVNRISKTGLSEIVSHRKLILPQLGAPGVSAHEVTKQTGFSVVYGPVRANDIKTFIESGFKATKEMRTVKFTILDRLVLTPVELVSAAKSSLMIFGIIFLLNLFVARPFG--------LKDFIAYTGAVVTGTVITPMLLPLIPGRAFAWKGWLLGLLWTLGFIWCSTSGSLLLAIGYLFVLPAVSAYLAMNFTGSSTYTSFSGVIKEMKIAVPLMVISTVVGVVLLLVNSFL-
>M28
--GELHTAKGKVPVISTKLHFKDILGAWKVRWGIGRMNYKINPGLYAIGKPDNTSPVLVSANYKLTFDVLRKELSGINCWLLILDTKGINVWCAAGKGTFGTDELVSRIMKTGLSEIVSHRKLVLPQLGAPGVSAHEVTKRTGFSVIYGPVRAKDIKAFLDSGYKATEEMRTVKFTMWNRLALTPIELVGAAKLSLTIFGVLFLINLFASRPFG--------LSDFIAYAGAVIMGTVITPMLLPLIPGRAFAWKGWLLGLLWTLGFIWGWLSEFLLLAIGYLLVLPSLSAFLAMNFTGSSTYTSFSGVIKEMKIAVPLIALSSIAGIVLVLIKSLM-
>M29
-TGEIHTPIGSVPVVSTKLGFKDMLGAWKVRWGIGRMNYKISPGLYAVGSPDDRSPVLVSANYKLTFDMLRKELTGLDCWILILDTKGINVWCAAGKGTFGTDEIVNRISKTGLSEIVSHRKLVLPQLGAPGVSAHEVPQKTGFSVAYGPVRAKDIKVFLDSGFKATEEMRTVKFSMWDRLVLTPMELVAAAKPSLMVFGAMFLINLFVARPFG--------LADLIAYAGAVVTGTVITPLLLPVIPGRAFSWKGWLLGLLWTLGFVWYWFTGFLLLAIGYLLVLPSLSAYLAMNFTGSSTYTSFSGVIKEMKIAVPLIAVSSAAGIVLILINSF--
>M30
--GEILTPKGSVPVVSTNLHFKDIFGAWKVRWGIGRMKYKINPGLYAVGKPDHTSPVLVSANYKLTFDVLRKELSDLNCWILILDTKGINVWCAAGKGTFGTDELVNRISKTGLSEIVSHRKLVLPQLGAPGVSAHEVTKQTGFSVVYGPVRAKDIKAFLDSGFKVTEEMCSVKFTMWDRLVLTPVELVAAAKFSLVVFGILFLLNLFATRPF--------GLADFIAYAGTVVTGIVLTPLLLPVIPGRAFSWKGWLLGLIWALGFIWYSVPESLLLAIGYLLVLPSFSAYLAMNFTGSSTYTSFSGVIKEMKIAVPLIAISLIVGIVLLLINSI--
>M31
--GSVTTPAGTVPQVSAELTTGDSWGTVKVRWGVGRMHYKVDAGLYALGQPDDKSSVLVTANYKLSFDTLRSALKGRDLWILVLDTDGINVWCAAGKGTFSTDEIVRRIESSGLEKVVSHRRLIVPQLGAPGVAAHEVKRLSGFKVTYGPVRSQDLPTFIDAGFKATPEMREKTFSTWDRLVLVPVELVPALKAAIIVIPVFAFLAGLGGSSGYWNNLMNHGLLAASALLSGVLAGTILTPILLPWLPGRAFSLKGMVLGLLVALALVFAWDAHTSPEQLAWLLIVPALVGYFAMNFTGASTYTSLSGVKKEMGWAVPVQIAAASCGLLLWCWSLFI-
>M32
----ISSRELKIIETSAELTFGDIMGTWKARWGIGRMTFTVEPGLYSLGKPHRNSPVLVSANYKMSFDSLRKELNGVDAWILVLDTKGINVWCAAGKGTFGTPELLNRIAIVQLEKVVSHRTVIVPQLGAPGISAHEVAKFSGFKVVYGPVRAKDLKEFIKLGMKATAEMRTVRFTTYDRLVLTPVELVGTFKISLMIFGVLFLLNLLGLGPFG--------LVDFYAYVGAVLVGCVLTPVLLPWIPGRAFAWKGWILGFIWAVIVNMFWPQHSILRALGYILILPSISAFLAMNFTGSSTYTSFSGVLKEMRKAVPAIIISMVLGIVLILVNSFI-
>M33
-----GIRKMEIMTTSSELTVSDIIGTWKARWGINRMNYKVEPGLYSLGKPDSNSPVLVSANYKMSFDRLRKELGGIDAWILVLDTKGINVWCAAGKGTFGTSELVNRLAIVQLEKVVSHRTLIVPQLGAPGVSAHEVLKYAGFKVLYGPVRAEDVKEFLNAGMKATAEMRTVKFSAYDRLVLTPVDLVGTFKLSLMIFGILFLLNLLGIGPFG--------FVDFYAYMGAVIVGCVITPVLLPWIPGRAFAWKGWLMGFLWALFVNVLWNGGSIVRALGYLLMLPSVSAFYAMNFTGASTFTSFSGVLKEMRVAVPAIVISIVLGIVLILVNSFI-
>M34
-TGEIKTPAGLVPQISTNLTALDILGGWKARWGINRMNYKINPGLYAVGNPDEHSEVLVTANYRMTFDALRKELAGLQAWILVLDTKGINVWCAAGKGTFGTAELSSRIGKTRLSQIVSHRTLLLPQLGAPGVSAHQVHKQTGFNVVYGPVRAWDIREFVASGRKATAEMRTVKFTAYDRLVLTPMELTGTFKMSLMILGILFILNLIRPGAFG--------ITDFYAYAGALIVGCVLTPVLLPWIPGKAFAWKGWLLGLLWAAAVNVLWPGESWFRALGYLLVLPSISAFYAMNFTGSSTYTSFSGVMKEMKTAVPVIAVTICIGCILILLSSLF-
>M35
-TGEIHTPKGSVPVVSANLHFKDLLGAWKVRWGIGRMKYKINPGLYAIGKPDHTSPVLVSANYKLTFDALRKELSDLDCWILILDTKGINVWCAAGKGTFGTDELVNRISKTGLSKIVSHRKLVLPQLGAPGVSAHEVTKQTGFSVVYGPVMAKDIKAFLDSGFKASKEMRTVKFTMWDRLVLTPVELVATAKSSLIVFGVMFLLNLFATRPFG--------LEDFIAYTGAVVTGAVLTPLILPVVPGRAFAWKGWLPGLLWTSGFIWYWFPPYLLLAIGYLLVLPSLSAYLAMNFTGSSTYTSFSGVIKEMKIAVPLIAISAVIGLVLLLINSI--
>M36
--GFVDTPAGRLPQVSSALVWQDRWGSIKARWGMGRMDYKVDPGLYALGKPDNNSFVFVSANYKMSFDRLRQALKGRSGWILVLDTKGINVWCAAGKGTFGTDELVRRIESSGLKNILSHRKLILPQLGAPGVAAHKVKQASGFNVQYGPIRAEDLPAYLNAGFKATAQMRIMTFPLKERAVLIPIELVEAMKPFLIIAAVLFILSGIGGPVGFWANAGSFGLFAVCALLCAIIGGTVLNPLLLPYLPGRAFSIKGFSIGIIIALILLYLQAWPGIAETLAWLLIIPAVSGYLAMNFTGCSTYTSLSGVKKEMRWALPLEIACGAVGLVMWIGAL---
>M37
----TMSREIKITPTSSQLTTQDIRGTWKARWGIKRMNYKVEPGLYRLGSPDPNAPVLVTANYKMTFDALRKELSDLDAWILVLDTKGVNVWCAAGKGTFGTTELLNRLAMVDLEKIVSHKTLILPQLGAPGVCAHEVQKHSGFKIIYGPVRAKDIKSFINSGMKATDEMRTVKFSAYDRLVLTPIELVGTIKISLMIFGVLFLLNLIGLGPFG--------IVDFYAYVGAVIIGSVLTPVLLPWIPGRAFAWKGWLLGFIWVIIVNFLWPEYGLLKALGYLLLLPPVSAYLAMNFTGSSTFTSFSGVLKEMKIALPGLIVSIVLGVILMIINTI--
>M38
---SVASPAGTIPQVYAELTTADSWGTVKVRWGIGRMNYKVDAGLYALGRPDDKSSVLVTANYKLSFDTLRSALKGRNVWFLVLDTDGVNVWCAAGKGTFSTDELVRRIESSGLAKVVSHRRLIVPQLGAPGVAAHEVKRLSGFKVTYGPVRSQDLPAFIDAGFKATPEMREKTFSTWERLVLVPVELVPALKAAIIVIPVFAFLAGLGGSNGYWNNLMDHGLFAAAALLSGVLAGTVLTPILLPWLPGRAFSMKGIILGLLVALVLVFAWDSHSLPENLAWLLIVPALVSYFAMNFTGASTYTSLSGVRKEMRWAVPVQIAAAASGLLLWPWSLFI-
>M39
---QISTRELKVIQTSAELTFSDRLGTWKARWGINRMHYNVEPGLYSVGKPDSNSPVLVSANYKMSFDSLRKELDGVDAWIIVLDTKGINVWCAAGKGTFGTQELVNRIAIVQLEKFVSHRTVIVPQLGAPGISAHEVTKFSGFKVVYGPVKAKDLKEFFKLGMKATAEMRTVKFSAYDRLVLTPVELVGTFKVSLMIFGVLFLLNLLGIGPFG--------IVDFYAYIGAIIVGGVLTPVLLPWVPGRAFAWKGWLLGFIWAVFVNLLVPQYSILRALGYIFILPSVSAYLAMNFTGASTFTSFSGVLKEMKIAVPAIMISIILGVVLISVNSFI-
>M40
----ISSRELKIIETSTELTFQDIMGSWKARWGINRMNYKVEPGLYSVGNPNSDSPVLVSANYKMSFDRLRKELKGIKAWILVLDTKGINVWCAAGKGTFGTQELVNRIAMVQLDKVVSHRTVILPQLGAPGISAHEVSKFSGYKVTYGPVQAKDLREFINSGMKATEEMRTVKSSAYERLVLTPVELVGTYKMSLMIFGILFLLNLLGFGPFG--------FVDFYAYMGALFVGCVLTPVLLPWIPGKAFTWKGWLVGFIWAVLVNVLVPQYSLLRALGYLLILPSVSAFYAMNFTGCSTFTSFSGVLKEMRIAVPAIAISIALGIVLILVSS---
>M41
--GTIQTSVGEVPQVSSSLVWADRLGTFKARWGVGRMHYTVQPGLYALGNPNEQSPVLVTANYKMSFDRLRETLPGLDAWILVLDTQGINVWCAAGKGTFGTAELVRRIESTGLAGVVSHREMILPQLAGPGVAAHQIKKLSGFKVIYGPIRATDLPAFLEAGLKATPEMRLKTFPTWERLVLIPVELVGALKTAAVIIPALLIISGLGPKGFW-PNVLSHGLFAALALLMAILAGAVLTPLLLPWLPGRAFSLKGIIVGLVAAAVLLAFRWGDLVLEVIGWVLLTLAASAYLAMNFTGASTYTSLSGVKKEMRWALPLQIGAGIAGLGLWLWSIFM-
>M42
--GSIKTPAGDVPQVAAQLNWTDHWGTIKARFGVGRMNYMVDPGLYTLGNPDNASPVLVTANYKMSFDFLRRELSGRNFWILVLDTKGINVWCAAGKGTFGTEELIKRIASSGLKEIVSHRRLILPQLGAPGVAAHTVKKFSGFKVCYGPIRAKDLTAYIDSGMKVTPEMRTMTFPLKDRAVLIPIELVAAAKPFLIIAPVLFILGGVGGHEGFWANAVNHGLFAVIALLSAVLGGAVLNPLLLPYLPGRAFSVKGFSIGVIIALVLLYIWGVNGRTASLAWLLIIPAVAGFLSMNFTGCSTYTSLSGVKREMRWALPAQIAASVAGFVIWITSRLI-
>M43
-TGEIHTPKGGVPVVSTNLCFKDMLGAWKVRWGIGRMNYKISPGLYAVGQPDHASPVLVSANYKLTFDVLRKELSGLDCWILILDTKGINVWCAAGKGTFGTDELADRISKTGLSGIVSHRKLVLPQLGAPGVSAHEVTKRTGFSVVYGPVRAKDIKAFLKSGFTATEEMRTVKFTAWDRLVLTPVELAAAAKFSLAVFGVLYLVNLFAARPF--------GLADFIAYTGAVVTGTVITPLLLPVIPGRAFAWKGWLLGLLWTLGFILLAAPGFLLSAIGYLLVLPSLSAYLAMNFTGSSTYTSFSGVIKEMKTAVPLIAVSSVTGIVLLLIKSL--
>M44
-TGEIRTPIGRVPVVSTNLSFKDLLGAWKARWDIGRMKYRINPGLYAVGKPDHKSPVFVSANYKLTFDMLRKELSGLDCWILILDTKGINVWCAAGKGTFGTDELVNRISKTGLSGIVSHRQLVLPQLGAPGVSAHEVAKKSGFSVIYGPVRTKDIKAFIDSGFKATEEMRTVKFTMRDRLVLTPVELVTAVKFSLAVFGVMFLINLFAARPF--------GINDFIAYGGAVITGTVITPLLLPVVPGRAFAWKGWLLGMLWTLGFIWFSGPGLLLSAIGYLLALPSLSAYLAMNFTGSSTYTSLSGVVKEMKIAVPLITVSAAAGIILLLINSI--
>M45
---ETYTPGGRVPVVSTRLSLKDKLGAWKVRWGIGRMNYRINPGLYAVGKPDQTSPVLVSANYKLTFDTLRKELSGLNCWILILDTKGINVWCAAGKGTFGTVELVNRILKTGLSEIVSHRKLVLPQLGAPGVSAHEVIKQTGFAVIYGPVRAKDIKAFLDAGFKATEEMRTVEFTMWDRLVLTPMELVAAAKSSLMVFGILFLINLFAARPF--------GIADFIAYVGAVVMGTVITPLLLPVIPGRAFAWKGWLLGLLWTLLIYEGWFVPGSLLPIGYLLVLPSLSAYLAMNFTGSSTYTSYSGVIKEMKIAVPLMVVSSAVGVILLLINSI--
>M46
-----------AVEVSTSLSFQDVLGSWKARWGINRMNYKVDPGLYYVGRPDAESPVFVTANYKMSFDLLRKELADISAWILVLDTKGINVWCAAGKGTFGTAELIRRIEKTGLSEVVEHRTLILPQLGAVGVSAHEVLKKSGFKVVYGPVRAKDIPKFLENGMKADKEMRTVRFNFADRAVLTPVEIVSAVKPSLIIFGIMFLLNQAGLTNFT--------GTDLYSYFGAVLVGCMLTPMLLPWIPGRAFSLKGWLLGLIWAAIVIAINSSYDILKDIAYLMILPPVSAYYAMNFTGSSTYTSFSGVIKEMKIAIPLIAASIGLGIVLLIVGNLM-
>M47
--GSIPTAAGNLPRVSSALSWQDHWGAIKARWGVGRMDYAIDPGLYALGNPDNNSPVLVTANYKMSFDRLREALPGRDAWILVLDTKGINVWCAAGKGTFGTDELIKKIESSRLKDIVSHKKLIIPQLGAPGVAAHKVKQVSGFKIYYGPIRAKDVAAYLDAGLKATAEMRIMIFPLKERIVLIPIELVETIKPFLIIAPILFLLSGIGGPAGFWANAFNYGLFAVVAFLAAILGGAVINPILLPYLPGRAFSIKGFLIGIVIAIILLYLRDINGRIEALAWLLIIPAISAYLAMNFTGASTYTSLSGVKKEMRWALPSEIAFAICGLLIWITSRLI-
>M48
--GVVSTVVGDVPRVSTTLRFADRLGAWKARWGIARMRYRVEPGLYAVGNPTPDSPVFVSANYKMSFDRLRSNLGGMDAWILVLDTKGINVWCAAGKGTFGTQEIVRRIEAVRLSEVVSHRTLIVPQRGGPGVSAHDVRRLSGFRVVYGPLRAEDLPAFLDAGMKATREMRSILFPLRDRAALIPVELVMWAKYVVPVAACFLLLAGLGTSGYSFSRVLASGIQSAALFLGAYLAGVILPPILLPWLPGRAFSAKGMWVGLAFAVALGVFVWRQNLPTAAAWFLMIPAVTSFMAMNFTGASTYTSLSGVRREMRVAVPIQAITAVVGLGLWLAGRFV-
>M49
---SIPTTAGKVPQVAAHLQLPDNWGTVKARWGVGRMDYLVDPGLYALGNPGNNSPVLVTANYKMSFDYLRRELPGREVWILVLDTKGINVWCAAGKGTFGTEELIRRIESSGLKEIVSHRKLILPQLGAPGVAAHTVKKISGFKIYYGPIRAKDLPAYLDSAMKKTPAMRIMTFPLKERAVLIPIEFVAAAKPFLIIAPILFILSGIGGPAGFWANTISYGLFAVIAFFSAILGGAVLNPLLLPYLPGRAFSVKGFSIGIIIALLLLYIWGVSGRIESLAWLLIIPAVAGYLAMNFTGCSTYTSLSGVKREMRWALPVQITAGAGGLVIWLASRLI-
>M50
----QATPAGSVPRITTSLTAADRFGHWQMRWGLGRMRYRVAPGLYAVGTPHPDSPVLVTANYKLTFDVLRRELDGLDAWLLVLDTKGINVWCAAGKGTFGTGEIIRQVTESRLAEVVSHRTLVLPQLGAPGVAAHEVRKGCGFRVVYGPVRAADLPAFLAAGMQATAAMRRVTFSAAERLVLTPVEIVCMIKPVAWGALLLPLLGGLGPGVFSPAAAVARGGAAIAAGLAGVLAGTVLVPVLLPWLPGRMFAVKGAFAGLLVALAGVLLFPALGGLNCGALVLALPAVAAWCAMNFTGSTTYTSPSGVEREMRRTIPFQAAALLAGGICWVAAAFI-
>M51
--GSVETPVGRLPRVSSQLEWHDRWGAIKARWGVGRMDYSIDPGLYALGAPDRESPVLVSANYKMSFDELRSALAGRDFWILVLDTKGINVWCAAGKGTFGTEELVERIASSGLKEVVGHRSLILPQLGAPGVAAHRVKKLSGFSVRYGPIKAKDLPAYLDSGYKATEAMRRKSFTVGERAVLIPVELVGAVKPALIIAPALFLLAGIGPGGFW-ENAAVHGTFVVLAFLSAVVAGTVLNPLLLPYLPGRAFAAKGLWLGAAVAVAILALMAWEGRLSVAAWLMIIPAVTAYLAMNFTGCSTYTSPSGVNREMRWALPLEAGMGLSGLVIWIVSRAI-
>M52
-TGFVQTPIGLVPQVSSSLTWSDHLGTFKARWGIDRMHYMVEPGIYALGQPDHRSPVLVTANYKMSFDRLREALPGRNMWILVLDTKGINVWCAAGKGTFGTMELVSRIESSGLTQIVSHRELILPQLGGPGVAAHEVKRLSGFKVIYGPIKADDLPKFLDAGLKATPEMRFKTFTTRERIVLIPIELVGSLKAGLIFIAILFLITFFGRSGEGWTNALNQGLFSALAILIAILAGAVLTPTLLPWLPGRSFSIKGVSVGLLTAFLFVVFRWNDGIFEMTAWLLLIPALSAFLAMNFTGASTYTSLSGVKKEMRWAMPFQIGAGIIGFILWLGCIF--
>M53
----ISSRELKIIQTTAELTFNDRLGTWKARWGINRMNFKVDPGLYSLGKPDSNSPVLVSANYKMSFDSLRKELNGVNAWILVLDTKGINVWCAAGKGTFGTQELLDRMAIVQLEKVVTHRTVIVPQLGAPGISAHAVAKFSGFKVVYGPVRAKDLQEFIKSGLKATTEMRTVKFTVYDRLVLTPIELVGNFKVSLMIFGVLFLLNLLGLGPFG--------MVDFYAYIGAVIVGCVLTPVLLPWIPGRPFAWKGWLLGFVWAVIVNILVPQYSILRALGYVFILPPVSAFLAMNFTGSSTFTSFSGVLKEMRKAVPAIIISIVLGIILILVNSFI-
>M54
-AGWMSTSAGDVPKVSTSLRLLDHLGTWKARWGIGRMSYSIAPGLYAVGTPTDESPVLVTANYKMSFDCLRAESDGIDAWILVLDTKGINVWCAAGKGTFGTDEIVHRVAVTKLADVVSHRRLIVPQLGAPGVAAHEVKQRCGFRVVYGPVRAADLPEFLQAGLKATPQMRRVRFSIWDRLAVAPVELMLAGKSMLLIAACFLLLAGLGTDGFDWARVVSVGIGSAALFLAACVASIVLAPALLPWLPGRAFAAKGAWLGLAFTLGLAGYAWNQSWFAAAAWCLMMPAVASFLAMNYTGASTYTSLSGVRAEVRVAAPIQAICAIVGAVLWLVGRFV-
>M55
----ITSRELKIIPTSTQLTFNDVIGSWKARWGINRMNFIVEPGLYSVGNPSSNSSVLVSANYKMSFDKLRKELKAMDVWILVLDTKGINVWCAAGKGTFGTQELINRIAIVQLEKIVSHRTVILPQLGAPGIKAHEVSKFSGFKVIYGPVKAKDVKEFINSGMKATAEMRTVRFHAYDRLVLTPVDLVLSFKVSLMIFGVLFLLNLLGVGPFG--------FIDFYAYIGAVIVGCVLTPVLLPWIPGKAFAWKGWLLGIIWAVLVQVLAPQYSLLRALGYLLILPPVSAFYAMNFTGSSTFTSFSGVLKEMKIAVPMIAISIFSGIVLLLVNSFI-
>M56
---FIDTAVGKIPRINTSLVFQDFLGSWSARWGVNRMNYTVTPGLYAVGLPDQDSPVLVSANYKLSFDMLRKSLAGLNAWIMVIDTKGINVWCAAGKGTFGTDEIAERINLVRLPRIVSHRTIILPQLGAPGVAAHEVTRRTGFKVVYGPVRADELPSFIKTGMKASPDMRQVKFTLKDRLVLIPIELVASIKPLLLILAALLLLNVIKPGPLYISKVITGTLAGFLPYLGATIIGCIMVPILLPWIPGRAFALKGWLLGIIWAVFVNGFTTENNWRLILANLLILPAISAFLALNFTGSTTYTSLSGVKKEMQIALPAIIISSSLGVIFVLADKVM-
>M57
--GLLQTPVGPVPQISSSLEWADRLGSFKVRWGIGRMHYTVDPGLYALGKPDEQSPVLVTANFKMSFDKLREALSGRNVWILVLDTKGINVWCAAGKGTFGTTELISRIELSGLAQVVSHRELILPQLSGPGIAAHEVKKLSGFKVIYGPIRSRDLPDFLDNGHKANPEMRLKTFTTWERVVLIPMELVAALKVGLIIIAVLFLLSLLGRSGQGWTSGLNHGLFSMVAILTAILAGAVLTPLLLPWLPGHAFSLKGTSIGFLTALILLAFRWGNGFSEGLGWLLLIPAVSAFLAMNFTGASTYTSLSGVRKEMRWALPLEIGGAVIGIGLWIGSNF--
>M58
-------SACLINNVSTTLSKQDRLGGWKVRWGINRTSYIVEPGIYAVNNPDSSSVVLVSANYKLSFDVLRSQLAGLKAWILVLDTKGINVWCAAGKGTFGTEELINRIEVSGLTSVVNHRKLLLPQLGAVGVCAHEVRRRSGFSVIYGPVRASDIKAFIDAGMKATEEMRRVKFSFYDRLVLTPVEFINSLKYLLVAIVVFFLLSGLNQEGFSRELMFRNGLGSSIILFTAYLAGTIAGPLLLPWIPGRSFAFKGAILGLLVTAILWYVAWTGNWANTLSWLLLVLPICSYLVMNFTGSSTYTSLSGVKKEMRVAVPLQIISAFVGIVFWVIVRFI-
>M59
-SGWIDTKIGKIPKVSTQLNRSDKWGNFKVRAAINRMRYNVKPGIYAVGNPDTDSVVLVTANYKLSFDTLRKELSGLDTWILVLDTKGINVWCAAGKGTFGTEELVHRIETTGLKEIVKHRRLILPQLGAVGVAAHRVKQRSGFSVIYGPVRASDLPTFVESGIHATPEMRRVRFTIFDRLRVVPVEVVMGFRYLLLIGIVFFLLAGLSKSGYS--IHWTAGIYAFLNLLLAFLAGTVIGPLLLPWLPGRSFSLKGAGAGIIVFLAAYFSLTGSHLIQVLAWLLLIPALSSFLTMNFTGSSTYTSLSGVKKEMRISVPLQIAAAVIGSGLWITSRFI-
>M60
--GYVDTPAGKIPRVSTRLEFRDVLGSWKCRWSIGRMDYKVEPGLYCVGNPDEKSPVLVTANYKMTFDRLRKELEGLNAWILVLDTDGVNVWCAAGKGTFGTEELVHRIGDVQLGKVVSHRTVVAPQLGATGVAAHEVLKQSGFKVVFGPVRASDLKAFLSAGMKATEEMRAVKFPVFDRLVLTPMEVVAALKPVLIVLGILFILNAVGLGHY--------GRVDLLALVGAIAAGCVVTPVLLPWIPGRAFSFKGFLVGLIWAVVVNALAPKYGFLKATAYFLVLPALSSFLAMNFTGSSTYTSLSGVDKEMKIALPAMLISTAMGLVLLLVGDFI-
>M61
---LIPTQAGDVPQVAAQLRWTDHWGAIKARWGVGRMDYMIDPGLYALGNPDNASPVLVTANYKMSFDYLRREMSGRNVWILVLDTKGINVWCAAGKGTFGTEELIKRIASSGLKEIVSHRQLILPQLGASGVAAHTVKKISGFKVCYGPIRAKDLTAYLDSGMKVTSEMRIMTFPLKDRAVLIPIEFVAAAKPFLIIAPVLFIIGGIGPDGFW-ANAANYGLFAVIALLGAILGGAVFNPILLPYLPGRAFSIKGFSIGIIIAILLLYIWGITGRLDSLAWLLIIPAVAGYLAMNFTGCSTYTSLSGVKREMRWALPTQIAASVAGFVIWITSRLI-
>M62
--GVISTGAGTFPQVSSALRWHDHWATLKARWGIGRMNYAVDPGLYALGNPDNNSPVLVSANYKISFDKLRKALPGRSVWLLVLDTKGINVWCAAGKGTFGTQELINKIESSRLKEAVDHKKIILPQLGAPGIAAHEVRQRTGFKVYYGPIRAEDIPAYLDAGLKATTKMRLMTFPLKDRAVLIPVELVEIIKPFMFLASVLFLLGGIGGPGGFLENALSYGSFAVLALSGAVLAGAVINPLLLPYLPGRAFSIKGFFTGIIVALTLLYLRAWPARVEAFAWLLIIPAVAAYLAMNFTGCSTYTSLSGVKKEMRLALPVQISMAICGILIWLTSRLI-
>M63
---------PKIIPASSKLTVKDIFGSWKARWGINRMNYRVEPGLYSLGKPDKSSPVLVTANYKMSFDMLRKELTDLNCWIMVLDTKGINVWCAAGKGTFGTNEIVSRIAKVQLSKVVAHRNIILPQLGAPGVRAHEVFGQSGFRVNYGPVRAKDIKEYINSGMKATKEMRTVKFTVRDRLVLTPMELVGTFKILLMIFGALFILNLIGIGPFG--------LVDFYALTGTVIVGCVITPVLLPWIPGRAFAWKGWLLGLIWAVIVNMLATEYGLLRALGYLLILPPVSSFLAMNFTGSSTFTSFSGVIREMKIALPLIFISLVSGIILMIVNSFI-
>M64
----ITSREINIIHTSTELTIYDILGSWKTRWGINRMNFKVEPGLYSVGKPDSSSSVLVTANYKMTFDRLRKELKGLNTWILVLDTQGVNVWCAAGKGTFGTRELLDRIAIVQLEKVVSHKKLILPQLGAPGVSAHEVLKNSGFKVLYGPVRAEDIKEYIHSGMKATAEMRTVNFSAFDRLVLTPVELVGAFKISLYIFGILFLLNLIGLGPFG--------LVDFYGYIGAVIVGCVLTPVLLPYIPGRAFAWKGWLLGLIWAVLVNVLAPQYHLLRALGYLLILPSVSAFFAMNFTGCSTFTSFSGVLKEMKIALPAIIISIALGAVLILLNSFI-
>M65
--GSIQTSVGPVPRVSSSLVRADRLGSFKARWGIGRMHYTIEPGLYALGKPDEQSPVLVTANYKMSFDKLREALPGRNMWILVLDTKGINVWCASGKGTFGTNELVSQIKSSGLSQIVSHRELILPQLSGPGVAAHLVKKLSGFKVIYGPIRARDLPTFLDDGHKATPEMRLKTFTTWERMELIPMELVGALKVGLIVIPIFFLLAFLGNSEGVWTNALSRGFFSVLALLAAILAGAVLTPLLLPWLPGRAFSVKGLSLGVLFVVILMFFGWNDGRFEILAWLFLIPAASAYLAMNFTGASTYTSLSGVRKEMRWALPLQIGAGIAGIVLWLGSHFI-
>M66
-SGWLKTPAGQVPQVATSLTKNDIFGRWQMRWGLGRLRYSIAPGLYAIGTPDQDSPVLVTANYKMTFDIVRRDMHGHDAWLLILDTRGINVWCAAGKGTFGTDEIIRQVQRAQLDRLVTHRTLIVPQLGAPGVAAHKVSKGCGFKVVYGPVRSADLPQFLRDNQTATPAMRRVTFGLVDRLVLTPVELVNMRKQILWSLLALFILGGIGPEVFSFSAAWSRGGTAALTGLAGVITGAVLTPLLLPWLPGQAFAMKGAVAGFVLSLVTLIFGTAFSWYNALAILLTVTAIASWCAMHFTGSSTFTSPSGVEKEMRQAIPAQAATLLVGVICWLAGAF--
>M67
---SFSTPAGNLPKVSSILTRQDRWGTIKARLGAGRMNYAIDPGLYALGHPDDSSPVLVTANYKMSFDCLRRALAGRNAWILVLDTKGINVWCAAGKGTFGTEELIRRIETSGLENVVSHRKIILPQLGAPGVSAHQIKQVSGFKVHYGPVRADDLPAYLDAGLKATKEMRVMTFPLKERAVLIPIELVEVIKPFFIIFIVLLILPGLGPGSFK-SNLIHDGLFAAGALFCAVLGGTVLNPLLLPYLPGRAFSFKGFFVGLVIALGLLYLRLWADRTEVLAWLLIIPAISAYLAMNFTGASTYTSLSGVKKEMRFALPLEISAGVLGLAAWITSLM--
>M68
--GEIHTPKGSVPVVSTNLHFRDILGAWKVRWGIGRMNYKIRPGIYAIGKPDHTSPVLVSANYKLTFDVLRRELSDLDCWILILDTKGVNVWCAAGKGTFGTEELVERISKTGLAEIVSHRKLVLPQLGAPGVSAHEVARQTGFSVVYGPVRAKDIKNFIDSGFIATKEMRTVKFTLWDRLVLTPVELISAAKSSLAIFGIMFLLNLFAVKPFE--------LADFLAYTGAVITGTVLTPLLLPVIPGRAFTWKGWLLGVVWALGFNWCFTPEFLLSSIGYLLVLPALSAYWAMNFTGSSTYTSFSSVVKEMKIAVPLISVSLMIGIILLLINSM--
>M69
----IEIVVGEIPQASTKLTLGDKIGSWKARWGINRMNYKINPGLYCVGDADNTSPVLVTANYKMSFDRLRKELSGINAWILVLDTKGINVWCAAGKGTFGTDELVSKILMTNLSKIVSHKTLILPQLGAPGISAHEVQKRSGFKVVFGPVRASDLKDFLKAGMKATSEMRQVKFTLYDRLVLTPIELVGTLKVSLMIFGVLFILNLFNANFF--------GLVDFYGYIGALLIGCVLVPLLLPWIPGNAFAWKGWLMGMLWAIGINVINPEYGLVRALAYMLILPPISAFYAMNFTGASTYTSLSGVLKEMKTAVPAIIISTALGGILIILSSL--
>M70
--GEIHTSKGSVPVVSTNLRFRDVLGAWKVRWGIGRMDYKISPGLYALGKPDQTSPVLVSANYKLTFDALRKELKGMDCWVLILNTKGINVWCAAGKGTFGTDELVGRIWKTGLSEIVSHRKLVLPQLGAPGVSAHEVTKQTGFSVVYGPVRAKDIKAFLDSGCRATEEMRTVKFTMWDRLVLTPVELLAAAKFSLKVFGVLFLINLFAARPF--------GLADFIAYTGAVLTGTVITPLFLPLIPGRAFAWKGWLLGLLWTLGWIWYWFSGPFFLVIGYLLVLPSLSAFLAMNFTGSSTYTSFSGVIKEMKIAVPLIALSSVAGIVLLLINSL--
>M71
----ISSRELKIIPTSSELTFRDIWGTWKARWGIGRMAFIVEPGLYRIGTPDNNSPVLVSANYKMSFDSLRKELNGVNAWILVLDTKGINVWCAAGKGTFGTQELVNRMSIVQLEKVVSHRTVIVPQLGAPGISAHLVTKASGFKVVFGPVRAKDLKEFIKLGLKATTEMRTVKFNTYDRLVLTPVELVGTFKISLMIFGVLFLLNLLGIGPFG--------LVDLYAYLGAVVVGCVLTPVLLPWIPVRAFAWKGWILGFIWAVAVNVLVPEYSILRALGYLFILPPISAFLAMNFTGSSTFTSFSGVLKEMRRAVPAIIISITLGIVLILVNSFI-
>M72
--GFVDTPAGRLPQVSSVLSRQDHWGTIKARWGVGRMDYSVNAGIYALGTPDNNSPVFVSANYKMSFDRLRSSLKGRSGWLLVLDTKGINVWCAAGKGTFGTDELVRRIESSGLNNIVSHRKLILPQLGAPGVAAHKVKKYSGFSVQYGPVRAEDLPAYLDSGFKTTDQMRTITFPLKERAVLIPIELVEAMKAFLVIAAVMFVLGGIGGSSGFWTNASSSGLFAVCALFCAVIGGTVFNPLLLPYLPGRAFSIKGFSIGIVITLILLYLRDINGNIEALAWLLIIPAVSGYLAMNFTGASTYTSLSGVKKEMRWALPLEIALGAVGMVMWIGSIFI-
>M73
-TGWLTTPLGEVPQVATQLCRRDALGAWQMRWGMGRDRYAISPGLYAVGQPDRKSPVLVSANYKLSFDALRKELRKIDAWILVIDTKGINVWCAAGKGTFSTDEIVRRVREVGLDQLVSHRQLIVPQLAAPGVAAHSVSKQIGFKVVYGPVRANDLPAFLHAGQQATQEMRRVTFSTRERLILTPVELVMMNKVSGLVLLALFLLGGIGPSIYSLSAMWQHGLSASAVYLAGLLVGAVLTPILLPWIPGAALAWKGLVAGLATAALACLFAAQLDRFSGLALLLALSAVSSYCAMNFTGSTTYTSPSGVEKEMRLAIPLQALALLGAATTWLWGAF--
>M74
---DIKTFSGIVPQITPELIFKDTLGSWKVRLGINRMNYKINPGIYAIGVPDNDSPVLVTANYKLSFDALRKELSDINAWILVLDTKGINVWCAAGKGTFGTKELVSRISKTKLYEIVSHRRLILPQLGAPGISAHEVSKNTGFKVIYGPVRAKDIKTFIQSGRKVTDKMRKVRFNTYDRLVLTPIELVGTFKLSLMIFGSLFLLNLIAVTP--------FGVVDFYAYAGAIIIGCVLTPLLLPLIPGRSFAWKGWLLGFIWALSVNVLWPQDSWVRALGYLLILPSISSYYAMNFTGSSTYTSLSGVLKEMKIAVPGIFISIGIGIILILXNSFI-
>M75
-TGEIDTPKGYVPVVSTNLHFKDTLGAWKVRWGLGRMNYKISPGLYAVGKPDHTSPVLVSANFKLTFDALRKELSGLDCWILILDTKGINVWCAAGKGTFGTDELVGRISKTGLSGIVSHRKLVLPQLGAPGVSAYEVTRQTGFSVVYGPVRAKDIKAFLDSGFKATEEMRTVKFTMWDRLVLTPVELVSVARSSLVVFGVLFLLNLFATKPFG--------LADFIAYSGAVVTGTVITPLLLPLIPGRAFSWKGWLLGLLWTLGFTWFWFPGFLLLAIGYLLVLPSLSAYLAMNFTGSSTYTSFSGVIKEMKIAVPLMALSAAAGIVLLLINS---
>M76
------CCSTKFTTVSTNLNFKDILGAWKVRWGIGRMNYKVSPGLYAVGKPDDTSPVLVSANYKLTFDVLRKELADLDCWILILDTKGINVWCAAGKGTFGTDELVDRISKTGLSEIVSHRKLVLPQLGAPGVSAHEVTKRTGFSVVYGPVRAKDIKSFIDSGFKATEEMRTVKFTVWNRLVLTPVELVAAAKLSIKVFGIMFLLNLFAARPFG--------LEDFIAYAGAVITGTVLTPLLLPLIPGRAFSWKGWLLGLLWTLGFIWNTGPGYLLLAIGYLLVLPALSAYLAMNFTGSSTYTSLSGVIKEMKTAIPLIAVSALAGLVLLLVS----
>M77
--GNIETTAGKVQQVQTQLTIVDTVGAWKVRWGINRMNYKINPGIYAVGSPDDTSPVLVTANYKLTFDALRRELTGLKVWILVLDTEGVNVWCAAAKGTFGTKEIVTRISKTKLTRIVSHRTLILPQLGAPGISAHEVLKQTGFKVVYGPVNAKDIKGFIQNGMKATAEMRIVKFNTYDRLVLTPMELVPTIKITLMIFGILFLLNLMGLGPFG--------LIDFYAYIGALFIGCVLTPVLLPWIPGRAFAWKGWLLGLLWAVVVNILWTSYNIVEALGYLLILPSISGFFAMNFTGASTYTSISGVLKEMKIAVPAITISIGLGIIFMLISGFI-
>M78
--GEIITPKGSVPVVSTNLSFKDLLGAWKVRWGINRMNYRINPGLYAVGNPDHTSPVLVSANYKLTFDVLRKELSDLNCWILILDSKGINVWCAAGKSTFGTDELVSRILKTGLSGIVSHRQLVLPQLGATGVSAHEVTKETGFSVVYGPVRAKDIKAFLDSGFKATEEMRTVKFTILDRLVLTPVELVAAAKFSLVVFGVMFLINLFASRPF--------GIKDFIAYIGAVITGTVITPLLLPVIPGRAFAWKGWLLGLIWTLGFIWFSRPGLLLPAMGYLLALPSLSAYLAMNFTGSSTYTSLSGVLKEMKIAVPIIAVSAAAGIILLLINSI--
>M79
----STSREIKITHTSTELTMHDILGTWKARWGINRLNYKVEPGLYSIGKPDKSSPVFVSANYKMSFDSLRKELSGFDAYIMVIDTKGINVWCAAGKGTFGTTEIINRIATVQLDKVVSHRNLILPQLGAPGVVGHEVLKYSGFRVIYGPVRAKDIKNFMNAGMKATSDIRRVKFSAYDRLVLTPVELVNTIRPSLMIFGVLFLLNLIGIGPFG--------LVDFYGYLGTLIVGCVLTPLLLPWIPGRAFAWKGWLLGLIWAVGLNLLAPQYSLLKALGYLLILPSFSAYLAMNFTGSSTFTSFSGVLKEMKTAIPAIIISIFLGAILILVNSFI-
>M80
--DEIETDAGMAPRISTQMAFSDTLGAWKARWGINRMNYKINPGVYAVGTPDKSSPVLVTANYKLTFDALRKELSDFDAWILVLDTKGINVWCAAGKGTFGTRELVNRIGKARLHEIVAHRTLILPQLGAPGVSAYEVTKQTGFRVIYGTVRAKDIKEFINSGMKATDEMRTVKFNIIDRMVLTPMELVGTFKVSLIIFGILFLLNLFAINPFG--------ITDFYAYAGALAVGCVITPILLPWIPGSAFAWKGWLLGLVWGVSVLNGWPSLSLIRGLGYLLVLPSVSAFYAMNFTGSSTYTSLSGVLKEMKIAVPAIVISIGLGTILILANSFF-
>M81
----ITSRKINIMHTTTQLTIQDIIGSWRARWGINRMNFKVEPGLYSVGNPDSSSPVLVSANYKMSFDSLRKELTELDVWILVLDTKGINVWCAAGKGTFGTSELLNRIAVVQLEKVVSHRTLILPQLGAPGVRAHEVLKNSGFKVLYGPVEAKNIKEFIHSGMKATAQMRTVKSSAYDRLVLTPVELVGTFKISLMIFGVLFLLNLIGVGPFG--------LVDFYAYVGAVIVGCIVTPVLLPWIPGRAFAWKGWFVGFIWTVVVNILWPQYSLLRALGYLLILPSVSAFFAMNFTGCSTFTSFSGVLKEMKIAVPAIAISIVLGIILILINSFI-
>M82
------IRKIEIMQTSAELSAQDILGTWKARWGINRMNYKVEPGLYRIGEPDRNSPVLVSANYKMSFDMLRKELTGINAWILVLDTKGINVWCAAGKGTFGTRELSDRISIVQLEKVVSHRTVICPQLAAPGVSAHEVLKQSGFKVLYGPVKAKDLKTFIDAGMKATSEMRTVRFSTYDRLVLTPVDLVGTFKLSLMIFGILFLLNLVGIGPFG--------FVDFYAYSGAILMGCVLTPVLLPWIPGRAFAGKGWVVGFIWAILVNVLVPDYSLLRALGYLLILPSVAAYFAMNFTGSSTFTSFSGVLKEMRIAVPAMAISIVLGILLILVNSFI-
>M83
----VYTLNGNIPVVSTNLHFKDILGAWKVRWGIGRMNYKISPGLYAIGKPKHSSPVLVSANYKLTFDTLRKELSGIDCWLLILDTKGINVWCAAGKGTFGTDELVSRILKTGLSDVVTHRKLVLPQLGATGVSAHEVKKQTGFSVVYGPVRAKDLKTFLDTGFTATEEMRTVKFTIWDRLVLTPMELVTAAKSSLMVFGVIFILNLFVSRPF--------GLFDFIAYAGSVITGTVITPLLLPFIPGRAFAWKGWLLGLLWTLGFIWYSNTGFLLLAIGYLLVLPSVLAYLAMNFTGSSTYTSFSGVIKEMKIAVPLISISLVAGIVLLLINCFL-
>M84
--GPMSTPAGPVPQVSSSLTLQDRLGTYKVRWGIRRMNYTVNPGLYALGEPDKTSPVLVTANYKMSFDQLRKELSGQNLWILVLDTKGINVWCSAGKGTFGTMELVSRIESSGLAEVVSHRELILPQLAGPGVAAHLVKKLSGFKVVYGPIRSKDLPRFLDNGRKATPEMRIKTFTTWERIALIPMELVSAVKVGLVLMGILFFLAFVWKSGEGTATALNHGLFTALAFFSAIVMGAILTPLLLPWLPGRAFSLKGFSLGLITAFVLVAFRFNEVRLEGLAWVLLIPAVSAYLAMNFTGASTYTSLSGVKKEMRYALPGQIGAGVMGLILWIGSHFI-
>M85
--GTIPTKAGNVPQVQPVLTRRDRWGSVKARLGIDRMNYKVDPGLYALGNPDTSSPVLVTANYKMSFDRLRGGLPGLNAWILVLDTKGINVWCAAGKGTFGTEELIRRIAASGLQNIVSHRNLILPQLGAPGIAAHSVKKFSGFRVNYGPIRAEDLPAYLAAGMKATAAMRIMTFPLKDRAVLIPIEFVEAMKAFLIIAPVFLFLGGIAGSGSFGANAASHGLFAVTALLSAVIGGTVLNPLLLPYLPGRAFSVKGFFLGFVIAFFLLYLRGSSGWAEAAAWFLIIPAVSGYLAMNFTGCSTYTSLSGVKREMHWALPVQIAAGAAGIVVWFASRLI-
>M86
---SVTTAIGEVPQISSRLTWRDHWGTFKVRWDVGRMDYKVVPGLYALGKPDAESPVFVSANYKLSFDRLREAVPGRDVWILVLDTHGINVWCAAGKGTFGTDELVHRIEASRLAEVVLHRRLILPQLGASGVAAHLVKKRSGFKVIYGPIQARDLPAFLDDGMKATPEMRTKSFNVRERTVLVPVELVEALKKVVIIAPMLFLASALRPGEFW-PTGVADGLYSVVAFLVAVISGTVFAPVLLPWLPGRSFSVKGLLVGLLGALIWAALRWQTSAIEIVAWLLIIPSVAAFLAMNFTGASTYTSLSGVQKEMRVAVPLQIGVCAAGLILWFVA----
>M87
--GEIDTPVGLVPQVSTRLSTRDRWGGIKARWGVNRMDYKINPGLYAVGNPKADSHVLVTANYKLTFDMLRKELSGMNLWVLVLDTKGINVWCATGKGTFGTRELVSRLKRTRLNEIISHHTIILPQLGAPGVSAHQVHKQSGFRIVYGPVRAADISQFISSGMKATQEMRQVTFTAYDRLVLTPMELVQAIKPSIILFGILFILNLVGIGPFG--------LVDFYAYLGALVMGCVITPLMLPWIPGRAFSFKGWLTGLIWALAVNIVMPVYSTLRAIAYILVLPSVSAFYAMNFTGSSTYTSFSGVLKEMKTAVPAMAVTVTAGILLMIINSFV-
>M88
---RVSTPIGDVLQVSTILNIHDKLGAWKVRWGIHRMNYKIDPGLYCVGVADNKSPVFVTGNYKLTFDMLRKELSGINAWILVLDTKGINVWCAAGKGTFGTDELVKRISLAELSEVVSHKTLILPQLGASGVSAHEVQKRSGFRVIYGPVRASDIKEFINNGMKATSEMREVKFTTYDRLVLTPVELVGTFRLTMIIFGVLFILNLFAANPFG--------TVEFYGYLGALIVGCFFVPVLLPWIPGRAFAWKGWLLGIIWAVLVNTLNPEYGLVRALAYMLILPAVSAYYAMNFTGCSTYTSLSGVLKEMKIAIPAIIISIATGGILIILSTFV-
>M89
-TGEIRTPKGGVPVVSTNLRLKDMLGAWKVRWGIGRMNYRINPGLYAIGKPDHTSSVLVSANYKLTFDALRKELSGLNCWIMILDTKGINVWCAAGKGTFGTDELVSRISKTGLSGIVSHRELVLPQLGASGVCAHEVAKQTGFSVIYGPVRAKDIKAFLDSGFKATEEMRTVKFTMWDRLVLTPVELVTAAKSSLMVFGVLFLINLFAARPF--------GLADFIAYTGAVVTGTVITPLLLPVIPGRAFAWKGWLLGLLWMLGFIWLSGPGLLFIAIGYLLLLPPLSAYLAMNFTGSSTYTSFSGVIKEMKIAVPLLALSSLAGIVLVLIKRL--
>M90
------QNGRKIPRVPTELCFAERLGGWKVRWGIRRMKYAVEPGIYAVGNPDGDSVVLVSSNYKLSFDTLRKELGGLDAWIMVLDTEGINVWCAAGKGTFGTDEIVSRISLVELEKIVNHRKIILPQLGASGVAAHEVKKRCGFSVIYGPIRACDIITFIKAGMKATEQMRQVRFSLYDRLVLTPVEFVMDGKYMLFAMAILFILSGMSASGYSSDLAMSNGIRLAVNLFAAYFGGAVIGPLLLPWLPGRSFSFKGFSVGLVVTAVLYSLQLTGGRLETIAWIFLIPVVSSFLTMNFTGASTYTSLSGVKKEMRIAVPLQVVAVVLGMGMWIIGRFV-
>M91
---FVKHNSQEIPRVPTKLCFAERLGGWKVRWGVRRMKYAVEPGIYAVGNPDGDSVVLVSANYKLSFDTLRRELEGLDAWIMVLDTKGINVWCAAGKGTFGTDEIVRRIGLVELEKIVNHRKIIFPQLGACGVAAHEVKKRCGFSVIYGPIRACDIIAFIKAGMKATAEMRQVRFSLYDRLVLTPVEFVIGGKYLLLAMAVLFILSGMSASEYSSDLAMSEGIRSAVNLFAAYFGGAVIGPLLLPWLPGRSFSFKGFSVGLIVAAVLFSLRLTGGRLETIAWIFLIPVVSSFLTMNFTGASTYTSLSGVKKEMRIAVPLQAVAAMFGMGMWTVGRFV-
>M92
--GEIQTPAGTVPQISTKLAFSDTLGTWKARWGVNRMNYRINPGLYAVGAPDNTSPVLVTANYKLTFDVLRKELCGLSLWVLVLDTKGINVWCAAGKGTFGTEELVTRIAKTNLLQIIAHKTLILPQLGAPGVSAHEVSKHTGFRVVYGPVSAKDIKAFINLEMKANDEMRTVKFSTYDRLILTPMELVGTFKISLMIFGVLFLLNLVGIGPFG--------FTDFYAYAGALIIGCVITPVLLPLIPGRAFAWKGWLLGLPWAIAVLNGWPEATSMRAIGYLLILPSISAFCAMNFTGASTYTSLSGVLKEMKIAVPAIVISISMGIILIFVNSFI-
>M93
--GVIDTPAGIVPRVSSTLTWKDSRDQFKARWGVGRMNYSIEPGLYALNNPDAASPVLVTANYKMSFDKLRQALPGQNLWILVLDTKGINVWCAAGKGTFGTEELVSKIENCRLKETVNHRNIILPQLGAPGVAAHEAKKRTGFKVYYGPVRSRDLAAYLDNGFKADSKMRTVTFALRDRAVLIPIEIVEVIKPFFLLALIFLVLGGIGGSGSYLSNMLTYGLFAIMGLLAAIIAGAVLSPVLLPYLPGRAFSVKGFFIGIIAAIALLYVRGVNDRIEALSWLLIIPSIASYLAMNFTGASTYTSLSGVKKEMRFALPIQICAAIFGALLWLTSRLI-
>M94
--GFVDTPAGRLPQVSSALVWQDRWGSIKARWGVGRMDYSVNAGIYALGTPDDNSPVFVSANYKMSFDRLREALTGRCAWILVLDTQGINVWCAAGKGTFGTDELVRRIESSGLKNIVSHRKLILPQLGAPGVAAHKVKQISGFKVQYGPVRAEDLPAYLDAGFKATEEMRIKTFTLKERVVLIPIELVEAMKAFLVLAAVFFIISGFGGAGFW-VNAGSFGLFAILALLCAIIGGAVLNPLLLPYLPGRAFSVKGFSIGIVIALILLYLTAWSGRAEALAWFLIIPAMSGYLAMNFTGCSTYTSLSGVKREMRWALPLEIACGVLGIVMWIAAI---
>M95
----------KAIQVSTKLSVKDVMGSWKARWGINRMNYKVDPGLYFVGQPDPNSPVLVTANYKMSFDALRKELTDISAWILVLDTKGINVWCAAGKGTFGTEELIKRIETTGISEIVTHKTLILPQLGAVGVSAHEVQKRAGFKVVYGPVRAEDVPKFLKNGMKADKEMRTVQFTFADRAVLTPVEIVGAIKPSLMIFGIMFLLNLVGLSRFT--------STDVYSYLGAVLIGCVLVPMLLPWIPGRAFSLKGWLLGFLWAVGVVMINIDYGFLTSIAYVLILPSVSAYGAMDFTGCSTYTSFSGVIKEMKVSVPLIAASIGLGIILLLAGDL--
>M96
------IRKMEIMQTSAELTMNDILGTWKARWGINRMNYKVEPGLYSIGKPDSNSPVLVSANYKMSFDMLRKELKGIDAWILVLDTKGINVWCAAGKGTFGTRELQTRIAIVQLEKVVSHRTVILPQLAAPGISAHEVFKLSGFKVLYGPVKAKDIKEFINSGMKATAEMRTVRDSAYDRLVLTPVELVGTFKVSLMIFGILFLLNLLGFGPFG--------FIDFYAYMGAVLVGCVLTPVLLPWIPGRAFAWKGWLLGFLWAVLVNSLNGWNSILRALGYLLILPSVAAFYAMNFTGASTFTSFSGVQKEMRIAVPAIVISIFLGIVLILVNSLI-
>M97
-TDWLSTPTGEVPQVATRLGRQDTLGAWQMRWGSGRNRYTIAPGLYAVGQPDGDAPVMVSANYKLSFDALRKELSKIDAWILVIDTKGINVWCAAGKGTFGTDEIVRRVKSCQLEKIVSHRQLIVPQLGAPGVAAHAVARQSGFKVIYGPVRASDLPSFLLSGLQATAQMRRVTFKARERLILTPVELVMMNKVSGWAIICLFLLGGIGPSIYSLNDMWHRGLTASAVYLAGLLTGAVLTPILLPWIPGAALAWKGVVAGLAAAVLACGLFAGLDLPGSLALLLALPAVASYCAMNFTGSTTYTSPSGVEKEMRLAIPLQALALLGAATAWFWSAF--
>M98
--GSIQTPVGLVPRVLSSLTRRDHLGTFKARWGIGRMRYTVEPGLYALGQPDDRSPVLVTANYKMSFDRLRNALPGRNMWILVLDTKGINVWCAAGKGTFGTMELVNRIESSGLAQIISHRELILPQLGGPGVAAHEVKKLSGFKVIYGPIRATDLPKFLDSEFKATPEMRFKTFKTWERIVLIPIELVAALKAGLILIVILFLITFFGKWGEGWTNGLNQGLFSALAILTAILAGGILTPTLLPWLPGRAFSIKGVSVGLLTAFLFVVFRWNHGIFEMLAWLLLIPALSAFLAMNFTGASTYTSLSGVKKEMRWAVPFQIGAGIIGFILWIGSIFI-
>M99
-TGEIHTPKGKVPVVSTKLHFKDVLGAWKVRWGMGMMNYKISPGLYAVGKPDHTSPVLVSANYKLTFDVLRKELSGLDCWILILDTKGINVWCAAGKGTFGTDELVDRISKTGLSEIVSHRKLVLPQLGAPGVSAHKVTQGTGFSVIYGPVRAKDIKAFLDSNCNATKEMRTVKFTAWNRLVLTPVELVAAAKISLKVFGVLFLINLLAARPF--------GLPDFIAYMGAVLTGTVITPLLLPAIPGRAFAWKGWLLGLLWTLGFIWGWFAGFLLLAIGYLLVLPSLSAYLAMNFTGSSTYTSFSGVIKEMKIAVPLIALSTVAGIVLVLIES---
>M100
--GWQETAAGRVPRVRTGLDRSDVLARWQMRWGLGRDRYRVAPGLYAVGRPDVESPVLVSANYKLSFDALRRELTGLDAWLLAIDTRGINVWCAAGKGTFGTDEIVRRVRASGLEKVVSHRTLVVPQLGAPGVAAHEVQKGCGFRVVYGPVRARDLPAFLDAGMQATEKMRRVTFTVWERTVLTPVELTLLGRKLLWIALALLLLGGIGGEIFSPGAAWSRGGAAILTGLGGLLAGAVVTPILLPWLPGRPFALKGAVAGGALAIALFAFGGALGWLNGAALLLALTAVASYCAMNFTGSSTFTSPSGVEKEMRRALPLQIGALAVAAVCWLTAA---
>M101
----ITNREMKIIHTSTQLTTHDMLGSWKARWGIDRMNFKVEAGLYSVGKPDKSSPVLVTANYKMSFDSLRKELTELDAWILVLDTKGINVWCAAGKGTFGSKELINRMAIVQLEKVVSHRTLILPQLSAPGVSAHEVLKYSGFKVLYGPVEAKDVKAFIHSGMKATAQMRTVSFSVYDRLVLTPVELVSSFKVSLIIFGILFLLNLIGVGPFG--------LVDFYAYMGAVIIGCVLTPVLLPWIPGRAFAWKGWLVGLIWAVMVNMFAPEYGLLRALGYLMILPSASAFYAMNFTGSSTFTSFSGVLKEMRIGVPAISISIFLGIVLIVVNSFI-
>M102
---TVATPAGIVPQVTTTLTREDRVGSWKARWGIGRMDYRIPPGLYAIGTPDKNSPVLVSANYKMSFDRLRCELSGIQAWIMVLDTKGINVWCAAGKGTFGTEEIVKRIQTVKLDQVVKQRTLILPQLGAPGVAAHEVQKQTGFRVVYGPVRAADLPAFLQAGNKATSEMREVRFGFVDRLVLTPMEIVGAIKPTIALLALLFVVNLVRNFWAPFPTLVLATLIDVLPFLGAIITGAVIAPALLPYIPGRAFAWKGWLLGFVLTALFVLYAASVGWKTALFYLLVLPAISSYLAMNFTGASTYTSLSGVVREMKTAVPALIVSAGAGVVFLAIAV---
>M103
--GSIETRVGKVPRVCSAWDLRDYWGTFKARWGAGRMNYKVDPGLYALGNPDEASPVLVTANYKMSFDRLRMALPGLDAWILVLDTNGINVWCAAGKGTFGTLELLDRIESSGLSNVVSHRQVILPQLAAPGVAAHLVKKGSGFKVIYGPVRAEDLPAFLRNGFKATPAMREKAFPLRERIVLIPVELVGALKVSLVIMPILLLLSGLLGPRDFTANILSHGMLAAAAVLTAVFCGAVLTPVFLPWLPGRPFSLKGLPIGILGAVLLLLLTWEASLLEMLAWFLLVPTAAAYVAMNFTGASTYTSLSGVKKEIRWALPFQIGASVVGLSLWVYS----
>M104
----LDTPIGKIPIVLKSLNFEDRLGAWKARWNIGRMTYSIEPGLYAAGNPDENSPVLVSANYKLSFDSLRKELKDVNAWILVLDTKGINVWCAAGKGTFGTDELINRVHEAKLDKIVKHRQLIVPQLGAPGVAAHLVKEATGFKVVYGPIRSKDLSSFLNSGNKASDGMRVVRFNMIDRLKLIPVELVQGLKYTLFVAAILFVLSGLNPSGFDISKMIGSGMVAAICVLLALISGVILTPLLLPFIPGRAFALKGFVIVIPIIILLNYAFQNVHLLEKISWLLLMGSISSFFAMNFTGASTYTSLSGVKKEMRFAVPLQIIGSVLGLILWIVSRFI-
>M105
--GKIHTLKGSVPVISTDIHFKDMLGTWKVRWGINRMSYMINPGLYALGSPDNSSPVLVSANYKLTFDSLRKELSGLDCWILILDTKGVNVWCAAGKGTFGTDELINRIRKTGLSQIVSHRRLILPQLGAVGIRAHEVTRQTGFSVLYGPVRAKDIKSFITSGFEATKEMRTVKFTAWDRLVLTPMELVQAAKTSLFVFGILFLINLFAVRT--------FGLLDFIAYVGAVITGTIITPFLLPYIPGRAFAWKGWLMGLIWTSVYVLLLASDTLLLGIGYLFVLPSLSSFLAMNFTGSSTYTSFSGVMKEMKISLPFIISSSVIGVVLVLIKSFI-
>M106
--GAVDTPAGRVPKISSKLSVTDRWGAFKVRWGIDRMDYKVDPGLYALGDPDDTSSVLVTANYKLSFDRLRDALSGRNSWILVLDTKGINVWCAAGKGTFGTEELVRSIESSGLPQVASHRELILPQLAAPGVAAHQVKKLSSFAVIYGPIRSTDLPAFLDSDLKATPEMRRKTFTTWERAVLIPVELVGALKPGLLIMAIFFLVGGLGPGGFW-ANALSHGVFAVLCLVAALFTGAVLTPLLLPWLPGRAFSFKGMAMGLIVAVALLVFRSGQGMLEISGWFLLVPAVAAYLAMNFTGSSTYTSLSGVKKEMKWAVPLEISGAGVGLCLWLGSRFL-
>M107
--GWLDSPAGQVPKVATHLTPTDIVGRWQMRWGLGRTRYTIAPGLYAIGTPSGDSPVLVTANYKMTFDNVRCDLHGHDAWLLILDTKGVNVWCAAGKGTFGTDEIVRQVQKANLQQVVNHRTLIVPQLGAPGVAAHKVKKSCGFKVVYGPVRSSDLPQFLKNELIATPEMRRVKFTLVDRLVLTPVELVSMWRYILWSILALFILGGIGPQIFSFSAAWTRGITAVASGLLGLFTGAVITPILLPWLPGRAFALRGATAGLATGFIGVLFSTSLGWLNSLALLLAVSAVSSWCAMHFTGSSTFTSPSGVEKEMRQAIPAQAASLLVGGFCWIASV---
>M108
--GSIQTSAGLVPQVSSSLTRSDHLRAFKARWGIGRMNYTVEPGLYGLGQPDDRSPVLVTANYKMSFDRLREALPGRDTWILVLDTKGINVWCAAGKGTFGTMELVSRIESSGLTQIVSHRELILPQLAGPGVVAHEVKRLSGFKVIYGPIKADDLPKFLDAGLKATPEMRFKTFTTWERIVLIPIELVAALKAGLIFIAILFLIALIGRSGEGWTNALNQGLLSALAILTAILAGGILTPILLPWLPGRAFSIKGVSVGLLTAFLFVGFRWNDGIFEMLAWLLLIPALSAFLAMNFTGASTYTSLSGVKKEMRWAVPFQIGAGIIGFILWIGSIFI-
>M109
---SLRTPGGDVPKVSASLSWQDHWGTVKVRWGVRRMNYRIDPGLYALGEPDEKSPVVVTANYKMSFDRLREALPGRNVWLLVLDTDGINVWCAAGKGTFGTEELVHRIHSSGLNQVVTHRTVLLPQLGAPGIAAHQVKKFSGFQVIYGPIRATDLPAFLDSGLKATPEMRRKTFKLGERIALVPVELVSALKIATILIPLFFLLSGLRGSEDFWSSAWSHGSLSAEALLCAILAGAVLTPLLLPWLPGRAFSLKGLGPGLLVAAALAVLAIWTNRLELLAWLLLVPTIASYLAMNFTGASTYTSLSGVKIEMRWALPLQIAAAVVGLSLWLASQFM-
>M110
--GEIITPKGSVPVISTNLCFKDLLGAWKVRWDINRMNYRINPGLYAVGKPDHTSPVLVSANYKLTFDVLRKELSGLDCWILILDTKGINVWCAAGKGTFGTDELVNRISKTGLPEIVSHRKLVLPQLGATGVSAHEVARQTGFSVVYGPVRAKDIKAFLNSGFKATEEMRTVKFTTWNRLVLTPVELVTAAKFSLVVFGVMFLINLFAVRAF--------GIRDFIVYSGAVITGTVITPLILPVIPGRAFAWKGWLMGLLWTLGFTWFSATGFLLPAIGYLLALPSLSAYFAMNFTGSSTYTSLSGVLKEMKIAVPLIAVSAAAGIILLLINSI--
>M111
-------------GVSTSLSFQDILGFCKARWGINRMNYKVDPGLYYVGQPDANSPVLVTANYKMSFDSLRKELSGISAWILVLDTKGINVWCAAGKGTFGTAELIRRIEKTGLPEVVEHRTLILPQLGAVGVSAHEVLKKSGFKVVYGPVRAKDIPKFLENGMKADKEMRRVRFNFADRAVLTPVEAVSAVKPSLVIFGIMFLLNEVGLTKFT--------GTDLYSYIGAVLVGCVLTPMLLPWIPGRAFSLKGWLLGLIWAAGVIGIRNNYDIFMDISYLMILPAVSAYYAMNFTGSSTYTSLSGVLKEMKIAIPLIAASIGLGLVLLFAGNLM-
>M112
--GSVESTVGKIPPISSSLNFQDHWGTFKTRWGAGRMNYKVEPGLYALGRPDAQSPVLVTANYKLSFDSLRSALPGRDVWILVLDTKGVNVWCAAGKGTFGTAELVRRIESSGLDQVVEHRQLILPQLSAPGIAAHLVKRLAGFEVRYGPIRAKDLPEFLDSKGRASPAMRRKTFTLWERIVLIPVELVDALKTGVFVALALFLLGGLGGPAGFWSNALSYGLFAVIALAAAIFVGAVLTPILLPWLPGRAFSVKGLHPGLVMALVLLLIKGPNGRFEFLAWLLLIPAASAYLAMNFTGASTFTSLSGVKKEMRLALPCQIAAGAVGLGLWLWSGFL-
>M113
--DWLDTPAGQIPQVATRLTSTDIVGRWQMRWGLGRMRYTIASGLYAIGVPSSDSPVLVTANYKMTFDILRRDMHDHDAWLLVLDTKGINVWCAAGKGTFGTDEIIRQVQRSNLQQVVSHRTLILPQLGAPGVAAHKVRKACGFKVVYGPVRSSDLPQFLANEQTATAEMRRVTFPFSERLVLTPVELVSMWRQTLWSILALFILGGIGPHIFSFTAALNRGGAAILAGLTGLLAGAVLTPLLLPWLPGRLFALKGAITGMAIGLVGTLLSTSLNWLNSLALLMAVAAVSSWCAMNFTGSSTFTSPSGVEKEMRQAIPAQAAALLISGLCWITTA---
>M114
--GVIQTSLGIVPQITTQLIFKDTLGSWKVRLGVNRMNYKINPGLYAVGVPDKTSPVLVSANYKLSFDALRKELSDINAWILVLDTKGINVWCAAGKGTFGTKELVSRIEKTKLYDMVSHRKLILPQLGASGISAHEVSKNTGFKVTYGPVRAKDIKAFIHSGNKATDQMRKIRFNTYDRLVLTPIELVGTFKLSLMIFGSLFLLNLIAVKPFG--------LVDFYAYLGALIIGCVLMPVLLPLIPGRSFAWKGWFLGFLWAVSVLNGWPQDSWVRALGYLLILPSISSYYAMNFTGSSTYTSLSGVIKEMKIAVPGIFISIGIGIILILVNSFI-
>M115
-TGEIHTPQGSVPVASTTLNFKDTLGAWKVRWGVDRMNYKISPGLYAVGKPNHTSPVLVSANYKLTFDTLRKELSELNCWILILDTKGINVWCAAGKGTFGTDELVNRISTTGLSEIVSHRTLILPQLSAPGVSAHEVTRQTGFSVVYGPVRACDIKTFLDSGFMATEEMRTVKFTIWDRLVLTPVELVATAKMSLMVFGVLFLINLFAARPF--------GIMDFIVYAGAVVMGTVVTPVLLPFIPGRAFAWKGWLLGLCWTAGFIWFWFSGFLLLAIGYLLVLPSLSAFLAMNFTGSSTYTSFSGVIKEMKAAVPLIALSSVAGIVLVLIKSL--
>M116
---SLKTNIGIIPQVSSRLTLSDRWGCIKARWGVGRMNYSIDPGFYALNNPDANSRVLVTANYKMSFDRLREELPGRNLWLLVLDTKGINVWCAAGKGTFGTEELINKIENCRLKEIVNHRKIILPQLGAPGVAAHEVKKRTGFTVYYGPIRARDLPSYLENGYKADTKMRTMTFPLKDRAVLIPIELMETVKPFLILALIFLALGGIGGGNYW-ANLLHFGGFAVVALAAAVLAGAVLSPVLLPYLPGRAFSVKGFFIGMIAAVALLYVRAWPDRIEALAWLFIIPTIASFLAMNFTGASTYTSLSGVKKEMRFALPIQICTALGGTLLWLTSRLI-
>M117
------TPAGPVPRVTTTLSVADRLGHWQMRWGLGRMHYRVAPGLYAVGAPDAGSPVLVTANYKMSFDLLRRELAGMNSWLLVLDTQGINVWCAAGKGTFGTAEVLQRVIDCRLAEVVRHRTLVLPQLGAPGVAAHEVQKGCGFRVVYGPVRAADLRAFLAAGMQAAPAMRRVTFATGERLVLTPVEITSLLKPITWGIVLLLLLGGIGPGLFSPAAALTRGGAAIAAGLVGVLAGTVLVPALLPWLPGRMFAVKGAIVGLLVAGTLAIGGAHFGGLNSAALLLAVPALTAWCAMHFTGSTTFTSPSGVEKEMRRTIPFQAAALLAGGIFWMLAAF--
>M118
--GKIRTQAGIVPVVSTEICFKDRLGAWKVRWGIGRMNYRVSPGLYAVGTPDESSPVLVSANYKLTFDLLRKELTGLDCWILILDTKGVNVWCAAGKGTFGTAELINRIAKTGLSQIVSHRRLILPQLGAVGVSAHEVTRQTGFSVLYGPVRAKDIKTYVASGYVATEEMRTVKFTVRDRLVLTPVEMVQAIKISLSVFGVMYLINLFAARPFG--------LKDFIAYIGAVITGTVLTPLLLPLIPGRAFAFKGALTGLIWTAAYVFHLAPESLLLGIGYLLALPSISAYLAMNFTGSSTYTSFSGVTKEMKIALPIIISSLLIGVVLLLIYRL--
>M119
--GEVHTPRGGVPMVSTKLDFKDILGAWKVRWGIGRMDYKINPGLYAVGNPDDASPVLVSANYKLTFDALRKELSGLDCWILILDTKGINVWCAAGKGTFGTGELIIRVLRTKLSKMVSHRTLILPQLGAPGVRAHEVTKQTGFSVVYGPVRARDIKAFLASGFQATEEMRTVKFTLWDRLVLAPVELASAAKTSLMVLGLLFLVNLFAARPF--------GLADFIAYAGAVIAGTVLTPLLLPLIPGRAFAWKGWLLGALWTAGFAWLWASGSLLLATGYLLVLPSLSAYLAMNFTGSSTYTSFSGVIREMKTAVPLIVLSSAAGIVLVLIKSL--
>M120
--GWMDSPGGQTPQVATRLTSSDIIGRWQMRWGLGRTRYTIAPGLYAIGTPSGDSPVLVTANYKMTFDIVRRDMHGHDAWLLLLDTKGINVWCAAGKGTFCTDEIVRQVQKTNLQQVVNHRTLVVPQLGAPGVAAHKVKKESGFKVIYGPVRSKDLPQFLDREQKTTPDMRRVRFTLIDRLVLTPVELVSMWRYVLWSILALFILGGIGPQIFSFSAAWTRGIPAVASGLLGIFTGAVITPVLLPWLPGRAFALKGATVGIATGFIVLFFSASLGWLNSLALLLAVSAVSSWCAMHFTGSSTFTSPSGVEKEMRQAIPAQAAALLVGGLCWIASV---
>M122
---SAQTPTGDVPKISSDLSWPDHWGSIKARWGVGRMHYTVDPGLYALGEPNEQSPVLVTANYKMSFDRLREAFPNRHAWILVLDTNGINVWCAAGKGTFGTDELVRRIEFSQLNHVVSHRELILPQLAGPGVAAHKVKKRTGFKVLYGPIQATDLPVFLDAGMEATPKMRRKTFTMIERVVLIPVELVSALKWYLLILPAFFLLGGLAAPSGFWNGVWNDGLFAGLNILGALLAGAVLTPVLLPWLPGRAFSQKGLIMGLIITLFITLFNIRQNYMNILAWFFLTPALSAYLAMNFTGASTYTSLSGVRKEMRWAVPLEIVGGVAGLTLWVGSRFV-
>M123
--GEVRTPSGIIPQVATKLLFSDVCGSWKARWGFNRMNYKINPGLYAVGSPDSSSPVLVTANYKMSFDMLRKELTGLNAWILVLDTKGINVWCAAGKGTFGTKELVNRINKTRLQQIVTHRTLILPQLGAPGVSAYEVARHTGFKVVFGPVRAKDVKSFISAGMKATAKMRTVRFNIWDRLVLTPMEFIQSIKITLLIFGVLFILNVFSLGTFG--------IIDFMAYMGAVLIGCVVTPVLLPFIPGRAFAWKGWFLGLIWAVAVLGLCPLFGLLKALGFLLVLPSIAAFYSMNFTGASTYTSLSGVLKEMKVAVPAIIVTIIPGVVLILLDSFI-
>M124
----VTHKDHRIRQVPTELSRIERLGHWKVRWDLGRMKYMVDPGIYAVGNPDSDSPVFVSANYKMSFDCLRSQLGGISGWILVLDTKGINVWCAASKGTFGTDELVNRIKTVKLAEIVNHRTLIVPQLGATGVSAHEVKQRSGFRVLYGPVRAEDLPAFLNAGMKATDQMRRVNFTLWDRIVLIPVEIVMWSKYAIFVAACFFLLAGLNQKGYSISLAMNDGLVSAMLLLVSFLTAAIFGPILLPWLPGRAFSVKGIWIGLAATLGLWFYNF--ERFDTIAWLLIIPAVTSFMVMNFTGASTYTSLSGVRREMKVAVPLQLLCAVSGIGLWLAGRFV-
>M125
-TGEIQTPRGSVPVVSTKLGFTDVLGAWKVRWGIGRMSYRINPGLYAIGKPDHASPVLVSANYKLTFDALRKELSGLDCWVLILDTKGINVWCAAGKGTFGTDELVYRISRTGLSEVVSHRRLVLPQLGAPGVRAHEVTKQTGFSVIYGPVRAKDIKAFLASGCRATEEMRTVKFTAWNRLVLTPVEFVAAAKTSMAVFGVMFLLNLFAARPF--------GLADFIAYTGAVVTGTVIAPLLLPVIPGRAFAWKGWLLGLLWTLGFAWYWFAGPLPLAIGYLFALPSLSAYLAMNFTGSSTYTSLSGVIKETRTAVPLIALSSIVGIVLVLIAS---
>M126
----ILASHSNIPTASTELNFKDTLGTWKARWGIGRMNYKINPGLYSVGNPDHTSPVLVSANYKLTFDTLRKELSGLNCWILILDTKGINVWCAAGKGTFGTDELVNRVSKTGLSGMVSHRKLILPQLGAPGVSAHEVTRQTGFAVVYGPVRACDIKAFLESGLMATEEMRAVKFTMWDRLVLTPVELVPAAKASLMVLGVLFLINLFAARPF--------GLADFIVYAGAVVTGTVVTPALLPFIPGRAFAWKGWLLGLCWTAGFIWFWFPEFLLLAIGYLLVLPSLSAFLAMNFTGSSTYTSFSGVIKEMKAAVPLIAFSSVVGIVLVLTAT---
>M127
--GSISTPAGDLPKVSSELTRRDRWGTIKARLGAGRMSYAIDPGLYALGEPDKQSPVLVTANYKMSFDRLRQALPDRNAWILVLDTKGINVWCAAGKGTFGTQELIDRIEKSGLKNVVSHRKIILPQLGAPGVAAHQIKQFTGFKVHYGPVRSADLPAYLDAGLKATKEMRIMTFPLKERAVLIPIELIATVKPFILISLALMLLAGLLGRSEFQTGVFNNGLFAVTALFLAILGGAVFNPLLLPYLPGRAFSVKGLFIGVVIAVGLIYWRGMAGKMEALSWLMMIPAISAFLAMNFTGASTYTSLSGVKKEMRFALPLEIAAGILGLVVWITSLV--
>M128
--GWLDSPTGQIPQIATRLTAADIFGRWQMRWGLGRMRYAIAPGLYAIGTPSVDSPVLVTANYKMTFDVVRRDMADHDAWLLVLDTKGINVWCAAGKGTFSSDEIVHQVQKANLPQVVNHRTLIVPQLGAPGVAAHKVKKACGFKVVYGPVRSRDLPKFLQNEQIASPEMRRVEFTLIDRLVLTPVELVSMWRYVLWSILALFILGGIGPQIFSFSAAWTRGIAAVAAGLLGVLTGAVITPVLLPWLPGRAFSLRGAIAGLTTGCIVLFFATSLGWLNSLALLLAVSAVSSWCAMHFTGSSTFTSPSGVEKEMRQAIPAQAAVLLVGGLCWVAA----
>M129
-------NQPVIKQISSQLNTSDIIGAWKARWGINRMNYKVDPGLYSLGKPDSSSPVLVTANCKMTFDILRKELHGLDVWILVLDTKGVNVWCAAGKGTFGTVELLKRILITQLHNVVSHRTLILPQLGATGVSAHEVTKYSGFKVIYGPVRAKDIKEFISSGMKATEEMRTVKFSIVDRIVLTPMELVGTFKPSLMIFGVLFLLNLIGLGPFG--------FVDFYGYLGAVIVGCVVTPVLLPWIPGRAFAWKGWLLGLIWAVMVNVLWPGFDLLRALGYLLILPPVSGYLAMNFTGASTYTSFSGVLKEMKIAVPAFIISVSLGALLILINCFI-
>M130
--GWIEAGGKRIPQVATTLSRADTAGRWAMRWGLGRNHYRIAPGLYAVGRPDAEAPVLVTANYKMSFDALRRELTALDVWILVLDTKGINVWCAAGKGTFGTEELLRRVNESGVARIVTHRTLVLPQLGAPGIAAHEVRQGCGFKVVYGPVRARDIKAFLTAGHQATPTMRRVTFSTRERLVLTPVELTGLGKQILWATLILLLLGGIGRDVFSFAAAWTRGGVAILAGLAAVAAGAVLTPVLLPWLPGRAFALKGALTGAVVAAAAAILLPASGTLNLLALLLAVSAVASFCAMNFTGSTTFTSPSGVEKEMRRAIPLQAVALLAAGVMWVWAA---
>M131
-DGFVETRAGQVPRVLTRLGNSDMLGSLRARVGFQRDRYRIAPGLYCIGNPDQNAPVLVTANYKLSFDTLRKNLAGLDTWILVLDTRGINVWCAAGKKTFSTDELINRVRLSGLDKVVSHKKLILPQLGAPGVSAHQVKKACGFTVTWGPIRAEDIKTFINNKCKADPAMRKVSFTLWERFILIPVELTLIIKPSLWILAALFLLSGISPQIFSFSAAWTRGIAAASAYGMGVFTGAVLVPTLLPWLPGRSFYIKGMISGTAGAISILLANGMLFSLEALTLFLLTTAVSSYAAMNFTGATPFTSPSGVEKEMKRGLPLQAGALIIAAIAWLAGPFL-
>M133
-----ETLAGPIPQVPSSLTWRDHLGTLKVRCGMDRMNYTIEPGVYALGRPDERSPVLVTANYKLSFDKLRNELTGRNVWILVLDTKGVNVWCSAGKGTFGTTELVGRVESTGLANLVSHRELILPQLAGPGVAAHEVKKKSGFRVIYGPIRASDLPAFLDSGLKATPEMRLKTFTLWERMVLIPVELVSVLKVGLIIFPVMFLLAYLGKLGEGPTHALDHGLFSVLTLLTAIVAGAVLTPLLLPWLPGRAFSVKGLTLGLLADLILVTLVSRTGWIEMLAWLLLIPAMSTYLAMNFTGSSTYTSLSGVRREMRWALPAQIAAGSLGLILWIGSQFL-
>M134
--GSIQTPAGVCPQVSSTLVRADHWGTFKARWGVGRMHYTVDPGLYALGNPGEQSVVLVTANYKMSFDKLRRALPGRDAWILVLDTKGINVWCAAGKSTFGTEELISRIESSRLALVVSHRRLILPQLAGPGVAAHKVKRASGFKVVYGPIQARDLPAFLDSGLKATPEMRQKTFSIGERAVLIPVELVAALKYFAFILPALFLVGGLGGTSGFWANAFNYGFFAASAAFIALICGAVLTPIMLPWLPGRAFSVKGLSLGLIAALMLMAFRASSNRLELMAWFLLIPAVTAYLAMNFTGASTYTSLSGVKKEMRRAVPLQIAAGVVGLGLWIGSRYM-
>M135
--GAASTAIGAIPRVTTTLRFEDRLGAWKARWGIGRMHYRVEPALYAVGRPTPDSPVLVSANYKMSFDRLRSQLGGRDAWVLVLDTRGINVWCAAGKGTLGTDEIVRRAEAVRLAEVVSHRTLVLPQLGAPGVSAHEVRRRSGFRVVYGPVRAEDLPAFLDAGMKAAPQMRRVRFPLGDRVALIPVELILWSKYALLAAACFLLLGGLGPGGYSSARALAVGARCAALLLAAFLAGAVLAPSLLPWLPGRSFSAKGAWIGLVVALGVAGCKWAHSWLSAAAWLLIIPATASFLAMNFTGASTYTSLSGVRREVRVAAPIQMACAVAGVGLWLAGRF--
>M136
--GSVSTPAGAVPRVASRLERQDRWGTIKARWGVGRMDYAIGPGLYALGSPDRESPVLVSANYKMSFDRLRSSLPGRDAWLLVLDTKGINVWCAAGKGTFGTEELVRRIESSKLTEVVSHRSLILPQLGAPGVAAHTVKKLSGFGVRYGPVNAEDLPAYIDAGFKATGEMRLKIFPLTERAVLIPIELVETLKPTVMIAPALFLIGGIGGPAGFWANALHNGTFAVLAFLSAIVGGAVLNPLLLPYLPGRAFSTKGLWLGLIVAVVMLFLGRADGRLGSLAWLLIIPAITAYLAMNFTGASTYTSLSGVNKEMRWALPTQIVMAGGGLLIWIASRLI-
>M137
--GSIQTPVGEVPKVSSSLAWADRLGSCKARWGVGRMRYIIDPGLYAVGKPDGDSPVLVTANYKMSFDRLRETLSGRDLWILVLDTDGINVWCAAGKGTFGTNEVVKRIESSRLSSVISHRQLILPQLSGPGVAAHQVKKLSGFEVIYGPINATDLPAFLDNGLKASPEMRQKSFTTWERVVLIPIELVSAVKWAIILLAVLILFSGLGPEGFW-TNARNHGLFAALAIMAAILAGGVLTPLLLPWLPGRAFSIKGLSLGLIAAAVLLIFRWGEAALEIFAWLFLIPAFATYLAMNFTGASTYTSLSGVKKETRWALPTEIGAGVVGLGLWVGSYFI-
>M138
--GSIQTPVGRVPQVSSSLVWADRLGTFKARWGIGRMHYTIEPGLYALGEPDEKSPVLVTANYKMSFDKLREALPGRGVWILILDTQGINVWCASGKGTFGTKELVSRIELSGLSKIVSHRELILPQLSGPGVAAHMVKKFSGFKVTYGPIRSKDLPAFLDTGLKATSEMRLKTFTMWERMELIPMELMGALKPGIPVILIFFLLAFLGRSREGWINGLSHGLFSVIALLAAILAGAVLTPVLLPWLPGRAFSVKGLGLGTIFAAMGAACLWGAGGLEILAWVLLIPALSAYLAMNFTGASTYTSLSGVKKEMRWALPLEMGAGIVGIVLWLGSQFV-
>M139
---YVHTPVGEVPQVSTRLTFSDKWGSWKCRWSVGRMRYTVAPGLYCVGNPDARSPVLVTANYKMTFDRLRMKLSGLDAWIVVLNTYGINVWCAAGKGTFGTEELVNRLQAVRLSDIVSHRTIILPQLGATGVAAHEVQKQSGFRVVYGPIRACDIKEFLSAGMKATEEMRTVRFTAWDRLILTPVEFIAAVKPMAAVFGVLFILNAIGLGH--------YGLVDLYALLGAVFNGAVLTPVLLPLIPGRAFSFKGFLLGLLWAIGVNLIMPEYGWLKAVTYMLVLPSLSAYFSMNFTGSSTFTSLSGVDKEMRIALPLMIIAVAAGIILTLVNDFI-
>M140
--GTVSTAAGPIPRVSSLLTGSDRWGTFKARWGVKRMEYTVDPGIYALGEPGKSDPVLVTANYKMSFDRLRESLPGRNAWILVLDTNGINVWCAAGKGTFGTEELVRRIEFSQLNRVVSHRELILPQLSGPGVAAHKVKKRTGFKVLYGPIQATDLSTFLDAGMEATPKMRRKTFTMLERLVLIPVELVSALKWSLLILPAFFLLGGLGAPSGFWQGVLNDGLFAVLNLLGALLAGAILTPILLPWLPGRAFSQKGLIMGLITTLFITLFNIRQDYMNILAWFFLAPALSAYLAMNFTGASTYTSLSGVRKEMRWAVPLEIVGGVAGLTLWVGSRFV-
>M141
---SILTPSGSVPQILSTLTWRDHLGTFKARWGIGRMHYTVHPGLYAFGEPNETSPVLVTANYKMSFDKLRKELEGRNLWILVLDTKGINVWCSAGKGTFGTMELVSRIESSGLSKVVSHRELILPQLAGPGVAAHQVKKLSGFKVVYGPIRSKDLPTFLDNGREATPEMRLKTFTTLERMVLIPLELVSAMKIGLVLMGILFFLAFIWKSREGMTIALNHGLFSALAFFSAIVAGAILTPLLLPWLPGRAFSLKGFSLGFIVSLLLLVFRFNEGRFEVLAWILLIPALSAYLAMNFTGASTYTSLSGVKKEMRWALPFQFGAGVIGLILWVGSHFV-
>M142
---SFQTVVGPIPQVSSCLVWADRVGTYKARWDINRLHYAIEPGLYALGNPDDQSPVLVTANYKMSFDKLREALPGRNVWILVLDTKGINVWCAAGKGTFGTAELLSRIESNGLGQVVSHRQLILPQLSGPGVAAHEVKKLSGFKVVYGPIRAADLPRFLDEGLKATPEMRVKTFTARERIALIPVELVQALKAGLIVMAAIFVLALLGRTGDS----VTRGVFAVFAILAAIAAGAVLTPLFLPWLPGRPFSVKGLIPGFLAAAALLVFRWGAGRLETVAWFLLIPALSAYLAMNFTGATTFTSLSGVKKEMRWALPIEIGAGVVGIGFWVVSNFL-
>M143
--GSIQTQVGLVPQVSSLLTLDDHLGSFKARWGIGRMHYTVEPGLYALGQPDGRSPVLVTANYKMSFDRLREALPGRNMWILVLDTKGINVWCAAGKGTFGTMELVSRIESSGLTQIVSHRELILPQLAGPGVAAHEVKKLSGFKVIYGPIKADDLPKFLDAGSKATPEMRFKTFPILERVALIPMELVAALKAGLIIIALLFLVTLVGRVGEGWTNAIHHGLFSALAILIGILAGAVLTPALLPWLPGRAFSIKGFVMGLIAAAILIGLSTGGNGFEMAAWLFLIPALAAFLAMNFTGASTYTSLSGVKKEMRWAVPFQIGAGVIGFVLWIGSLFI-
>M144
--GRLKTSAGWIPQISTVLGRSDVLGSWKARWGIGRMNYKVTPGLYCVGVPDSKSPVLVSANYKMSFDRLRSELKDINAWILVLDTKGINVWCAAGKGTYGTEELVDRIGKTSLAQVVSHRTVIAAQLGAPGIAAHEVQKRTGFKVVYGPVRAEDLPQFLQSGMKATADMRKVKFTFKDRIVLTPMEFVGSIKPSLILLGVLFLLNLTGIKPFG--------LTDFYGYLGAVIIGGVITPVLLPWIPFRAFALKGWVLGILWALSVNLLWPQYSWVRALAYLLILPAVSAYGAMNFTGCSTYTSPSGVNREMKTAIPAMIVSLALGIVLILLDSV--
>M145
--GSIQTAVGSIPRVSSSLSWKDYLGTWRVRWGIGRMHYTIEPGLYALGQPDQKSPILVTANYKMTFDKLRKELPGRNFWILVLDTKGINVWCSAGKGTFGTNELVGRIGSSGLSQIVSHRELILPQLAGPGVAAHEVKRLSGFKVIYGPIRSKDLPTFLDNGHKATREMRIKNFSTLERMALIPMELVSAMKVGLVIMGILFFLAFIWESGEGVAVALNHGLFSALAFFVAIVVGAIFSPLLLPWLPGRAFSLKGLVLGLIAAFLLAAFRFSRGGVEMLAWILLIPAVSAYLAMNFTGASTYTSLSGVRKEMRWALPLQIGAGVTGLILWIGSHL--
>M146
--GSLQTPVGLVPQVSSALTWKDFWGSFKARWGIGRMHYLVEPGLYALGHPDHRSPVLVTANYKMSFDQLRGALSGRDAWILVLDTKGINVWCAAGKGTFGAKELVSRIESSGLTQIVSHRELILPQLAGPGVAAHEVKKLSGFKVIYGPVRAGDLPAFLDQGMKATPGMRIKTFTIWERIVLIPMELVAALKAGFILTLLLLLISFLVRRGE---GWSHQGFFSALAIFIAILSGAVLTPTFLPWLPGRAFSIKGMSVGMFVAFLFVVFRWNSGIFEILAWLLLIPALSSFLAMNFTGASTFTSLSGVKKEMRWALPFQIGGGMIGFILWIGSQWV-
>M147
--GLIQTSVGPVPQVSSSLVRADRLGTYKARWGIGRMHYTIEPGLYALGKPNGQSPVLVTANYKMSFDKLREALPGRDVWILVLETKGINVWCASGKGTFGTMELVGRIESSGLNQIVSHRELILPQLSGPGVAAHHVKKLSGFKVIYGPIRATDLATFLDSGLNATPEMRLKTFTTRERAELIPMELVGALKASLIIIPVFFLLSLLGRSGDGWTNALNHGFFLAVAILVAIVAGAVLTPLLLPWLPGRAFSVKGLSLGILFAILLLAFRWDGGRFETMAWLLLIPAISAYLAMNFTGASTYTSLSGVRKEMRWALPLEVGAGMVGVVLWIGSHFI-
>M148
--GFVDTPAGRLPQITSALVWHDRWGSIKARWGVGRMEYKVDPGLYALGSPDDKSLVFVSANYKISFDSLRNALEGRSAWILVLDTKGINVWCAAGKGTFGTEELIRRIESSGLKNVVSHRKLILPQLGAPGVAAHNVKKISGFNVQYGPIRAEDLSAYLEAGFKATVQMRTKTFNLKERAVLIPIELVEAMKAYLILTAAFFVISGSGPSEFW-TNAMNYGLFAVLALLCAIIGGAVLNPLLLPYLPGRAFSIKGFSIGIVIAPILLYLRDINGRIEALAWFLIIPSLSGYLAMNFTGCSTYTSLSGVKKEMRWALPLQIVMGVAGIVMWVSAI---
>M149
----ITSRELKTIQTTAELKFKDTLGTWKARWGIGRMSFNVEPGLYRLGKPDSDSQVLVSANYKMSFDSLRKELKGIDAWILVLDTKGINVWCAAGKGTFGTQELVNRISIVQLDKFVSHRTVIVPQLGAPGISAHEVKKFSGFKVIYGPVKAKDVKQFIRLGMQATTQMREVRSSFYDRLVLTPVELVGTFKISLMIFGVLFLLNLLGLGPFG--------VVDFYGYMGAVIVGCVITPVLLPWIPGRAFAWKGWLLGFFWAIVVNVLNPQHGILRALGYLFILPAISAYLAMNFTGSSTFTSFSGVLKEMKVAVPAIIISIVLGVLLILVNSFI-
>M150
--GSVETREGRVPQVSSSWTQADYLGTFKARWGIGRMHYMVDPGLYALGQPDEKSPVLVTANYKMSFDRLRKALPGRNAWILVLDTKGINVWCAAGKGTFGTDELVARIGSSGLERIVSHREVILPQLSAPGVAAHQVRKLSSFKALFGPIRAEDLPAYLDNGMKATAEMRSKSFTAWERFVLIPVELVDALKAAVMIAPVLLILSGLLPAGFW-PNVLNQGLFAVQALLTAILAGAVLTPLLLPWLPGRAFSVKSLTPGLVCALWLLLWRWGDGLLEMIGWGLVILSVSAYLGMNFTGASTYTSLSGVKKEMRWSLPLQIGSGVIGLVLWVVSML--
>M151
---LIPTPVGPVPQASSSLAWADRLGGFKARWGVGRMHYTIEPGLYALGRPDEQSPVLVTANYKMSFDKLREALPGRDAWILVLDTKGINVWCAAGKGTFGTAELVARMESSDLTRIVSHRELILPQLSGPGVAAHHVKRLSGFKVIYGPIRAKDLPTFLDAGNKATPEMRFKTFTTWERLALIPIELIQAFKAGLIIIPILFILALLGRWGEGWSSASNHGLFSALAILTAILSGAVLTPLLLPWLPGRSFSLKGLVPGFFAAAALFAFGWGDGRLEILACLFLIPAISAYLAMNFTGSSTYTSLSGVKKEMRWALPLEMGAGMIGLILWIGSNFI-
>M152
-TGEIQTPGGGVPVVSTELRFGDWLGAFKVRWGVGRMNYKINPGLYAVGNPDDTSPVLVSANYKLTFDMLRKELSGLNCWILILDTKGINVWCAAGKGTFGTAELVNRIRKTGLHDIVSHRKLVLPQLGATGVSAHEVAKQTGFAVIYGPVRAKDIKAFLESGCKATKEMRTVKFTAWDRLVLTPVELVSAAKLSLTVFGVMFLVNLFAARPF--------GLPDFIAYAGAVIIGTVITPLLLPVVPGRAFAWKGWLPGLLWTLGYIWFSAPGYLLLAVGYLLELPAVSAYLAMNFTGSSTYTSLSGVIKEMKTAVPLIAVSFTAGIVLVLINKI--
>M153
--GLITTAVGRIPQVSSQLLMQDHWGTVRARWGVGRMDYMVDPGLYALGNPDNNSPVLVTANYKMSFDYLRRELPGRDLWILVMDTKGINVWCAAGHGTFGTEELIQRIESSRLKDIVSHRKLILPQLGAPGVAAHTVKKISGFKVYYGPVRAKDLPAYLDSGWKTTPSMRIMTFPLIDRAVLIPIEGVYAVKPFLLIAPILFILGGIGPDGFW-TNAANYGLFAVLALLSAIVSGAVLNPLLLPYLPGRAFSTKGFSIGLVVALILLYLRDVAGRIEALAWLLIIPGITAYLAMNFTGASTYTSLSGVKKEMRWALPAEIAAVTAGLAIWITSRLI-
>M154
--GSIETAAGRAPVVSADLKWEDRWGTFKVRWGRGRMNYKVDPGLYALGRPDGNAPVLVTANYKMSFDRLRESLPGRDAWILALDTKGINVWCAAGKGTFGAEELARRVKASGLERVVAHRRLILPQLGAPGIAAHKVNKQCGFKPEYGPIKASDLPAFLDNRGKATPEMRRKTFTLGERVVLIPVELVAALKISVFILPALFLLGGFGGGLGFWANAARQGLFAVMAFVAALLAGTVLAPALLPWLPGRAFSVKGLGIGLVTALAYLAMSSWASRLEALAWLILIPAVSSFLAMNFTGASTYTSLSGVKKEMRAAVPLQIGAAATGLALWFVSLY--
>M155
--GSVQTPVGPIPQVSSSLAWADWSGTFKARWGIGRMHYTVEPGLYALGTPDDQSPVLVTANYKMSFDRLRKALPGRNSWILVIDTKGINVWCAAGKGTFGTAELVTRIESSGLTQIVSHRELILPQLGGAGIAAHQVKKLSGFNVVYGPIRAIDLPVFLDSDLKATSEMRLKTFTTWERVVLIPMELIGALKAGLILMVVLFCLAYLGK--PS-ENALSHGLFSVLAILTAILAGAVLTPLLLPWLPGRAFSLKGVSLGILSALVLFAFHWMTDRLEILAWFLLMPAMSAFLAMNFTGASTYTSLSGVRKEMRWALPLEMGGGIIGLIFWIGSQFI-
>M156
----LETAAGKIPQVSSSLGWADQWGAFKVRWGMGRMRYTVDPGLYALGNPGQSSPVLVTANYKLTFDRLRQALPKLDAWVLVLDTKGINVWCAAGKGTFGTGELVERIRLAGLERVVNHRELILPQLAGPGVSAHQVKKLSGFKVIYGPIRARDLPAFLDAGCKATPEMRQKTFTTWERAVLIPIELVAALKILAFVLPAFFLLGGLGSGGTFWDNVWTHGLFAAVALLLSLGVGAVLTPLLLPYLPGRAFALKGFFLSIWGVLFLLVVTTWTGILERLSWVLMVPAISAYLAMNFTGASTYTSLSGVKKEMRWAVPLEIGAGGIGLVLWLGTRL--
>M157
--GSIESKVGTVPRVPSTLEWVDRWGSIKARWGVGRMRYSVEPGLYALGNPDEHAPVLVTANYKMSFDRLREVLPNRDAWMLVLDTNGINVWCAAGKGTFGTEELVRRIESNSLAQIVAHRELILPQLSGPGVAAHQVRKRSGFKVIYGPIEARDLPEFLNAGLRATPAMRKKRFTMRERTVLVPVELVNTLKWAIIILPVFFIVAGLGGDRGFWAGAFSQGLYAVIALLSAVAAGVVLTPVLLPWLPGRAFSVKGAAVGIVAAIILAAFRAGDFRAEILAWFLLVPAITAYLAMDFTGASTYTSLSGVKKEMKWAVPLEIAGGAAGLFLWLGSLF--
>M158
--GSVSTPAGSVPRVSSQLEWRDHWGTVKARWGVGRMDYAVDPGLYALGNPDRESPVLVSANYKMSFDELRSALPGRDLWILALDTKGINVWCAAGKGTFGTEELVGRIESSGLNQVVSHRSLILPQLGAPGVAAHTVKKRSGFGVRFGPINARDLPAYMDAGFEATSEMRLKTFALRERAVLIPVELVETIKPSLIIAPVLFLLGGIGGPAGFWANALNDGSFAVLAFLSAIVGGAVIHPLLLPHLPGRAFSAKGLWLGAAVALAVLFLQGSAARFGALAWLLIIPAVTAYLAMNFTGCSTYTSLSGVKREMQWALPLEIGMGVSGFAIWIASRA--
>M159
--GSIATPAGPLPKVSSQLTPKDHWGTIKTRLGAGRMNYAIDPGLYALGDPDNQSPVLVTANYKLSFDYLRQELAGINAWILVLDTRGINVWCAAGKGTFGTQELIDRIETSGLKNVVSHRKIILPQLGAPGVAAHQIKQFTGFKVHYGPVRSVDLPAYLDAGLKATKEMRIITFPLKERVVLIPIELIATAKPFILISIALIILAGLLGPSGFQTGVFNNGLFAVSALFLAILGGTVLNPLLLPYLPGRAFSVKGLFVGVVIAVGLIYLRGMTGKMEALSWLLMIPAISAYLAMNFTGASTYTSLSGVKKEMRFALPLEIGAVILGLVTWITSFI--
>M160
--GSIQTTVGPVPQVLSSLVWADRFGAFKARWGIGRMHYTVEPGLYALGIPDKQSPVFVTANYKMSFDKLREALPGRNAWIVVLDTQGINVWCASGKGTFGTRELVGRIKSSGLEQIVSHRELILPQLSGPGVAAHLVKKLSGFKVIYGPILAADLPAFLDHGLRATPEMRRKTFTTWERMVLIPMELIEALKAGLIVILIFFLLAFLGNSGGVWTNSLQHGLLAAMAILAAILAGAVLSPLLLPWLPGRAFSLKGFSLGTLAVAMLLVFVWNGGRLEILAWVLLIPAASAYLAMNFTGASTYTSLSGVRKEMRWALPLQIGAGTVGMILWLGSNFI-
>M161
--GSLSTPAGLLPKVSSRLTRQDRWGTIKARFGVGRMNYAVHPGLYALGEPDENAPVLVTANYKMSFDFLRQALPGRNAWILVLDTKGINVWCAAGKGTFGTNELVYRIEASGLKKVVSHRKMVLPQLGAPGVAAHQVKKFSGFKVYYGPVRARDIPAYLDEGFVASKEMRIVTFPLAERAVLIPIELQGAAKPFVLLSLSLLMLAGILGPSGFQTNLLHDGVFAVVALFAAIFGGAVLAPLLLPWLPGRAFSVKGLSIGLVTALGLMMARGVAGRVEILAWLLIIPAIAAYLAMNFTGASTYTSLSGVKKEMRFALPLEITAGILGLMVWITSLI--
>M162
---FIDTPAGKIPRVFARLAFRDVWGSWKCRWSIGRMDYRVGPGLYCVGAPDEKSPVLVTANYKMTFDRLRKELEGLDAWILVLDTDGVNVWCAAGKGTFGTEELVHRIGDVELGKVVSHRSLIVPQLGATGVAAHEVLKRSGFRVVFGPVRASDLKAFLSAGMVATEAMRTVTFSVFDRLALTPMEVVATLKPLLIALGVLFVLNAVGLGHY--------GRIDLIALLGAILAGCVVTPILLPWIPGRAFSFKGFLLGLVWAVAMNALAPGYGWLKAIAYFLVIPAVSAFCAMNFTGSSTYTSLSGVDKEMRIVLPATLLSAAAGVVLLLVNDFI-
>M163
---SILTSAGNLPQVSSALSWQDHWGTIKARFGTFRMNYSVAPGLYALGNPADNSPVLVTANYKMSFDRLREALPKRNAWILVLDTKGINVWCAAGKGTFGTEELVRRIESSGLSNIVSHRKLILPQLGAPGVSAHKVAKLSGFKVQYGPIRAEDLPAYLDAGYKATAQMRIMTFPLKERAVLIPIELVETLKAFLIIAPVLLILSGIGPAGFW-TNTLNYGLFAVLAFLSAILGGTAINPLLLPYLPGRAFSVKGLSIGIVTFLILLYLRDINGRIETFSWLLIIPAISAYLAMNFTGASTYTSLSGVKKEMRWALPLQIVAGAVGLVTWIGALFI-
>M164
--GSIDTPAGTVPKVSSRLVRADYWGSVKARWGIGRMNFKVDPGLYALGQPDDHSPVFVTANYKMSFDRLRRSLAGRNGWILVLDTKGINVWCAAGKGTFGTAELVKRIISSGLKKIVGHRNIILPQLGAPGVSAHNVRKISGFNVQYGPVRAEDLPAYLDAGCFATPAMRRVTFPWKDRVVLIPMEFLAAMKPFLVIAILLFFVAGIGPAGFW-DNARNIGGFAVLALFCAIIGGSVLHPLLLPYLPGRAFSIKGFSIGVVVTLILLYLRNMNGRMEALAWFLLIPSVSGYLAMNFTGSSTYTSLSGVKKEMRRALPLEITCCVLGIMMWLGSLL--
>M165
--GSVSTPAGSVPRVSSELQWRDHWGAVKARWGVGRMDYSIDPGLYALGNPDRESPVLVSANYKMSFDALRSALPGRDLWIMALDTKGINVWCAAGKGTFGTEELAGRIESSGLKEVVSHRSLILPQLGAPGVAAHTVKKLSGFGVRYGPIMAADLPAYIDAGFKAASKMRLKTFPLRERAVLIPVELVETIKPTLIIAPVLFLLGGIGGPAGFWANVLHEGSFAVLAFLSAIVGGAVIHPLLLPYLPGRAFSAKGLALGAVVAVMMLSLQMWAGRLGILAWLLIIPAVTAYLAMNFTGASTYTSPSGVNKEMRWALPTEIGMGLSGLIIWVASRLI-
>M166
---SVETPVGNIPRVSSSLKWKDQVGAWKVRWGFGRMRYAIDPGLYALGNPDRSSPVLVTANYKLTFDRLRQALPGNDFWILVLDTKGINVWCAAGKGTFGTQELVERIRGSGLERVVDHRELILPQLSGPGVAAHLVKKLSGFKVIYGPILAKDLPAFMEAGKKATPEMRRKAFTTWERAVLIPIELVHVLKPLVILLPALFLLGGFAGGGSFWQNAMTHGTFAVAALLLALVMGAVLTPLLLPYLPGRAFALKGFFLSVLGVIFLLAVFNWAGILERLAWILLVPALTAYLAMNFTGASTYTSLSGVKKEMRWGLPLEIGGAALGLVLWLSSLF--
>M167
--GSIQTVRGPVPQVSSPLSRQDHLGTWKARWGIGRMHYTIEPGLYALGEPDEKSPVLVTANYKMTFDKLRKELPGRNFWILVLDTKGINVWCSAGKGTFGTMELVSRIESSGLLQIVSHRELILPQLAGPGVAAHEVKRLSGFKVIYGPIRSKDLLTFLDSGRNATPEMRLKTFTLMERMALIPLELVSAMKVGLILMGILFFLGFIWKSGQGTVTALNHGLFSALAFFIAIVMGAILSPLLLPWLPGRAFSLKGLVLGLIAAFLLVAFRFSEGGVEMLAWILLIPTVSAYLAMNFTGASTYTSLSGVKKEMRWALPVQIGAGVIGIILWIGSHFV-
>M168
--GSIATPQGNVPRVSSTLTRQDQWGTIKARLGAGRMSYAIDPGLYALGKPDEQSPVLVTANYKMSFDYLRQSLPSHNAWILVLDTRGINVWCAAGKGTFGTQELIDRIETSGLKNVVRHREIILPQLGAPGVAAHLVRQASGFRVHYGPVRAEDLPAYLDSGFRATADMRIMSFPLKDRVVLIPIELLAAARPYFFAALLFMILSGILGPSGFLKNILHDGMFVAGALLLAVAAGTVLLPLLLPYLPGRAFSVKGLFVGLVVAVGLIYMRGMNERVQALAWVLIIPAVSAYLGMNFTGCSTYTSLSGVKKEMRFALPMEITAGSLGIAAWMTSAFL-
>M169
--ESIETSEGRVPQVSSSWTQADYLGTFKARWGIGRMHYTVDPGLYALGRPDEKSPVLVTANYKMSFDRLRKALPGRNAWILVLDTKGINVWCAAGKGTFGTAELVARVGSSGLERVVSHREVILPQLSAPGVAAHQVRKLSGFKGVFGPIRAEDLPSFMDNGMKATTEMRSKTFTTWERFVLIPVELVDALKGAVIAAAAFLVLSGILGPSGLWDNALSYGAHAAQAILVAVFAGAILTPLFLPWLPGRAFSLKGLVPGLACAFLLILYQWHNKVLEMIAWLLLVPALSTYLSMNFTGASTYTSLSGVKKEMRYALPSQIAVGVLGLGLWIYS----
>M171
---SISAPAGSLPRVASTLQWRDRWGSFKARWGVGRMDYTIDPGLYALGNPDRQSPVLVSANYKMSFDRLRSALPGRDVWILVLDTKGINVWCAAGKGTFGTEELVRRIEATHLKEIVGHHDLILPQLGAPGVAAHTVKKRSGFAVHYGPIMAEDLPAYLDAGRKAEPGMRIMGFPLKERAVLIPVELVEALKPSLIIAPLLLLSGGIGPGGFW-QNVLQDGLFAALAFLSAVLAGTVLTPLLLPYLPGRAFSTKGLWLGAAVALVVLVPRGGTARLGSLAWLLIIPAVIAYLAMNFTGCSTYTSHSGVTREMRWALPLEALMGGAGLLVWIVSRLI-
>M172
---------------AVRLTRDDILGRWQMRWGLGRMRYRIAPGLYAVGNPDADSPVLVTANYKLTFDSLRRELAGIDAWILVLETFGINVWCAAGKGTFGTAEIIRRVQATKLDSVVRHRTLILPQLGAPGVAAHEVRRESGFKVVYGPVRAADLPTFLVAGMQATPEMRRVTFTTSERLVLTPVELTGMLKPIGWTALGLLILAAFGPQLFHPAAALARGITAIAAGLAGVLAGAVLTPALLPWLPGRAFALKGAVAGGGVALLLLLGWSRLDLWSAAALLLAVPAVSSWCAMSFTGSTTFTSPSGVEKEMRRAIPLQGVAAMLAGVLWIYGGFV-
>M173
--GWTESRIGKIPTVSTRLSKADKWGSLKVRLNIDRMNYKVQPGLYAVGKPDADSSVLVSANYKLSFDTLRKELSGIDAWVLVLDTKGINVWCAAGKGTFGTDELVKRIEISGLGQVVNHRKMIVPQLGAVGVAAHQVRKRSGFSVIYGPVRASDIPVFLESGMKTTPEMRRVRFSFTDRLKITPVEIVQGVRKLFFISAAFFLLSGLSSKGYS--LDWT-AGITVLNLVMAYLAGTLLGPMLLPWLPGRSFSLKGAFAGAIVFLVLFWAQTGSHPLQVVAWLLLIPALSSYLTMNFTGCSTYTSLSGVKKEMRFAVPMQITTAVIGLALWISSQFI-
>M174
--GSVQTPAGNMPKISSDLSWPDHWGSVKARWGVGRMNYTVDPGLYALGEPNERSPVLVTANYKMSFDRLREVLSNRQAWILVLDTKGINVWCAAGKGTFGTDELVRRVEFSQLNQVVSHRELILPQLAGPGVAAHKVKKNIGFKVIFGPIQAIDLPAFLDAGMKATPNMRRKTFTMPERVALIPVELVSALKWSLLILPAFFLLGGLGAPSGFWNGVLNEGLFAILNLLGALLAGAVLTPVLLPWLPGRAFSQKGLIMGLIITVFITFFNIRQDYMNILAWFFLTPALSAYLAMNFTGASTYTSLSGVRKEMRWAVPLEVVGGVAGLTLWVGSRFI-
>M175
-TGEVKTQSGNIPSVATELNWQDKLGTLKVRIGLQRMHYSIDPGLYAVGTPTAESPVFVSANYKLSFDYLRRELDGINGWIMVIDTKGINVWCAAGKGTFGTEEIIKRIESTRLAEVVNHRQLILPQLGAPGVAAHEVKKRSSFRVIYGPVRAHDIPEFLATGKKTSPEMRRVNFNLGDRTVLIPVELVQWSPFSLAAALVLFFLTGISRNGYAL-PGWT-GGREVLTVILAFITGSAITPIFLPWLPGRALSLKGMTLGLMFAIVLVLTAKTSGQLETAAWLLLMPAIAAFTAMNFTGSTTYTSLSGVKKEMRFAVPAQIIVAVLGLSLWITARF--
>M176
-------NGREIPRVPMELCFADRLGGWAVRWSIRRMKYTVEPGIYAVGNTDGDSVVLVSANYKLSFDTLHKELKGLDAWIIVLDTKGVNVWCAAGKGTFGTDEIVHRIGLVELEKIVNHRKIILPQLGASGVAAHEVKKRCGFSVIYGPVRACDIIEFLKAGMKATQQMRQVHFSLYDRLVLTPVEFVMGGKYMIFIMAVLFILSGISTSGYSSDLAMSNGIRSVVNLFAAYLSGAVIAPLLLPWLPGRSFSFKGFSVGFVVAVVLFALKLTGSRLETVAWIFLISVVSSFLAMNFTGASTYTSLSGVKKEMRVAVPLQIIAVILGMGMWIAGRFV-
>M177
--GKVATPAGDIPQVATKLSFADVLGSWKCRWSIGRMDYKVDPGLYAVGTPDDKSPVLVTANYKMTFDRLREQLGGLNLWILVLDTDGVNVWCAAGKGTFGTDELVYRISSTRLSAVVSHRTLILPQLGAVGVAAHEIAKQSGFRVVYGPVRAKDIPAFLANGMQATEEMRTVRFTLKDRVVLTPMELVGALKPVLIAFGVLFILNAVGFGHYA--------LADFLGIMGAIFVGAIITPTLLPWVPGRAFSLKGTLLGFVWAVGFLLLAPVFGWLKAAAYFVLLPGLSGFLTMNFTGSSTYTSLSGVDREMKFAVPAQVISAGVAVVLLLVS----
>M178
--GFVDTPVGRLPQVSSELVWPDRWGSIKARWGVGRMEYKVGPGLYALGLPDDKSLVFVSANYKMSFDLLRQALAGRSGWILVLDTQGINVWCAAGKGTFGTEELIKRIESSSLKKIISHRKLILPQLGAPGVAAHKVKQISGFSVQYGPVRAEDLPAYLDAGFKATAEMRTKTFTFKERAVLIPIELVEAMKAFLIIAAVFFIISGISGPLGFCTNATNYGLFAVSALLCAVIGGAVLNPLLLPYLPGRAFSIKGFSIGIVIALMLLCLRDINGKVEAMAWLLIIPAMAGYLAMNFTGCSTYTSLSGVKREMRWALPLEIACGAAGIVMWISALL--
>M179
---SVDTLAGKVPRVSTQLEFRDVWGSWKCRWSIGRMNYKIDPGLYCVGSPDAASPVLVTANYKMTFDRLRMELDGVNAWIMVLDTDGVNVWCAAGKGTFGTKELVHRIRTVQLDKIVSHRNVIVPQLGATGVAAHEVTKRAGFKVVFGPVRACDLKAFLSAGMVATEDMRTVKFTFFDRLVLTPMEVVAALKPMVIVFGILFTLNVIGLGHY--------GRVDFVALLGAIVAGSVVTPVLLPWIPGRAFSVKGGLIGLIWAITVNVWTPDYGWLKAVAYFLVIPALSAFYAMNFTGSSTYTSLSGVDKEMKIALPAMLLSTGVGVVMFLVNDFI-
>M180
--GTVSTVAGIVPRVTTVLHAGDVVGSWKARWGIGRMHYTITPGLYAVGTPDANSPVLVSANYKMSFDRLRRELTGIDAWILVLDTKGINVWCAAGKGTFGTEELVSRVNGFVLSDVVAHRLLILPQLGAPGIAAHEVQRQTGFKVVYGPVRAGDLPAFLKAGNKASPEMREVRFNFMDRLVLTPIELVGAIKPTLILVALLFLLMLISNPSASFLRLLDYTFVAFVPFLGAILAGAVAAPSLLPYIPGRAFAWKGWVAGLVWSIIFILSFSP-HWTEALFYLLVLPAVSGYLTMNFTGASTYTSLSGVVREMRTALRALVVSAGLGFVLLLG-----
>M181
--GSIETPVSTAPKVASVLTWHDKWGTVKARWGVGRMDYTVEPGLYALGNPDNESRVLVTANYKMTFDRLREALPGRNAWLLVLDTKGINVWCAAGKGTFGTEELVRRIKMSGLERVVAHRELILPQLSGPGVAAHLVKKFSGFKVKYGPIRASDLPAYLEAGLIATPEMRLKAFPLRERVALIPIELVAAFKAALLLMLVFFLLGGLGGPAGYMANLMNYGGFAVIAILTAIISGAVLTPVLLPLIPGRAFSLKGCTVGVVAAFVLLIMRNPDGRLEALSWLLLIPALAAYMAMNFTGASTYTSLSGVKKEMRIAIPLEIAAGIAGLGLWLTSRFI-
>M182
----------SVPAVSTDLNLKDLLGAWKARWGIGRMNYKISPGLYAVGKPDHISPVLVSANYKLTFDALRKELSGLNCWLLILDTKGVNVWCAAGKGTFGTDELVRRISITKLSKIVSHRKLVLPQLGAPGVSAHQVRGRTGFSVVYGPVRARDIKAFLESGFKATEEMRSVKFTMWNRLVLTPMELAATAKISLIIFGVLFLLNLFAARPF--------GLADFIAYAGAVLTGTVVTPVLLPFIPGRAFAGKGWQLGLLWAAWFVWFWFAEFLLLAIGYLLLLPALSAFLAMNFTGSSTYTSFSGVIKEMKTAVPLLALAAAAGIVLVLIGSL--
>M183
--STIATPAGLVPRVGTTLTNEDRVGAWKARWGVGRMDYQIPPGLYAVGTPDQDSPVLVSANYKMSFDRLRSELSGIKAWIMVLDTKGINVWCAAGKGTFGTEEIIKRIGVVRLDQVVKQRTLILPQLGAPGVAAHEVQKQTGFRVVYGPVRAADLPAFLSAGNKTTAGMRDVTFGFMDRLVLTPMELVGAIKPTIALLALLFMXNLIFNFWAPFPTLMLATLIDLLPFLGAIITGAVLVPALLPYIPGRAFAWKGWFLGLVLTVLFVLYAASVGWKAALFYLLVLPAISSYLAMNFTGASTYTSLSGVVREMKTAVPALIISASAGVVFLVIXAA--
>M184
----VLKAMGPVPKVSPDLRWQDLWGTFKARWGVGRMSYTVHPGLYATGDVDDTSPVLVTANYKMTFDALRKSLSGLAAWILVVDTKGINVWCSAGKGTFGTAEVVDRIEISGLAKVVSHRSIILPQLAAPGVAAHEVKRRSGFRVLYGPIRAQDIKQYLKDGCKATPDMRRKTFSAWERLVLIPVELVGTLKAAAIVLPVLFLLGGLGGPSSFWGNAVSYGLFAVLALVGAIVAGAVLTPLLLPWLPGRAFSIKGLTLGVLAAVFLLGAWWAPGPAETAAWLLLVSAVSTYLAMNFTGASTYTSLSGVKKEMRVAVPLQIVAAVAGIILWIGSR---
>M185
--GAVETAAGKIPRVSSSLKWEDHKGAWKVRWGIGRMAYTIDPGLYALGTPEQSSPVLVTANYKLTFDRLRQALPGENFWVLVLDTKGVNVWCAAGKGTFGTEELVQRIKLSGLERVVDHRDLILPQLGAPGVAAHLVRKRSGFKVIYGPILAKDLPAFLEAGKKATPEMRRKAFTAWERTVLIPIELVHVLKPLVILLPALFLLGALFGGGTFWQNAMTHGLFAVAALVLSLILGAVLTPLLLPYLPGRAFALKGFFLSILGVIFLLLVMNWADILERLGWVLLVPSLTAFLAMNFTGASTYTSLSGVKKEMRRALPLEIGGASLGLLLWVGALF--
>M186
---SISTEMGEVPRVSTKLGRADRWGTVRSRLAFRRMNYRVDPGIYAVGNPDQGSNVFVSANYKLSFDSLRQELNGLDAWIMVLDTKGINVWCAAGKGTFGTTEIVNRIETSGLNKIVSHRKLILPQLGAPGVAAHEVKRLSGFRVTYGPVRASDIPAFLEAGMVATRGMRQVTFSFYDRAKLVPTEVVTSLRYLIIAVAVFLLLAGMSRHGYSGNLVLSAGTRSSLNLLFAYLAGTVLGPLLLPWLPGRAFSLKGLVLGLVLFAILFFGLTGGGLIETMGWMMLIPMISSFIVMNFTGSSTYTSLSGVKREMRFAVPLQILAAVAGLALWITGRF--
>M187
--------AENVASVSTSLSFKDTLGAWKARWDIGRMNYKVEPGLYAVGNPDTDSPVLVSANYKLTFDTLRKNLSGLDCWLLILDTKGINVWCAAGKGTFGTDELVNRIEAVGLSKIVTHRKLVLPQLGAPSVSAHEVARRTGFSVAYGPVRASDIKAFISNGYKATKDMRTINFTFLDRLVLTPIELVAVAKKTLPIFGVLFLINLFSARS--------FGVFDVAAYAGAILMGSFFTPILLPFIPGRAFSWKGWLLGLFWTVFAMWLFSSDSWLISVGYMLLLPSVSAYLALNFTGCTTYTSPSGVLKEMKIALPLIAVSTVIGVSQVLIKTLM-
>M188
----------EAVEVSAELSFKDVAGSWKARWGINRMNYKVDPGLYYVGHPDANSPVLVTANYKMSFDSLRKELAGISAWILVLDTKGINVWCAAGKGTFGTAELINRIEKTCLSEVVAHRTVILPQLGAAGVSAHAVRKESGFQVVYGPVRAKDVPIFLKNGMKANREMRMVRFNLKDRAVLTPVEIVGAIKPSLILFGIMFLLNLTGI--FE------FTGTDVYSYIGAVVAGCVLTPILLPWIPGKAFSFKGWLLGLFWAAGVIKINADYGVLAGIAYLLILPSVSAYFAMNFTGCSTYTSYSGVIKEMKAAIPLIAVSVSLGIILLFMGNL--
>M189
--------GREIPQVPTKLVFADRLGGWKARCGIGRMKYVVKPGLYAVGNPTTKSPVLVSANYKMSFDRLRSRIGGIDSWIVVLDTKGINVWCAAGKGTFGTDEIVNRIERVRLKEVVTHRRLILPQLGAPGVSAHEVKKRSDFHVVYGPVRAQDLPAFLDTGMKATPKMRKVTFSFRDRVVLIPAELVLSAKYALLAAVLFLLLAGFGTGIYSLDRVVTHGIASAAMVLVIYITGTVLSPALLPWLPGRPFSVKGAWVGLILALGVVLYASYHSMFKLAGWIFIILPVTSFIAMNFTGSSTYTSLSGVRKEMHIAVPIQISTAVIGSGLWIAGLF--
>M190
-EEFVQTPAGPVPRVKTDLQWPDYAGTIRARLGINRNQYKIAPGLYCVGTPDSQAPILVTANYKLTFDHLRKALTSINAWIMVLDTRGINVWCAAGKNFFSTEEVVRRVNRSGVKKVVSHSRLILPQLAATGVAAHDVKKQSGFKVIYGPVRSKDLPNFLTNGFKSESSMRKVTFNTIDRVILTPVELCHLPKPSLWVLLAAFLISGIGPHVFSFSAAWLRGIMLTVAYAAGILAGAVATPALLPWIPGRSFALKGAIIGVLSAAGIIALFSDVQLLGALALILWTTAVSSYLAMNFTGSTPFTSPSGVEKEMRKAIPLQAAALLVAMVAWVASAFA-
>M191
-----------------PFSWRDHLGTWKARWGINRMNYIIDPGLYALGDPDEKSPVLVTANYKMSFDRLRKELPGRNLWILVLDTKGVNVWCSAGKGTFGTTELVGRIESSGLGQIISHRELILPQLSGPGVAAHQVKKLSGFKVIYGPIRAKDLPAFLDNGFKATAEMRLKTFTTWERIVLIPIELVEALKAGVIIILGLFLLSVLGRLGGGWANALSHGLFSALAILTAILAGAVLTPMLLPWLPGRAFSLKGLCLGLLAAVVLTASRWGDGRLEIIAWFLLIPALSAYLAMNFTGASTYTSLSGVRKEMRWALPLQISAAIVGLILWLGSQFV-
>M192
----ITIRELKVMQTSAELTFSDVLGSWKARWGINRMNYIVEPGLYRVGKPDSNSLVLVSANYKMSFDSLRKELNGLNAWILVLDTKGINVWCAAGKGTFGTQELLNRIAIVQLEKFVSHKTVIVPQLGAPGISAHLVAKFSGFKVVYGPVRAKDIKEFINTGMKATAEMRTVRFSAYDRLVLTPIELVGACKASLMIFGVLFLLNLLGLGPFG--------SVDFYAYMGAVIVGCVLTPVLLPWIPGKAFAWKGWLLGFIWVIVVYMLVPQNSIWRVLGYLLILPSVAAFLAMNFTGASTFTSFSGVLKEMKIALPLIIISIALGIILILLNNFF-
>M193
---FINSPGGPVPRVKTTLAGSDHWGTLVARLGLRRDQYKIAPGLYGVGNPDQDSPVLVTANYKLTFDSLRRELVAVDAWLLVLDTRGINVWCAAGKALFSTQEVINRVKQTGLNKVVSHHQLILPQLGATGVAAHHVRKACGFEVVWGPVRAEDIPDFIKADKRPDKSMRQVTFSIGERTVLIPVELAHLPKPTLWVILAVFFLSGIGPNLFSLSDAWYRGLMALTAYAGGILAGAVATPILLPWLPTRAFALKGALAGMAAGLVVVLLFKSSIWLEALALLLITVSMSSYLAMNFTGSTPFTSPSGVEKEMRRAIPLQAGAVLVALVAWISSEFV-
>M194
--GQIDTPAGAAPQVATTLTTADLLGTVRARLGVRRMDYTVEPRLYAVGEPTPESPVLVTANYKMSFDHLRRELAGRDAWILVLDTKGINVWCAAGKGTFGTGEIVERIKATGLREIVSHRALILPQLGAPGVAAHAVKSRSGFRVVYGPVRAADLPAFLDAGMKATPEMRRVRFRLADRMTLVPLELVLWPRPLLLGLVVLFLLGGLTPEGYSFDAALGHGTRAVLLCVAAFVAGTILAPALLPWLPGRAFSVKGAAAGLLPALACVAWGWASGWLDAAAWALALPAVASFFAMNFTGASTYTSLSGVQAEMRIAVPVQIAACVVGGGLWVVSRF--
>M195
--GSVQTRAGLIPQVSSSLVWADRWGTVKARWGVGRMHYTIEPGLYALGNPDEHAPVLVTANYKMSFDRLREALPGRQAWILVLDTEGINVWCAAGKGTFGTEELVRRVSSSGLEQIVSHRQLILPQLAGPGVAAHRVKKLSGFKVIYGPIRAKDLPLFMDSGLKANAAMREKDFPIGERVALIPIELVVALKWTLMILPAFFLLGGLGGPAGFWANALDYGLFAVFALLGGLVAGSVLTPLLLPWLPGRAFSLKGLVMGLITACLFTVFRTGQGRLEILGWFLMISSFSAFLAMNFTGASTYTSLSGVKKEMKLAVPLEIAGGVVGLCLWLGSRFI-
>M196
--GWRQTPVGKVASISTHMGLKDKLGGCRVRWGIRRMHYTVPAGLYAVGEPGSDSPVLVTANYKLSFDLLRRELSGRSLWLLVLETFGINVWCAAGKRTFGTSELVNRVHKVQLERVVSHRTIILPQLGAPGVAPHEVKKATGFRVRYGPVRAGDLPQYLDNGLKATEETRRIRFPLWDRLVLTPVELVTAWKASLVALLLIFLLSGLGRNGFSFAGALSRGFTPGLTYLGALLMGAVVTPVLLPWIPGRAFSLKGAQVGLLWALLLTLTLANWSGASLVGLFLIAPALTAYFAMNFTGCSTFTSLSGVQKEMRIAVPVIILSIVSGGAVLMVGRFL-
>M197
-----------SVQVSTELALKDIAGSWKARWGINRMKYTVDPGLYRVGRPDTNSPVLVTANYKMSFDALRKELTGISAWILVLDTKGINVWCAAGKGTFGTEELIGRIEKTGLSEVVENRTLILPQLGAVGVSAHEVQKRSGFRVVYGPVRAEDVPKFLENGMTADQEMRTVRFDLIDRTVLTPVEIASAVKPSLIIFGLMFLLNLVGLSRFT--------GTDVYSYIGAVLVGCVLVPMLLPWIPGRAFSFKGWLLGVFWAAGVILVNGDYGILTGIAYLLILPSISAYGAMNFTGCSTYTSFSGVMKEMKLSIPLIAASIGLGIVLLFAGNL--
>M198
---WTTASGQQIPKVATRLTATDIAGRWQMRWGFGRTRYSIAPGLYAIGTPSGDSPVLVTANYKMTFDILRRDMYGHDAWILVIDTKGINVWCAAGKGTFSTDEIVRQVERAKLQDLVNHRTLILPQLGAPGVAAHEVAKACGFKVLYGPVRSSDLPEFIDKGNKASPQMRRVTFGLVDRLVLTPVELVHMWKHILYSIVALFLVGGIGPEFFSLSAAWSRGGAAVAAGMMALLTGAVVTPLLLPWVPGRAFAKKGAITGLAIGLAASLIFDTLGWLNTVALIIATATISSWCAMHFTGSSTFTSPSGVEKEMRQAIPAQAAALLVGALCWLAGAF--
>M199
--GLIQTSVGPVPQVSSSLAWADRLGTFKTRWGMGRMHYTIEPGLYALGKPNGQSAVLITANYKMSFDKLRKALPGRDAWIMVVDTKGINVWCAAGKGTFGTMEVVGRIESSGLSKIVSHRELILPQLSGPGVAAHLVKKLSGFKVNYGPIRAKDLPAFLDTGLKATPEMRMKTFTTWERMELIPMELVGALKVGMIIIPILFLLALLGKSGQGWTSALSHGLFSILAMLTAILVGAVLTPLLLPWLPGRAFSIKGLSLGILSALILLAFRWGDGRLEIMAWLLLVPAVSVYLAMKFTGASTYTSLSGVKKEMRWALPLEIAAGIVGLGLWFGSYFI-
>M200
--GSIQTSVGPVPQVSSSLAWADRWGTIKARWGIGRMHYTIEPGLYALGEPNEQSPVLVTANYKISFDKLREPLPDRNVLILVLDTKGINVWCAAGKGTFGTTELVSRIESSGLTQIVSHRELILPQLSGPGVAAHEVKRLSGFKVIYGPIRAKDLPAFLDAGLKADPAMRIKTFTTWERMELIPMELVGALKAGVIVIPILFLLAFLGRSGEDWTNSLSHGLFSVLAMLTAILVGAVLTPLLLPWLPGRAFSIKGLSVGALFAVILAACYWGSNGLEILAWLLLIPAVSAYLAMNFTGASTYTSLSGVRKEMRWALPLEIAAGIAGLGLWFGSHFI-
>M201
---SLQTPTGDVPKISSNLNWSDHWGSIKARWGVGRMHFTVDPGLYALGEPNEQSPVLVTANYKMSFDRLRGTLSNRHVWILVLDTKGINVWCAAGKGTFGTDELVQRIEFSQLNRVVSHRELILPQLAGPGVAAYKVKKHSGFKVLFGPILADDLPAFLDTGMKATFEMRRKTFTLYERMVLIPVELVSALKWSLPILPAFFLLGGLGSPSGFWNGVLNDGLFAVLNLLGALLAGAVLTPILLPWLPGRAFSQKGLIMGLIITLFIALFNIRQNYLNTLAWFFLAPALSAYLAMNFTGASTYTSLSGVRKEMRWAVPFEIVGGVVGLILWVGSRF--
>M202
--NFIDTPCGPVPRVKTKLELSDHLGTLTARLGIKRNQYKIAPGLYCVGNPDQDSPVLVTANYKLTFDSLRQELTSLDAWLLVLDTRGVNVWCAAGKELFSTREVVNRIKQIGLSKVVGHNRLILPQLGATGVSAHQVKKASGFKVIWGPIRARDIQHFIASENRLDKSMRQVTFSIGERTVLIPVELSHLPKPTFWVLLAVFFLSGIGTNVFSLNDAWYRGLMALTAYAGGILAGAVAAPILLPWLPGRAFALKGALTGVIMGLVVVMLFKGLIWLESLSLLLMTVAISSYLAMNFTGSTPFTSPSGVEKEMRRAIPLQAGAVVIALVAWVSAGFV-
>M203
--GLIQTSVGPVPQVSSSLVWADRLGTFKARWGIGRMHYTIEPGLYALGKPDERSPVLVTANYKMSFDKLREALPGQDMWILVLETKGINVWCASGKGTFGTMELVGRIESSGLNKILSHRELILPQLSGPGVAAHQVKKLSGFKVIYGPIRATDLATFLDNGLKATPAMRLKTFTTWERAELVPMELVGALKGGMIVIPIFFLLALLGRSGEGWTNALSHGLFSILAILTAILSGAVLAPLLLPWLPGRAFSIKGFSLGILFAILLLAFRWDDSHFETMAWLLLIPAVSAYLAMNFTGASTYTSLSGVRKEMRWALPLEMGAGMVGVVFWIGSHFI-
>M204
---FKDTPCGPVPRVKTKLERSDHLGTLIARLGIKRDQYKIAPGLYCVGNPDQDSPVLVTANYKLTFDTLRRELTSLDAWLLVLDTRGINVWCAAGKELFSTREVVDRVKQTGLNKVVSHNQLILPQLAATGVSAHQVKKASGFKVIWGPVRAEDIQRFIGADYHTDGAMRKVTFSIWERTVLTPVELSHLPKPTFWVLLAAFLLSGIGTTVFSLHDAWYRGLMAFTAYVAGILAGAVAAPILLPWIPGRAFALKGAITGVVVGLLVVVVFKGLIWLETTALLLITVAISSYLAMNFTGSTPFTSPSGVEKEMRRALPLQAGAVAVAVVAWVTAGFV-
>M205
--GSVETPMGALPRVSSELVRADRWGSIKARWGVGRMEYKVDPGLYALGTPDAESPVFVSANYKMSFDLLRQSLAGRSGWILVLDTKGINVWCAAGKGTFGTAELVRRIESSGLKQIVRHRKLILPQLGAPGVAAHRVKQQSGFSVYYGPIRAADLPAYLDAGWKATTQMRVQTFSLKERAVLIPIEFIGTIKPLLILSAAFLVISGITGPAGFWTNIGSVGLFAVAALLGAVISGAVLHPLLLPYLPGRAFTIKGFTIGIVLALILLYLRAIDGRIEAAAWLFIIPAISGYLAMNFTGCSTYTSLSGVKKEMRWALPLEMTCVAVGVFMWLGAL---
>M206
-----SRGAKDVPAVATSLSLRDTLGAWKVRWGIGRMTYRVEPGLYAVGKPDGDSPVLVSANYKLTFDVLRKNLAGVDCWLLILDTKGVNVWCAAGKGTFGTHELVQRIEAVGLSGIVRHRELIVPQLGAPGVSAHEVTRRTGFSVTYGPVRASEIKTFIASGCKATKAMRTVQFTLRDRLVLTPVELVSAAQKSLPIFGVLFLLNLFAARPFG--------VADTTVYTGAVLAGSVLTPVLLPFIPGRAFSWKGWLLGLCWTASALSFSTSDNWLLAAGYLLLLPAVSAYLAMNFTGCSTYTSPSGVVKEMRIALPLIVGSAVVGGTLTLIKSLV-
>M207
--GSIETPVGAVPKVSSVLTWQDNWGTIKARWGVGRMEYTVEPGLYALGNPDNESQVLVTANYKMSFDRLREALPGRDAWLLVLDTKGINVWCAAGKGTFGTAELVRRIRMSGLDSLVTHRELILPQLSGPGVAAHLVKKFSGFTVKYGPIQASDLPAYLEAGLTATPKMRMKTFTLRERVALIPIELVAAFKAAILLMLLFFLLGGLGGPAGYWANAMNYGFFAVVAILMAIISGAVLTPILLPLIPGRAFSLKGCTVGVVAAFVLLIMRNPDGKLEVLAWLLLIPALAAYMAMNFTGASTYTSLSGVKKEMRFAIPCEIGAGVAGVGLWLVSRFI-
>M208
--GSMATPLGVLPKVSSVLESRDRWGTIKARWGVGRMNYAIDPGLYALGEPDASSPVLVTANYKMSFDYLRQALPNRNAWILVLDTKGINVWCAAGKGTFGTEELLLRIETSGLKKIVSHRQIILPQLGAPGVSAHQVKQRSGFKVHYGPVRAVDLPAYLDYGMQKTDQMRKITFPLKERAVLIPMELLSAARPFFALSLGLLLLAGLLGPNTFLVNIVHTGLFAVAALFLAVVGGAVINPLLLPWLPGRAFSIKGLFIGGIIAFGLVLLSSPSGGLAALSWLLIIPAVAAYLAMNFTGCSTYTSLSGVKKEMRFALPLEITAGVLGLAAWMASLV--
>M209
---LLNTAVGQVPRLVSSLSGKDRWGTVKARWGVGRMHYTVDPGLYALGNPDENSPVLVTANYKMSFDRLRKALPGRDAWILVLNTGGINVWCASGKGTFGTAELVRRLKFCGVEKVVKHRRLILPQLSAPGIAAHKVKKFSGFEVVYGPVRAEDLPYFLGNGMKATPEMRIKTFPFRERLVLVPVELVEALKIYIFILPVLLFLGGLGGPAGFWYNVVHSGIFAAVAVLSAIVAGAVLTPVLLPWLPGRAFALKGAWMGALTAAFLAAFLTTGGLLEVGGWCLLAPAVAAYLGMNFTGASTYTSLSGVKKEMRWAVPMEIGAAAVGLGLWITSRFV-
>M210
--GEIATPAGRKPRVSTKLTWQDRLGTIKIRVGLQRMHYTIDPGLYAVGSPTADSPVFVSANYKLSFDYLRRELEGINGWIMVIDTKGINVWCAAGKGTFGTEEIIKRIESTHLSEVVSHRQIIVPQLGAPGVAAHEVKRRSSFRVIYGPVRAHDIPGFLNAGMKTSPEMRQVDFNLSDRMVLIPVELVQWSPIALAVALVLFFLTGISRNGYAL-PGWT-GGREVLIVMLAFVTGSALVPILLPWLPGRALALKGMTLGLIFAITLVLAAQTGGILETAAWILLLPAIAAFTAMNFTGSTTYTSLSGVKKEMRFAVPAQIIVAALGLSLWLTARF--
>M211
--GAVESPAGKIPRVSSSLKWEDHKGAWKVRWGIGRMHYLFDPGLYALGNPGRSSPVLVTANYKLTFDRLRQALPGRDFWILALDTKGINVWCAAGKGTFGTQELVERIQVSGLEKVVDHRELILPQLGAPGVAAHLVKKQSGFKVIYGPILAKDLPAFLEAGKKATPEMRLKSFPAWERAVLIPIELVHVLKWLVILLPALFLLGGFFGGGTFWQNAMIHGLFAVAALILSLIMGAVLTPLLLPYLPGRAFALKGLFLSILGIIFLLVVMSWAGILERLAWVLLVPSLTAFLAMNFTGASTYTSLSGVKKEMRWALPLEIGGASLGLVFWLGALF--
>M212
---SVATPVGDIPVATTQLASADRMGGWRARWAIGRMQYAVDPGLYAVGEPTSDSHVFVSANYKMSFDRLRSALAGIDAWILVLDTKGVNVWCAAGKGTFGTDELIRQIHATSLSSIVSHHRLIVPQLGAPGIAAHEVRKRSGFRVTYGPVRAEDIPAFLEAGMEATPEMRRVRFPLADRLAVVPVELVMSAKFVLAVMVLLLLLAGLGPDGYSWSRVVGQGIGSAILFAAAFLAGTVFTPVLLPWLPGRALSLKGFWIGLALLIGITLFLWATSWMTVAAWCLLIPVAASFAAMSFTGATTYTSLSGVRREMRIAVPIQATAAILAIVLWIAGRFI-
>M213
---RISTSIGEIPRVSPVLAFKDILGSWKARWGINRMNYKIGPGLYCVGNPDAESPILVSANYKMSFDRLRKELTSLNAWIMVLDTKGINVWCSAGKGTFGTDELVGRIQKVSLSKIVSHRRLILPQLSAPGVSAHEVTKRSGFKVLYGPIRARDLPGFIKAGMKATPEMRRVNFKFRDRLILTPMELVGVMKPLLIALGLLLILNLFGFRLIS--------VKETLPYLGAILVGCVFVPAFLPWIPGRAFAFKGWLLGIFWAAAVVFFSPSPSWKQSLGSFLILPALASYLALNFTGSSSYTSLSGVVREMKIAIPLIIASASLGLALMIIKLFI-
>M214
---SVETPVGKVPRVSSRLKWEDRLGSWKARWGIGRMRYTIDPGLYALGNPDRSSPVLVTANYKMTFDRLRQALPKRDFWVLVLDTKGVNVWCAAGKGTFGTEELVERIRVSELERVVDHREVILPQLAGPGVAAHRVKKLSGFKVIYGPIEAKDLPEFLDGGKKATPEMRRKSFPVLERTVLIPIELVAALKVLVFLLPLFFLAGGLGGGGTFWQNATTHGLFAVAALVLSVLMGAVLTPLLLPYLPGRAFAMKGFFLSIGGVILLLVIMSRAGITERLAWVLLVPALTAFLAMNFTGASTYTSLSGVKKEMRWALPLEIGGAALGLVLWVGALF--
>M215
--GSIETPVGRVLKVSSTLSWRDHWGTIKARWGVGRMNYTIEPGLYALGTPGNQSPVLVTANYKMSFDRLREALPGRDAWLLVLDTDGINVWCAAGKGTFGTEELLRRITVSGLTKIITHKELILPQLSGPGVAAHRVKKFSGFRIHYGPIRAVDLPAYLDTGLKATPEMRVKTFTLWERAVLIPIELVAAFKAVLLILLAFFLLGGLGGPAGYWANAMNYGLFAVVALLTAVIAGAVLTPILLPVLPGRAFSIKGFIMGIMTATVLLVTRNPDGRLEALAWFFLVPACTAYLAMNFTGASTYTSLSGVKKEMRMALPLEIRAGVAGLVFWLVSRVI-
>M216
--GEIHTPAGIIPQVMTQLTFRDVLGTWKVRWNIHRMNYKVPPGLYAVGHPDTESPVLVTANYKMSFDRLRQALDGMDLWILVLDTEGVNVWCAAGKGTFSTAELVEKIVRTKLAEIVNHRTVILPQLGAPGVSAHEVYKASGFQVVYGPVRASDIKEFLRNGLKATPEMREVRFGIIDRLVVTPVELVGTIKPLAVVWGLLFLMNLIRNDFTSWNGLLAMTMSDFVPYLGAALFGAFLVPVLLPWLPGRALSLKGFWLGLVWVWIYLWIAPPSGWMRMVAYLLLLPSIVSHLAMNFTGSTTYTSLSGVVKEIKIAVPAQQISVCLGISMMMAAIF--
>M217
--GSIQTRVGTVARISSTLVRADRWGSIKARWGVGRMHYIIEPGLYALGSPDEHAPILVTGNYKMSFDQLREALSGRHAWLLVLDTKGINVWCAAGKGTFGTEELVRRIESNGLAHIVAHRQLILPQLSGPGIAAYQVKKLSGFKVVYGPIKATDLPAFLDAGLKATPEMRLKTFTIRERAVLIPVELVSALKWALIILPAFFFLGGLGGQAGFWSSALNYGLFAVVAMLCAVAAGAVLTPILLPWLPGRAFSVKGLIMGLITFLILTTFRAGNGRVEILAWFLLIPAITAFLAMNFTGASTYTSLSGVKKEMKWAVPLEIAAGAAGLLLWLGSRFV-
>M218
-----DTPAGQVPRVHSRIGSRDLLGRWKVRWGVGRDRYRVAPGLYALGAPDGNSPVLVTANYKMTFDVVRRDAAGMDAWILVLDTQGINVWCAAGEGTFGTGELIRKVTEARLSEIVSHRKLILPQLGAPGIAAHEVRKGCGFSVMYGPVRARDIRAFLDAGMKASPAMRRVDFPTMDRLVLTPIEITNLLRPAGWAALALFLLSGLGPGIFSIGAAWERGFAAVAALAAGILAGALVTPALLPWLPGRAFSVKGGLAGGALAACALWFHGTLETPAAMALILAMTAVSSFVAMNFTGATPFTSPSGVEKEMRRALPVQAGLTILAGLLWIGGPFL-
>M219
-------PAERPVQVSTQLTKSDILGAWKVRWGINRMKYTVNPGLYYVGNADKNSPVFVTANYKLSFDMLRKELSGMDAWILVLDTKGINVWCAAGKGTFGTNELIKRIYVTELSKTVAHKTIILPQLGAPGVSAAEVQKITGFKVIYGPVRACDIKEFMNNGMKATKEMREVKFTFADRLVLTPVELVSALKVTIIVLGILFILNLFANHPFG--------LVDFYGYLGALLVGCFLVPALLPWVPGRAFAWKGWLLGVLWAVLLNLIAPQYSTVRAAAYLLILPAVSAFYAMNFTGASTYTSLSGVLKEMKMAVPAIAASIAIGTVLILVSTFI-
>M220
--GFVDTPSGRLPQVSSALSRQDHWGTIKARWGVGRMDYCVNAGIYALGTPDNNSPVFMSANYKMSFDRLRSALKGRSGWILVLDTKGINVWCAAGKGTFGTDELVRRIESSGLKNIVSHRKLILPQLGAPGVAAHKVKKNSGFSVQYGPIRAEDLPAYLDVGLKATEQMRIMTFPLKERAVLIPIELIEAMKPLLIIAFAFLILAGIGGPSGFWANVGSVGLFAVCALFSAVIGGAVLNPLLLPYLPGRAFSIKGFSIGIVIALILLYLRNINGRIESLAWLLIIPAMSGYLAMNFTGCSTYTSLSGVKTEMRWALPLEIACGAVGTIMWIGAIF--
>M221
--GFMESPSGRIPRVSPSLRTEDRIGTIKARIGVGRMVYTVDPGLYALGEPDRNSPVLVTANYKMSFDSLRGALLGRSAWILVLDTKGINVWCAAGKGTFGTEELVLRIAAVGLKNIVEHKDIILPQLGAPGVAAHLVKKLSGFRVHYGPIRAHDLPAYLDAGMKATRQMRTKTFSLKERAVLIPIELVGTLRTAAIIIPIMFLVSGFLGSKDFVPNLLKDGVFTAAAVLSAVFAGAVLTPLLLPYLPGRAFSVKGFSAGFFTALLLLFLRGIHGVLGGSAWVLMMSAVSAYLAMNFTGASTYTSLSGVKKEMRWALPVQIGAGISGICLWLLSGFF-
>M222
--GTVETPAGPIPRVSSTLMWRDRWGMVKARWGINRMDYAIAPGLYALGDPGPDSKVLVSANYKMSFDVLRSALPGRDLWVLVLDTKGINVWCAAGKGTFGTEEMIERIEASGLNAVVSHRSLIVPQLGAPGVAAHAVKKRSGFAVHYGPIKAADIPAYLDAGGKATAGMRLKDFPLRERAALIPVELVEAMKPAAIIAPILFLAGGLGGPAGFWAKALHDGVFAAAAFLIAVAAGTVVHPLLLPWLPGRAFSTKGFTLGAVTALVVLFLGSGAGRVGWLAWLMIVPAVTAYLAMNFTGCSTYTSLSGVDREMRWALPMEAGMGLGGLVLWIASRWM-
>M223
-TGTVSTPTGSVPQVSSELYWRDRRGTIKARWGVGRMDYAIDPGLYALGNPNRESPVLVSANYKMSFDRLRSSLSGRDLWILVLDTKGINVWCAAGKGTFGTEELVKRIETSGLKEVVDHRSLILPQLGAPGVAAHTVKKRSGFGVRYGPIDAADLPVYIDAGFKATREMRLKTFPLKERAVLIPIELVETIKPTLIIAPVLFLLGGIGGPAGFWANALHDGSFAVLAFLSAIVGGAVIHPLLLPYLPGRAFSAKGLALGAVVAVIMLSLQMWAGRLGALAWLLIIPAITAYLAMNFTGASTYTSLSGVNKEMRWALRTEIGMGGGGLLIWIASRLI-
>M224
--GSVKTKAGEVPQVSSTLRWVDHWGTFKARWGIGRMNYRVDPGLYAIGNPNERSPVLVTANYKMSFDNLREAVPGRDAWILVLDTRGVNVWCAAGKGTFGTAELVARIESSGLSQVVSHREMILPQLAGPGVSAHLVKKLSGFKVIYGPIRAMDLPVFWEKGFRATPDMRLKTFTTWERTVLIPVELVGALKWALVVLPVFFLVDSIWGAGGGSANAMRQGYYSVLAILMAIFSGAVLTPLLLPWLPCRAFSLKGLILGLVTTLFFVFSRGGSLRLETAAWFFLIPAISTYLAMNFTGSSTYTSLSGVKKEMRWALPLQIGAGSLGLVLWIGSHL--
>M225
-KDFMDTPIGPVPMVRVNPTWQDRTGTFITRIGIGRDHYKVAPGLYAVGRPDPDDPVLVTANYKLTFDALRKELSGINAWILVLDTRGINVWCAAGKGTFATDELVKRIALTQLDQVVHHRELILPQLGATGVSAVKAKKATGFKVIWGPVQARDLKAFLDNGRQAEKRMRQVTFSLPERLVLIPVELYHLPKPTIWILAGIFLLSGIGSSIFSISMSWSRGLMAAGAYLTGIIAGTVAAPALLPWIPGKAFAIKGAIIGVAAAIGLLIGLAGWGGLEALALILFTTAISSYLAMNFTGSTPFTSPTGVEKEMRKAIPLQAVAVLLAAVAWMVTPF--
>M226
--GSVTTSAGPLPQILSTLNWHDHWGTVKARFGTFRMNYSVVPGLYALGNPDNNSPVLVTANYKMSFDRLRESLPGRDIWILVLDTKGINVWCAAGKGTFGTEELVRRIELSGLSNIVKHRKLILPQLGAPGVAAHKVAKISGFKVQYGPIRAEDLPDYLDNGFKATAQMRIMNFPLKERAVLIPIELNETIKPFLIIAPILLILSGILGPSGFLTNVASYGFFAVMGLLCAIAGGVVFNALLLPYLPGRAFSLKGLSIGIVIALILLYLQEGAGRIETLSWLLIIPAISSYLAMNFTGCSTYTSLSGVKKEMRWALPLQIIAGAAGLITWVAQ----
>M227
-EGFIDTPAGSVPRVKTTLDESDRLGTFLARIGIGRNDYKIAPGLYAVGTPGSASPVLVTANYKLSFDHLRSRLTATDAWILVLDTRGINVWCAAGKGTFGTEELVRRVETAQLSKVVTHRRLILPQLGAVGVSAHKVRKGCGFEVVWGPIQARDLEAFLKAGLKADESMRRVTFTVDQRLVLVPVEITLLRKYLLWALAAIFVLSGIGPHLFSVSAAWHRGLLSAAACLSGILAGCVLVPAFLPWIPGRAFSLKGALMGLAAGLLMVALSPHVSFWPGISLVLIAVTIGSFLAMNFTGSTPFTSPSGVEKEMRRAIPFQLAAGILAVSIWIGSA---
>M228
--GFVETTAARLPQMSSTLVWQDRWGSIKARWGVGRMDYKVDPGLYALNTPDNNSPVFISANYKMSFDRLRQALAGRSGWILALDTKGINVWCAAGKGTFGTEELIRRIESSGLKNIVSHRKLILPQLGAPGVAAHKVKQISGFNVQYGPIRAEDLPAYLDAGFKATAQMRIKTFPLKERAVLIPIELVEAMKAFLILAAVFFIISGFGGPAGFWANAGSFGLFAVIALLCAIIGGTVLNPLLLPYLPGRAFSIKGFSVGIVIALILLYLRDINGRVEALSWLLIIPAVSGYLAMNFTGCSTYTSLSGVKREMRWALPLEIALGAAGLLMWIGA----
>M229
---TADTIIGSVPQISSRLTWSDHWGTIKARSGINRMDYTVDPGLYALGSPDAESSILVTANYKMSFDSLRSSLTGRNVWILVLDTKGINVWCAAGKGTFGTVELVTRITSSSINRIVSHRKIILPQLGAPGVAAHLVKKLSGFTVIYGPIRAQDLGEFLDNGMLATPAMRLKSFTFSERAVLVPIELVQALKPTLIVTLIALLLSGLGGTDSYVTNMVMYGIFFVVALFSGIFAGAVLTPLLLPYIPGRAFSLKGLVLGLITAVVLIFFRNPADRLEIIVWVLFVPAVAAYLAMNFTGASTYTSLSGVKKEMRFALPLEITAGTAGCLLWLGLRFI-
>M230
--GSVQTPVGGVPKVSSGLRWADHWGTIKARWGVGRMHYTVDPGLYAFGEPDDQSPVLVTANYKMSFDRLREALLNRKAWILVLDTKGINVWCAAGKGTFGTDELVRRVEFSGLNQVVSHRQLILPQLSGPGVAAYKVQKRIGFKVIFGPIRAVDLPAFLDAGLKATPEMRQKTFTAAERLVLIPVELVSALKWYMLILPAFFLLGGLGASSGFWNNALNHGLFAVLNLLAALAAGAVLTPVLLPWLPGRAFAQKGVIMGVILTGVISVFSTKIEFLEILAWFFLTPALSAYLAMNFTGSSTFTSLSGVRKEMRWAVPFEIMGGVAGLILWFGSRFI-
>M231
--GSISTPAGDLPKVSSLLTRKDRWGTIKARLGAGRMNYAIDPGLYALGKPDDQSPVLVTANYKMSFDYLRQALPNRNAWILVLDTKGINVWCAAGKGTFGTQELLRRLETSGLKKVVNHKKIILPQLGAPGVSAHRVRQLTGFQVYYGPVRASDLPAYLDGKMKKTDQMREITFSMKERTVLIPIELLSAAKSFLLVSSVLLLLSGILGPDGFLVNIARIGWFAVAALFCAVLGGAVLNPLLLPYVPGRAFSVKGLIIGLVIALGLIFLRSGAGKLEALSWLLIIPAVAAYLAMNFTGCSTYTSLSGVKKEMRFALPLEISAGVLGLAGWITSLI--
>M232
--GTVETPLGEVSQISTTLRFADRLGAWKARWGIGRMHYRVQPGLYAVGRPTADSPVLVTANYKMSFDRLRCELGGLDAWILVLDTRGINVWCAAGKGTFGTEELVRRIEAVQLSRITSHRKLIVPQLGAPGIAAHEVKQQSGFRVVYGPVLAADVPAFLAAGNKATETMRQVRFPLGERAALIPMELIPSFKYGLPIALFLLLFAGLGTNGDLLERMATTGVWSAALLLATCVFSTIFTPVLLPWLPGRAFSVKGVWLGLALVAAVTGLAYRHGPLSVAAFALMIPALASFLAMNFTGASTYTSLSGVRREMAFAVPVQAVAAVSGIILWIVGRFV-
>M233
--GAIQTPMGSVPQVISSLVWADRLGTYQARWGIRRMHYTIEPGLYALGSPNDQSPVLVTANYKMSFDKLREALPNRNVWILVLDTQGINVWCSAGKGTFGTTELVNRIQSTGLAQVVSHRELILPQLAGPGVAAHEVKKLSGFKVIYGPVRSKDLPAFLENGFKATLEMRLKTFTTRERITLIPVELVSALKVGVIILPILFLIAFLGRIGEGWANAFHHGLFSVAAILTAILAGAVFTPLLLPWLPGRAFSVKGLSLGILSVLLLLVFGWGANRLERLAWIFLIPATSAFLAMNFTGASTYTSLSGVRKEMRWAVPLQMSACIVGFGFWLGSLF--
>M234
---EVDTPAGPVPRVHSRIGCRDVLGRWKVRWGIGRDRYRVAPGLYALGAPDGNAPVLVTANYKMTFDVLRRDVAGLDAWILVLDTKGVNVWCSAGEGTFGTGEVIRRVKGVRLSEVVRHRRLILPQLGGPGVAAHEVRKGCGFSVVYGPVRARDIRAFLENGMKASSAMRKVDFPTIDRLVLTPVEVTGLLRPAGWVAAVLFLLAGVGPGFFSPGAVWERGFAAVAALAAGILAGAVVTPVLLPWLPGRAFSVKGGLAGGVLAACAMIWERGTAAPASLALLLAMTAVSSFVAMNFTGSTPFTSPSGVEKEMRRALPVQAGMTVMAGLLWVGGAFI-
>M235
--GSVSTPAGNLPKVSSLLTKQDRWGTLKARIGVGRMNYTINPGLYALGEPDENAPVLVTANYKMSFDYLRKALAGRNAWILVLDTKGINVWCAAGKGTFGTQELLKRIDSSGLKNVVSHRKIILPQLGAPGVAAHQVKQLSVFKVYYGPVRASDLPAYLDAGSKATKEMRLMTFPLKDRAVLIPLELLTTAKPFILVSLALLILSGILGRSGFQANIFQDGLFAVGALACAVTGGVILNPLLLPYLPGRAFSIKGLFIGVLIALGLIYLRGIAGRAEALAWLLIIPAISAYLAMNFTGCSTYTSLSGVKKEMRFALPLEMTSGILGLAAWITSLI--
>M236
--GSIQTSAGPVPQVCSSLTWPDRYGTYKARWGIGRMHFTVEPGLYALGKPDQQSAVLVTANYKMSFDKLREALPGRDVWILVLETQGINVWCASGKGTFGTSELIGRIESSGLAQIVSHRELILPQLSGPGVAAHRVKKSSGFKVTYGPIRSKDLPAFLDAGLKATPEMRLKTFTMRERVELIPMELMGALKPGILAIVIFFLLAVIGRSREGWINALNHGLFSVLALLAAILSGAVLTPLLLPWLPGRAFSVKGLSLGAVFAAMGAACYTKAGDLDGLAWVLLIPALSAYLAMNFTGASTYTSLSGVRKEMRWALPLEIGAGIVGIILWLGSQFI-
>M237
--DSVQTKMGTVPRISSNLARTDRWGNIKARWGVSRMRYTVEPGLYALGNPDEQAQVFVTANYKMSFDRLREALPGRDAWILVLDTNGINVWCAAGKGTFGTEELIRRIESSGLAQIVDHRDLILPQLSGPGVVPHLVKKRSGFKVIYGPIEATDLPVFLDAGLKATPEMRKKTFTIRERTVLVPMELVSTLKWSLLILPCLFFGGGFGGEGGFWTGATSYGLFAVVAFLSAIAAGAVLTPILLPWLPGRAFSLKGLTMGLITAIILTAFWRGNGRIEIIAWFFLIPAIAAYLAMNFTGASTYTSLSGVKKEMKWAVPLEIVAGAAGLLFWVGSLF--
>M238
--GEIMTPAGSVPVISTTLKTQDILGAWKVRWGIGRMNYKVTPGLYAVGAPDARSPVLVSANYKLTFDTLRRELSGLNCWLLILDTKGINVWCAAGKGTFGTDELVERISKTGLARCVEHRTLILPQLGGPGVSAHKVAQRTGFSVIYGPVRASDLKQFIQSGLKATEEMRTVKFTLWDRLVLTPLELVHAAKVSIIVFGVLLLLNLFVSRPF--------GLMDFLAYSGAVLMGNLLTPMLLPFIPGRAFAWKGWLMGFLWTAGFAWLFAPQSLVLAIGYLLVLPSLSAFWAMNFTGSSTYTSLSGVLKEMKIAIPWITLSSAAGIVLVFISR---
>M239
--DWLQTPIGEIPQVATTLTASDRRGALQMRWGMGRDHYTVAPGLYAVGHPQAEAPVLVSANYKLSFDALRKELREIDAWILVIDTKGINVWCAAGKGTFGTAEITRRVKSANLSKVVNHRRLILPQLGAPGVAAHKVAAGCGFKIVYGPVRARDLPAFLQAECKATAAMRRVSFTTWERLILTPVELMMMTKVSAWILLGLVLLGGIGPAVFSLHGIWSRGLVAAAVYLAGLVAGAVVTPVLLPWVPGTALALKGCLVGLATALIPCIFVNQLGMLHSFALILALSAVASYCAMNFTGSTTYTSPSGVGKEMRVAIPLQALAVLLAGISWFWGTF--
>M240
--GAVDTPAGKVPRIEAALEWSDYWGSFKARWGVGRMHYALDPGLYALGSPDPKSPVLVSANYKMSFDRLREALPGQNAWILVLDTRGINVWCAAGKGTFGTEELVHRIEVSQLAQVVSHRELILPQLAGPGVAAHQVKKLSGFRARYGPIEARDIPAFLAAGLKATPRMRKKTFGWKERAVLIPVELVEALKGMLLVLPLFFFLGGLGGPGGYWANVLDHGILACAALLSALAAGAVLTPLLLPWLPGRAFSVKGLWLGLIMAALLVVFRMGSGVMEAVAWVCLIPALATYLAMNFTGASTYTSLSGVRKEMRWALPVQIAGGVLGLLLWFGSLF--
>M241
--GSIKTSVGAVPRISSTLVRADRWGSIKARWGVGRMHYIIEPGLYALGSPDDQAPVLVTGNYKMSFDRLREALSGRHAWLLVLDTKGINVWCAAGKGTFGTEELVRRVEFSGLAHIVAHRQLILPQLSGPGVAAHKVKKLSGFKVIYGPIKATDLPAFLDAGLKATPEMRKKSFTTRERTVLVPVELVNTLKWDLIILPLFFIVGGLGGKEGFWAGAFNHGLFAVIALLSAVAAGVVLTPILLPWLPGRAFSVKGVTLGLITAIILTAFRAGDFRAEILAWFLLVPAITAYLAMDFTGASTYTSLSGVKKEMKWALPMEIAAGATGLSLWLGSLF--
>M242
-------NETNIMRASSKLTLRDVFGSWSARWGINRMNYKVEPGLYSIGKPDSDSPVLVTANYKMSFDALRKKLKGINAWILVLNTMGINVWCAAGKGTFGTSELINRIRSVNLEQVVSHKNLILPQLGAVGVSAHELQRSIGFKVVYGPVRAKDIRRFLKNGMTATTKMRTVRFNFFDRLVLTPMELVGSIKSTLIVFGVLFILNSIKLGDFS--------SISALAYLGALIVGCVIVPALLPIIPGRAFAWKGWLLGMFWAIGLNLIWTMGNYMVAIAYILILPAVSAFYAMNFTGASTYASPSGVLKEMKTAVPMIIISICLGAAIFLANGFI-
>M243
--GFITTPAGTVPQISSALTFTDLWGALKVRFGVGRMNYKVDPGLYALGQPDDESPVLVTANYKLSFDTLRSSLRDRNTWILVLDTDGINVWCAAGKATFSTEELVSRIRFDELERVVSHRRVIVPQLGAPGVSAHEVKKLSGFKVTYGPIRSEDLPAFMDAGFKATPAMRLKTFSTWERLVLVPVELVAALKTAIIVIPIFAFLGGLGGSSDYWTDLMNHGLFASVTLLCGVLAGTVLGPILLPWLPGRAFALKGTVLGIVAALASTFVWDAASTLEKIASLLVITALTAYFTMNFTGASTYTSLSGVKKEMRWAVPTQIAAVVVGLILWSWSLFI-
>M244
--GSVTTPVGQVPRISTKLEWRDRWGTFEVRWAFGRMHYTVEPGLYAAGEPTPESPILVTANYKLSFDSLRASLDGIAAWVLVLDTKGINVWCAAGKGTFGTEELVSRVESIRLAEVVGHRRLILPQLAGPGVAAHTVKKLCGFRVVYGPIRAVDIKAFIEAGFKATPRMRHKTFDTWERTVLIPVELVDALKTSLWVLPAVLLIGGLGAHGSFRDNLLSHGLFGVAGILTAILAGAVLTPILLPWLPGRAFSVKGSIVGVVAATVLAGMRQSSGFLELAAWLLIVPAAAAYMAMNFTGASTYTSLSGVRKEMRVAVPLQIGAAVAGVALWLGSRFL-
>M245
--GSFQTQVGSVPRVSSTLVRADRWGSIKARWGVGRMHYIIEPGLYALGSPDDQAPILVTGNYKMSFDRLREALPGRHAWLLVLDTEGINVWCAAGKGTFGTEELVRRIESSGLAGVVAHRQLILPQLSGPGVAAHKVKKLSGFKVIYGPIKATDLPAFLDAGLKATPEMRNKSFTIRERAVLIPVELVSALKWSLFIIPAFFFLGGLGGQAGFWASALNYGLFAIVALLSAVAAGAVLTPILLPWLPGRAFSLKGLAMGLVTVLILTTFRAGNGRVEILSWFILIPAISAYLAMNFTGASTYTSLSGVKKEMKWALPMEIAAGATGLFLWLGSLF--
>M246
--GFVDTPSGRLPQVSSVLVWPDRWGSIKARWGVGRMDYSVNPGLYALGTPDNNSLVFVSANYKMSFDRLRQALAGRSGWILVLDTKGINVWCAAGKGTFGTEELVKRIESSGLKKVVNHRKLILPQLGAPGIAAHKVKQISGFNVHYGPIRAEDLPVYLDAGFKATAQMRIKTFPLKERAVLIPIELVEAMKAFLIIASVFFIISGIGGPLGFWANEGSSGFFAVLSLLCAIIGGAVLNPLLLPYLPGRAFSIKGFSIGIVIALILLCLSAWSERAEALAWFLIIPAMSGYLAMNFTGCSTYTSLSGVKREMRWALPLEIVCGSVGVIMWIGA----
>M247
---WLDSPVGKVPQIMTRLMVADIIGRWQMRWGLGRMRYSIAPGLYAIGNPAGHSPVLVTANYKMTFDMVRRDMHGHDAWVLVLDTKGINVWCAAGKKTFGTAELVRQVRTSNLQQLVDHRTLILPQLGAPGVAAHEVKKACGFNVVYGPIRSSDLPEFLNNGLHASPEMRRVTFTLLERLVLTPVELVNMRNQVFWSMLVLFLLGGIGPQVFSFAAAWDRGSAAILAGILGILTGAVIVPILLPWLPGPQFALKGAAAGLATGFLAALFSDRLGWLDCMALLIAVSAVSSWCAMHFTGSTTFTSPSGVEKEMRQAIPAQVTALLVGGFCWLAGA---
>M248
---FIPTPSGNVPLIQTALAFRDRLGTIGVRLGLGRSNYKVAPGLYAVGHPDDSAEVLVTANYKLSFDHLRQSLQDIDAWLLVLDTRGINVWCAAGKGTFGTEELVRRIRHTGLSQVVSHRRLILPQLGATGVSALKVKKACGFEVVWGPVRATDLKRFLFAGRSCDASMRRVTFTLVERLVLVPVEITLLGKHLIGALLLIAVLSGIGPHVFSLAAAWQRGIWATAAVVAGIAAGCLLVPALLPWLPARSFALKGLLAGSAVAAVLTIGQWKAPMLTALSLGMMTVAVSSFLAMNFTGSTPFTSPSGVEKEMRRYIPLQAGAIFVALVLWIASAFF-
>M249
---SIETPIGLVPQVSSALTCRDHWGTIKARWGVGRMHYAIEPGLYALGNPGNQSPVLVTANYKMSFDRLRDALPGQNLWLLVLDTDGINVWCAAGKGTFGTEELLRRIMLSGLTKIITHRELILPQLSGPGVAAHQVKKFSGFRVHYGPIRAVDLPAYLNSGLKATPEMRVKTFTLRERTVLIPIELVAAFKAVLLILLAFFLLSGLGGPAGYWTNAMNYGLFAIVALLTAVITGAVLTPILLPVLPGRAFSIKGFIMGIITATVLLVVRSPDGRLEALAWFFLVPAFSAYLAMNFTGASTYTSLSGVKKEMRLALPLEIGTGVAGLGFWLASRVI-
>M250
-TGWIDTPTGQTPQIATRLTRTDLYGRWAMRWGIGRDRYRITPGLYAIGTPDDKAPVLVSANYKLSFDCLRSSLQHTDAWILVIDTKGVNVWCAAGKGTFGTTEIVKRCQLTRLDNIVSHRTLIVPQLGAPGVAAHTVKKETGFHVVYGPVRAKDLPLFLANDMQATDEMRRVTFTPIERFILTPVELSMMGKTLLYAMILLFVLSGIGPDIFTFKAAWTRGLNAALPLIAGLISGSVLTPVLLPWLPGRMFAIKGALTGGATALLLAATLSDAGLSLTLALTLTVGAISSYTAMNFTGSSTFTSPSGVEKEMRLTIPWQAGSLLLAIGLWISSA---
>M251
-TGEIETPAGRIPRVATKLNLQDRLSTIKVRVGLRRMHYTVEPGLYAVGRPTAESPVFVSANYKLSFDHLRRELEGIDGWIMVIDTKGINVWCAAGKGTFGTEEIIRRIESTRLPEVVSHRQIIVPQLGAPGVAAHEVKRRSSFRVIYGPVRARDIPKFLEAGMNTSPEMRRVFFNLSDRMVLIPMELVQWSPFALVAALVFFFLTGISRNGYT-FPGWT-GGREVLIVILAFITGSALVPILLPWLPGRALSLKGMTLGLLFAIVLVFAAQTGGRLETSAWILLMPAIGAFTAMNFTGSTTYTSLSGVKKEMRFAIPSQITAALLGLSLWMTARFF-
>M252
---YTKTANRNIPKISTKLKMNDIIETLKVRFGIGRMSYLVQPGLYCIGNPDENSPVLVTANYKMSFDSVRKELAGLNVWLLVLDTKGVNVWCAAGKGTFGTSELVHRIEAVKLYDIVKHRSIILPQLGATGVAAHEIRKKSGFNVKYGPVRASDIKAYLKADLKTNKEMRKVNFTLLNRLVLTPVEVVNTIKPLFLLFGTMFLLNAIGFSK--------FGFTELYSIIGAILVGCVLTPMLLPWIPSRAFSLKGAILGLLWAATVIFINPNLIYIKAASYLLLLPTISAYLAMNFTGCSTYTSPSGVNKEMKIAIPIMLVASVLGIILLLLDSII-
>M253
---SVESSAGQIPLVSSSLKFKDHWGTFKARWGVDRMNYTVEPGLYALGRPDSQSPVLVTANYKLSFDHLRSALPGRNAWILVLDTKGVNVWCAAGKGTFGTAELVRRIESSGLDRIVEHRQLILPQLSAPGLAPHKVKRLSGFEVKYGPIRAKDLPAFLDSGGRATPAMRRKIFPLWERIVLIPVELVAALKKGLLVAVALFLLGGLGGPAGFWSNALGFGLFAVVALAAAIVVGAVLTPILLPWLPGRPFSVKGLHPGLLMALVLLLIKGPNGRLEFLGWLLLIPAASAYLAMNFTGASTFTSLSGVKKEMRLALPCQIAAGAVGLGLWLSSRFL-
>M254
--GTVETPAGRLPRVSSELVRQDRWGGMKARWGVGRMEYKVDPGLYALGTPDERSPVFVSANYKMSFDLLRQSLTGRSGWILVLDTRGINVWCASGKGTFGTEELIRRIELSGLKKIVSHRKLILPQLGAPGVAAHTVKKLSGFHVQYGPIRAEDLPAYLDAGLKATDEMRIKTFPLKERAVLIPIELIGAVKPLLILMVAFLVISGFGGPAGFWDNAAGIGVFAVFALLSAVIGGTVLNPLLLPYLPGRAFTIKGFSVGLVVTLMLLYLRGMDGRLETLAWLLIIPAISGYLAMNFTGCSTYTSLSGVNKEMRWALPLEITCFAVGIFMWLGALL--
>M255
--DFVETSVGAIPKIETRLKFQDLAGTVRARLGISRDRYRIAPGLYSVGKPGNDSPVLVTANYKLSFDSLRRELDSTDAWILVLDTRGINVWCAAGKKTFSTEEVIRQVQRVGLDRVVSHRELILPQLGAPGVSAQAVKKDCGFKVTWGPIRARDLPAFLNNGRKAETEMRQLTFSIAERTVLIPVELSLIVKPSLIILLAVFILSGISPNIFSFSAAWFRGLNGAVAYLFGIVAGAVFVPILLPWLPMRQFYIKGILTGLVAGIFVTFSLASVTRLESFILLLLTTAVSSYAAMNFTGATPFTSPSGVEKEMRQGIPIQIIAVVTVIIAWVAAPFV-
>M256
--GAMDSAAGKIPRINSRLLLRDYWGTFKARWGVGRMNYSVDPGLYALGRPEPDSPVCVTANYKMSFDRLRSALTGRDAWILVLDTKGINVWCAAGKGTFGTNELTARIQSSGLERIVSHRCLILPQLAGPGIAAHQVKKISGFKVIYGPIRSEDLPAFLNNGGKATPAMRKKTFGLGERFVLIPVELVSALKIAVCALPVLFLLGGFGPGRFW-ANSLNDGVFAAAALLTAVLSGAVLAPVLLPWLPGRAFALKGVWPGLAAAAALLLWAAGSAPLESVAWFFLVPALSSYLAMNFTGASTYTSLSGVKKEMRRAVPVQIAAGVIGLGLWVASRFV-
>M257
-----ETPVGPIPQVPSSLVWRDHIGALKVRCGTGRMHYTVVPGLYAVGKPDERSPVLVTANYKLSFDKLRNELAGRNVWILVLDTKGINVWCSAGKGTFGTTELVGRIESTGLSNLVSHRELILPQLAGPGVAAHEVKKKSGFKVIYGPIRAEDLPTFLDSGHKATPDMRLKTFTLWERIVLIPVELANVMKAGLIIFLVMFLLTYLGKLGDGPTNALNHGLFSVLALLMGIVAGAVLTPLLLPWLPGRAFSVKGLTMGLLADFILVTLATWTDRIEILAWLLLIPALSTYLAMNFTGASTYTSLSGVRREMHWALPAQIVAGGIGLILWIGSQFF-
>M258
--GFVDTPAGRLPQVSSVLVWQDRWGSIKARWGVGRMEYKVDPGLYTLGTPDDKSLVFVSANYKMSFDCLRQALAGRSAWILALDTKGINVWCAAGKGTFGTDELVRRIELSGLKKVVSHKKLILPQLGAPGIAAHKVKQISGFNVQYGPICADDLPVYLDAGFKATAQMRIKTFPLKERVVLIPIELVEAMKAFLVLAAVFFIISGIGGPAGFWANAGSFGLFAALALFCAIIGGAVLNPLLLPYLPGRAFSIKGILIGIVIALILLYLRAWPGRAEAMAWLLIIPAVAGYLAMNFTGCSTYTSLSGVKREMRWALPLEIACGAVGIVMWIGA----
>M259
--GTIATPAGEVSRVSSELTLRDKLGRWKARWAIGRMKFVVAPGLYAAGSPTSDSPVFVSANYKMSFDYLRSRLQGRDGWILVLDTRGINVWCAAGKGTFGTEEIVRRLAQTRLAEIVTHRRLILPQLGGPGVAAHEVKERTGFRVIYGPIRADDLPAFLDAGLKATDEMRLVRFSTMDRLILAPVELVTGGKYFVWVALAFFLLAGLGRDVYSVGRLPTVGGTALLLLLTAYLAGGALTPLLLPWLPGRAFAFKGAVSGLLLLAVLGLVSSGSNWWDLAAWVLLVPTVASFVAMNFTGSSTYTSLSGVRKEMRTAVPIQIVGGLAGLGLWIAARFV-
>M260
--GWQQTPVGKVASISTHMGLKDKLGGCRVRWGIRRMYYTVPAGLYAVGEPGSDSPVLVTANYKLSFDLLRRELSGRNLWLLVLETFGINVWCAAGKRTFGTSELTERIQKVQLDRLVEHRRIILPQLGATGVSAHQVKKETGFRVKYGPVRTLDLPQYLDNGMKATEEIRRIHFTLRDRLVLTPVELVSAWKVSLLILMLIFFLAGLSRDGFSFAAALSRGLTPAVTYLGALLVGAVVTPIFLPWIPGRAFSFKGAQVGLLWALLLSLTLANWSGASLVALFLIVPAITAYFSMNFTGCSTFTSLSGVQKEMRFAVPVIILSIVSGGIALLLGRFL-
>M261
-TAWIETEAGPVPQVSGRLTRRDLFGRWAMRWGFGRDRYRVTPGLYAIGNPSADSPVLVSANYKLSFDILRRETATLDAWILVIDTKGINVWCAAGKGTFGTEEIIARVKATDLDKVVSHRQLIVPQLGAPGIAAHEVKKGCGFSVVYGPVRAEDLPAFLAAGNTATPQMRRVTFSTWERFILTPVEVTILWKKILWALLALFLLGGIGPDIFSLGAAWHRGLAAAAVGLSGVIAGAVITPVLLPWIPGRTFALKGATTGGAIGLLGLIVMGKLGFGNSLAGLLTLPAVSSFIAMNFTGSSTFTSPTGVEKEMRQAIPMQLAALLVAAVAFIWA----
>M262
--GSIKTPVGEIPQISSSLGWVDRLGNIKVRWGVGRMHYTVGPGLYALGRPNELAPVLVTANYKMSFDRLREALNGLSAWILVLDTQGVNVWCAAGKGTFGTMELVSRIASSGLARVVTHRNLILPQLSGPGVAAHEVKKLSGFKVVYGPIRATDLPAFLDAGLKATPEMRRKTFTTRERVVLIPVELVSAMKAVLVIIPLLLAASGLGPGGFW-GNVLSYGLFAASALLGAVMLGAVITPVFLPWLPGRAFSFKGVVLGLIAAAALMILRWDKGRLETLGWCLLILAVTAYLAMNFTGASTYTSLSGVRKEMRWAVPLEIAAGFAGLTLWISALL--
>M263
---SVNTPLGDVPKISSSLAWSDRWGSFKARWGVGRMNYTVDPGLYALGEPSDQSPVLVTANYKMSFDRLREALPDRSAWIMVLNTDGINAWCAAGKGTFGTDELIQRIEGCGLTQVVSHRELILPQLAGPGVAAPKVKKRSGFKVIYGPIRATDLPAFLDTGFKATPAMRRQTFSTWERFVLIPVELVSVLKWSVVILSVFFLIGGLGKPAGFWSNALDHGLYAVFNLLGALAAGAILTPILLPWLPGRAFALKGLIIGLVTVLVFTACRADPGRIETLAWFFLTPAIAAYLAMNFTGASTYTSLSGVKKEMKWAVPLQVAAGTVGFCLWMGSRFM-
>M264
--GWLDTTAGQVPQITTRLTKTDISGRWQMRWGLGRNRYSIAPGLYAIGSPTTDSHVLVTANYKMTFDLVRRDMHGHDLWLLVLDTKGINVWCAAGKGSFGTDEMIRRVEITSLNQVVNHRTLIVPQLGAPGIAAHKVTKSCGFKVVYGPVRCSDLPRFLRDDCHTTPRMRRVTFGFIDRLVLTPVELVNMRKQILWSIPALFILSGIGPQFFSFSAAWSRGGAAICAGMLGVFTGAVLVPVLLPWLPGRAFAMKGVTAGIVAGLLGVIIHASLDWLNSMALLISVTTVSSWCAMHFTGSSTFTSPSGVEKEMRQAIPAQAAALLVGGGCWLAAAF--
>M265
---SLQTTTGILPQVSATLMRADRWGAIKARWGVGRMNYSIESGLYALNNPDANSPVLVTANYKMSFDKLREALPGRNLWLLVLDTKGINVWCAAGKGTFGTEELIRKIENCRLKEIVNHRKIILPQLGAPGVAAHEVKKRAGFTVHYGPIQALDLASYLDGGYKADTRMRTMTFPLKDRAVLIPIELVEVIKPFFLLAVIFLVLSGIGGPGNYWSNLLHFGLFAVAALAAAILAGAVLSPVLLPYLPGRAFSVKGFSIGIITALVLLYLRSVNDRIEALSWLFIIPAIASFLAMNFTGASTYTSLSGVKKEMRVALPMQIFAAIGGALLWLTSRA--
>M266
--DVLDTSVGKIPQVRTRLVGSDHLGTFKARWGINRMDYRVPPGLYAVGRPDKHSEVLVTANYKMSFDRLRRVLGDRNHWILVLDTQGINVWCAAGKGTFGTQELINQIASTRLSELVEHRRLILPQLGAVGVAAHQVKRASGFRVIYGPVMAEDLPQFLDAGRVATNEMRRKRFPIAERAALIPIELVTATKIVLLLTLAFFLLSGFRGDQPFLQSALIYGPETALLLVGALVAGTILTPLLLPWIPGRPFALKGFFMGLVLSLFYLLTQGLAERLDLLAWLLIVPALSSFMAMNFTGASTYTSLSGVLKEMRIAIPVQIISAALGLVLWCTSLF--
>M267
---LLNTAVGQVPRIPASLSGKDRWGTIKARWDVGRMRYTVDPGLYALGNPDEDSPVLVSANYKMSFDRLRSTLPGRDAWILVLNTGGINVWCASGKGTFGTEELVRRLQFCGVEKVVRHRRLIVPQLSAPGIAAHKVKKFSGFEVVYGPIRAEDLPAFLDNDMKATPAMRIKTFPFVERLTLVPVEFVEAMKIYVFILPALLILGGLGPGGFW-QNVIQHGLFAAAAVFGAIIAGAVLTPLLLPWLPGRAFALKGTWMGLATAAVLVVFGWTAGLVEAAAWCFLVPAVAAYLGMNFTGASTYTSLSGVKKEMRWAVPMEIGAAAVGLGLWITSRFI-
>M268
-----NSACGSIPRVKTNLDGSDHLGTLVARLGINRDQYKISPGLYGVGNPDQDSPVLVTANYKLTFDSLRRELTNLDSWLLVLDTRGINVWCAAGKELFSTREVVERVKQTRLNEVVNHNRLILPQLGATGVSAHQVKKASGFEVIWGPVRAKDIQRFIASDNRTDNAMRQVTFSIWERTVLIPVELSHLPKPTFWVVLALFFLSGIGIQVFSPGDAWYRGLMALTAYAGGILAGAVAAPILLPWLPGREFALKGTLTGGIVGLIVVLLFNNLIWLETLSLMFMTMAISSYLAMNFTGSTPFTSPSGVEKEMRQAIPVQAGAVLVAIVAWVSAAFI-
>M269
--GEVETPVGRIPRVATGLNWQDRLGMVKVRVGLRRMRYTIEPGLYAVGKPTADSPVFVSANYKLSFDYLRRELGEINGWIMVIDTKGINVWCAAGKGTFGTEEIIHRIESTHLSEVVSHRQIILPQLGAPGVAAHEVKRRSSFRVIYGPVRAHDIPEFLNAGMKTSAEMREVNFNLSDRTVLIPVELVQWSPYALAVALVLFFLAGVSRNGYI-LPGWT-GGREVLIVIVAFITGSALTPIFLPWLPGRALSVKGMISGLIFAIILVFTAQTGGQLETAAWLLLMPAIAAFTAMNFTGSTTYTSLSGVKKEMRFAVPAQIIVAMLGLSLWVTARFF-
>M270
--GEIQVSKGRVPVVSTNLRFKDMLGAWKVRWGIGRMNYKISPGLYAVGKPDDTSPVLVSANYKLTFDVLRKELSDLDCWILILDTKGVNVWCAAGKGTFGTDELVGSISKTGLSEIVSHRKLVLPQLGAPMVSAHEVTKQTGFSVIYGPVRAKDIKAFLDSDFKATAEMRTVKFTMWNRLVLTPVELVTAAKTSLIVFGVMFLINLFAARTF--------GLADFIAYTGAVIMGTAITPLLLSVIPGRAFAWKGWLLGLLWTLGFVWGWFVGFLLLAIGYLLVLPSLSAYLAMNFTGSSTYTSFSGVIKEMKIAVPFIALSSAAGIVLVLIQSL--
>M271
-TGEVKTPAGRIPMVATELNWQDRLGTTKVRAGLQRMHYSIEPGLYAVGTPTADSPVFVSANYKLSFDYLRRELEGINGWIMVIDTKGINVWCAAGKGTFGTEEIIKRIESTRLAEVVNHRQIIVPQLGAPGVAAHEVKKRSSFRVIYGPVRAHDIPEFLSAGMKTSSKMREVNFNLGDRMVLIPVELLQWSPFALAAAILFFFLTGISRNGYAL-PGWT-GGREVLPVILAFIAGSALVPIFLPWLPGRALSVKGMTLGLIFAIVLVFTAQTGGQLETAAWLLLMPAIAAFTAMNFTGSTTYTSLSGVKKEMRFAVPAQIIVAVLGLSLWVTARF--
>M272
--GSMNTPVGEIPRVSSSLARADHWETFKARWGVGRMNYTVEPGLYALNRPTDKSPVLVTANYKMSFDSLRQALWDRDAWILVLDTDGINVWCAAGKGTFGTDELVARIKSSGLEQIVAHRRLILPQLSAPGIAAFKVKKLSGFKAVYGPIRAMDLKAFFENGLKATPAMRKKSFPLWERIVLIPVELVAALKPAVFVLAFFFVLGGFGPGAFW-TDALDYGLFAVIALVTAILSGAILTPILLPYLPGRAFALKGFILGLSAAVISAFFRNVSGRLEIMAWFFLVPVVTAFLAMNFTGASTYTSLSGVKKEMRWAVPLQICAVVVGLGLWLGSRFM-
>M273
-------QKSTIRVTSSELKFSDRLGSWKARWNISRMNYVVEPGLYALGNPTEKSHVFVSANYKMSFDRLRSQLDGRDGWILVLDTKGINVWCAAGKGTFGTFEIVNRIRATGLHEVVSHRKLILPQLGAPGVSAHEIKQATGFTVIYGPVRAIDLPEFLDNRLKATPEMRQVKFDLVDRIVLIPVEIVLVGKWALLAIAVFFLLAGLGDGIYSVQRAIWDGSLHNTILLWVLFSGVVLTPILLPYLPGRAFWIKGLSVGMICIAGLAIYFSRHGWLSSTGWILMGIATTSFLTMNFTGSSTFTSMSGVVKEMKIALPVQIIAAFTGLCIWIVSRFI-
>M274
---HIDTPAGKIPKITHKLIMKDHFGAWKARWGVRRMKYAVLPGIYAIGNPTAISPVFVSANYKMSFDVLRRELEGIDCWILVLDTKGINVWCAAGKGTFGTKELISRIKVTELEKIIFRKKLIVPQLGAVGISAHEVQKATGFSVIYGPVRANDIKKFLDAGMKTTPDMRNVRFTLYDRLVLTPIEIVGGVKYLLILIAAFFLLSGFSSGGYSIENLKVTGIFTCIMLTMSYFTGTFIAPILLPWIPGRAFALKGAITGILFAGLIFYFIIQIRFFERMSWFLITPAIVSFLAMMFTGASTYTSISGVKREMRFAIPVQIITMCVGVVLWITGRFV-
>M275
--GWTDTKIGKIPTVSTCLSKADKWGTLKVRLTINRMNYKVQPGLYAVGNPDADSPVLVSANYKLSFDTLRKELSGIDAWVLVLDTKGINVWCAAGKGTLSTDELVRRIEISGLEQVVNHRKVIVPQLGAVGVAAHQVRKRSGFLVIYGPVRASDIPAFLESGMKTTPEMRRVRFSIIDRLKVTPVEIVQGAGKLFFVSAGFFLLSGLSSKGYS--LDWT-AGIAVLNLVLAYLAGTLLGPILLPWLPGRSFSLKGAFAGLIAFLVLFWAHTGSHPLQVVAWLLLITALSSFLTMNFTGSSTYTSLSGVKKEMRYAVPIQIAAAVIGLALWISSQFI-
>M276
----KDSPSGPVPQVKTTLTMSDHLGALIARLGIKRDQYTIAPGLYCVGNPDQDSPVLVTANYKLSFDSLRRELTALDAWLLVLDTRGINVWCAAGKALFSTREVVERVKRTMLNKVVSHDQLILPQLGATGVSAHQVKKASGFKVIWGPVRSGDIRRFMAAGNHTDKSMRQVTFSIRERTVLIPVELAHLPRPTLWVLLAVFFLSGIGTDIFSLNDAWHRGLMVLTAYAGGILAGAVAAPILLPWIPGRAFALKGALAGVVVGSAVVMLQSGLIWLETMALLLITGAISSFLAMNFTGSTPFTSPSGVEKEMRRAIPLQAGAAVIALLSWISAAFI-
>M277
-----ESSVGDIPRVEARLAFRDIIGSWKARWGINRMNFTVLPGLYCVGEPDDSSPVFVTANYKMTFDRVRKVLSGMNAWILVLDTRGINVWCAAGKGTFGTAELIRRIALAGLSQVVSHRTIILPQLGATGVAAHEVRQQTGFKVIYGPVRAEDISAFMKSGMKATREMRRVQFDFYDRLVLTPIELMGLLKPLLIIALALLFTHITGL--F------NITAANLYPYIGAILVGAVITPVLLPWIPGRAFSWKGWLLGMFWAVVVINLSQPNGLWISLSQILILPAISAYLALQFTGASTYTSLSGVKKEMKVAVPAIITSSSLGLVTWLVGHFI-
>M278
-EEFVQTPAGAVPRVKTALQWSDRAGTVKVRLGIKRDQYKIAPGLYCVGTPDSKAPVLVTANYKLTFDILRRELRSMSAWILVIDTRGINVWCAAGKELFSTAEVVRRVKLAEVEKVVTHNQLILPQLAATGVAAHQVKKESGFKVIYGPVRAKDLPKFLTNGLKSEQSMRHVTFSTMERLILIPVELAHLPKPSLWILLTAFAISGIGTHVFSFSAAWVRGIMLAITYAAGILSGAVATPLLLPWIPGRSFAVKGAIIGVLSAAGIVALFSDLQLLGALALMLCTTAISSYLAMNFTGSTPYTSPSGVEKEMRKAIPLQAVALLVALIAWVGSAF--
>M279
--GVICTANGSVPLVSTKLTSKDLLGAWKVRWGIGRMNYRISPGLYAIGRPDHTSPVLVSANYKLTFDVLRKELSGLDCWILILDTKGINVWCAAGKGTFGTDELVGRIAKTGLSGIVSHRKLVLPQLGATGVSAHEVTQKTGFSVIYGPVRARDIKAFLAAGYKATAEMRTVKFTLWDRLVLIPIELVAAAKFSLMVFGIMFLLNLFAVKPFG--------LADFIIYTGAVATGTVLTPLLLPVIPGRAFSVKGWLLGLLWTLGFTWQSVSGSLLRAIGYLLVLPSLSACLALNFTGSSTYTSYSGVIREMKTAVPLIALSTIAGIVLILINSL--
>M280
--EFVETPVGPVPRVKTAFKWPDYAGTLRVRLGINRDEYKIAPGLYCVGAPDSKAPVLVTANYKLTFDILRKELASISAWILVLDTRGINVWCAAGKDLFSTDEVVRRVKRSQLQKVVTHNRLILPQLAATGVAAHHVKKESGFKVIWGPVRAKDISSFLTNGLKAEKSMRQVTFSTRDRIVLIPVELSHLPKPSLWILLAAFLISGIGTHVFSFSAAWVRGIMLIIAYAAGILAGAVTTPVLLPWIPGRSFALKGAILGILTGAGIVALFRNLHLFGGLALILCTTAISSYLAMNFTGSTPFTSPSGVEKEMRKAIPMQTVALLLAIVAWVGSAFV-
>M281
--GALQTPVGLVPQVLSSLTPSDHLGSFKARWGIGRMHYVVEPGLYALGTPDEKSPVMVTASYKMSFDRLREALPGRNMWILVLDTKGINVWCAAGKGTFGTMELVSRIESSGLTQIVSHRELILPQLAGPGVTAHEVKKLSGFKVIYGPIRATDLPAFLDAGLKATPQMRIKTFPIGERIALIPIELVAALKAGLILMAILFLITFLGRSGEGWANALHQGLFSALAILIAILSGAVLTPALLPWLPGRAFSIKGVSVGLFTAVLFVVFRLNQGIFEMLAWLLLIPAFSAFMAMNFTGASTYTSLSGVKKEMRWAVPFQIGAGIIGFILWLGSQFI-
>M282
-TGFMQTPEGNVPRVKTELDFSDTVGSWKARWGIGRMNYAVEPGLYCVGDPGADSAVFVTANYKMSFDRLREKLSGIDAWILVLDTKGINVWCAAGKGTFGTRELARRIETAGLKNIVAHREIILPQLGAAGVSAHEVKKLTGFDVIYGPVRAGDIKGFLANGKTATKKMRTVTFTFRERIILTPMELVHAAKPALIVFGALFILNAVGLGH--------YGGTDLYALLGALFIGCVLTEALLPWIPGRAFSGKGALLGLIWAAGVNFGWPVYGWLKAIAYLLILPAVSAFYAMYFTGASTFTSLSGVDREMRVALPSMITAVFCGIVLLLINDFI-
>M283
----------LIRNITPALSIFDYIGACKVRLGIKRMQYSVEPGIYAINQPDTDSPVLVSANYKLSFDALRSKLKGIKAWILVLDTKAVNVWCAAGKGTFGTEELVSRIESSGLANFVNHRKLILPQLGAVGVSAHEVRKKSGFSVIYGTVRASDIKAFLDSGCKATEDMRRVRFNLYDRLVLTPVEFVNSLKYLVSAMILFFVLSGLNSKGFSRELMFQNGVVSATILFAAYIAGTVVSPLLLPWIPGKSFAFKGAFIGLLITAVLWNFGITGNWANTLAWLLLVLPICSYLVMNFTGCSTYTSLSGVKKEMRIAVPLQVISAVLGIIFWVILRFI-
>M284
--GTIDTPSGKVLKISTELEFRDISGSWKARWGINRMRYTVPPGLYGVDNPDNTSPVFVTANYKMSFDRLRKELAGLNAWIMVLDTKGINVWCAAGKGTFGTAELVRRIAAVVLSRIVSHRTIILPQLGAPGVSAHEVRRQSGFNVVYGPVRASDIKAFLKAGMKATREMRTVKFGFVDRLVLTPVELAGIWKPVAIIAAALVIAAMTGL--------VTVTFSGLYPFAGAILMGAVVAPVLLPWIPGRAFSWKGWLMGFLWTLAVLRLAQTGTIWNMSALLFLLPAISAFLTMNFTGASTYTSLSGVKKEMRFAVPVIIVLAVAGIGSWLIGRF--
>M285
--GTVQTAVGDLPKISSDLNWSDHWGSVKARWGVGRMNYTVDPGLYALGEPNERSPVLVTANYKMSFDRLREALSNRHAWFLVLDTKGINVWCAAGKGTFGTDELVQRIEFSQLNRVVSHRELILPQLAGPGIAAHKVKKIIGFKVIFGPIQATDLPVFLDAGMKATPNMRRKTFTMPERVVLIPVELVSALKWSLLILPVFFLLGGIGSPSGFWNGVLNDGIFAILNLLGALFAGAVLTPIFLPWLPGRAFSQKGLIMGLIITLFITLLNIRQNYMNILAWFFLTPALSAFLAMNFTGASTYTSLSGVRKEMQWAVPLEIVGGVAGLALWVGSRFV-
>M286
--GSIQTPVGPVPQVSSSLVWADRLGRYRARWGIGRMHYTVEPGLYALGKPNEQSPVLVTANYKMSFDKLREALPGRDMWILVLDTKGINVWCASGKGTFGTMELVGRIKSSALSQIVSHRELILPQLSGPGVAAHHVKKLSGFKVIYGPIRATDLPTFLEGGLKATPEMRLKTFTTLERIELIPMELVGALKVGIIVIPILFFLSYVGKSGEGWTNALNHGYFSALSLLTAILAGAVLAPLLLPWLPGRAFFIKGLSLGFLFTAILMAFFWNDGRLEILAWFFLIPAVSAYLAMNFTGASTYTSLSGVRKEMRWALPLEIVGGIVGLILWFGSNY--
>M287
--GSVQTKMGTVPRISSTLAWADRLGNIKARWGVGRMRYIVEPGLYALGSPDEQTQVLVTANYKMSFDQLREVLPGRDVWILVLDTNGINVWCAAGKGTFGTEELVRRIEFSGLEHIVAHRELILPQLSGPGVAAYQVKKLSGFKVIYGPIKATDLPAFLDAGLKATPEMRLKTFTIRERTALIPVELVSIIKWALIILPAFFFLGGFGGQDGYWPNALNYGLFAIFALLSAVAAGAVLTPVLLPWLPGHAFSLKGLTIGLITAFLLAAFWTGSGHSEIFAWFFLIPAITAYLAMNFTGASTYTSLSGVKKEMKWAVPLEIAAGAAGLFLWLGSLF--
>M288
--DFVETSVGAIPKIETSLKIQDLAGSVRARLGISRDRYRVAPGLYSVGRPGADSPVLVTANYKLSFDSLRQELASVDAWILVLDTRGVNVWCAAGKKTFSTEEVIRQVKRVGLDSVVSHRELILPQLGAPGVSSRAVKKGCGFKVTWGPIRARDLPEFLTNGRKAETKMRQLTFTIGERMVLIPVELSLILKPSLVILLALFLLSGINPDIFSLSAAWFRGLNGAVAYLLGILAGAVFVPILLPWLPMRQFYIKGLLTGLVGGILVNFLATDISRLESLTLVLLTTAVSSYAAMNFTGATPFTSPSGVEKEMRQGIPIQIIAVTTAIIAWVAAPFV-
>M289
--GWLDGPSGQIPQVATDLTCTDIVGRWQMRWGLGRTRYTIAPGLYAIGTPSSDCPVLVTANYKMTFDILRRDMHSHDAWLLVLDTKGINVWCAAGKGTFGTDEIIRQVQKSNLKKVVNHRKLIVPQLGAPGVAAHKVHKSCDFKIVYGPVRSSDLPRFLKDNHTATPEMRRVEFTLVDRLVLTPVELASMWRYALWSILVLFILGGIGPQFFSFSAAWTRGITATASGLLGLFTGAVITPILLPWLPGRSFALRGSIAGLAIGFIILLFSASLGWLNSLALLLTVSAVSSWCAMHFTGSSTFTSPSGVEKEMRQAIPAQAATLLVGGLCWLASAF--
>M290
---------PAIQTVSTQLTFKDRLGAFKVRWGIGRMNYKVKPGIYAVGKPDKDAPVLVSANYKLTFDSLRKELSGVDCWLLILDTKGINVWCAAGKGTFGTDELIHRIAQTGLAEIVSHKTLILPQLGAPGISAHEIKKQSGFSVVYGPIRAQDIKAFVAAGNQATQKMRTVKFTLRDRLVVTPMEIVPAVKKVIIIFGVMFLLNLFAVNPFG--------LVDFIAFIFPIVAGSIITPILLPIIPGRAFAFKGFLVGLLMAVGLVWLAGPFQWLPAIGYLLVLSSLSSYLAMNFTGTSTYTSYSGVMKEMRMAIPLMLIASVAGAVLILLSRV--
>M291
---FVDTPVGRLPRVSSILARRDRWGSIKARWGVGRMDYKIDPGLYALDTPDEKSPVFVSANYKMSFDRLRQALAGRSGWILVLDTKGINVWCAAGKGTFGTAELVKRIASSNLKKIVSHRKLILPQLGAPGVSAHQVKQVSGFGVQYGPVRAEDLPAYLDAGCKATEQMRKMSFPLKDRAVLIPIELIEAAKPFLGLAVVFFILSGLGGPAGFRANAGSLGLFSVLALLGAVIGGAVLNPLLLPYLPGRAFSVKGFSIGMVIAWVLLYLRAIDGKIEAAGWLLMIPALSAYLAMNFTGCSTYTSLSGVKKEMRWALPLEIACGAVGFILWTGA----
>M292
--GTVSTPAGSVPQVSAELNWRDHWGAMKARWGVGRMDYTIDPGLYALGNPDRESPVLVSANYKMSFDRLRSALPGRNLWILVLDTKGINVWCAAGKGTFGTEELVARIESSGLKEVVGHRSLILPQLGAPGVAAHTVKKLSGFGVRYGPIMAGDLPTYIDAGFKATSAMRFKTFPLKERAVLTPIELVETIKPTLIIAPVLFLFAGIGGSSGFWANALHEGSFAVLAFLSAIVGGAVINPLLLPYLPGRAFSTKGLWLGAAVAVIMLFLHMWAGRLGSLAWLLIIPAVTAYLAMNFTGASTYTSLSGVNREMRWALPTEIGMGGGGLLIWIASRLM-
>M293
--GTVNTPAGNIPQIATRLNSSDHLGTIKVRFGLQRMHYTVDPGLYAVGRPTAESPVFVSANYKLSFDYLRRELEGINGWIMVIDTKGVNVWCAAGKGTFGTEEIIKRIESTHLSEVVSHRQIIVPQLGAPGVAAHEVKRRSSFRVIFGPVRAPDIPEFLDGGMKTSPEMRRVDFNLSDRMVLIPVELVQWSPFALAAALVLFFLTGISRNGYTLPG-WM-GGREVLIVILAFITGSALVPILLPWLPGRALSVKGMTLGLMFSIVLVFTTQTGGQLETAAWILLMPAIGAFTAMNFTGSTTYTSLSGVKKEMRFAVPAQIIAAAIGLSLWMTARFF-
>M294
--GMVDTPAGPVPRVHSRIGSRDILGRWKVRWGIGRDRYRVAPGLYALGAPDGNSPVLVTANYKLTFDAVRRDAAGADAWILVLDTQGINVWCAAGEGTFGTEEVIHRVAETRLPEIVRHRRLLLPQLGAPGVAAHEVRKGCDFSVVYGPVRSRDIRAFLDAGMEASPAMRRVDFPTRDRLALTPIEITNLLRPAGWAALVLFLLSGFGPGIFSLGAAWERGFAAVSALAAGILAGAVVTPVLLPWLPGRAFSVKGGLTGGVLAMGAAIWRGAVEAPSALALLLAMTAVSSFVAMNFTGATPFTSPSGVEKEMRRALPVQAGLTILAGLLWIGGPFL-
>M295
---SLQTPTVEVPKISSNLNWSDHWGSIKARWGVGRMHYTVDPGLYALGEPNDQSPVLVTANYKMSFDRLRETLSNRHVWILVLDTKGINVWCAAGKGTFGTDELVRRIDFSQLDRVVSHRELILPQLAGPGVAAYKVKKRIGFKIIFGPILAIDLPAFLDAGMKATPEMRRKTFTMSERTILIPVELVSALKWSFIILPAFLLLSGLLPSGFW-NGVLNEGLFAILNLLGALLAGAVLTPILLPWLPGRAFSQKGLIMGLITTLFIAFFNIRQNYLNIIAWFFLTPALSAYLAMNFTGASTYTSLSGVKKEMRWAVPLEIVGGVVGLVLWVGSRFI-
>M296
--GSIQTSGGEIPQISSALDWADRLGTVKARWGIGRMHYTVEPGLYALGSPNDEAPVLVTANYKMSFDRLRQAVPGLNAWILVLDTQGINVWCGAGKGTFGTTELVKRIESSGLGRVVSHRNLILPQLSGPGIAAHEVKKLSGFKVIYGPIRATDLPPFIEAGLKATPEMRLKTFTTWERVVLIPVELVEALKAVIIIIPAMLIASFLGPGGFW-ENILSYGLFSIPALLAAIMAGAVLTPLLLPWLPGRAFSFKGLVMGLLAAAVLMASQWGKARLQILAWCLLVLAATAYLAMNFTGASTYTSLSGVKKEMRWALPLEIGTGFAGLALWVSALI--
>M297
--GWLDTPAGRVPQITTRLTSTDISGRWQMRWGLGRNRYSIAAGLYAIGSPTADSHVLVTANYKMTFDIVRRDMHSHNLWLLVLDTKGINVWCAAGKGTFGTDEMIRRVQISGLDQIVNHRTLIVPQLGAPGVASHKISKACGFKVVFGPVRSNDLPQFLREDCHATPQMRRVTFGLVDRLVLTPVELVNMRKQIIWSILVLFILGGIGPQFFSLSAVWSRGGGAICSGLLGVFTGAVLVPLLLPWLPGRAFAMKGAIAGLVTGLLGVVLYASLDWLNSMALLIAVTTVSSWCAMHFTGSSTFTSPSGVEKEMRQAIPAQVAALLVGGGCWLAATF--
>M298
---FKDTPYGPVPQVKTKLRRSDHLDSLIARLGIKRDQYAIAPGLYCVGNPDQDSPVLVTANYKLTFDSLRRELTALDAWLLVLDTRGINVWCAAGKALFSTREVVDRVKQTMLDKVVGHKQLILPQLGATGVSAHQVKKASGFEVIWGPVRAENIRRYIAAGNRTDKSMRQVTFSIRERTVLIPVEVSHLPKPTFWVLLAVFFLSGIGTNIFSLNDAWYRGLMAMTAYVGGILAGAVAAPILLPWIPGRAFALKGALSGVVVGLAVVLLFKTSIWLETMALLLITVATSSYLAMNFTGSTPFTSPSGVEKEMRRAIPLQAAAALIALAMWVSGGFL-
>M299
--GEINTSVGIVPQVSTQLSFSDTLGSWKARWGINRMNYKINPGLYAVGNPNGESPVLVTANYKLTFDTLRKELNELDAWILVLDTKGINVWCAAGKGTFGTKELIARIGKTKLNEIVSHKTIILPQLGAPGVSAHEVTKHTGFKVVYGTVRAKDIKEFINSGMKATPKMRKVQFTIYDRLVLTPMELVSTFKNSMIVFGILFMLNLIAA--------IPFGVVDFYAYLGALVIGCVLTPVLLPWVPGRAFAWKGWLLGFLWAITVNILTPSYSLVRALGYLLVLPAVSSFYAMNFTGSSTYTSSSGVLKWIRYVY---------------------
>M300
--GRVNTPAGPVPRVHSRIGSRDLLGRWKVRWGIGRDRYRVAPGLYALGAPDGNAPVLVTANYKLTFDVVRRDAAGLDAWILVLDTRGINVWCAAGEGTFGTEEVIRRVTETRLSEVVSHRRLILPQLGAPGVAAHEVRKGCGFSVAYGPVRIRDVRSFLDAGMKATPAMRRVVFPTIDRLVLTPVEITGMLRPAGGAAIGLFLLAGIGPDVFSLGAAWQRGVPAVLALAAGILAGAVVTPVLLPWLPGRAFSVKGGLAGGVLAACAVMWRRALEAPAALALLLAMAAVSSFVAMNFTGATPFTSPSGVEKEMRRALPVQAGLTVLAGLLWVGGAFL-
>M301
---SVNTPVGNVPIVGTKLCFADNLGMWKARWGINRNRYSVAPGLYAVGNPTQDSPVLVSANYKLSFDHLRSRMDGRSAWILVLDTRGINVWCAAGKGTFGTDEIVKKVSLSGLKDIVSHRRLIVPQLGATGVAAHDVKLRCGFSVVYGPVRANDLPEFIDAGFSATPEMRRVRFNFIDRVVLIPVELVSGMKYAVLIALFFFLSAGLGPGIYSTSRAVSDGAWAVLLILGAFITGAVLTPALLPWLPGRAFSIKGLWIGLICAIVASYYMRGSWLLTSIAWGFIFVAITSMVALNFTGASTYTSLSGVRREMRAAIPLISLSCVSGILLWIVSRFI-
>M302
---FADTPAGPVPCVKTRLAHRDHLGTLQVRVGIGRNDYKVAPGLYALGRPDADAPVLVTANYKLSFDHLRSQMGGVDAWLLVLDTRGINVWCAAGKGTFGTQEVIDRVRLTALEKVVNHRKLILPQLGAPGVAARQVKKGCGFEVVWGPVRASDLPAFLAEGCIAEEKMRRVTFTMGERMVLVPVELALARKPLLWALLVLFLISGAGPHFFSFAAAWGRGLLAATFCLAGILAGCVAVPFLLPWIPGRAFAFKGALAGLAAGLAVVPGVAHVTMMSAAALVTLATVVSSYVAMNFTGTTPFTSPTGVEKEMRRAIPLQLGAVLLAVGLWIGAA---
>M303
-----------VPVVSTNLHFKDMVGALKVRCGIGRMNYKISPGLYAIGKPDHTSPVLVSANYKLTFDRLRKELSGLDCWILILDTKGINVWCAAGKGTFGTDELVRQISKTGLAGIVSHRKLVLPQLGAPGVSAYEVTRQTGFSVVYGPVRAKDIKAFLDSGFKATEEMRTVKFTMWDRLVLIPVELIAAAKLSLMVFGVLFLINLFAARPF--------GLADFIAYTGAVVTGTVITPLLLPLIPGRAFSWKGWLLGLLWTFGFIRFWAPGFLLLDMGYLLVLPSLSAYLAMNFTGSSTYTSFSGVIKEMKTAVPLIVFSSAAGIVLLLIRS---
>M304
---LTHTPVGPVPQVSSSLGWRDRFGTLKVRWGIGRRHYSIEPGLYALGRPDEQSPVLVTANYKMSFDKLREALPDRNIWVLVLDTQGINVWCASGKGAFGTTELVGRMKSSGLSQIVSHRKLILPQLSGPGVAAHLVKKLSGFKVIYGPIRATDLPTFLEAGLKATPKMRLKTFTTLERMVLIPMELVLALKAGMIVMPILFLLALFGKSGESWTNAFNHGVFSIMAILTAILAGAVLTPLLLPWLPGRAFSVKGFSIGCLTVAALLVFRWNDGRLEILAWLLFIPAASAYLAMNFTGASTYTSLSGVRREMRWALPLEIGAGIVGLILWLGSNFL-
>M305
---SVETLVGPIPQVPSSLVWRDHIGTLKVRCGMARMHYTVEPGLYAVGKPDERSPVLVTANYKLSFDKLRSELTGRNAWILALDTKGINVWCSAGKGTFGTMELVGRIESTGLANLVSHRELILPQLAGPGVAAHEVKKRSGFRVIYGPIRAKDLPAFLDCDLKATPEMRLKTFTLWERMVLIPVELINVVKAGLVILPVMFLLAYLGKLGDGTVNALNHGLFSVLALLMAIVVGAVLTPLLLPWLPGRAFSVKGLTLGLLVALCLNELTTWAGRLEILAWLLLLPALSTYLAMNFTGASTYTSLSGVRREMRWALPAQIATGSIGVILWIGSQFF-
>M306
------RRKREVPVVTTALSVRDIFGSGKVRLGIGRMHYKVEPGLYAVGKPGNDSPVLVSANYKLTFDALRKELSGLDCWLLLLDTKGVNVWCAAGKGTFGTDELVRQIEQAGLAEFVTHRKLLLPQLGAPGVSAHEVTRRTGFSVTYGPVRASDIKAFIASGGEATQAMRTVTFTLRDRLVLTPVDLVAAAKKSLLLFGVLFLLNLVAARPF--------GLYDVIAYAGAVLAGTVITPALLPLIPGRAFAWKGWLTGLLWTVMMLVFFKGYSTIAMIGYLLLLPAVSAWYALNFTGSATYTSPSGVLKEMRLALPFLIGSAGVGAILLVAQSFF-
>M307
--GWLEGPSGKVPRVTASLKREDRWGTIKARFGVGRMHYTVDPGLYALGQPDEDSPVLVTANYKMSFDSLRGSLPGRNAWILVLDSKGINVWCAAGKGTFGTEELLRRISASGLKDMVKHRDLILPQLGAPGVAAHLVKKFSGFKVHYGPIHAGDLPTYLDAGMKATPAMRLKTFPLKERVVLIPIELIEAIKAALIIIPVMLIIIGFSGREGFMQNIQGDGVFSLIAILGAIFAGTVLNPILLPYLPGRAFTTKGLTLGFLTALALIYMLSLHGVLEASAWLLMVCAITAYLAMNFTGASTYTSLSGVKKEMRWALPLEIGTGVSGLAVWFVSRFV-
>M308
--GSVDTEKGPVPLVSSCLAWSDRWGDIKARWSVGRMDHQVAPGLYALGAPDAQSSVLVTANYKMSFNRLREALPGRNAWILVLDTEGINVWCAAGKGTFGTEELVRCLEDCGLDRVVSHRKLILPQLSAPGIEAHQVKRLTGFRVVYGPVRATDLPFFIDAGFKATPEMRRKTFTTWERAVLIPVELVSALKWGAVLSFVFFLAAGFLISGNFLSSALNHGLFATLALMGAVIAGAVITPLLLPWLPGRAFALKGAVTGFMAAGILAFMWSGSHHSESIAWFFLVPALSAYLAMNFTGASTYTSLSGVRKEMRVAVPLEISAGIIGICLWIRACFI-
>M309
---SVATPVGSVPRVSSELEWRDRWGTFKARWGVGRMDYAIDPGLYALGNPARESAVLVTANYKMSFDELRSALPGRDFWILVLDTKGINVWCAAGKGTFGTEELVDRIEANGLKEVVGHRSLILPQLGAPGVAAHIVKKRSGFGVRYGPVNARDLPAYIDAGFKAAHEMRLKTFPLRERAVLIPVELVETIKPALIIAPVLFLLGGIGGPAGFWANAFQDGAFAVLAFVSAIVGGAVLHPLLLPYLPGRAFSTKGLALGAAVAVVVLTLRGYAGRLGILAWLLLIPAVTAYLAMNFTGASTYTSLSGVKREMRWALPAEIGMGAGGLIILVASRLI-
>M310
---IIDIPEGKVVRVATELKCKDMLGSWKARWAINRMRYTVLPGLYGVGNPDDKSPVLVTANYKMSFDRLRKELTGLNAWIMVLDTKGINVWCAAGKGTFGTAELINRIRIVGLSRVVSHHTIVLPQLGAPGVAAHEVRKQTEFSVVYGPVRASDIKDFLNADMKATRAMREITFGFLDRLVLSPVELVLAWKPTAIAASVIVIAALIGI--------MDVSFAGVFPFITAILIGTIVAPALLPWIPGRAFSWKGWLLGFIWAMAVVCMNMNSDIWNNLALLLLLPAISAYLTMNFTGTSTYTSLSGVKKEMRIAVPVIIILALAGIASWIIGR---
>M311
--GSIATAVGDIQQVSASLVFFDILGSIKARFGINRDNYKIEPGIYGIGNPDGTSPVLVTANYKMTFDSLRMELSGLDVWLLVLDTKGINVWCAAGKGTFGTRELVNRIARVSLGSIVSHRTVILPQLGAPGVSAHEVTKQSGFKVIYGPVRSGDIKAFLRNGMTADSNMRTVRFTMIDRLVLTPLEFVNTFKPLLILFGVLFILNLTGLGHFG--------IVDFYTILGAVFTGAVLTPVLLPFIPGRAFSFKGWLLGLLWIAGVLFLAPAFSWFTAASYFLLLPAVSSYLAMNFTGCSTYTSFSGVKREMEIALPLMMISLSLGIILLLIGMI--
>M312
---SVHTSVGDVPKISSVLSWSDRWGSIKARWGVGRMHYTVDPGLYAIGEPSDQSPVLVTANYKMSFDRLREALRDRHAWILVLDTQGINVWCAAGKGTFGADELVQRIRFSGLNRVVSHRQLILPQLSGPGVAAYKVKKRIGFRVIFGPVRAADLPAFLNEGLNATPDMRRKTFTTPERLVLIPVELVSALKWSLLILPAFFLLGGLGASYGFWNNALNHGLFAVLNLLGALMAGSVLTPILLPWLPGRAFSQKGLIMGLIMTILVAVFSTKINFLEILAWFFLAPAFSAYLAMNFTGASSYTSLSGVKKEMKWAVPLEIAAGSTGLLLWAGSRFV-
>M313
-------DVAKVPLVSTSLSFRDTLGAWKARWDIGRMNHRVEPGLYAVGKPDGDAPVLVSANYKLTFDTLRKNLSGLDCWLLILDTKGINVWCAAGKGTFGTGELVNCLEAVGLSKIVTHRKLILPQLGASGVSAHEVARRTGFTVTYGPVRASDIKTFLASGFQATREMREVKFTFYDRLVLTPVELVTAAKKSLLVFGVLFLLNLVAAKPFG--------LPDFTAYAGAVLAGAVFTPVLLPFIPGRAFSWKGWLLGLGWTVFALWLSSPGTWLLAAGYLLLLPSVAAYIAMNFTGSSTYTSPSGVLKEMKIALPLIVGSSVAGILLTLIHKL--
>M314
--GSIQTAAGRIPQVSAEWQSRDYWGTIKARWGIGRYNYRIDPGLYALGNPDNNSPVLVTASYKMSFDKLKRELPGRNLWILVLDTKGINVWCAAGHGTFGTKELIERIDSSGLKNIVTHRKLIVPQLGAPGVAAHEVKRFSGFKVHYGPIRAKNLPAYLNSGGKATPAMRIMDFPLKERAVLIPIEGVYAVKRFLVIAPVLFILSGIGGPAGFWTNTINYGLFSVIALLAAIFSGAVLNPLLLPYLPGRAFSTKGFFIGIVASLVLLYLRDATGKTEALAWLLMIPAISSFLAMNFTGASTYTSLSGVKKEMRWALPAQITAACVGFTAWIISRLI-
>M315
-----GTPGGPVPQVKTELTWTDHLGTLIARLGINRSQYKIAPGLYCVGNPGQDSPVLVTANYKLSFDSLRRELADLSAWLLVLDTRGINVWCAAGKELFSTREVVERVKQTALNKVVGHHRIILPQLGATGVSAHQVKKGCGFEVIWGPVRARDIQRFIAAGERADRPMRQVTFSAWERTVLIPVELSHLPKPTLWVLLAVFLLSGIGTEIFSLKDAWYRGLMALTAYAGGIFAGAVAAPILLPWIPGRAFALKGAIAGGVAGAAVALLHSGLIWLETMALLLVTAAIGSFLAMNFTGSTPFTSPSGVEKEMRRAIPLQAGAAVIALLSWISAAFI-
>M317
--GSVQTPAGAIPRVSSRLTPKDRWGSFKCRLGANRMHYAVDPGLYALGAPDEQSPVLVSANYKMSFDVLRQALPGRSAWILVLDTRGINVWCAAGKGTFGTFELIHRLEISGVKKVVGHRKIIVPQLGAPGVAAHTVKQFSGFRVHYGPVRAADLPAYLDAGLKATPEMRFMPFLLKDRAVLIPVELVEMLKPFMIIVVALLIASILGPADVW-RNLIHDGLFAVLMLVVAVVTGAVLHPVLLPWIPGRAFAVKGMMIGLIAAAGLLYWRLWAGRLEAAAWLLTAPAVAAYLAMNFTGCSTYTSLSGVKKEMRIALPAEISAATLGIIFWISSL---
>M318
-DGQVETPAGPVPRVHSRITVRDLLGRWKVRWGIGRDRYRVAPGLYALGAPDGNAPVLVTANYKLTFDVVRRDAAGLNAWILVLDTRGINVWCAAGEGTFGTGEVIRRVTETRLSEVVSHRRLILPQLGAPGVAAHEVRKGCGFSVAYGPVRARGIRSFLEAGMKASPAMRRVVFPAMERLVLTPVEITGLLRSAGWSAVALFLLAGIGPGIFSLGAAWERGFAAVAALAAGILAGAVVTPVLLPWIPGRAFSVKGGLAGGVLAACAVWYRGALDPPAALALLLAMTAVSSFVAMNFTGATPFTSPSGVEKEMRRALPVQAGLTALAGLLWVGGAFL-
>M319
--GEIETPVGKVAQVSTRLVSGDLLGSWKARWGINRMNYTVSPGLYAVGTPDQNSPVLVTANYKLTFDALRKELSDLAAWILVLDTKGINVWCAAGKGTFGTEELLVRLGKEKLAQVVSHRTLILPQLGAPGVSAHMVMQYSGFRVVYGPVRAGDIKEYIQAGLQKTPKMRAVIFNTYDRLVLTPIELVAAVRPSLMIFGLLFILNSVGIGPFG--------IVDLYAYIGAVLVGCFLTPLLLPWIPGRAFAWKGYLLGFIWAVLVNTLWPTYSWLRSIGYLLVLPPTAAFLAMNFTGASTYTSLSGVLKEMRIAVPAIVVSIVSGVVLILVNNLI-
>M320
--GWMQTVVGKVARISTNMGLQDKLGGCGVRWGINRMHYAVPAGLYAVGEPGSDSQVLVTSNYKLSFDLLRRELSGRDLWLLVLETFGINVWCAAGKRTFGTAELISRIQKVELDRLVEHRKIILPQLGASGVAAHQVKKETGFRVRYGPVKALDLPQYLDNGMKATEEIRRIHFTLWDRLVLTPVELTNAWKVSLLILILIFFLAGLSRAGFSFAGALSRGLTPAVTYLGALLVGAVVTPMFLPWIPGRAFSFKGAQVGLIWALLLSLTLADWSGAGLVALFLIVPSITAYFAMNFTGCSTFTSLSGVQKEMRFAVPVIILAIVSGGIALLLGRFL-
>M321
----ILTSEGLLPQVSSALSLSDHWGTIKARFGVFRMDYSVSPGLYALGNPHDNSPVLVTANYKMSFDRLREALPGRDVWILVLDTDGINVWCAAGKGTFGTEELVGRIKSTGLASIVKHKKIILPQLGAPGVAAHLVAKLSGFKIKYGPVRAQDLPAYLDAGSKATEQMRIMTFPLKERAVLIPIELMEAIKAFLIIAPVLLILSGIMPAGFW-ANAGSYGFFAVLALLSAIISGAVFSTLLLPYLPGRAFSIKGLFIGMVTSLALLYLRNINGRIEALSWILLIPAISAYLAMNFTGCSTYTSLSGVKKEMRWALPLQIASIVVGIITWIVAIL--
>M322
----------SAVETSTALSAKDRFGTWKVRWGINRMNYKVNPGLYYIGRPNSDSPVLVTANYKMSFDALRKELSGISAWILVLDTKGVNVWCAAGKGTFGTEELLKRLEATGLSEVVDHKTLILPQLGAVGVSAHEIMKRSGFKVVYGPVRAEDVPQFLKNGMQTDREMRTVRFNFIDRAVLTPVEFVGAIKPALILFGIMFLLNETGISQFT--------GLDLFAYFGAVIVGCVLTPMLLPWVPARAFSLKGWLLGLIWSAGILFFNSGYGMLTASAYLLILPSISALYAMNFTGSSTFTSFSGVIKEMKIAIPLIAASVGLGVILLLAGDI--
>M323
--GSIQTPVGEVPQISSSLGWIDRLGSMKARWGIGRMHYTVEPGLYALGSPDEQSPLLVTANYKMSFDRLRESLPGFNAWILVLNTQGINVWCAAGKGTFGTTELVRRIQSSGLDRIVSHRNLILPQLSGPGVSAHEVHKLSGFKVIYGPIRAKDLLTFMEAGLKATPEMRRMTFKTWERAVLIPVELVEALKGAFIIVPLMLLISLMGPGGFW-DNILIHGLFSVPALLAAIMAGAVLTPLLLPWLPGRAFSFKGLVLGFLAVAVLLATRWDEARLEMLAWCLLVLATTAYLAMNFTGASTCTSLSGVKKEMRWALPLEIGAGFAGLALWVSALI--
>M324
-TGWIDTKIGKIPRVSAILSKTDKWGTLKVRLGLNRAKYMVEPGLYGVGNPEGDSTVLVTANYKLSFDTVRKELRGMDAWILVLDTKGINVWCAAGKGTFSSDELVHRLGVTGLKEIVNHRRLIVPQLGATGVSAHKVKKASGFSVIYGPVRAADIPVFLESGMKATPEMRRVTFSVYDRLKVIPVEVTLGIGKLAVILAVFFLLSGLNRNGYS--FQWDIGMASVVNLLMAYVAGTVLGPLLLPWLPGRSFSLKGAEIGVIVFIVSYVSLAGSHIVQVIAWLLLIPALSSFLTMNFTGSSTYTSLSGVKREMRTAVPVQIAAAVIGLTLWITGRFV-
>M325
------TAIGAVPRIATKLSLKDIIGTWRVRWGFGRMNYKVAPGIYSIGKPDENSPVIVTANYKLTFDNLRKELSGLNLWILVLDTKGVNVWCSAGKGTFGTKEILHRIEEVKLSEIVKHRTIILPQLAATGVASHEVTKKSGFHVIYGPVRASDIKSFLEAGMKATPEMRTVKFNFLDRLVLTPVEIVHWTKPLVIFFGILFILNALGLGRFG--------MTELIGFFGAVVIGSVITPMLLPWIPSRAFSLKGALLGVLWAVAIVLLSMQFGILKAISYLLLLPSVSSYTALNFTGSSTYTSPTGVSKEMRFAIPILLGSSLVGLILLLMDNT--
>M326
-----AAGAADVPRVRTALGFADRLGTWKARWGIGRHDYRVPPGLYAVGEPRADSPVLVSANYKMSFDRLRSVLAGRDVWILVLDTDGINVWCAAGKGTFGTEELVRRIQRVSLKQVVEHRKVILPQLGAPGVAAHEVHAQTGFRVIYGPVRAEDLPAFLAAGLKATPEMRRVRFDLRDRVVLIPVEVVLGMKTALLLAGLVLLLSGLGSGGYSLARVRGIGLPGALILLGTFVLSSVLGPTLLPWLPGRPFAVKGAALGVAMAAILWALVASMSGVHVAAWTLWVPALSSFVVMNFTGASTFTSLSGVMQEMRLAVPIQAGAAAIGVVLWVAGLFL-
>M327
----CSDEKKDIQKVSTELTRKDIIGAFKVRLGIGRSNYRVDPGIYAVGDPNEDSPVLVSANYKLTFDTLRKNLTGLDCWLLILDTKGVNVWCAAGKGTFGTDELVNRIKAVGLSKIVTHRKLILPQLGASGVCAHEVTKRTGFSVIFGPVRASDIKTFIADGYKATEEMRTVKFTMRDRIVLTPVELVPALKKTLLIFGLLFLINIFAANTFN--------RYDVAAYLGAVLFGTVVTPALLPFIPGRAFAWKGWLTGLCWAVFVIWIFTADSWAITTGYLLLLPAISAYLAMNFTGASTFTSPSGVLKEMKTAVPLILMLAVVGTAMVIAFKL--
>M328
--------RGDIPCVTSRLRSADRWGAIKARLGVGLMQYAVDPGLYALGDPDEHSPVLVSANYKMSFDCLRAELTDRDAWILVLDTKGINVWCAAGKGTFGTSELVRRIQASGLSEIVAHRTVILPQLGAPGVAAHTVKQLSGFSVRYGPVRARDLGAYLDAGQTATPEMRRVTFPFKDRAVLIPIELSEVLRPAIIVVPVMFLLSGFGPGSFT-ANLVHEGLFATLALVLSILAGTVLTPLMLPYLPGRAFTIKGATIGGVAALLLIAVWGQRGVLHAAAWFLIPVAVAAYLAMNFTGASTFTSLSGVKREMRWAVPFEIGAAAVGMVMWIASGFM-
>M329
-TDWLNTAAGSVPLVSTRLVHRDHLGHWAMRWGIGRSRYQITPGLYAVGQPDPLSPVLVSANYKLSFDCLRSAISGISAWILVIDTRGVNVWCAAGKGTFGTEEIIYRCQTSQLEKLVSHKTLIVPQLGAPGVAAHKVKQATGFSVSYGPVRAADIPEFIAADMQATVKMRRVTFSTRERFILTPVELTGMRKPVLYMAVALLLLGGIGEDYFSFNAAWSRGLAALLAGLTGVLSGAVIMPILLPWIPGRLFSAKGALLGIIFSTVLILTLRGTSLPGLAALYLFVSTVSSYTAMNFTGSSTFTSPSGVEKEMRISIPLQAGALLTAGVLWLTTA---
>M330
----CSISSKNVPTVSTSISFKDILGAWKVRWGIGRMDYTIKPGLYAAGMPDSDSVVLVSANYKLTFDMLRKNLTGLNCWLLILDTKGINVWCAAGKGTFGTYELINRVESVRLSEIVTHRKLILPQLGAPGVSAHEVARRTGFSVTFGPVRAKDIKEFISSGFKATKEMRKVKFTFKDRLVLTPVELVEASKIVLPVFGVLFIINLFAEQPF--------GIFDVAAYFGAKFAGAFITPVLLPFIPGKAFSFKGWLTGLCWTTFALWLFSADNRLLAAGYLFLLPAVSAYLAMNFTGCSTYTSQSGVEKEMKTALPLIIGSSIVGAVLTLIDKII-
>M331
--GLVDSSVGAIPQVSTELTGADHWGTFKARWGVGRMHYQVDPGLYAVGKPDAHAPVLVTANYKMSFDCLRRALKNRNAWILVLDTQGVNVWCAAGKGTFGTRELVDRIALSGLADVTQERTLIVPQLGAPGVSGYVVRRETGFRVVYGPIRAEDLPQYLDAGLQATPEMRQKTFPLRERAVLVPVELVGALKLALVIAPVLFLVAGLGGPGSYWPNALHYGLFAVLALLLAIVAGTVAMPLLLPWLPGRAFSVKGLLPGLAVVVLLAVVRRMTGALEIAAWGLVVLAIATYLAMNFTGSSTYTSLSGVRKEMSYAVPCQILATVAGMVLWLSSRFI-
>M332
--GSIQTQVGLVPQVSSFLTWSDHLGSFKARWGIGRMDYTVEPGLYALGQPDGRSPVLVTANYKMSFDRLREALPERNMWILVLDTKGINVWCAAGKGTFGTVELVNRIGSSGLAQIVSHRELILPQLAGPGVAAHEVKKLSGFKVIYGPIRAMDLPAFWGNGLKATPEMRFKTFSILERIALIPIELVAALKVGIIVIGLLFLTTLIARSGEGWDIAFKQGFLSALAILTGIFAGAVLTPTLLPWLPGRAFSTKGCVMGLIVAAIFITFSPGGNRVEMVAWVFLIPAFAAFLAMNFTGSSTYTSLSGVKKEMRWAVPFQIGAGLIGLILWLGSVFF-
>M333
---SIRTPMGDVPKISSTLVWADRWGSIKARWGVGRMHYTVDPGLYALGAPGDRSPVLVTANYKMSFDRLREALPERNAWILVLDTHGINVWCAAGKGAFGTDELVRRIEFSQLNRVVSHTELILPQLAGPGVAAHKVKKRSGFKAIYGPIRAADLPAFLDAGLKATPGMRRKTFPVRERAVLIPIELVSVLKWSLVILPAFFLLGGLGAPSGFWHGAMNDGLFAVLNLLGALVAGAVLTPILLPWIPGRAFSQKGLVMGLITTLFITLFNIRQDYMNILAWFFLAPALSAYLAMNFTGASTYTSLSGVKKEMLWAVPLEIVGGVAGLTLWVGSRFV-
>M334
--GKIATPAGDIPQVATKLSFADTLGSWKCRWSIGRMDYKVDPGLYAVGQPDAGSHVLVTANYKMTFDRLREQLGGQNLWILVLDTDGVNVWCAAGKGTFGTDELAHRVSAVRLPDVVSHRTLILPQLGAVGVAAHEVTRQTKFRVVYGPVRAKDVPAFLANGMQTTEEMRTVRFTFRDRAVLTPMELVGAMTPILITFGILFILNAVGFG--------QHGSADFFGIIGAVFTGAVLTPMLLPWVPGRAFSLKGAILGLLWAVGFLLLSPVFGWLKAVAYFLLLPALSGFLTMNFTGSSTYTSLSGVDREMKFAVPAQLTAAVCAILLLLVSDA--
>M335
--GSLETTTGILPRVSSSLTWADRRGAMKARWGVGRMNYSLEPGLYALNNPDANSPVLVTANYKMSFDKLRQALPGRNLWILVLDTKGINVWCAAGKGTFGTQELISKIENSRLKEMVTHRKIILPQLGAPGVAAHAIKKRTGFTVYYGPIRARDVAAYLDSGYKADAKMRTMTFPLKDRAVLIPIELVEVIKPFSLLALTFLVLGGLGGGNYW-ANLTNFGHFAVVALAAAVLAGAVLSPLLLPYLPGRAFSIKGFSIGIITAIFLLYLRAWPDRIEALAWLFIIPAIASFLTMNFTGASTYTSISGVKKEMRFALPIQICAAIGGTLLWLTSRVI-
>M336
--GSVSTPAGSVPRVSSELRRRDRWGSIKARWGVGRMDYTVDPGLYALGSPNRASAVLVSANYKMSFDRLRSSLPGRDVWILVLDTKGINVWCAAGKGTFGTGELVKRVESSGLKEVVDHRMLILPQLGAPGVAAHTVKKHSGFAVRYGPIDAEDLPAYMDAGFKATRKMRLKTFPLRERAVLIPIELVETIKPTAIIAPVLFLIGGIGGPAGFWANALHEGSFAVLAFLSAIVGGAVLHPLLLPYLPGRAFSSKGLVLGAVVAVAMLSLQTWAGRLASLAWLLIIPAVTAYLAMNFTGASTYTSLSGVNREMRWALRTEIAMGSGGFLVWFASRLL-
>M337
--GTVQTPIGPVPGISSSLAWPDRWGSIKARWGVGRMHYTVEPGLYALGRPDEGSPVLVTANYKMSFDRLREALPDRHAWILVLDTKGINVWCSAGKGTFGTEELVGRIESSRLSQVVSHRRLILPQLAGPGVAAHRVKKLSGFTVIYGPIRARDLPAFLDADLKATPDMRRKTFTAWERAVLIPVELKSASKWTCILIPVFFFLGGLGGPAGFWANAFTYGLTAALALLGSLGAGAVLTPLLLPWLPGRAFSLKGLSMGLLTALLIAVFRVGSGRLETLAWFFLVPAIAAYLAMNFTGASTYTSLSGVKREMKWAVPMEIAAGAVGLCLWLGSRFV-
>M338
---------GRLPQVKPSLHWPDHLGAIKARWGIGRMNYMLDPGLYALGNPDPESSVLVTGNYKMSFDQLREAMGDCHVWILVLDTKGINVWCAAGKGTFGTEELVQRIESSGLASVVSHRKLILPQLAGPGVAAHKVKKLSGFRVIYGPIKAVDLPNFMDAGLKATPKMRRKTFPTRERVVLIPVELVSALKWALLALPVFFLIGGLGGTGGFWSNASNDGLFAVLSLLVALTTGAVLTPLLLPWLPGRTFSLKGFSLGLIAAIVLVVVRTGQNRVEILSWFFLIPAIAAYLAMNFTGSSTYTSLSGVKKEMKWALPMQISTSGIGLFLWLGSRFI-
>M339
-TGVIQTPGGEVPQISSSLGWADRMGSFKARWGIGRMHYTVEPGLYALGSPNDQSPLLVTANYKMSFDRLRESLSGLTAWILVLDTQGINVWCAAGKGTFGTTELVRRIQSSGLERIVSHRNLILPQLSGPGVAAHEVKKLSGFKVIYGPIRAADLPDFMKVGLKATQMMRLKTFTTWERMVLIPLELVEALKAVLLIIPLMLIISLLGPEGFW-ENILRHGLFSIPALLTAVMAGAVLTPLLLPWLPGRAFSFKGLVLGLFAAAGLMASQWGNARLEILAWGLLVLAATAYLAMNFTGASTYTSLSGVKKEMRWALPLEIGVCFAGLALWVSALI--
>M340
--DSVETPVGKVPRVSSLLAWEDRTGAWKVRWGIGRMRYTIDPGLYALGNPDRSSPVLVTANYKLTFDRLRQALPNKNFWILALDTKGVNVWCAAGKGTFGTEELVERVRVSGVEKVVDHRELILPQLAGPGVAAHLVKKLSGFKVIYGPIQARDLPAFLDNGKKATPEMRRMNFPAGERTVLIPIELVHVLKPMVFLLPAFFLLGGLGGGGSFWQNAMTHGLFAVAALILSLIMGAVLTPLLLPFLPGRAFALKGFFLSILGVVFLLVVMNWAGILERLAWVILVPALTAFLAMNFTGASTYTSLSGVKKEMRWALPLEIGGAALGLVLWVGALF--
>M341
-EGFIQTPAGEVPRVATGLQWPDFCGKVRARIGIRRDRYRVAPGLYAVGNPDPDSPVLVTANYKLSFDSLRQELKGINVWIMVLDTHGVNVWCAAGKKNFSSEEVVRQVNLCDLSKVVRHRQLILPQLSAPGVSAHRVKKGCGFSVKWGPVRAVDLREFFRNENRATSAMRQVTFTLGERLVLIPVELMLIFKPSLWVLLTIFFLSGLNSDIFSLNAAWSRGSAAASAYLLGIFSGAVAVPILLPWLPGRQFFLKGIWCGLVSGMLLLLFADRFSGLELLSLLLLGVSVSSYAAMNFTGATPFTSPSGVEKEMRQGMPLQMGAVFFAVIFWIVMPFI-
>M342
--GVITTKAGKIPLVSTDLTLADKLGSWKARWGIKRMGFIVTPGLYAVGNPTSESYVFVTANYKMSFDHLRSQLGGRDAWIIVLDTKGINVWCAAGKGTFGTDELVNRMDKIKLSEIVTHRKLILPQLGATGVSAHEVENRTGFKVIYGPILATDLPAFVDSHMSATRQMRSVRFSLTDRLPLIPIEITNSLKYILLIVACFFLLSGLSSGGYSFEKVLTVGLGCVVLLSGAYLAGTVLTPVLLPWLPGRSFASKGAWAGLIFVLTAYGYSWIGNMINDIAWILLILAISSFLGMNFTGASTYTSLSGVRREMRIAVPLQIAFAVIGFGLWLTGRFI-
>M343
---SVQTSIGPVPQVSSSLVWADRFGTFKARWGVGRMHYSIEPGLYALGDPEKDSPVLVTANYKMSFDRLREALPGRNAWILVLDTKGINVWCAAGKGTFGTAEIVHRIESSGLGQIVSHRELILPQLSGPGVAAHEVKRLSGFKVIYGPIKAIDLPRFFDSGCKATPEMRMKTFTIRERAVLIPMELVAALKAGLIVMAVFFLFSIIGRWGEGWASALSHGLFFGFAILVAILVGAVLTPLLLKWLPGRAFSIKGLSLGVLIVVIVLAFRLDVGRLEMLAWLFLVLALSAYLAMNFTGASTYTSLSGVKKEMRWALPLQIGAGVLGLGLWIGSQFI-
>M344
----QQTAVGEVPQVTTNLTAVDIFGSWQMRWGIGRDRYRIAPGLYAIGTPDASTEVLVSANYKLSFDHLRKELAGRNLWLLVLETYGVNVWCAAGKGTFGTEEIIRRVKASELDRVVDHRRLILPQLGAPGVAAHEVRKGCGFSVSYGPVRASDLPAFLDAGRKASAQMRRVTFSARERLILTPVELTGLGRQTLYALLAVLVIGGIGPSVFSFSGLYQRGGSALLVFLCGLLAGAVVTPLLLPRLPWRAFAAKGALVGTGTALLCLLLWGKSGAANGFALLLAMPAVASWYAMNFTGSSTYTSPSGVEKEMRRAIPCQIGALVAAAASWVYAAF--
>M345
--GLIQTSVGPVPQVSSSLAWADHLGTFKARWGIGRMHYTIEPGLYALGKPDEQSPVLVTANYKMSFDKLREALPGRNMWILVLDTGGINVWCASGKGTFGTMELVGRIKSIGLSQIVSHQELILPQLSGPGIAAHHVKKLSGFKVIYGPIRATDLPTFLEAGLKTTPEMRLKTFKTLERIALIPMELILALKVGMIVIPILFLLALFGKSGEGWTNAFGHGLFSVLAILTAIVVGAVLTPLLLPWLPGRAFSIKGFSIGVLGVAALMVFCRNAGRLEILAWLFFIPAVSAYLAMNFTGASTFTSLSGVRKEMRWALPLEIGAGMAGLVLWLGSNFI-
>M346
---RKSTPAGEVLQVSTNLKNEDILGTWKARWGINRHNYKISPGLYCVGEPTDKSPVLVTANYKMTFDSLRKELADFDTWILVLDTKGINVWCAAGKGTFGTGEIVKRLETTGLSRVVSHRTLILPQLGAPGVAAHEVSKISGFRVVYGPVRAGDIKAFVXAGMKATKNMRTVKFPLADRITLIPIELVQFIRPLAIFVAVLAALNLLGIK-------LLRSPIDIIPYMGAVITGCVITPALLPWVPGRAFALKGWLLGFLWALLVLAATSPISWSMALFYLLILPPVSSYLALNFTGASTYTSLSGVKKEIKTWMPMLIGSAATGAAMFVLGLF--
>M347
-DGFVDTPAGPVPRVSTSLNPADFLGNIRARIGFQRDRYRIAPGLYCVGNPDPESPVLVSANYKLTFDTVRKNLKGLDTWLLVLDTRGINVWCAAGKKTFSTDEIIRRAGLSSLAKIVSHRNLILPQLGAPGVSAHRVKKGCGFQVVWGPVRAGDIIKFLENELQASPAMRTVTFTLWERFVLIPVELTLILKPSLWILLLIFFISGISP-DFSFSSAWHRGLAAASAYGMGIFAGAVLVPLLLPWLPSRSFYIKGMVSGMAGSIALLPFLGKILPLEAMTLFLLTSAVSSYTAMNFTGATPFTSPSGVEKEMKRGIPLQAGAMLVAVAAWIAGPFM-
>M348
----VAGPSGRIPQVSSALTWCDQWGSIKARWGVGRMHYAVDPGLYALGSPDESSPVLVTANYKMTFDCLREALPGRNVWILVLDTDGINVWCAAGKGTFGTEELIRRITASGLKDVVKHRNLILPQLGAPGVAAHLVRKQSGFKVHYGPILARDVAAYLDAGLKATAAMRRKAFPLRERAVLIPIEIIAVLKPAMIIIPILLLIGGLGGAGGFVQSMTHDGIFSMIAFLCAIFSGAVLTPLLLPYLPGRAFTTKGISIGLPVAVALLYAWGGREILLGGAWLLMIPALSAYLAMNFTGASTYTSLSGVKREMRWALPLEIGAGLSGFAMFVVSRFF-
>M349
--GAMESPAGRIPQVPSTLTKCDRWGTIKARWGVGRMDYAVDPGLYALGSPDEHSPVLVTANYKMSFDALREALPGRHVWILVLDTNGINVWCAAGKGTFGTEELLRRIMASGLKDIVKHRDLILPQLGAPGVSAHLVRKLSGFKVHYGPIRARDVCAYLDAGLRATAEMRRKAFPLRERAVLIPIELVATLKPAMIIIPSLLLISGFGGEGEFLQNMLHDGIFSIVAFLLAIFSGAVLTPLLLPYLPGRPFATKGFIAGLCVAIVLLYAWRGHDILFEGAWLLLIPAFSAFLAMNFTGASTYTSLSGVKREMRWALPMEIGAGLSGLAVLLVSRFF-
>M350
-----TMDGREIQRASSQLSRADRLGGFKVRWAMGRMKYTIEPGLYAIGNPGGEAPVFVTANYKLSFDTLRKELGGLDGWILALDTKGINVWCAAGKGTFGTDELVRRIELTELNKVVSHRKLIVPQLGAVGVAAHEVKKRSGFSVVYGPVRAKDIKAFLEAGMTASEQMRQVRFSLYDRLVLTPVEFVMVGKKLVLIMAAFFILSGLNSKGYSTDLVLSVGSRSAANVFAAFLAGAVISPALLPLLPGRSFSFKGFCAGLVIAIVLALSQLTGGRIETVGWLFLIAALSSFAMMNFTGASTYTSLSGVKKEMTIAVPVQLTAAIIGTGLWLTSRF--
>M351
--GSVSTPAGDIPRVSTSLRLPDRLGAWKARWGIGRMSYSIAPGLYATGTPTDESPVLITANYKMSFDRLRTELSGIDAWIMVLDTKGINVWCAAGKGTFGTDEIVRQVAETSLAEVVSHRRLIVPQLGAPGVAAHEVKQRSGFRVVYGPVQAADLSPFLDAGMKATPDMRRVRFSILDRLAVAPIELMLAGKAMLLIAVCFILLAGLGTDVFDWTRVATVGLWSAVLFLATCIGSIVLAPALLPWLPGRAFAAKGAWLGLAFLLGAASYVWSHSWFAASAWCLMIPAAASFLAMNYTGASTYTSLSGVRVEVRIAAPIQATCAIVGAVLWLVGRFV-
>M352
--GTLETASGKVPQVSASPQWADHWGTFKARWGVGRMNYKIDPGIYALGQPTASSKVFVTANYKMSFDCLRQALAGMDAWILALDTKGINVWCAAGKGTFGTEELVRRIRASGLEKIVNHREIILPQLGAPGVAVHRVNKLSGFKAIYGPIRAADIPAFLSAGMKATPEMRKKDFPFRERAVLIPVELVEALKSLAAIIPILLLLSGLIGGEGFWENIGKHGLFAVLAVVIGLVMGAVANPLFLPYLPGRAFSLKGLFLGILGGILLLLLIEGITGMEKISWGLIVSALSAFLAMNFTGASTYTSLSGVKKEMRWAVPLEIAGASLGIILWIGS----
>M353
-------PRGDIPRVSSRLRQADHWGAVKARLGVGRMHYAVDPGLYALGTPDEHAPVLVSANYKMSFDFLRAALPGRNAWILVLDTKGINVWCAAGKGTFGTDELVNRIQAGGLKDIVTHRTLILPQLGAPGVAAHTVKKLSGFSVRYGPIRARDLGAYLDAGFKATPEMRRMTFPFKDRAVLIPIELVEALRAALIVVPIMFIVSGFLGAGGFTANLFSDGLFTILALGLSILAGAVLMPLMLPYLPGRAFAAKGFAIGAVTALLLIAGWTWRGVLQAVSWLMMPAAIAAYLAMNFTGASTYTSLSGVKREMRWAVPLEIGMAATGLVIWIVSGFI-
>M354
--GSCKTPIGPVPQISSSLKWQDHWGTIKARWEINRMNYAVDPGLYALGNPRDTSPVLVTANYKMSLDRLREALPGRDAWILVLDTDGINVWCAAGKGTFGTEELIERIQSSGLTRVISHRDLILPQLGAPGIAAHIVKKNTGFTVHYGPVLARDVEKYLDSGLKKTPEMRLKIFPLMERIVLIPVELVEALKAALFIIPVILLLGGLGIKGSYWTNVIQYGAFAAFAIMSAILAGTLLTPALLPLIPGRAFATKGIILGLITALVLVFYRNPSGWLETISWFFLLPAITGYLAMNFTGATTFTSLSGVKKEMRWALPLEIAGGVIGFVLWMGSRFV-
>M355
---SVRTPAGDVPKISSGLVWADQWGSIKARWGVGRMNYTVDPGLYALGAPDDQSPVLVTANYKMSFDRLREALPGRNAWILVLDTHGINVWCAAGKGTFGTDELVYRIDLSGLSRVVSHREVILPQLAGPGVAAYTLRKRSGFKGIYGPIRAADLPAFLDAGLKATPEMRRKTFPIGERTILIPIELVSVLKWSLVMLPAFFLLGGLGAPSGFWKGAMNNGLFAVLHLLGALVAGAVLTPILLPWIPGRAFSQKGLIMGLLTTLMVTVFSAGHNFAEILAWFFLAPAMSAYLAMNFTGASTYTSLSGVKKEMKWAVPLEITAGVVGVCLWLGPRFM-
>M356
---SVTTGSGTIPRISATLTSRDHWGAFKVRWGIKRMDYRVDPGLYALGSPDRAASVFVTANYKLSFDCLRESLHGRSAWILVLDTKGINVWCSAGKGTFGTDELVDRIKSSGLAQVVDHRVLILPQLAGPGVAAHAVKKLSGFEVVYGPIRATDLPAFLDAGKKATRAMRRGTFTTKERIVLIPVELVSALKTAAILAPVLYLLGGLGGPGFW-ANASIHGSFAVLCLLSAIVAGCILAPLLLPWVPGRAFSLKGLILGMITALIVETMSHWSGSIESAAWLLLIPAISAYLAMNFTGASTYTSLSGVKKEMRWALPLEIAAGVAGLGLWLVSRFV-
>M357
----IDTSEGKIPRISTKLSLSDIAGACKVRFGIGRMNYKINPGLYAAGMPDDTSPVLVTANYKLTFDALRKELNDLNAWIVVLDTKGVNVWCSAGKGTFGTKELLNRISKTRLSGIVSHKTLILPQLGAPGVSAHEVEKKSGFRVVYGPVRAEDIKEFLEAGMKAKDEMRKVKFNIINRAVLTPIEFISTFKIAILVFGIMFLVNLIAVNPFG--------VVDFYALMGALIAGTVITPLLLPWIPVRAFAAKGWIMGLIWAMAVNILIPEYGILKAFAYLLILPSVASYFAMNFTGSSTYTSFSGVIREMKIAVPLIGFTIGLGTVMLMINCFI-
>M358
--GVVKTSIGEIPRVSTVLTGRDRLGRWKVRWGIGRMRYRVEPGLYAAGNPTAESPVFVTANYKMSFDFLRSSLHGIDCWILVLDTRAVNVWCSAGKGTFGTDELVNRIGLVRLPEIVSHRRLILPQLSATGVSAHEVKNRCGFRVIYGPVRSDDIPGFMSARLKATPEMRRVKFPFKDRIVLAPVEIVGHGKYAIPVAVAMVLLSGLGSSGYSVAKIWEYGLWSVILLISAWILGAVMTPALLPWLPGRAFSVKGGWVGVLLLIVSGIFFSSHSWASALAWLFILPAVTSFLGMEFTGSSTYTSLSGVRREMRVAVPLQIIGAAAGTILWIAGLF--
>M359
---FKDTPCGPVPRIKTKLEGSDHLGTLIARLGIKRDQYKIAPGLYCVGNPDQDSPVLVTANYKLTFDTLRQELTYLDAWVLVLDTRGINVWCAAGKALFSTLEVVHRIKQTMLKKVVNHHQLVLPQLGATGVSAHQVKKESGFRVVWGPVRAKDIKRFIAAGSRTDKSMRQVTFTILERTVLIPVELSHLPKPTFWVLLAVFFLSGIGTNIFSLNDAWYRGLMALTAYVGGILAGAVAAPILLPWIPGRAFALKGAFTGIVAGSAVLLLFKGLIWIEAVALLFITVGISSYLAMNFTGSTPYTSPSGVEKEMRLAIPVQAGAVLVALVAWVSAAFV-
>M360
-----------IPQVSSSLCGKDHWGTFKARWGIGRMHYTVEPGLYALGTPDERSSVLVTANYKMSFDELRSTLPKRNLWILVLDTKGINVWCSAGKGTFGTAELVSRIESSGLARVVSHRELILPQLAGPGVAAHEAKKLSGFKVIYGPIRAKDLPAFLNANLKATPEMRLKTFTLWERIVLIPVELVSAMKGGLMILSVLFILSLLGRSGEGWPNALTHGLFSVFTILLAIVAGAVLTPLLLPWLPGRAFSIKGFSLGIVAWILVVVITPQAGWSEMVAWLLLIPALSAFLAMNFTGASTYTSLSGVKKEMRWALPLQIGSGSIGFILWLGSQF--
>M361
--GQVDTPAGPVPRVHSRIETRDLLGRWRVRWGIGRDGYRVAPGLYALGAPDENAPVLVTANYKMTFDIVRRDAAGLDAWILVLDTRGVNVWCAAGEGTFGTEEVIRRVAESHLDEVVRHRRLILPQLGAPGVAAHDVRKGCGFTVEYGPVYARDIRSFLEAGRKASASMRRVAFPLMERLVLTPVEITGALRPGAWTAAGLFLLSGVGPGIFSPGAAWERGIVAVATLAAGILAGAVVTPVLLPWLPGRAFSVKGGLAGAVLAACAVMWRRGSQVTAALPLLLAMTAVSSFVAMNFTGATPFTSPSGVEKEMRRAIPVQAGLAVLAGLLWVGGAFL-
>M362
---RITTPVGEVPQVSSDLTSADRWGAVKARWGVGRMQFTVDPGLYALGNPREESPVLVSANYKMSFDALRRALPGLEAWILVLDTRGINVWCAAGKGTFGTEELVGRIRSSGLEQVVKHRKIILPQLSGPGVASYQVKKLSGFQAVFGPVRAQDLPAYLSAGCRATPDMRHKTFTLRERAALIPVELVQALKPALLVMLAFFLLSGFGGSAGYGTNLGHQGPWSVLAILSALLTGAVLTPLLLPWVPGRAFSLKGWILGLASAWGLILLRSGFHPLEGLAWLLLLPAMSAYLAMNFTGASTFTSLSGVKKEMRWAVPLEIAFGSGGLILWVAVRFI-
>M363
----------AIECVSTSLTWKDRLGAWKVRWGIGRMDYMVDPGLYAVGKPDETSPVLVSANYKLTFDILRKNLSGLDCWLMILDTKGVNVWCAAGKGTFGTDELVNRIEATGLAEIVKHKKLILPQLGAPGVSAHAVARRTGFSVYFGPVRANDVKAFISSGYKATKEMRTVHFTMWDRLVLTPMELVEAAKVSLMVFGVLFIINLFAARPFG--------MRDFLAYAAAVLIGTVITPLLLPFIPGKAFAFKGWLLGAIGMACIVWAWSSPFLLLGLGYMLALPVHSAFLAMNFTGASTYTSPSGVLKEMKIAIPLIVLALLAGIIMILIKTFT-
>M364
----IDAPIGKIPIVPASLNFKDKLGAWNVRWTFGRMSYTVEPGLYAVGNPDTDSPVLVSANYKLSFDSLRRELKDISAWILVLDTRGINVWCAAGKGTFGTDELISKINETNLQQIVNHRRLIVPQLGAPGVAAHLVKKATGFKVLYGPIKAVDLKSFINSGYKTSPEMRQARFNMLDRLKVIPVEVVQGFKYAALLSIVFFFLSGFNSAGYSVAQMLSTGFIAVICLMLAFISGTILTPLLLPFIPGRAFSLKGFNIIIPVFILIFYFFQELHVVENVAWFLLMTSISSFFAMNFTGASTYTSLSGVKKEMRIAVPLQIVGFLSGFILWIIGRFI-
>M365
---AVETPAGSVPRVEARLTARDYLGAWRVRWGIGRGTYRIPPGLYALGSPDSNSDVLVTANYKLSFDKLRQALPGRAFWILVLNTNGVNVWCAAGKGTFGTAELVDRITASNLTDVVSHRRLILPQLGAPGVAAHDVKKESGFKVIYGPIRSRDIPAFMDAGLKATDEMRRKTFPVSERMAIIPVELVQSLKILILVMATFFFLSGLGQPYDYWANTSYSGILAVAATLAAVIGGTVLVPLLLPWLPGRAFSLKGMWAGLAVVIPLLFWLGNPQCLETAAWLLMVPALSAFLGMNFTGASTYTSLSGVRKEMRIAVPFQIGAGAVGLILWFASRF--
>M366
--EFVETPVGPVPRVKTALKWPDHAGALRVRLGLNRNQYKIAPGLYCVGAPDSRAPVLVTANYKLSFDILRQALTAISAWILVLDTRGINVWCAAGKDLFSTDEVVRRVKRSELEKVVTHNELILPQLAATGVAAHHVKKESGFKVIWGPIRARDIKHFLSNGLKAETSMRQVTFTIRDRVVLIPVELSHLQKPSLWILLTAFLISGIGTHVFSLSAAWARGIMLIIAYAAGILAGAVTTPVLLPWVPGRSFALKGAIIGILSGVGIAALFRNLDPLGSLAFILCTTAISSYLAMNFTGSTPFTSPSGVEKEMRKAIPLQATALLLAIVAWVGSAF--
>M367
-----------VPKVTTLLSLADRLGHWQMRWGLGRMRYRVAPGLYAVGAPDDDSPVVVTANYKMSFDLLRRALHGMAAWVVVLDTRGINVWCAAGKGTFGTAAVVQQVMVCRLAEVVRHRTLILPQLGAPGVAAHEVQKGCGFRVVYGPVRAADLPSFLAAGMQATPAMRRVTFTTTERLVLTPVEITSMLKPSAWGIVLLLLLGGIGPGWFSPAAALSRGGTAIAVGLAGVLAGTVLVPALLPWLPGRMFAVKGAIVGLLVAGIGLLLWGGRGGLNSAALLLALPAVAAWCAMHFTGSTTFTSPSGVEKEMRRTIPVQAAALLAGGICWVLAAFF-
>M368
--GSVETKIGRVPRVSSTLGWADRFGSIKARWGVKRMQFTVDPGLYALGNPDGQDPVLVTANYKMSFDRLREALPGRHAWILVLDTKGINVWCAAGKGTFSTEELVRRIKSSGIEHIVAHKELILPQLSGPGVAAQRIKKLSGFKAIYGPINATDLPAFLDAGLKATPEMRLKAFNIRERTVLIPVELVSTLKWVLIMLPLFFFVGGLGGQAGFWSGALHYGLFAIIALLSAVTAGAILTPILLPWLPGRAFSLKGLAMGLITAVILTALRPEQGRIETLAWFLLIPAIAAYLAMNFTGASTYTSLSGVKKEMKWAVPLEIAAGAAGLFLWLGSLF--
>M369
--GFVDTAAGRIPLVDTSLIFRDITGGWKARWGINRMDYKITPGLYGVGSPDDTSPVLVTANYKMSFDSLRKELSGINAWIMVIDTKGINVWCAAGKGTFGTVEIVKRINAVGLSRIVSHRTIILPQLGAPGVAAHEVQKQSGFKVVYGPVRARDIKEFLKPGMKADRAMRTVEFGFLDRLSLTPIEVVHTLKPLAIIAAALFVARIVGL--FT------VSFSHLYPFIGAILLGAVVCPALLPWIPGRAFALKGWLAGLLWTIAVLYLFKPHALFNGAALLLVLPSIPAFLTMNFTGASTYTSLSGVKREMKFAMPAIIVSASAGIGLWVVGLF--
>M370
--AFIDTPAGPVPRIKTALDAGDRLGTFLVRLGIGRNDYKVTPGLYAAGDPDSTSPVLVSANYKLSFDHLRSRLAATDAWILVLDTRGINVWCAAGKGTFGTMELVHRIEAVQLSRVVTHRRLILPQLGAVGVSAHKVRKGCGFEVVWGPVHARDLEAFLKAGLKADESMRRVTFTFGQRLVLVPVELSLLRKYLLWALAAMFLLSGIGPHLFSVSAAWHRGLLSAAACLAGILAGCVLVPAFLPWIPGRAFSLKGALVGLAAGLLTAALSPHVSFWPGVSLVLMAASLGSFLAMNFTGSTPFTSPSGVEKEMRRAIPLQLAAGIAAAAIWIGSA---
>M371
--GSIQTSVGPVPQVSSSLVWADRLGTYKARWGIGRMYYTIEPGLYALGKPDEQSPVLVTANYKMSFDKLREILPGQDIWILVLDTKGINVWCASGKGTFGTMELVGRIESSGLNQIVTHRELILPQLSGPGVAAHHVKKLSGFKVIYGPIRATDLPTFLEDGLKATPEMRLKTFTTWERVELIPMELIGALKAGLIMIPIFFLLTFFGNSGGVWTNALSHGLFSVLSLLIAILAGAVLAPLFLPWLPGRAFSVKGLSLGVLFAVILSASHWGDGRFEIMAWLLLIPAASAYLAMNFTGASTYTSLSGVRKEMRWALPLEIGAGIVGLGLWFGSNFI-
>M372
----VPTPVGNVPQVSTQLSFSDKYGFWKCRWSIGRMRYTIDPGLYCVGNPDANSPVLVTANYKMTFDRLRMELSGLDAWIVVLNTYGINVWCAAGKGTFGTEELVNRLHEVRLSDIVSHRTIILPQLGAVGVAAHEVQKQSGFRVVYGPIRACDIKEFLSSGLKAAEDMRTVKFTILNRLVLTPVEIIAALKPMVVVFGVLFMLNAIGLGH--------YGLVDLYALLGAVFTGAFLTPVLLPWIPGRAFSFKGFLLGLLWAVGVNLIAPVYGWLKAITYILVLPSLSAFFSMNFTGSSTYTSLSGVDKEMRIALPVMIIAVAAGAILTLVNDFI-
>M373
--GSVQTATGAVPLVSSSLVWADRLGTFKTRWGIGRMHYTVEPGLYALGRPNDQSPVFVTANYKMSFDRLREALPGRDAWILVLDTKGINVWCAAGKGTFGTMELVSRIELSGLKQIVSHRELILPQLSGPGVAAHLVKKLSGFKVTYGPIWARDLLVFLDTGLKATPEMRLKTFTTWERTELIPMELVGALKPGILVMVIFFLLAFFGSSGEGWTTALTHGLFSALAVLAAILVGAVLTPLLLPWLPGRAFSVKGFSVGALFAAILAACYWSAEGLEILAWLLLIPTISAYLAMNFTGASTYTSLSGVKKEMRWALPLEIAGGIIGVGLWFGSQFI-
>M374
--DFLQTPAGPVPRVKTTLQWADYAGMFKVRLGIKRDQYKIAPGLYCVGAPDSESPVLVTANYKLTFDVLRKELTSVNAWILVLDTRGINVWCAAGKDLFSTQELVRRVKLSEVHKVVSHNRLVLPQLSATGVAAHQVKKESGFKVIYGPVRAKDLPKFLASGFKSEPHMRKVTFTATDRFILIPVELAHLPKPSLWILLAAFVISGIGASIFSFSAAWVRGGMLATAYAAGILGGAVATPVLLPWIPGRSFALKGAIFGVLSGAGVVALFRELRVFGALALMLCTAAISSYLAMNFTGSTPFTSPSGVEKEMRKAIPLQAAALLLALAAWVGSAF--
>M375
---SVKTPLANVPKISSSLAWSDKWGSFKARWGVGRMNYTVNPGLYALGDPNGQSPVLVTANYKMSFDRLREALPGHSAWIMVLNTDGINVWCAAGKGTFGTDELNQRIEGCGLIQIVSHRELILPQLAGPGVAAHKIKQHSGFKVIYGPIRATDLPAFLDAGCKAAPEMRRQTFSIWERFVLIPVELVSVLKWSFIILPVFFLLGGLGKPAGFWPTALDHGLYALFNLLGALAAGAILTPILLPWLPGRAFALKGLLIGLVTVLVFTAFRADPGRIETLAWFFLTPAIAAYLAMNFTGASTYTSLSGVKKEMKWAVPVQIAAGAVGFCLWMGSRFI-
>M376
------IGSGRVARVATDITLPDRLGGWGVRWGINRMHYTVAAGLYAVGQPGSQSPVLVSANYKLTFDQLRRELAGRDVWLLLLETFGINVWCAAGKGTFGTLELINRINRTGLPTLVAHRTLIVPQLGAPGIAAHEVKKATGFKVHYGPIRAEDLPEFLDRGMEVTPAMRRARFNLRDRLVLIPVEVVQAWKPTLIICLLIVVVCALAVRDFRFFSLLPVGLPPTVLYLVALLAGSVVTPILLPWIPGRAFSLKGAQVGLLSAILAALVMSTWKVADLVALLFVVPAITAYFALNFTGCTTFTSLSGVEKEMRIALPVIILAFVVGVVVWTVGL---
>M377
-TGFVETKAGRLPRVSSELLMRDRWGSIKARWGVGRMDYMVDPGLYALGTPDDKSPVFVSANYKMSFDVLRSKLARRAAWILALDTRGINVWCAAGKGTFGTEELVARIESSGLKQIVSHRKLILPQLGAPGVAAHTVKKISGFNVLYGPVLAEDLPAYIDAGFKATAQMRIKNFPLKERIALIPIELVEALKVFLIAAAAFFILSGIIGPAGFRANAQSLGLFAVAALFCAFIGGSVLNPLLLPYLPGRAFSVKGFSTGIVMALVLLALRAWPGRVEAAAWLLIIPAVSGYLAMNFTGASTYTSLSGVKREMRWALPLEIASGTIGIVMWIAAVF--
>M378
--GVVETPVGTVPQISSALTWRDHWGTIKARWGVGRMDYTIEPGIYALGNPGNESPVLVTANYKMSFDRLREALSGRNAWILVLDTDGINVWCAAGKGTFGTEELLHRLILSGLTKIVTHRELVLPQLSGPGVAAHQVKKLSGFRVHYGPIRAVDVPSYLDSGLKATPEMRVKTFTLRERIVLIPIELVAAFKAVLLILLAFFLLGGLGGPAGYWANAINYGLFASVALLTAVIAGAVLTPILLPILPGKAFSFKGFITGILAAALLLVVRNPDGRLETLAWFFLVPACAAYLAMNFTGASTYTSLSGVKKEMRLALPLEIGAGVAGLGFWLASRII-
>M379
----FSNPMDSIIQTSSELNLDDYLGAWKARWGIKRMEYKIRPGLYRLGEAGPDSPVLVTANYKMSFDYLRRELTGLNAWILVLDTAGINVWCAAGKGTFGTDELVTRIAVTGLPRIVSHRTVIVPQLGAAGVAAHEVRRRSGFKVVYGPVRGQDIPRFLKDEMKASPDMRRVHFNFRDRLVLTPMELVGVLKPVLLITALFLLLHLTGL--------VRVTWGGVYPYLGAVLIGAVATPALLPFIPGRAFAWKGWILGFLWAALAIYLNNGPGLIADMAAILLVPAISSYLAMNFTGASTYTSLSGVKKEMKLAVPIQAASAAIGVVLIIVS----
>M380
---------GGIVTVATQLTMKDIFGAWKVRWSIGRMNYKIEPGLYAVGLPKSSSPVLVSANYKLTFDSLRKELSGLDCWLLILDTRGVNVWCAAGKGTFGTDELVNRISLTGLSRVVTHRKLILPQLGAVGVSAHKVAKQSGFTVQYGPVRASDIKAYLASGNQATEAMRQVRFTFYDRLVLTPVEFVSAARKSLLVFGALFIINLFVARPFG--------LTDFVAFMGAVIAGTVITPVLLPFIPGKAFAWKGWLMGLFWAIAICQLNSVGTWMLAVGYILALPSVTAYLAMNFTGSSTYTSFSGVTKEMSRAIPLILVSIVLGAVMVLINSLI-
>M381
-DGMVDTPAGPVPRARVTIGARDVLGRWSMRWGMGRNRYRVAPGLYAVGDPDQLSGILVTANYKMTFDALRRELTGLNVWILVLDTRGVNVWCAAGKGTFGTEEVVRRVKAAMLEEVVSHRRLILPQLGGPGVSAHQVTKGCGFQVVYGPVHARDIKAFLAAGMRATPRMRQVLFPLRERLALAPVELVGLFKPAGWLSLVLFLLAGIGPGFFSIGAAWHRGLAAAEVLAGGILGGAVLTPVLLPWLPGRAFSAKGALAGGILAVCSAALYRALGAFQALALLLALPVISSFVAMNFTGATPFTSPSGVEKEMRQALPVQAALTALAGIFWVGGAFL-
>M382
--GSVATPAGAIPKVASVLTNRDHWGTIKSRWGVGRMNYAIDPGIYALGNPDASSPVLVTANYKMSFDYLRRALPDRNVWILVLDTKGINVWCAAGKGTFGTEELLLRMETSGLKKIVNHRQIILPQLGAPGVSAHAVKQRSGFKVHYGPVRAVDLPAYLDGGMKKTDQMRKITFPLRERAVLIPIELLSAARAFFMLSLGLLVLAGLLGPSNFLFNVVHIGLFAVAALFLAVVGGAVINPLLLPWLPGRAFSIKGLFIGGVIALGLILLSSPAGGLTALSWLLIIPAVAAYLAMNFTGCSTYTSLSGVKKEMRFALPLEITAGLLGLAVWMASLV--
>M383
-QSWLDTPAGEVPQVATVLAPADLLGRWQMRWGLGRDRYRIAPGLYAVGNPGTDSPVLVSANYKLSFDVLRRDTAGLDAWILVLDTKGINVWCAAGKGTFGTDEIVRRVKATGLDQVVSHRRLIVPQLGAPGIAAHEVKKSCGFLVLYGPVRARDIQAFCAAGMQAAPEMRRVTFSTWERTILTPVEISGLGRKILWAALILLALGGIGESFFSLHAAWIRGGSAILAGLAGLLAGAVVTPILLPWLPGRAFALKGAVAGIVFAFAGLLVGSSLGAGNGAALVLALPAVASFTAMNFTGSTTFTSPSGVEKEMRRAIPVQAVALVTAAIFWIGAA---
>M384
--GHVESAVGQVPQVDTTLRFADRLGAWKARWAIGRMRYSVPPGLYAVGRPGRESPVLVTANYKMTFDRVRSQLAAVDAWLLVLDTHGINVWCAAGKGTFGTDELVRRVAATRLQQLVAHRRLILPQLAAPGVAAHEVLRRCGFRVIYGPVRAEDIPRFLEADMQATPDMRRVRFPLRDRLAVAPVELVMAMKYILLMAICFFLLSGLGADGYSWQRAIAIGLPCAAVAAAVSFGSILLTPVLLPWLPGRMFAVKGFWLGVAMLGIVVRQMPVRSWVAVASWCVLIPTLASFMAMNYTGSTPYTSLSGVRVEVRRAVPVQVIGAVIGVALWLTGRFV-
>M385
-------PSGDIPRVSSRLGPADRRGAIKARLGVGRMHYAIDPGLYALGVPDENSPVLVSANYKMSFDYLREALPGRNAWILVLDTKGINVWCAAGKGTFGTAELVSRVQASGLKDIVKHRTLILPQLGAPGVAAHTVKKLCGFSVQYGPIRARDLGAYLDAGMQATPEMRRMTFPFKDRAALIPIELSEALKAAVLIVPFMFILSGFLGAEGFAANLLNDGIFTILALVLSILAGTVLMPLMLPYLPGRAFTTKGFTIGAVAALLLIVGWGGRGVLVAGAWLLMTAAIAAYLAMNFTGASTYTSLSGVKREMRWAVPFEIGTAATGLVIWIVSGFM-
>M386
---SIATKAGLVPQVSAELFWLDIWENFKARWGIGRMEYKVDPGLYALGSPDNASPVFVTANYKMSFDYLRRELRGINAWILVLDTRGINVWCAAGKETFGTEELIKRISSSGLPEIVSHRKLILPQLGAPGVASHTVKNISGFKVFYGPIKAADIPAYLDSGWKATNDMRIMSFPLKERAVLIPIELVAAMKPFALIAPVLFLLGGVSGLSWFWVSAASEGLFAVTALLSAILAGAVFHPLLLPYLPGRAFSLKGFSLGFAVAVVLLCWQSGTAMIGALAWLLLIPAVAGYLAMNFTGSSTYTSLSGVKKEMRWALPVQVAAVSFGVALWIGSRLI-
>M387
---SLETTTGILPRVSSNLTWADRREAIKVRWGVGRMNYSLEPGLYALNNPDAASDVLVTANYKMSFDKLREALPGRNLWILVLDTKGINVWCAAGKGTFGTQELISKIENNRLKEIVTHRKIILPQLGAPGVAAHEVKKSTGFTVCYGPVRAGDLAAYLDNNFQADDKMRTVAFPLKDRTVLIPIELVEVIRPFSLLALIFFFLSGLGGPGGYWSNLTDFGFFAVAALGGAVLAGAVLSPALLPYLPGRAFSVKGFFIGAITAVALLYLRGMNDRIEALSWIFIVPAIASYLAMNFTGASTYTSLSGVKKEMRFALPLQICAAVGGALLWLTSRVI-
>M388
--GQVETPAGPVPRVHSRIGGRDLLGRWKVRWGVGRDRYRVAPALYALGTPNGNAPVLVTANYKLTFDVVRRDAAGLDAWILVLDTRGINVWCAAGERTFGTEEVIRRVAQTRLSEIVSHRRLILPQLGAPGVAAHEVRKRCGFSVVYGPVRAREIRSFLAAGMKASPEMRRVVFPAMDRLVLTPVEIVGLLRPAGRAAVALFLLAGFGPGIFSLGAAWERGFAAVAALAAGILAGAVVTPALLPWLPGRAFSVKGGLVGGVLAAALMWYRGTVEAPAALALLLAMTAISSFIAMNFTGATPFTSPSGVEKEMRRALPVQAVLVVLAGLLWVGGAFL-
>M389
--GSIQTQVGLVPQVSSFLTRGDHLGSFKARWGIGRMDYTVEPGLYSLGQPDGRSPVLVTANYKMSFDRLREALPGRNMWILVLDTKGINVWCAAGKGTFGTMELVSRIESSGLSQIVSHRELILPQLAGPGVAAHEVKKISGFKVIYGPIRAMDLPAFLDNGLKATPEMRFKTFPIQERIALIPIELVAAVKTGLIIIALLFLITFIARAGEGWDIAFKQGFLSALAILTGIFAGAVLTPTLLPWLPGRAFSIKGVSVGLLTAFLFVVFRWNDGIFEMLAWLLLIPSFSGFLAMKLTGVSTYTSLSGVKKEMRWAVPFQIGAGVIGLILWLGSVF--
>M390
--GTVETPMGRVPQVSSSWTEADYLGTFKARWGIGRMHYTVDPGLYALGRPDEKSPVLVTANYKMSFDRLRKALPGRNAWILVLDTKGINVWCAAGKGTFGTEELVTRIGSSGLERVVSNREVILPQLSAPGVAAHQVRKFSGFKAIFGPIRAEDLPAFLDNGMKATAEMRFKSFPVWERFVLLPVELVGALKAALMIAPVLLILSGLLPAAFW-PNVLNQGLFAVQALITAILAGAVLTPLLLPWLPGRAFSLKSLGPAVFCALLLLLLRWTTGLLEMIAWALVILSAAAYLAMNFTGASTYTSLSGVKKEMRWSLPFQIGGGLVGLVLWVWSMFV-
>M391
--GVIQTSQGNVPVAATDLHFKDILGAWKARWGIGRMNYKISPGLYAVGNPDRTSPVLVSANYKMTFDTLRKELSGFNCWILILDTKGINVWCAAGKGTFGTDELVGRILKTGLAEIVAHRTLVLPQLAAPGVRAHEVTRQTGFSVVYGPVRACDIKTFLNSGFKATEEMRTVKFTLWDRLILAPVELVPAAKVSLTVFGVFFLINLFAVRPF--------GLLDFIVYAGTVVTGTVIAPILLPFIPGRAFAWKGWLLGLLWTAGFIWFWFPEFLLLAIGYLLVLPSLSAFLVMNFTGSSTYTSFSGVIREMKIAVPLIALSSIAGIVLVLIRSM--
>M392
-DGQVETPAGPVPRVHSRITVRDLLGRWRVRWGIGRDGYRVSPGLYALGTPDWDAPVLVTANYKLTFDVVRRDAAGLDAWILVLDTRGINVWCAAGEGTFGTGEVVRRVTEARLAEVVSHRRLLLPQLGAPGVAAHEVRKGCGFSVVYGPVRAREIRPFLEAGMKASPAMRRVAFPTMDRLVLTPVEITGMLRPVGWAAAVLFLLAGIGPGIFSLGAAWERGFAGVAALAAGILAGAVVTPVLLPWLPGRAFSVKGGLAGGALAACAAMWQRSLDAPAAMALMLSMTAISSFVAMNFTGATPFTSPSGVEKEMRRALPVQAGLTVLAGLLWVGGAFL-
>M393
--GQVDTPAGPVPRIHSRIGSRDLLGRWRVRWGIGRDRYRVAAGLYGLGAPDAAAPVLVTANYKMTFDAVRRDAAGLDAWLLVLDTRGINVWCAAGEGTFGTEEVIRRVAETRLSEIVSHRRLLLPQLGAPGVAAHEVRKGSGFSVRYGPVRSRDIRAFLEAGMKASPAMRRVDFPTMDRLALTPIEIANLLRPAGWAALVLFLLSGFGPGIFSLGAAWERGFAAVAALAAGILAGAVVTPVLLPWLPGRAFSVKGGLTGGVLAVCAVMWQRGSHAPAALALLLVMAAVSSFVAMNFTGATPFTSPSGVEKEMRRALPVQAGLALLAGLLWVGGAFF-
>M394
--DFIETDVGAVPRITTDLELNDVAGTVRARLGISRDSYRVAPGLYAVGQPGTESPVLVTANYKLSFDSLRRELASVDTWILVLDTRGVNVWCAAGKRTFSTGEVIRQVQNVHLDRLVSHRELILPQLGAPGVSAQGVKRGCGFKVVWGPIRARDLKTFLSNGRQAETAMRQLTFVLSERAVLIPVELSLIVKPSLAVLLAVFVLSGIGPDIFSISAAWIRGLNGAAAYLIGILAGAVVVPILLPWLPTRRFYIKGMLTGLIGSIYIILILGNISRLESVTLLLLTTAVSSYAAMNFTGATPFTSPSGVEKEMRQAIPLQIIAVVAAVVTWIAAPFV-
>M396
--GWVLTPVGWVPRVATTLHFSDHLGSWKARWGMGRMRYQAQPGLYAAGNPTPDSPVVVTANYKLTFDRLRRELGGLDAWIVVLDTEGINVWCSAGKGTFGAEEIARRVQASGLSDVVSHRTLILPQLSAAGVAAHEVKKATGFRVVYGPVRAKDIPEFLAAGMRATSQMRRVTFTLRDRLVLVPIELTAGTKYSVLVMLGLIAVAGLGRWGYSLEAAWRLGWRAALVYLTGFLAGAVATPLLLPWLPGRAFSLKGAVVGLLVAGAWLACFWPRGWFEVLALLSVLPAVSAFFAMNFTGASTYTSLSGVRREMRMAVPAQVAGVVIGLGLWLTAHFV-
>M397
---SILTSAGHLPQVSSALRFDDHWGTIKARFGVFRMDYSVAPGLYALGNPHDNSPVLVTANYKMSFDRLREALPGRDVWILVLDTIGINVWCAAGKGTFGTDELVRRIKSSDLSSIVSHRKLILPQLGAPGVAAHKVAKLSGFKVQYGPIRAEDLPTYLDAGSKATAQMRIMTFPLKERAVLIPIELMEALKPFLIIAPILLVISGIGPAGFW-ANASSYGFFAVLALLSAIVSGAVFNTLLLPYLPGRAFSVKGLSIGIVIALILLYLRNINGRIETLSWLLIIPAISAFLAMNFTGGSTYTSLSGVKKEMRWALPLQIAAIAVGIVTWIGAL---
>M398
--NFMESTSGRIPRIKTVLSASDLAGTVMTRIGINRNQYKVAPGVYGVGNPGPDSPVLVTANYKLSFDSVRKELKHTDAWLLVLDTHGINVWCAAGKGTFGTEELVKSVKAAGLDTLVNHRNLILPQLGATGVSARQVKKECGFQVIWGPIRSADIEKFLDNGMKADQTMRRVTFTPMERLVLIPIEISLSLKPILWTMLAVFVLSGIGPDFFSIKAAWTRSLIAAAALAGGVFSGSVLTPAFLPKIPGRAFSVKGAITGIMMAVGLLWYWQETGLLELLALLLFTIAVSSFLAMNFTGTTPFTSPTGVEKEMRSAIPMQIVAIFLAVFAWIGAGF--
>M399
--GSIQTPVGMVPQVSSSLIWKDHLGTFRARWGVGRMRYTIEPGLYALGQPDKDVPVLVTANYKMSFDCLREAMPCRDVWILVLDTKGINVWCAAGKGAFGTKELVEHIESSGITKVVTHRQLILPQLAGPGVAAHQVKRFSGFKVIYGPIRATDLTAFLDAGLNATPEMRCKTFTMWERVVLIPMELVGAFKPSLIIMPILFLLGGFGGQEGFWANAFNYGLFAVLAFLSAVFAGAVLAPLLLPWLPGRAFSMKGLALGLIVGLILTAFRDLSSRFEILAWMGLVPAVTAYLAMNFTGASTYTSLSGVKKEMRWALPLEIGIGVIGLGLWIGSRFI-
>M400
--------------ASTSLNFRDILGAWKVRWGIGRMDYQINPGIYAIGDPDHTSPVLVSANYKLTFDTLRKELSGLNCWILILDTKGINVWCAAGKGTFGTDELVGRISKTGLSRMVSHRTLILPQLGASGISAHEVTRQTGFTVVYGPVRARDIKAFLDSGFKATEEMRAVKFTAWDRLVLTPVELVTAAKTSLMVFGVLFLINLFAVRPF--------GLADFIAYAGAVVTGTVITPVLLPFIPGRAFAWKGWLLGVLWTAGFVNGWFADFLFLSIGYLLVLPSLSAFLAMNFTGSSTYTSFSGVIREMKAAVPLIALSSAAGIVLVLIET---
>M401
--DFVQTPAGAVPRVKTALTSRDVWGTVKVRSGFTRNNYKVAPGLYCVGNPGPASPVLVTANYKLSFDTLRRALDPLDVWILVLDTRGINVWCAAGKGTFSTAEVVRRVKMVDLEKIVEHRRLVLPQLAATGVAAYQVKKGCGFKVLWGPVKAQDLKRFLDTGKKATDDMRRVTFSLTERLVLIPVELAFIPKYLLWILAVIFLLSGIGTDIFSIKAAWIRGLMLSAACAAGIFAGAVAAPALLPLIPMRSFSLKGTVTGLASGLVIAGLWHRADIWEAAALLLCSAAVGSYLAMNFTGATPFTSPSGVEKEMRRAIPFQAVAILMTVMLWVTAGFM-
>M402
----METSEGRVPQVPSSWTLTDYLGTFNARWGIGRMHYTVDPGLYALGRPDEKSPVLVTANYKMSFDRLRKALPGRNAWVLVLDTKGINVWCAAGKGTFGTEELVARIGSSGLERIVSHREVILPQLSAPGVAAHQVRKLSGFKAIFGPIQAEDLPAFMDKGMKATAEMRFKTFRTWERFVLIPVELVEALKAALVIIPILLILSGLGPSGFW-PNVLNQGLFAVQALLTAIFAGAVLTPLLLPWLPGRAFSLKSLAPGLFCALLLLLLRWGDGLLKMIAWVLVILSAAAYLGMNFTGASTYTSLSGVKKEMRWSLPFQIGAGVVGLVLWVCSML--
>M403
--GSIETPIGAVPQVLSSMVWADRWGSIKARWAVGRMHYTVEPGLYALGNPDQNAPVLVTANYKMSFDRLREALPGRDGWILVLDTKGINVWCSAGKGTFSTEELVRRIELSALGSVVSHRYLILPQLAGPGVAAHQVKKLSGFKVIYGPIEATDLPAFLDAGLKATPEMRQKTFTTWERAVLIPVELVSAFKWTLVIAPFFFLIGGLGGPLEFWSNALNYGLFAVIALMCALVAGAVLTPLLLPLLPGRAFSLKGLSMGLIAALILTIFRMENGRLEVLGWFFLAPALAAYLAMNFTGASTYTSLSGVKKEMKWAVPLEVAAGVVGLCFWLGSRFI-
>M404
--GAIPTAVGRVPQVPSSLTWTDYRGMFKVRWGIGRMHYTVEPGLYALGHPDSHSPVLVTANYKMSFDRLREALPNRNAWILVLDTKGINVWCAAGKGTFGTEELAGRIQASGLARVVTHRELILPQLAGPGVAGHRVQKLSGFKVIYGPIRAKDLGAFLDAGLKATPEMRRKTFTTWERTVLVPVELVAAMKAGVFILPIFFFAGGLGGPEGYWLNAWNHGLFAVQALLAAIIVGAVLTPIFLPFLPGRAFSLKGFCLGMIAAGILVTMRRGNGLFEMLAWLFLVPAITAYLAMNFTGCSTYTSLSGVKKEMRFALPLEIAAGAVGLVLWMGSRFF-
>M405
---------REIPQVPTKLVFADRLGGWKARWGIGRMKYVVKPGLYAVGNPTTKSPVLVSANYKMSFDRLRSQIGGIDSWILVLDTKGINVWCAAGKGTFGTDEIVNRIGSVRLKEVVAHRRLILPQLGAPGVSAHQVKKLSGFHVVYGPVRAQDLPAFLEAGMKATPEMRKVRFSFRDRAVLIPADLILSAKYALFAAVLFLLLSGFGTGIYSFNRVATHGIASAVILMIVYIIGTTLPLALLPWLPGRPFSLKGVWVGLILALGVVLYSSYHSLLKLAGWIFIILPVTSFIAMNFTGSSTYTSLSGVRKEMHVAIPIQISAAVIGLGLWITGLFI-
>M406
-EEFVQTPAGPVPRVKTALQWPDYAGTVRARLGINRDQYKIAPGLYCVGAPDSRAPILVTANYKLTFDHLRKELTSISAWILVLDTRGINVWCAAGKTLFSTEEVVRRINLSEVKKVVTHSRLILPQLAATGVAAHDVKKQSGFKVIYGPVRSKDLPKFLTSGFKSEASMRTVTFNTIDRVILVPVELAHLPKPSLWILLATFLISGIGTHVFSFSAAWIRGTMLAVAYAAGILAGAVATPVLLPWIPGRSFAVKGAIIGVLSAAGIAALFSDLQILGALALILCTTAVSSYLAMNFTGSTPFTSPSGVEKEMRKALPLQAAALLLAMVAWVASAFV-
>M407
--GALKTRIGEVPQVSSSLALADHWGTMKARWGVGRMRYTVDPGLYALGSPDDQAPVLVTANYKMSFDRLREALPKRDAWILVLDTKGINVWCSAGKGTFGTAELVRRIQTSDLGRIVAHRTVVLPQLAGPGVSAHEATKQSGFKVIYGPIRANDLPAFVDRGFKASREMRRKTFTISERAVLIPVELVGTLKAALIIVPLFFILAGLGPDPFW-ANTFNYGIFSVLALLAAVTAGAILTPLLLPWLPGRAFTTKGLGVGLIVASILAIFRSGIGRLELLAWFFLVPAVAAYLAMNFTGSSTYTSLSGVKKEMKWAVPLEIGAGVVGLFLWLGSRFL-
>M408
-----DSACGPVPRVKTQLTGSDHLGTLIARLGIKRDQYIIAPGLYCVGNPDQDSPVLVTANYKLTFDSLRQELTALDAWLLVLDTRGINVWCAAGKALFSTREVVDRVKQTMLNKVVRHSQLILPQLGATGVSAHQVKKASGFKVIWGPVRANDIRRFIAADNRIEKSMRQVTFSIRERTVLIPVELSHLPKPSFWVLLAVFFLSGIGTSFFSLNAAWYRGLMALAAYAGGILAGAVAAPILLPWIPGRAFALKGALTGVVVGLAVVLLFKGLIWLETMALLLITVAISSYLAMNFTGSTPFTSPSGVEKEMRRAIPLQAGAVLIALVAWVSAAFV-
>M409
---------GPVPQISSSLEWADQWGSFKSRWAVGRMHYTVEPGLYALGDPDHKSPVLVTANYKMSFDRLREALPNRSAWIMVLDTDGINVWCAAGKRTFGTEELVRRIDASGLDRVVSHRELILPQLAGPGVAAHKVKRLSGFTVIYGPILATDLPIFLDKGLKAAPEMRRKTFNMLERAVLIPVELVSVLKWYLIILPLFFLLGGLGESAGFWTNVLNDGLFAVASLVGALVGGAVLTPLLLPWLPGRAFALKGLIMGLIAAVIFISFRSWHGRLEILAWFFLIPAIATYLAMNFTGASTYTSLSGVRKEMRWAVPLEIAAGVIGLSLWLGSRFV-
>M410
--GSVDTAVGKVPRVSAGLTRQDHWGTFKARWGVGRMHYTLDPGLYALGRPEDQAPVLVTSNYKMSFDRLREVLAGRDAWILVLDTKGINVWCAAGKGTFGTQELVGRLRSSGLSQIVTHRRLILPQLAGPGVAAHAVRKLSGFKVVFGPIQAKDLPYFLDNGLSARPEMRQKTFTLQERVVLIPVELIGALKAAVIVIPIIFLAGGLGGRPGFWDDVWDTGLFAAIALFAAVLAGSAGVPILLPWLPGRAFSSKGFFLGLVTAVWLIYMMTRVNWIELAAWLFLVPAVTAYLAMNFTGASTYTSLSGVKREMRWAVPIQIAAGVIGIGLWIGSRF--
>M411
--GSIQTSIGDVPQLSSSLSWTDHWGAIKARWDIGRMKYTLEPGLYALGNPDDKDTVLVTANYKMSFDRLREALTDRNAWILVLDTEGINVWCAAGKGTFGTEELVQRIKSSNLSRVVSHRKLILPQLAGPGIAAHIVKKLSGFKVIYGPISVKDLPAFLDAGLKATPEMRLKTFPLRERVVLIPVELVGALKWFLIILPVFFLMGGFGGSEGFWPNATNHGLFAVFALISALGAGAILTPILLPWLPGRAFSLKGMTVGLLITIIFIIFRFRSDSIEIMAWLFLIPAVSAFLAMNFTGASTYTSLSGVKKEMKWAVPLEISAGVVGLGLWLGSLF--
>M413
---CCSSDEKEIKKVSTELTFRDNLGAWKVRWGIGRTNYRVDPGIYAVGDPDENSPVLISANYKLTFDTLRKNLTGLDCWLLILDTKGVNVWCASGKGTFGTDELVKRIKAVGLSDIVKHRKLILPQLGASGVCAHEVTKRTGFSVIFGPVRASDIRAFIADGYKATKEMRTVKFTLRDRTVLTPVELVLALERSLLIFGFLFFVNLFVAEPFD--------LHDVAAYLGAIFFGTVVTPILLPFIPGRPFAWKGWLTGLCWTVFILWIFTKDNWLIAIGYLLLLPSVSAYLTMRFTGSSTYTSPSGVTKEMKVALPFIVAMSIIGAAMTLIFKL--
>M414
--GSMETAVGSVPRISSSLSWADRLGSFKARWGIGRMHYTVEPGLYALGTPDEQAPILVTASYKMSLDRLRESLPDRSAWVLVLDTQGINVWCSAGKKTFGTEELVGRVEASGLSSLVTHRKLILPQLSGPGVAAHQVKKLCGFKVIYGPVRSADLPAFLDAGLKATPEMRVKTFTTWERVVLIPVELVSALKAALIIAPLLLLISGLVGPDHFLANVTGPGLFAVTAILSAIMAGAVLTPLLLPWLPGRAFSLKGLVLGLLAAVGLFAFKWAESYLEVVAWFMLIPAVATYLAMNFTGASTYTSLSGVKKEMRWAVPLQVAAGFAGLGLWVSALL--
>M415
--GQVATPAGPVPRVHSRIGSRDLLGRGKVRWGIGRDRYRVAPGLYALGAPDGNAPVLVTANYKLTFDVVRREVAGQDAWILVLDTRGINVWCAAGEGTFGTGEVIRRVVEARLSEVVSHRRLILPQLGAPGVAAHEVRKGCGFSVVYGPVRARDIRSFLEAGMEASPAMRRVVFPMMDRLVLTPVEITGLLRPAGWVSLGLFLLAGFGPGIFSLGTAWERGFAAVATLAAGILAGAVVTPVLLPWIPGRAFSVKGGLAGGVLAACAVIWQRGAHAPAILALLLAMTAVSSFVAMNFTGATPFTSPSGVEKEMRRAMPVQAGLTVLAGLLWVGGRFL-
>M417
---SLATPAGRVPQVSSSWTNADYLGTFKARWGIGRMHYTVDPGLYALGQPDEKSPVLVTANYKMSFDRLRKALAGRNAWILVLDTKGINVWCAAGKGTFGTEELVARIGSNGLEKIVSHREVILPQLSGPGVAAHQVRKLSGFKAVFGPILAEDLPAFMDNGMKATAEMRVKTFHARERVALIPVELVEALKAAVVIAPVLLFLSGLGPASFW-PNVLTHGLFAVQALITAIFAGAVLTPLLLPWLPGRAFSLKSLAPGLFCALLLLLLRWGDSLLEMIAWVLIILSAAAYLGMNFTGASTYTSLSGVKKEMRWSLPFQIGGGVVGLVLWVCSML--
>M418
--GFVDTPVGRLPRVSSTLVWQDHWGSIKARWGVGRMDYKVDPGLYALDAPDNNSPVFVSANYKMSFDRLRHALARRSGWILVLDTKGINVWCAAGKGTFGTDELVKRIESSGLKNIVSHRKLIIPQLGAPGVAAHKVKQISGFNVQYGPIRADDLPAYLDAGFKATEEMRIKTFPLKERAVLIPIELVEAMKAFLVLAPVFFIISGFGGAGFW-VNAGSFGLFAVLALLCAIIGGAVFNPLLLPYLPGRAFSIKGFSIGIVIALLLLYLRDINGRAEALAWLLIISAVSGYLAMNFTGCSTYTSLSGVKREMRWALSLEIALGAVGIVMWIGA----
>M419
---VVNSLTGSIPRVATKLNLQDRLSTIKVRVGLRRMHYTVEPGLYAVGRPTAESPVFVSANYKLSFDHLRRELEGIDGWIMVIDTKGINVWCAAGKGTFGTEEIIRRIESTRLPEVVSHRQIIVPQLGAPGVAAHEVKRRSSFRVIYGPVRARDIPKFLNEGMNTSPEMKRVFFNLSDRIVLIPMELVQWSPFALVAALVFFLLTGISRNGYA-FPGWT-GGREVVILLLAFISGSALVPMFLPWLPGRALSLKGMITGLLMAGVLLIFAQTAGHLETAAWILLIPAISAFTAMNFTGSTTYTSLSGVKREMRYAIPAQIAVAVAGLALWIIARFF-
>M420
---------RAIRNVSSELTFKDHLGSLRVRCGIGRMSYRVDPGLYSVGEPDDTSPVFVCANYKLTFDSLRKELSGMDCYILILDTKGVNVWCAAGKGTFGTEELVNRITSVELKEVVSLRTLLLPQLGAPGMSAHEVERRTGFDVVYGPVRASDIKRFLDSGMKATDDMRTVKFTTRDRTVLTPVEFAAAMKVSLIVFGMMFLLNMFTGTD--------FGPEDVAAYLGAVIMGTVVTPILLPIIPGRAFSVKGWIVGIGWMIIWMFGWHQTDLFTAVGYMLILPSLSAYLAMNFTGSSTFTSLSGVKKEVRLALPVMMLTITIGIIILVAGKV--
>M421
--------------VSSSWTKADFLGTFKARWGIGRMHYTVDPGLYALGQPDEKSPVFVTANYKMSFDRLRKALPGRNAWILVLDTKGINVWCAAGKGTFGTEELVARIGSSGLERVVTHREVILPQLSAPGVAAHLVRKLSGFKAIFGPIRAEDLPAFMDNGMKATAEMRVKTFTTRERVVLIPVELVDALKGAVIAAAALLFLSGILPSGLW-VNLLSYGVHAAQAIFVAVFAGAILTPLLLPWLPGRAFSLKGLLPGLACAFLLILYQWHNRVLEIIAWLLLVPALSTYLSMNFTGASTYTSLSGVKKEMRYALPLQIAVGVIGIGLWIYS----
>M422
--GCVSTPVGDVPKVSTSLRLPDHLGTWKARWGIGRMSYSIAPGLYAVGKPSDESPVLVTANYKMSFDRLRSQLTGINAWILVLDTKGVNVWCAAGKGTFGTDEIVRQVAETSLAETVSHRRLIVPQLGAPGVAAREVKQRCGFRVLYGPVRAVDVPAFLQAGLEATPEMRRVRFSILDRLAVAPVELMLAGKAMLLIAVCFIFLAGLGADVFDWARVATVGLWSAVLFLATCVASIVFAPALLPWLPGRAFAAKGAWLGLVFLLGAAGFVWSHSWFAVAAWCLMIPAVASFLAMNYTGASTYTSLSGVRVEVRIAAPIQATCAVVGAVLWLVGRFV-
>M423
--GSVSTPAGDVPRIATHLTRVDRIGSWKACWGIGRMRYRVDPGLYAVGNPTGESPVFVSANYKLSFDRLRSQLGGIDGWILVLDTRGVNVWCAAGKGTFGTDEIVKRVEAVRLKEVVSHRRLVVPQLGAPGVSAHEVTKHGGFRVAYGPVRAEDLPAYLEAGMNATPEMRRVTFPFRDRVVLIPVDLTLGAKPALLIALGFVVLAGLGPGIYSLERALEVGARSAALFLVMAVAGLALTPMLLPWLPGRAFSVKGAWVGIALAAIIFGYAWAQNRLSAAGWLVMIPALASFTGMNFTGASTYTSLSGVYREMRVAVPIQAACVVVGAGLWIAGRFV-
>M424
--GSLRTPLGNVPQISSSLGCSDEWGSIKARWGVGRMNYTVDPGLYALGEPNDQSPVLVSANYKMSFDRLREAFLKRSAWIMVLDTAGINVWCAAGKGTFGTDEIIRRTEVCGLKRVVSHRELILPQLAGPGVAAHKVKKHSGFKVIYGPIRATDLPAFMDTDYKTTPEMRRVTFDLWERVVLIPIELVSVLKWSFVILPVFFLLGGLGGPAGFWSNASNYGLYAVLNLLGALAAGAVLTPILLPWLPCRAFSLKGLIVGLITALVLTAFRTGADRFEILAWLFLTPAIAAYLAMNFTGASTYTSLSGVKKEMKWAVPLEIAAGVVGLGFWMGSRFI-
>M425
--DFITTDLGPVPRIKTRLGLRDRVSTVLVRCGINRYQYKVAPGLYGLGSPDKNSEVLVTANFKLSFDHLRRELSGQNAWILVLDTKGINVWCAAGKGTFSTQELADRIHSTNLDKIVDHRRVIVPQLGATGVSARRVKKKSGFRVVYGPVRAADIPKFLENHRKADPAMRTVTFSFVERIVLTPVELQIVLKPAMIAALVLLVISGIGPGVFSFSDAGSRGLAALAALILGIVSGAVITPALLPYIPVREFALKGGIIGSLAAFFMIGLMPSASFSSALALFLFCVAISSFLAMNFTGTTPFTSPSGVEKEMKRYIPVQLASLVLSAGLWLYSA---
>M426
--GQVDTPGGPVPRIHSRIGSRDLLGRWKVRWGIGRDRYRVAPGLYALGTPDENAPVLVTANYKMTFDVVRRDAAGLDAWILVLDTKGINVWCAAGEGTFGTEEVIRRVTETRLSEVVRHRRLLLPQLGAPGVAAHEVRRGCGFSVVYGPVRARDIRSFLEAGRIASPVMRRVVFSTMDRLVLTPVEITGLLRPTGWTAAGLFLLAGVGPGIFSVGAAWERGVAAVAALAGGIVAGAVVTPVLLPWLPGRAFSVKGGLAGGLLAACAVMWQRGSHAPAALALLLAMTAVSSFIAMNFTGATPFTSPSGVEKEMRRALPVQVGLTVLAGLFWVGDAF--
>M427
---TIDTPSGKVLRISTELEFRDILGSWKARWAINRMRHVVSPGLYGVGNPGDKSPVLVTANYKMSFDRLRKELTGLDAWIMVLDTKGINVWCAAGKGTFGTVELIDRIGKTGLSRVVSHHTIILPQLGAPGVAAHEVHRQTGFYVVYGPVRAVDIKEFLKLNMKATREMREIRFGFLDRMVLTPVELVHALKPLAIIAVVLVIAALTSI--------IHISFSGIYPFIGAVLVGTVVVPVLLPWIPGRAFSWKGWLMGFLWATAVLYLLQTGTMWNPLALLFLLPAISAFLTLNFTGASTYTSLSGVKKEMRFAMPAIVVLAVAGIGLWLVGR---
>M428
-----------VQSISTRLTFKDKLGAWKVRWGIGRMDYTVEPGLYAVGKPDENAPVLVSANYKLTFDTLRMNLSDLDCWLLILDTKGVNVWCAAGKGTFGTDELINRIESSGLSEVVAHRKLILPQLGAPGVSAHEVTQCTGFSVAYGPVRANDIKAFIDAGYKATKEMRTVNFTMWDRLILTPMELVEAAKGSLMVFGVLFLINLFAARTF--------GIGDLIAYVAAVLTGTVITPILLPYIPGKAFALKGWILGVLATATIVWGWFAPYILLGIGYMLALPAHSAFLAMNFTGASTFTSSSGVMKEMKISLPFIILSLLAGLVLILMKTFA-
>M429
--GWMETSVGRVARISTHMGFRDKLGGCRVRWGIRRMHYNVPAGLYAVGEPTPESPVLVTANYKLSFDLLRRELSGKDLWLLVLETYGINVWCAAGKGTFGTPELISRVQKVQLDRLVKHRTIILPQLGASGVAAHRVKKATGFRVTYGPIRAHDLPLFLSNGMKASATNRRIHFTLRDRLVLTPVELVGAWKPSLVILLLVFIFGGLSGQGFSLQGALSRSLSPALIYVGALLMGSFVTPILLPWIPGRAFSLKGSQIGLLWALIASLLASTWSVGSIIALFLIAPAITAYFAMNFTGCSTFTSLSGVQKEMRIAVPVIILCIFAGGIALMLDKF--
>M430
-EGFVETPVGPVPRVKTAFKWPDYTGTIKVRLGINRDQFKIAPGLYCVGTPDSKAPVLVTANYKLTFDVLRKELASLNAWILVLDTRGINVWCAAGKDLFSTAEVVRRVNLSELKKVVVHNQLILPQLAATGVAAHHVKKESGFKVIWGPVRAKDIRSFLTNGLKAEKSMRQVTFTTRDRVVLIPVELAHLPKPSLWILVTAFLISGIGTHVFSFPAAWARGIMLTIAYVTGILAGAVAVPVLLPWIPGRSFALKGAILGILGGAGIVVLFSNVRVFGALALMLCTTAISSYLAMNFTGSTPFTSPSGVEKEMRKAIPMQAVALLLAIVAWVGSAF--
>M431
---SLSTPAGEIPVVATALRRSDRLGAWRVRWGIGRMRYRVTPGLYAIGRPTPASRVLVSANYKLSFDRLRSQLAGRDAWILVLDTRGVNVWCAAGKGTFGTDELVARASSTRLAEIVEHRKLIVPQLGATGVSAPEVKKRAGWRVVYGPVRAEDLPAFLDAGEKATAEMRRVRFPLRERIVLIPVEGVQAAKITLAVAVGLLFLSGLGLDGYSWARVASAGLVNVALLLGGVVAGVTLVPALLPWLPGRAFALKGAWVGGLASLALVGFGLHDNFASAGAWWLFLPAVTSFLAMNFTGCSTYTSLSGVRREMRVAIPLQIGATVLALGLWITGLF--
>M432
--GFMETAAGRLPKVSSTLTWRDRWDAVKARLSDFRMSYHVDPGLYALGEPDEKSPVFVSANYKMSFDALRQSLAGRSAWILVLDTQGINVWCAAGKGTFGTEELIRRIEISGLKKVVAHRHLILPQLSAPGVAAHRVKKVSGFEVLYGPIHARDLPAYLDAGCRATAAMRTMPFTLSDRAVLVPIEIRGAMKYFFTLSAIFLLIGGIGGKDFW-SNIGETGLFAVLAFLGAFIGGTVIVPLLLPYLPGRAFSVKGLWIGLVIALISVIVRDVSDRVEALSWLLMIPAVSAYLAMNFTGCSTFTSLSGVKKEMRWALPLQIAGGLAGMILWIGAVV--
>M433
---TVVTAVGKVPRVAALLTGVDRWGSFKARWGVGRMRYTVDPGLYALGHPDDQSPVLVTANYKMSFDNLRRALPGRDAWILVLNTNGVNVWCAAGKGTFGTEELVARVGSCRLKRLVEHRRLILPQLAGPGVAAHQVKRLSGFTVVYGPIRADDLSEFFDAGLKATPAMRRQTFKLSERLVLIPVELVGTLKPAGLIAPALFLLGGLGGPQDYWSNLYHAGGHAVVALLTAILAGAVVMPLLLPWLPGRAFSVKGLVAGLLAALLFHWVSAWSSRLDVTAWFVLIPTVAAFLAMNFTGASTYTSLSGVKKEMRWAVPLQISGTVLGLGLWLTSRFL-
>M434
------------QTISTRLTFKDKLGAWKARWGIGRMDYMVEPGIYAVGKPDETSPVLVSANYKLTFDTLRKNLTGLNCWLLILDTKGVNVWCAAGKGTFGTDELVNRIEKTGLSDIVKHKKLILPQLGAPGVSAHEVTKRTGFSVTYGPVRASDIKAFISSGYKATKEMRTVKFTIWDRLVLTPMEIVEAAKVALMVFGVLFLINLFAARSFS--------VCDFTVYAAAVLIGAVVAPTLLPLIPGKAFAFKGWLLGMIGTALIVWAWVPPFLLLGIGYMLALPACSAYLTMNFTGASTYTSPSGVLKEMKIAIPLIVLSLLAGIVLILIKTLM-
>M435
--GKIETAVGDIPLVSTELNIRDILGSWKARWGIGRMNYKISPGLYGVGNPDSQSPVFVTANYKMTFDRLRKELGNIDAWILVLDTKGINVWCSAGKGTFGADEIVRRIEHVGLAQIVSHRRLILPQLSAPGVSSHEVSKRSGFKVIYGPVRAKDIPKFLESGLKATPEMRTVQFRLRDRIVLTPMELVGAAKPVAIISGVLLFFCLFGL-KFL-------TVDLAVSYGGAILVGSVLVPALLPWIPGRALAFKGWLMGMVWALAVLLFSSSLGWKQSLANFLILPALASYMSLNFTGSTTYTSLSGVVREMKISLPLIITSASLGVIFWILK----
>M436
--GAVQTSMGQLPQVKPSLHWPDHWGAIKXRWGIGRMNYMLDPGLYALGNPGPEXSVLVTGNYKMSFDRLREALGDRHVWILVLDTRGINVWCAAGKGTFGTEELLQRIESSGLANIVSHRKLILPQLAGPGVASYKVKKLSGFRVVYGPIKAADLPHFMDAGLKATPKMRLKTFPTRERVVLIPVELVSALKWTLLILPVFFLLGGLGGTGGFWSNALHDGLFAVLSLLVALTTGAVLTPLLLPWLPGRAFSLKGFSLGLIAAIVLVFFRTGQNRIENLAWFFLIPAFSAYLAMNFTGASTYTSLSGVKKEMKWALPMQIIAGGIGLFLWLGSRFI-
>M437
--DFIGTPVGPVPGIKTRLDKRDLLGSFGVRIGFRRSDYKVAPGLYAVGRPDAASCVLVTANYKLTFDTLRKELDGLNAWLLVLDTRGVNVWCAAGKRNFSSEEVISQVKNTRLEKIVTHRKLILPQLSATGVSALRVKKGCGFEVIWGPVRARDIKAFLSAGYQADKAMRLVTFTLRERFVLTPVEMNQILKPLLTILLIMFLLSGIGPRIFSLTDLWHRGLIAAASVILGVISGTFLTPVLLPWLPFRAFWLKGAAAGLFFGLAMILLFYPMNGLAALALLLLIMALSSYLAMNFTGSTPYTSPSGVEKEMRRAIPLQSAAAVLGLIIWVVSAFV-
>M438
---SVQTPLGIVPQVASALHRRDTWGTVKARFGVGRMDYAVDPGLYAIGHPDGNSPVFVSANYKMSFDALRSSLPGRNGWILVLDTDGINVWCAAGKGTFGTDELIRRIESSGLKQLVNHRRLILPQLAGPGVSAYEVKKRSGFTVHYGPIRAEDLPVYLESGLRATPAMRRKSFTLKERAVLIPIELVEALKPTLLIVPVLFLVGGLGSHGGFWSGALHDGLFAVMAFLSAVVAGAVLNPILLPYLPGKAFSAKGFFIGAIMAAFVLSLQTVRGLLEAASWLLIIPALSAYLAMNYTGCSTFTSLSGVRKEMRWALPLEIGLASCGSLIWVTSRFF-
>M439
---SIRTSMGDVPKISSALVWADRWGGIKARWGVGRMHYTVDPGLYALGKPGDQSPVLVTANYKMSFDRLREALPGRNAWILVLNTQGINVWCAAGKGTFGTDELVQRIELSGLIRVVSHREVILPQLAGPGVAAYTVRKRSGFKAIYGPIRAADLPAFLDAGLKATPGMRRKTFPVRERAILIPIELVSVLKWSLVMLPAFFLLGGLGAPSGFWNGAMTDGLFAVLNLLGALVAGAVLTPILLPWIPCRAFSLKGLIMGLGTTLVVTVFWAQPGYVEILAWFFLAPAAAAYLAMNFTGASTYTSLSGVKKEMRWAVPLEIVGGVAGLTLWVGSRFV-
>M440
--------VKDTPTVSTSLSFKDRLGAWKVRWGIGRMAYKVEPGLYALGKPDGDSPVLVSANYKLTFDSLRGNLAGLNCWLLILDTKGVNVWCAAGKKTFGTDELIHRIEAARLSEIVTHRKLILPQLGAPGVSAHTVTRRTGFAVVYGPVRASDINMFIASGGKASKEMRTVHFTFRDRLVLTPVELVAAAKKSLSLFGVLFLLNLFAARPF--------GAPDFVAYAGAILTGAVFTPLLLPFIPGRAFAWKGWLLGLCWTVFALSLFRPGYWLLAVGYLLLLPSLSAYLAMNFTGSSTYTSSSGVLKEMKIALPFIIGSSVVGAALALIKTLI-
>M441
--GEVETSVGGVPRVATRLMLRDRLGHWRVRWGVGRARLRVPPGLYAVGEPDARSPVLVTANYKMSFDRLRAELAGRDAWILVLDTKGINVWCAAGKGTFGTDELIRRVEAARLAAIVEHRKLVLPQLGATGVSAHRVRERSGWRVVYGPVRARDLPAFLDAGMQAAPEMRRVRFPLAGRLVLVPVELVQAAPYVLGAAAVLLLLCGLGTDGYSLGGLRHAGPRSLLLLLSAAVAGAAAAPALLPWLPGRAFSLKGAWTGLLAVLAILIVGSFDNWAETAGWLLLGPAISSFLALNFTGCSTYTSLSGVRREMRFAVPAQLTCAALGTALWLAGRFI-
>M442
--GSIDTPVGRLPQVSSTLNREDYWGSIKARWAVGRMEYKIDPGIYALGTPDNHSTVFVSANYKMSFDRLRSSLCGRSGWILALDTKGINVWCAAGKGTFGTEELIRRIELSGLKNIVSHRKLILPQLGAPGVAAHTVAKFSGFNVQYGPIRAEDLPAYLDAGMKATGQMRTMTFQLKERAVLIPIELVEAAKIFLILAAAFFFVSGISGAGFW-VNAISFGLFAVSALLGAIIGGAILNPLLLPFLPGRAFSIKGFSIGIIIALILLYFRGIDGRIESVAWLLIIPAISAYLAMNFTGCSTYTSLSGVKREMRWALPAEIACGVTGVVMWLGAV---
>M443
-----KSPVGDIPRVGTELNWQDVTGSWKARWGINRMNFNVVPGLYCVGEPDDSSPVFVTANYKMTFDRVRKALAGMSAWILVLDTRGINVWCAAGKGTFGTAELIRRIALAGLGQIVSHRTIIVPQLGATGVAAHEVRKQTGFKVIYGPVRAEDISAFVTSGMKATREMRRIKFDFYDRLVLTPVELTGLRKPLLIIMLAFIFTHITGI--F------KITLLDLYAFMGAILVGAVITPVLLPWIPGRAFSFKGWLLGMLWAVLVINLSRPHGLWVSLSQILILPAISAFLALQFTGASTFTSLSGVKKEMKVAMPVIIISTVLGLATWLAGRFI-
>M444
-TGIIQTPVGEVPQISSFLGWADRMGSFKARWGIGRMHYTVEPGLYALGSPNEQSPILVTANYKMSFDRLRESLPGLRAWILVLDTQGINVWCAAGKGTFGTTELVRRIRSSGLDRIVSHRDLILPQLSGPGGAAHEVKKLSGFRVIYGPIRATDLPHFMELGMKATPEMRLKTFTTWERMVLIPMELVDALKGVAIIIPLMLIISLLGPGGFW-ENILGHGLFSVPALLTAVMAGAVLTPLLLPWLPGRAFSFKGLFLGLFAAAGLISSQWGHARLEILAWSLLVLATAAYLAMNFTGASTYTSLSGVKKEMRWALPLEIGVCFAGLVLWISALM--
>M445
---FVQGPVGKIPRVSSALTWQDRLGSMKARWGVGRMDYDLDPGLYALGLPDETSPVVVTANYKMSFDRLREALPGRNAWILVLDTKGINVWCAAGKGTFGTEELVLRLSASGLDRVVNHRHLILPQLGAPGVAAHLVKKRSGFSVHYGPIRARDLAAYLDAGMKALLEMRRKTFGMMERVVLIPIELIEAVKAALIIIPVLVLISGFSGPGGYLDNLWHQGRFPALAILGAVLAGSVLNPLFLPYLPGRAFTVKGLVIGVLTALVLLAFWTWRGVLEGGAWLLIISAISAFLAMNFTGASTYTSLSGVKREMKWALPLEIGLGLSGFLLWLACLF--
>M446
---------KAIHNVPTELRFEDRMGALKVRLGIGRNNYKVPPGLYSIGEPNDTSPVLVSANYKLTFDSLRKELGGLDCYILILDTKGINVWCAAGKGTFGTDELVDRIERTGLANVVTHRDLILPQLGAPGICAHDVKRRSGFNVIYGPVRSKDIKAFISAGMKATEEMRTVKFTTRDRTVLTPIEFFPAMKLSLLVFGLLFLANLIASEPFG--------LNDVCIYMGAVVVGTIVTPILLPIIPVRAFSLKGWILGLFWTLVWAFGWLRDDTVTAAGYLLLLPSLSAFFAMNFTGASTYTSFSGVIKEMKMAVPVIIVTMIAGVIMLIIGRV--
>M447
--DFIETIVGSVPRVETSLGLTDLAGTIRARLGISRDRYRVAPGLYCTGRPGPEAPVLVTANYKLSFDNLRRELDGIDAWILVLDTRGVNVWCAAGKRTFSTDEVVRQVKRVSLHRLVTHRELILPQLGAPGVSFHKVKRGCGFKVIWGPIRASDLKIFLQSGRKAEEAMRQLTFTTGERLVLIPVELSLIVKPSLVILLAVFLLSGISPDIFSLSAAWFRGLHGATAYLFGVLAGAVAVPVLLPWLPGRQFYLKGIMTGLVTAMLIVFYLNSITRLESVTLILLTTSVSSYAAMNFTGATPFTSPSGVEKEMRRGIPVQVIALAISVITWIAAPFF-
>M448
--DFVETAVGAIPKIDTTLKIRDRAGTVRARLGISRDRYRVAPGLYSVGKPGAASPVLVTANYKLSFDSLRRELTTIDAWILVLDTRGVNVWCAAGKKTFSTDEVIRQVNRVGLDRVVSHRELILPQLGAPGVSSRAVKKGCGFKVIWGPIRASDLQKFLTNGRKAETKMRQLTFSIGERLILIPVEFSLIVKPSLVILFAVFVLSGISPDIFSFSAAWFRGLNVVVAYLLGIVAGAVFVPVLLPWLPMRQFYLKGILTGLVAGIIVLFLSNNISRLESLTLLLLTTAVSSYAAMNFTGATPFTSPSGVEKEMRQGIPIQIMAVTTAIFAWVASPFV-
>M449
--GAINTCAGYIPKVSTVLLLDDKIGVVKTRLGIGRMQYSLAPGLYAVGSPGTKSPVLVSANYKLSFDVLRSNLSGRDAWILVLDTKGINVWCAAGKGTFGTEEIVRRIESTRLSEIVAHKTIIVPQLGAPGVSAQEVQRGSGFRVKYGPVRAGDINAYIDAGMKATAEMRRVNFTFRDRIVLIPVEFMIGMKLAFIAAVIFLILSGLSRGGYSIGRVAGIGGIAAALIFISFLSGVALTPALLPWLPGRAFSVKGALAGIAIAAAVEVYAFAHSWLSAAAWLLVIPAISSFAAMNFTGASTYTSLSGVKKEMNIAMPAQAISAGAGLILWIAGRFV-
>M450
------FSNKNIPQISTQLTFSDVVNSWKARWGINRMSYILTPGLYAVGNPDSNSPVLVTANYKLTVDTLRKELQDLNAWILVLDTKGINVWCAAAKGTFATNELVNRIAEVKLAEVVSHKSIIVPQLGAVGISAHEVLKDSGFKVTYGPVRAKDIKEFINAGMKATKEMRTVQFNMIDRLVLTPLELTAAIKPSIIVLLLLFLLNFIGIKHFG--------IKDLYAYLGALIAGCVLTPVLLPWIPGRAFAFKGWLLGLIMASLFLPG---ENLLHDLGYLLVFPAMSAFYAMNFTGASTYTSFSGVIKEMQYAVPSIILSICVGVII--------
>M451
--GEIETKLGSIPRISTKLIFADRLGAWKVRWGIERMNYKINPGIYAVGNPDCNADVIVTANYKLTFDSLRKELTGLNLWILVLDTKGVNVWCAAGKGTFGTKELINRISKTKLSEIVSNRTLILPQLGAPGIVSHEVTKTTGFQIKYGPVRASDLKTYLSMGLVATKEMKEVKFTIRDRIVLTPVEIVAHVKKSMPLFGVMFLLNLVARNKFG--------LVDFYGYLGTLLAGCFLTPVLLPWIPGRAFALKGWLLGLLWTLSVLFLWNDFELLRGIAYLLALPSVSAYFAMNFTGSSTYTSHSGVYKEMKTAIPMIITTISLGVVILLINCFI-
>M452
---SILTSAGHLPQVSSALRWHDHWGTIKARFGVLRMNYSVAPGIYALGNPDDNSPVLVTANYKMSFDRLREAMPGWDVWILVLDTKGINVWCAAGKGAFGTDELVRRIESSGLSSIVSHRKLILPQLGAPGVAAHKVAKLSGFKVQYGPIRAEDLPAYLDAGSKATAQMRIMTFPLKERAVLIPLELIEALKPFLIIAPVLFILSGIMGAGFW-ANASSYGFFAVLALLSAIAGGAAFNALLLPYLPGRAFSVKGLSIGIVIALILLYLRDINGRIETLSWLLIIPAISAYLAMNFTGCSTYTSLSGVKREMRWALPLQIAAGAIGLVTWVGA----
>M453
--GSVQTSVGDVPKISPILSWSDRWGSIKARWGVGRMHYTVDPGLYALGEPGDRSPVLVTANYKMSFDRLRETLPDRNVWILVLDTNGINVWCAAGKGTFATNELIRHIQLSGLSHVVSHRQLILPQLSGPGVSAYKVKKRIGFKVIFGPVRAADLPAFLNEGLKATPEMRQKTFTTSERLVLIPVELVSALKWSLLILPAFFLLGGLGASSYGFDNALNHGLFAVLNLLGALLAGSVLTPILLPWLPGRAFSQKGLIMGLIMTILVAVFNTKIDFLEILAWFFLAPAFSAYLAMNFTGASSFTSLSGVKKEMKWAVPLEIAAGATGLLLWAGSRFV-
>M454
-----AVNGGEVPLVSTRLNWRDHWGTWKVRWDINRMNYQVQPGLYGVGNPKADSPVLVSANYKMSFDYLRRELGGIDAWILVIDTKGVNVWCAAGKGTFGTEEIVNRIAQVNLAGIVNHKTIIVPQLGAPGVSAHQVKGRSGFRVVYGPVRAADLPVFIKSGMKATPAMRKVNFNLIDRLVLAPVEVVGVIRPMSIAALILLTLQVAGL--------MTVSWAMVYPYLGAIVAGTVGFPLLLPIIPGRSFAWKGWLLGALWALSVIWFKTWHSILQALGYLGILPAISAYLALNFTGASTYTSLSGVQKEMKTALPAMAIVLCVGIAALGVG----
>M455
-EGFIQTPAGPVPRVKTILQWADYAGTLRARLGISRDRYRVAPGLYCVGAPDSQAPVLVTANYKLTFDHLRRELASISAWILVLDTRGINVWCAAGKNLFSTEEVVRRLNLSEVKKVVSHNRLILPQLAATGVAAHEVKKQSGFKVLYGPVRSKDIPKFLDGGFKSEPEMRRVNFNTVDRAILVPVELAHLPKPSLWVLLAAFLISGIGVHFFSFSAAWLRGIMLAAAYAAGIVGGAIATPILLPWIPGRSFAVKGAIIGVLISAGIVTLFSDLQILGALALMLLTTSVSSYLAMNFTGSTPFTSPSGVEKEMRRAIPLQATALLLVVIAWVASAFA-
>M456
--GSVNTSAGDVPQVSTSLRLPDHLGTWKARWGIGRMSYSIAPGLYAAGTPTDESPVLVTANYKISFDRLRSQLTGIDAWILVLDTKGINVWCAAGKGTFGTDEIVRRAASTKLAEVVSHHRLIVPQLGAPGVAAHQVKERSGFRVVYGPVRAEDLSAFLEAGMKATPEMRRVRFPILDRLAVAPVEIMLAGKSMLFIAVCFIFLTGLGMDGYDWTRVATVGLWSAALFLATCVGSIVLAPALLPWLPGRAFSAKGAWLGVAFLLGLAGYAWNHSWFAVAAWCLMIPAVASFLAMNYTGASTYTSLSGVRVEVRVAAPIQATCAIVGSILWLVGRF--
>M457
--GFTETSEGKVPVTTSELSFQDLLGSLMMRLSMGRNNYRVDPGLYALGSPDEHSPVLVTANYKMTFDTLRHAMNGRSVWILALDTKGINVWCAAGKGTFGTDELVKRLHETGIERIVSHRELVLPQLGAPGVAAHIVKKETGFKVHYGPVRAGDIPKYLDEGMKAAPEMRKVTFTLIERLILSPVELAASLKVTVAVLALVFLLGGLNLHGFSTANALSMGAYGFFLYLAGLICGAVLVPALLPYIPGRAFSLKGFIAGMVAAGIIAALVNK-GACASLSTLFIISATSSFFAMNFTGATPFTSLSGVKKEMALAVPVQIAIVAVGVVLWKI-----
>M458
--GRTSTPAGEVLQVATCLRSEDILGAWKARWGINRHNYKINPGLYCTGNPTDESPVLVTANYKLSFDSLRKELTGFDAWILALDTKGINVWCAAGKGTFGTEEIVKRVAAAGLDLVVSHRTLILPQLGAPGVAAHEVFKRSCFRVVYGPVRASDIKAFIGAGLKATQDMRTVKFTFSDRIVLTPVELVHMVRPVAIALIAVIVLNLLGI---K----LVRSAGDMVPYLGAILTGCVAMPALLPWIPGRAFAWKGWLAGLIWVLLVGAYASPISWGAFLFYLLILPPISSFLAMNFTGSSTYTSLSGVKREMRIWMPVIIGSAGTGIVFMGLKAF--
>M459
-------LVGDIPRVGTELVWSDITGSWKARWGIKRMNFTVVPGLYCVGEPDDSSPVFVTANYKMTFDRVRKALSGMNAWILALDTKGINVWCAAGKGTFGTKELIKRIALAGLSQVVSHRTIILPQLGATGVAAHEVRKQTGYKVIYGPVRSEDIPAFMKSGMKATREMRHVQFGIYDRLVLTPVELTGLLKPLPIIALVLLF-TLITN-------LFRITPLNLCAFLGAILLGAVITPLLLPWIPGRAFSWKGWLLGMLWAVAVVYMSRPHGLWISLSQILILPAISAYLALQFTGASTYTSLSGVQKEMKVAVPLIIASTSLGLVTWLVSY---
>M460
---------TSFPQIGSRLRPRDSWGTFKARWGVGRMHYTVDPGLYALGRPNAESVVLVTANYKMSFDSLRAALPDRAAWILVLDTKGINVWCAAGKGTFGTDELVARIESNGLARAVSHRRLILPQLAAPGVAAHEAKKRSGFRVIYGPIRAEDLPAFMDSGYTATPEMRRKSFTLRERTVLVPVELVSALKTALLIFPAFFLLGGFARRHWLWANCLNDGLFAVSAVLSAIAAGAILSPILLPWLPGRAFATKGLWPGLAAALALAFFRAGSGPLETAAWFFLVPALSSFLAMNFTGASTYTSLSGVKKEMRRAVPLQIAAGVIGLGLWIAARFV-
>M461
--GSIETSEGRVPQVYSSWTQADYLGTFKARWGIGRMHYIADPGLYALGRPDEKSPVLVTAGYKMSFDRLRKALPGRNAWILVLDTKGINVWCAAGKGTFGTEELVARIGSSGLDRVVSHREVILPQLSAPGVAAHHLRKLSGFKGIFGPIQAEDLPAFLDNGMKATPEMRVKTFTTWERFVLIPVELVGALKAAVIAAAALLILSGILGPSGVWANLLNHGLPAALAIFVAVFAGAVLTPLLLPWLPGRAFSLKGLLPGLGCAFLLILFRWHNNALERIAWLLLVPALATFLSMNFTGASTYTSLSGVKKEMRYAVPSQIGGGVVGVVLWVFSML--
>M462
--GSIDTPAGKAPAVSSRLILRDHWGSFKARWGVGRMDYAIDPGLYALGKPDAKSPVLVSANYKMSFDRLRQALPGRDAWILVLDTDGINVWCAAGKGTFGTDELVRRIEAARLKDVVNHRDLVVPQLAGPGVAAHLVKKLSGFTVHWGPINATDIPAYLDAGYKADSRMRRKTFTFAERIVLVPIELVHALKPALIAAPVLFLLGGLGGPAGFWANALNYGLFAVLAFFSALIAGTLLNAALLPYLPGRAFSTKGFFVGFAVAAAVLAARSWPGLIEAFSWLLIVPAFTAYLAMNFTGCSTYTSLSGVKKEMRWALPLEAGMAACGLLGWITSRFI-
>M463
--GSVNTPVGDVPKVSTTLRLPDHLGTWKARWGIGRMSYSITPGLYAVGTPTGESPVLVTANYKMSFDRLRSQLTGIDAWILVLDTKGINVWCAAGKGTFGTDEIALRAAATKLADVVSHRRLIVPQLGAPGVAAHEVEELSGFRVVYGPVRAEDLPAFLDAGMKATPEMRRARFPILDRLAVAPVELMIAGKLMLFVAVCFIVLAGLGADVFDWTRLASVGLWSAGLFLATCVGSIVLAPALLPWLPGRTFAAKGAWLGLAFLLGLAGYAWSHSWFAVAAWCLMIPAAASFLAMNFTGASTYTSLSGVRVEVRVAAPIQATCAILGSILWLVGRFV-
>M464
--GWIASPAGRIPQVSDHLTLRDVFGSWKARWSVSRMRYSVPPGLYAVGNPDADSPVLVSANYKMSFDVLRRELSGQDLWILVLDTKGINVWCSAGKGTFGAEELVGRIAQTKLPDVVKHRTLILPQLSATGVAAHEVQKLSGFKVVYGPIRASDIPAFLASGLKASAEMRRVRFGLLDRLVLVPIELVGVIKPMLLLIAVLFGVNLAVAGSAPSVGLLHKTLIDFVPFAGAVLTGIVAVPVLLPYLPGRAFAWKGWLMGLAWTAAYAWLASVHRWGLTLAYILILPAIASFLAMNFTGSSPHTSHSGVAREVKCSLPLIKVSAGLGVLLWAVRLFV-
>M465
--DFVETPVGAVPRIETTLRIRDYAGTVRARLGIARDRYRVAPGLYSVGNPDAQSPVLVTANYKLSFDSLRRELAALDAWLLVLDTRGVNVWCAAGKRTFSAEEVIRQVHLVGLERLVSHRELILPQLGAPGVSSQAVRKGCGFKVIWGPIRAEDLRAFLTDGRKAKATMRQLTFAMVERIILIPVELSLIVKPSLAILLAVFILSGIGPDIFSFSAALSRGLNGTAAYLFGVLAGAVVVPILLPWLPTRQFYIKGIIAGLVAGILVILLLHNISRLESLTLLLVTTAVSSYAAMNFTGATPYTSPSGVEKEMRRGIPIQIMAVAAAVIAWVVAPFV-
>M466
--GFVETPVGRLPRVSSKPTRQDQWGTIKARLTAFRMDYKIDPGLYALGHPDNHSPVFVSANYKMSFDYLRQALAGRSGWILVLDTKGINVWCAAGKGTFGTDELVRRIESSGMKKIVSHRKLILPQLGAPGVAAHKVKQLSGFHVQYGPVRAEDLPAYLDAGCKATETMRIKTFDWKERAELIPIELIAAIKPFLLLAAAFLIISGIGPSGFW-NNVTHIGVFAVFALLGAVIGGTVIHPLLLPYLPWRAFSIKGFAIGFAVTLMLLYLRGMSGKIEALAWLMIVPAISGYLAMNFTGCSTYTSLSGVKKEMRWALPLEMTSVAVGIFMWLGAV---
>M467
--GWIETPVGRVPQVSAELDKRDRQGELKVRWNIGRMNYTLDPGLYALGNPDEKAVVLVTSNYKLSFDKLRQELRSRSLWILVLDTNGINVWCAAGKGTFGTDELVNRIENSELGKVVSHRELILPQLSAPGVAAHQVKKRSGFKVLYGPIRSTDLPYFLDNGKKATAEMRCKSFPMGERAVLIPVELTAALKPSLAIRAALFLLGGLGGQNTYWADVLNYGLFAVMSFLVALIAGAVLTPLFLPWLPGRAFSLKGALMGLISAGILFLFRPDPGRLEFFGLSFIILAVSAYLAMNFTGASTFTSLSGVRKEMRWAVPLEILAAITGLGLWLASRIM-
>M468
----VESPVGKIPRVSSSLKWEDQKGAWKVRWGIGRMRYAIDPGLYALGYPDRSSPVLVTANYKLTFDRLRQALPNRNFWILVLDTKGINVWCAAGKGTFGTQELAERIRVSGLEKVVDHRELILPQLSGPGVAAHLVKKLSGFKVIYGPILAKDLPAFMEAGKKATPEMRCKAFTAWDRAVLIPIELVHVLKPLVFLLPAFFLLGGFAGGGSFWENTVTHGSFAAAALILALVMGAVLTPLLLPYLPGRAFALKGFFLSIVGVVFLLVIMRWAGILERLAWVLLVPALTAYLAMNFTGASTYTSLSGVKKEMRLALPLEIGGAALGLLLWLGALF--
>M470
--GYIERKVGRVPRVSSALTWADRFGSIKARWGVRRMKFTVDPGLYALGNPDEKTRVFVTANYKMSFDRLREALAARDAWILALDTNGINVWCAAGKGTFGTEELVRRIEFSNLAQIVAHRELILPQLSGPGVAAHLVKKLSGFKVIYGPIESTDLPLFLDTGLKATPEMRKKTFSTRERTVLVPVELVGTLKWSFLILPCLFFAGGFGGEGGFWAGTMRYGLFATVAFICAIASGAVLTPILLPWLPGRAFSLKGLIMGLITAILLAGFWPGHGRTEIIAWFLLIPAISAYLAMNFTGASTYTSLSGVRKEMKWAVPFEIAGGGAGLCLWVAALFV-
>M471
--GAVDSAVGPIPRIKTILSSADRVGAWKVRWGLGRGRFRVEPGLYAVGSPAPESPVLVSANYKMSFDLLRAQLAQRDAWIVVLDTRGVNVWCAAGKGTFGTEELIRRVSAVGLDRVVAHRKLIVPQLGAPGVSAHRVKSESGFRVVYGPVKAADLSAFLDAGMKATPAMRRVQFRLRDRCVLIPVELIPAVKKGLLAAALLTVLSGLGEGGFSFSRLLSPGLANGAILLCAWIFGAVTVPLLVPWIPGRSFSAKGVWIGLFYVFVALWLLSAPNWATITSWLLIVPAVTSFLAMNFTGSTTFTSLSGVLREMRVAIPLQIGSAAAGLILWIVSL---
>M472
-TGEIHTTQGSVPVISTDISFKDTFGAWKVCWGIGRMNYRINPGLYAVGKPDHRSPVLVSANYKLTFDVLRKELSGLHCWILILDTKGINVWCAAGKGTFGTDELINLIAKTGLTEIVSHRTLVLPQLGAPGVSAHEVTRQTGFSVIYGPVRARDIKTFLVSGFKATEDMRTVKFTMWDRLVLTPVELVLAAKISLIVFGIFFLISLFAARPFG--------FIDFIIYAGAVVTGTVITPGLLPFIPGRAFAWKGWLLGLLWTTGFIWLWFPEFSLLAMGYLLVLPSLSAFLALNYTGSSTYTSFSGVIREMKIAVPLIALSSVAGIVLLLIEM---
>M473
--GFKETSLGPVPRVKTHLLTRDFVGTFRARIGISRDRYKVAPGLYCVGDPDEESPVLVTANYKLSFDSLRRELSGLDVWILVLDTRGVNVWCAAGKKTFSTEELIRQVHRADLHKLVSHRELILPQLGAPGIASHKVKEGCGFKVIWGPIKANDLQTFLRNGCKAEVHMRQLTFSFRERVLLIPVELSLVVKPSLLILLIVFLLSGISPDIFSISAAWSRGIDGAMAYLMGILAGAVIVPALLPWIPMRQFYIKGILSGLLGGILLILYLGNITRLESVTILLLATTVSSYAAMNFTGATPFTSPSGVEKEMRQGIPLQMAAVLIAVVGWVAAPFV-
>M474
-DGQVETPAGPVPRVHSRIASGDVLGRWRVRWGIGRDRYRVAPGLYALGVPDGDAPVLVTANYKMTFDAVRRDAAGVDAWILVLDTLGVNVWCAAGEGTFGTEEVIRRVTQTRLSEIVSHRTLVLPQLGAPGVAAHEVRKGCGFSVEYGPVRSRDIRAFLEAGMKASPSMRRVDFPTIDRLVLTPIEITGLLRSAGWTAVGLFLLAGIGPGVFSLGAAWERGFAAVAALAAGILAGAVVTPVLLPWIPGRAFSVKGGLAGGVLAVCAATWYRALDPPAALALLLAMTAVSSFVAMNFTGATPYTSPSGVEKEMRRALPVQAGLTALAGLLWIGGAFL-
>M475
--GTFQTRMGPVPQVSSSLLPADHWGTFKARWGIGRMNYKVDPGLYALGMPDDHAPVLVTANYKMSFDKLREALPGRDAWILVLNTLGINVWCAAGKGTFGTTELVSRVESSGLAHVVSHRELILPQLAGPGISAHQVKKLCGFRVIYGPIRAGDLPAFLNGGLEATPDMRLKTFTTWERVVLIPVELVGAFKLALIILPFFFLVDCLWRGGFW-ANGLSYGLYSVLAILAAILAGAVFTPLLLPWLPGRAFSFKGLTPGIVMALVFMAFCSSGGRLGIFAWLLLIPAMSAYLAMNFTGSSTYTSLSGVKKEMRRAVPLLIGAGVLGVGLWLGSHI--
>M476
---RIDTPADSIPVVKTALSGRDKLGIIKVRLGFGRMNYKVKPGLYGIGNPGSDSPVFVTANYKLSFDALRKELHGLDAWILVLDTNGINVWCAAGKGTFGTDEIVRRIEDTGLAKVISHRTLILPQLGAPGVAAHEVTKRSRFKVIYGPVRASDIKEFLKAGSKATAEMRRVGFAFRDRLTLTPMELAVPLKYFLIVAAIFLALDLVGLDIFS--------LRTLGPYLGAILVGAVLVPVLLPWIPGRAFAFKGWLLGMVWAFCVNLLSPSPDWRQAAGHFLLLPAISAFVAMTFTGSSTYTSLSGVLKEMRYAMPAILVSAGLGLALVVVV----
>M477
--DFAETAVGAVPRIATDLKMSDLVGTIRARLGISRDRYRVAPGLYAVGKPGTESPVLVTANYKLSFDSLRRELASLDAWVLVLDTRGVNVWCAAGKRTFSTQEVIRQVNRVQLDKLVAHRELILPQLGAPGVSSQGVKKGCGFKVVWGPIRARDLKTFLTNGRRAEAAMRQLTFLTGERAVLIPVELSLIVKPSLAVLLVVFVLSGIGPDIFSISAAWFRGLKSAAAYLIGILAGAVIVPILLPWLPMRQFYLKGIVTGLIGGIYIILTLGEISGLESITLVLLTMTVSSYAAMNFTGATPFTSPSGVEKEMRRAIPIQIIAVIAAIITWVAAPFV-
>M478
-TGWLDTPVGKVPQVSTKLGWPDRRGRWAMRWGIGRDRYAITPGLYAVGRPDSDSPLLISANYKLSFDFLRSALKGENAWLLVIDTKGINVWCAAGKGTFGTEEIVRRCRQTRLPEFLRHRTMIVPQLGAPGVAAYKVKQETGFQVVYGPVRAADLQAFLAAGLQATDAMRRVSFNTWERLVLTPVEVTNLGKTILIAVLLLFVLSGIGSDIFSFSAAWQRGLAAVCATLIGVLTGCILTPVLLPWIPTRAFASKGALLGVISATVLALGPFRGAGLSGWSLYLEVIAVSSFTAMNFTGSTTFTSPSGVEKEMRYAIPCQALAIFVAGLIWIGAA---
>M479
---HVLTPAGKIPKVAAKLSFKDIRGSWRARWGINRMKYRISPGLYCVGNPNNQSPVLVSANYKMSFDRLRRELTGINAWIMVLDTDGINVWCSAGKGIFGTDEIVGRIEKIGLSKIVSHRKLILPQLSAPGVSAHEVLKRSGFKVIYGPVRARDIPRFIEAGMKATPEMREVKFTFLDRIVLTPMELVGALKPLLIVLGAVLVMSLFGVK-FV-------SIQGIVPYLGAILVGAVIVPALLPWIPGRAFAFKGGLMGIIWALAVLLFSASPSLNQSLINFLILPALASFMAMNFTGSSTYTSLSGVVREMKIALPLIVGSAALGVSLMVIKLFV-
>M480
--DFMDTPVGPVPRVKTDLDLKDHVGTIAVRWAINRKNYKIAPGLYAVGSPDQNAPVLVTANYKLTFDVLRRQIETLDVWILVLDTRGINVWCAAGKDLFSTAEVIHRVQLSGLEDVVRHRQLILPQLAATGVSAQEVKKGSGFKVIWGPIRAIDIKSFLENSLKADDSMRRVTFDFMERMAVVPVELSHLLKPTLWMLGGIFLLSGIDSNIFSLAAAWPRGLMATLAYAAGILAGAVIAPALLPWIPGRSFALKGSITGICCGIGIILIFPKLQLWDSLAVMLCAATISSYLAMNFTGSTPFTSPSGVEKEMRKAIPLQALAGLMAVAAWIGSAF--
>M481
--DFVQTPAGAIPRVTTTLQWSDYAGMIKVRLGIKRNQYKIAPGLYCVGAPDSESPVLITANYKLTFDALRKELTSISAWILVLDTRGINVWCAAGKDLFSTKEVVRRLRLTEVNKVVSHKRLILPQLSATGVAAHQVKKESGFKVIYGPVRAKDLPRFLASGFKSESDMRKVTFSIADRFILIPVELAHLPKPSLWILLAAFVISGIGTSVFSFSAAWVRGGMLAVAYAAGILAGGVATPVLLPLIPGRSFALKGAVLGVLSAAGVVALFRQLELFGALALMLCTTATSSYLAMNFTGSTPFTSPSGVEKEMRKAIPLQAAALFLALVAWVGSAF--
>M482
---------ILLSVVSTELSVKDILGAWKVRWGIGRMSYKVNPGLYAIGKPDDKSPVLVSANYKLTFDTLRKNLSGLDCWLLILDTKGVNVWCAAGKGTFGTEELINRIHQTGLTEIVSHRQIILPQLGASGVNSTEVTQKTNFTVVFGPVRAIDIKRFIADGYHATPQMRKVTFTTIDRLVLTPVELVSALKTSLFVFGVLFLINLFATRQ--------FGLYDITAYLGAVLTGSVITPLLLPIIPGRAFSWKGWLLGMVWTIYAIWLFSQGYWLLAIGYLLLLPSVSAYLALNFTGSSTYTSPSGVLKEMRIALPLLICSSFIGAMLVILKNLF-
>M483
---NLNTAVAEIPVVSTELSITDKTGALKARLTFGRMDYKVNPGIYAVGNPGHDSIVLVSANYKLSFDALRKELKGLDAWIMVIDTKGINVWCAAGKGTFGTKEIINRIVATKLDKLVSHRKLIVPQLGAPGVAAHEVKKASGFSVVYGPVRAKDIKAFLNADMEATPKMRKVEFSLYDRFILTPAEVVNWSKYLLLAIAAFFLLSLINVKDFNFNYSLVSSLRAVFNLTLSYFFGTVVGPILLPWLPGRSFSVKGLFLGLLLSLLFLLKVMGNSSLEIIAWIFIVPAIVSFVNLNFTGSSTYTSLSGVRKEMKVAVPIQLAASLMGVVLWIACRFL-
>M484
--GQVQTKAEPIPKVSSDLRFEDKLGSFKVRWGINRDSYAVEPGLYALGSPTPDSHVLVTANYKLTFDIIRNSLKGRDVWILVLDTKGVNVWCAAGKGTFGTEELVNRIAITKLSEIVNHRKVIVPQLGATGIAAHEVLKRSGFSVVYGPVRAEDLIAFLGSNLKVTQEMRKVTFSLRERIVLIPVDFVQSMRYFFLLSVVFLLFSMFSRVGFSLSGILSVGLLSVLNLFSAFFAGIVFGPILLPILPGKSFAMKGLWSGLLMLSLFSYSDY--NLINMIGWMILIPSISSYLLMNFTGASTYTSMSGVKKEMRIAIPLQLVGAVIGMVLLLISRFI-
>M485
-----------VPKISTALTTADRLGTWKARWGVGRMNYMVPPGLYAIGNPDPDSPVLVTANYKMSYDIVRSVLKGRNCWLLVLETYGINVWCAAGEGTFGTKELIRRIGVSELAGVVNHRRLLLPILGAPGVAAHEVKKQTGFGVAYAAIRARDIPEYLDNGMVTTPAMREMTFTAYERAVLVPVELMEALKPSAVAAAAIFVVAAALQGQ-------AAGLAAVCAYLGAVLAGTAITPLLLPWLPGRSFAFKGALTGLAWSAVFYLLAQGSGWFAAAAAFLMLPAVSSFYALNFTGCTPFTSRSGVKKEMRVALPAMACALVAGVFAALIGKFI-
>M486
--GFADTAAGKVPLAGTSLVFRDILGSWKARWGINRMNYRIPPGLYGVGRPDETAPVLVTANFKMSFDRLRKELSGLDAWIMVLDTNGINVWCAAGKGTFGTAEIIKRIEAVQLSRVVSHRTIILPQLGAPGVAAHHVLKGSGFRVVYGPVRARDLKEFLKAGMKATPRMRIVDFGFMDRLSLTPIEVVHTLKPLAVIAFVVFIVHLTGL--------IRISFSALYPFIGAIIVGTVISPALLPWIPGRAFSLKGWITGLLWTLAVLYLQGGHEIFNSLALVLLLPAISAFLTLNFTGASTYTSLSGVRREMKFAMPAMIASASAGIVLWLTGL---
>M487
--GFVETPAGRLPQVSSILVWKDRWGSIKARWGVGRMEYKIDPGLYALGTPDANSLVFVSANYKMSFDLLRQALVGRSGWILVLDTQGINVWCAAGKGIFGTEELVRRIELSGLKKIVTHRKLILPQLGAPGVAAHKVKQISGFSVQYGPIRAEDLPAYLDAGFKTTEQMRIKTFSLKERAVLIPIELVEAMKAYLLLAAAFFIISGIGGPLGFWANAGSFGLFAVLALLSAVIGGAIFNPLLLPYLPGRAFSIKGFSTGIIVALILLYLRNINGRIEAIAWLLIITAMSGYLAMNFTGCSTYTSLSGVKREMRWALPLEIACGALGVVMWIGAIF--
>M488
--GSIQTPAGEVPQVSTKLRFKDTLGSWKCRWSIGRMDYTIVPGIYCIGTPDSASPVLVTANYKMTFDRLREQLGGMNMWIVVLDTDGVNVWCAAGKGTFGTDELIHRISAVKLDKIVTHRTLILPQLGAVGVAAHTVAKQTGFHVVYGPIRAVDIKAFLTNGMKATEVMRTVRFTMADRIVLTPMELVGAMLPVLLSFGVLFILNAVGFGH--------YGFADLYGLLGAVIAGCVVAPILLPWIPGRAFAFKGVLIGLIWAAVFLLIAPAFDWFKAAAYLLILPSLSAFCTMNFTGSSTFTSLSGVDREMKFALPTMLFSAAGGVILLLVSDFI-
>M489
-EGFIHTKAGAVPQVKTALSTADWQGTVWVRLGFGRNDYKVAPGLYAVGRPDDQSSVLVTANYKLSFDHVRRSLDGMNLWLLVLDTRGINVWCAAGKGTFGTQELVHRVKLTQLDRVVQHRRLVLPQLGATGVAGHRVKKECGFEVLWGPVLSQDIKAYLDNGRKKTEAMQRVTFTFLERIVLIPVEITLLRKYLLWAMAAILILSGIGPHIFSLSAAWHRGIFALSAIITGIVAGCVVVPALLPVIPGRSFALKGGIAGVILGGLLLAGLWRSALWPAIALLLLTFALSSFLAMNFTGSTPFTSPSGVEKEMRRFLPVQLLALVVAVVVWVGSSFF-
>M490
---SVQSMVGNVPQVRSTLSRADRLGAFKARWGIARMHYTVDPGLYALGRPDETSPVLVTANYKMSFDRLRRAIPRRDVWILVLDTKGINVWCAAGKGTFGTMEIVQRIKSTRLDRLVSHREIILPQLSGPGVAPHLVKKLSGFRVIYGPIRAEDLPAFLDRGMNTTPEMRLKTFTLQERAVLIPVELLGALKVALIVVPVLVALSGFGPSDFW-SNILEHGPLALQAIMTAILAGAVLTPLLLPVLPGRAFSVKGLLPGLMGALLLLLFRWGDLRLEMIAWFLLIPGATTYLSMNFTGASTYTSLSGVRKEMRVALPLQIAACVAGLLLWMSS----
>M491
--GQVETSAGPVPRVHSRIGSRDLLGRWRVRWGIGRDRYRVAPGLYALGAPDGNAPVLVTANYKMTFDVVRRDAAGVDAWILVLDTRGINVWCAAGEGTFGTGEVIRKVTETRLAEVVSHRRLVLPQLGAPGVAAHEVRRGCGFSVVYGPVRAKDIRKFLEAGMVAYPAMRRVVFPTIDRLVLTPIEITGLLRPAGWAAIGLFLLAGFGPGIFSLGAAWERGFSAVAALAAGILAGAVVTPVLLPWLPGRAFSVKGGLAGGVLAACAMWLRGALEAPAALALLLAMTAVSSFVAMNFTGATPFTSPSGVEKEMRRALPVQAGLTVLAGFLWVGGPF--
>M492
--GSVQTPVGNVPIISSSLVWIDRWGSIKARWGVGRMSYTVDPGLYALGKPNGQSPVLVTANYKMSFDRLREALQAHSAWIMVLNTEGINVWCAAGKGTFGTDKLIQSIEVCGLIRVVSHRKLILPQLAAPGVAAHQVKKLSGFKVIYGPIQPKDLSAFLDSGLKATPEMRIKTFTTRDRVVLIPVELVGALKPGIIILAIFFLLGGLGGTGGFWANALNHGLFAVFSFLAALFAGAILTPLLLPWLPGRAFSLKGLTMGIVMAVILFIVRFGQSRLEMTAWFLIVPAVAAYLAMNFTGASTYTSLSGVKKEMKWAVPMEVSGGLVGLVLWLGSRFI-
>M493
--GSVATPAGRVPRVTSGLEWPDHWGAIKARWGAGRMDYSINPGLYALGAPDRESPVLVSANYKMSFDALRSALAGRNLWILVLDTKGINVWCAAGKGTFGTAELVKRIESSGLKEIVGHRSLIVPQLGAPGVAAHTVKKLSGFGVHYGPVKAADLPAYLDAGCKATSAMRLKTFPLRERAVLIPIELVEALKAALIAAPVLFFLAGIGGPAGFWTNAVQYGSFAVMALFSAVIAGAVLNPLLLPYLPGRAFSTKGLWLGAATALIVLLASAWAGRFGSLAWMLMIPAATAYLAMNFTGASTYTSLSGVNREMRWALPLEIGMGAGGLVIWI------
>M494
--GSIETSEGRVPQVSSFWTKDDYLGTFKARWGIGRMHYAVDPGLYALGRPDEKSPVLVTANYKMSFDRLRKALPERDAWILVLDTKGINVWCAAGKGTFGTEELVARIGSSGLERIVSHRDVILPQLSAPGVAAHQIRKLSGFKAVFGPIQSEDLPAFLDNGMKATAAMRFKTFTTWERFVLIPVELVGALKAALIIIPILFILSGVLPAAFW-PNVMNQGLFAAQALLTAVFAGAVLTPLLLPWLPGRAFSLKSIAPALCCVLLLLLLRSGSSLLEMFSWALVILSASAYLAMNFTGASTYTSLSGVKKEMRWSLPFQIGGGVVGLVLWVCSML--
>M495
--GTIQTPVGNVPKIPSSLSWADRWGSIKARWGVGRMSYTVDSGLYALGNPNDESPVLVTANYKMSFDRLREALPDHSAWIMVLNTEGINVWCAAGKGTFGTDNLIQSIEICGLIRVVSHRELILPQLAAPGIAAHLIKKLSGFKVIYGPIQSKDLSAFLDSGLKATPAMRLMTFSIWDRTVLIPIELVGALKPSLIIMAIFFLLGGLGGTGGFWANALNHGLFAVYSLLAALFAGAVLTPLLLPWLPGRAFSLKGITMGIVMAMILFVVRFGQSRLEITAWFFIVPAVAAYLAMNFTGASTYTSLSGVKKEMKWAVPMEVGGVLVGLAFWLGSRFV-
>M496
--GFLDTPVGPVPRIGTRLTRSDHWGALGVRVGIGRNDYRVAPGLYALGNPDAAAPVLVSANYKLSFDHLRSRMVGIDAWVLVLDTRGINVWCAAGKGTFGTQEIINRVHQTRLERVVEHRKLIAPQLGAPGVAARQVRKACGFEVIWGPVRAADLPAFLAAGCVASESMRQVTFSVGDRMVLVPVELTLARKPLLWTLLVAFLLSGIHSSFFSISLAWHRGVLAAFAGLAGVLAGCVAVPFLLPWVPGRAFALKGALTGILAGLVVVSLAAASNLLSGAALLMLTMVVSSYLAMNYTGTTPFTSPSGVEKEMRLAIPLQMGAVLLAAGLWITAAFA-
>M497
--GSVNTPAGDVPQVKPSLTLADHLGTWKARWGIRRMRYSIAPGLYTVGAPKPESPVLVSANYKMSFDRLRSQLKGMDAWILVLDTNGINVWCAAGKGTFGTAEILHRVAATRLADVVSHRRLIVPQLGAPGVAAHDVKQGSGFRVVYGPVRAVDLPAFLENGMKATPEMRRVRFPMSDRLAVSPMELVIAGKSILLIAACFCLLAGLGRDGFDWTRVATVGVTSAVVFLAVCVGSIVIAPAVLPWLPGRAFAVKGVWLGLVFLAVAGVGLWNHSWFAVAAWCLLIPTVASFLTMNYTGASTYTSLSGVRLEVRIAAPIQTTCAIAGAVLWLAGRFV-
>M498
--GSIETPVGEVPQVSSSLTRADQWGSIKARWDIGRMRFALDPGLYALGRPDDKAPVLVTANYKMSFDRLREALPDRDFWILVLDTDGINVWCAAGKRTFGTEELVRRIGSSGLDRVVSHRELILPQLAGPGIAAHRVKKQSGFRVIYGPIKASDLPAFMDAGLKATTEMRRKTFTFWERAVLIPVELVSALKWGLIIFPLFFVLGGLGGDGYW-ANALNYGLFAMLSLFSALAAGAILTPLLLPWLPGRAFSLKGLWMGLIAVGFFTVFRSEKGVLETLAWFLLVPALAAYLAMNFTGASTYTSLSGVRREMKWAVPLEIAAGGVGLCLWLGSRFL-
>M499
--GSVESPAGKIPQVSSSLTWADRMGSYKARWGIGRMQYTVEPGLYALGNPNDKSPVLATANYKMSFDRLRKALPAWNAWILVLETKGINVWCAAGKGTFGTMEIVERIVSSGLDRLVSHREIILPQLSGPGVAPHHVKKLSGFRVIYGPVRAEDLPAFLNRGMKATPEMRLKTFTLWERAVLVPVELVAALKVALVVIPILMTLSGLGPSDFW-SNIREHGLFVLPAIMTAILAGAVLTPLFLPVLPGRAFSLKGLLLGVMGALSLLFFRWDQMMLEMIAWFLLIPAGATYLSMNFTGASTYTSLSGVKKEMRLALPLQIGACIAGLVLWMSSI---
>M500
---TVASPLGAVPQITARLYARDYWGTVKARFGIGRMEYAVDPGLYALGNPDSDSPVFVSANYKMSFDELRGSLPGRTGWILVLDTDGINVWCAAGKGTFGTDELVGRIEATGLKKIVHHRKLILPQLAGPGVSAHQVKRRSGFSVHYGPIRALDLPAYLESGLKATPGMRLKTFTMSERAVLIPVELMEALKPTLLILPVLFLLGGLGGHGGFWANALNEGLFAVLAFLSALVAGAVLNPLLLPYLPGKAFSTKGFFIGCLMAFFVLYLRTWSGLMEAFSWLLIIPAVAAYLAMNFTGCSTYTSLSGVRKEMRWALPLEIGMAGCGFLAWVTSRV--
>M501
--------SSSVTTVSTSLSLKDILGGWKVRWNIRRMDYKVEPGLYAVGNPDGDSHVLVSANYKLTFDTLRKNLSGLDCWLLILDTKGINVWCAAGKGTFGTCELINRIEETELSKVVAHRKLILPQLGAPGVSAHEVAKHTGFSIIYGPVRASDIKAFISSGCKATKNMRKVNFTLWDRLILTPVELVEVVKKTLPIFGVLFLLNLFAAR--------PLGALDVAAYVGALITGSVLTPLLLPFIPGRAFSWKGWLLGACWAAFAACLFSPDNWLLAAGYLLLLPSLSAFLALNFTGCSTYTSPSGVLKEMKIAMPLIGGSSVVGALLILIKTLM-
>M502
--GRVDTPAGPVPRVHARIGYRDVLGRWKVRWGICRDRYRVAPGLYALGAPDENAPVLVTANYKMTFDVLRRDAAGLDAWILVLDTRGVNVWCAAGEGTFGTEEVIRRVTEARLSEVVRHGRLLLPQLGAPGVAAHEVRKGCGFSVVYGPVRARDIRPFLDAGMKATPAMRKVVFPAMDRLVLTPVEVTGLLRPAGWVAVGLFLLAGVGPGIFSLGAAWERGIMAVAALAAAILAGAVVTPVLLPWLPGRAFSIKGGLAGGVLAACVVVWERGAAAPSALALLFAMTTVSSFVAMNFTGATPFTSPSGVEKEMRRALPVQAGMTALAGLFWVGGAFL-
>M503
-----------MEQIPAKLTEKDILDTWKARWGINRMNYKIDPGLYRVGEADELSPVLVTANYKMSFDMLRRELAGINAWILVLDTKGINVWCAAGKGTFGTDELITRIAEVNLFEVVSHKTLILPQLGAPGIAAHEVQKKSGFKVVYGPVRASDLKEFITAGLNATAEMRKVSFTLYERLRLTPIEIVGAFKAWIIILGSLLILNFIHPGSFS--------VIDFYGYSGAILVGCVLVPVLLPWIPGNAFAWKGWQLGIIWVFSMTALNPDFGLLRMLGYDLALPSISAYFAMNFTGCSTYTSLSGVKKEMKFAVPLMIISFVSGVLVILYDSL--
>M504
--DFVATPVGQVPRVGTALKAEDFLGTLRARGGISRDRYRVAPGLYCVGNPADDSPVLVTANYKLSFDSLRKELDNVDAWIIVLDTRGVNVWCAAGKRTFSTDEVIRQVKRVKLEKLVSHRELVLPQLGAPGVSSHEVKKGCGFKIIWGPIRARDVKRFLANGGKAETDMRQLTFSMGERLVLIPVELSLITKPTLVILLALFLLSGISPDFFSVTAAWSRGIYATVAYFLGVLSGAVVVPAILPWLPARQFYVKGIMAGLLSGILVILIADAISGLEAVTLLLLSLAVSSYAAMNFTGATPFTSPSGVEKEMRQGIPIQIIAVLISIVAWVSAPFL-
>M505
--GSVKTAVNYVPQISTSLKWGDHWGTIKARWGVGRMYYAVDPGLYALGNPDENSPVLASANYKMSFDRLRESLRDRDAWILVLDTKGINVWCAAGKGTFGTTELVKRIINSGISQIVSHKNIILPQLAGPGVAAHLVWKYSGFKVSYGPVRAHDLPAYLDAGCRATPEMRIQTFTLMERTVLIPVELVEALKAAVFIIPIAFLLGGLGGPGGYWDNALNYGASTTAAIMSAILAGTILTPILLPFLPGRAFAIKGLWLGLLTALILVLIRRSDMTLESVAWFFLVTSITMYLAMNFTGASTYTSLSGVKKEMRWALPVEICAGIAGIVLWLGSRFA-
>M506
--GSIETKSGRVPRVSSLLRRVDVWGTFKTRWGIDRMNYKVDPGLYALGNPGEHSPVLVTANFKMSFDKLRKALPGRDAWILVLDTKGINVWCAAGKGTFGTAELVARITACGLNQIVSHRQVILPQLAGPGVAAHQVQKLSGFRVVYGPIRAVDLPAFLDAGLKATPDMRMKTFTAWERTEVIPIELVGALKTGLPVFLFFFLADSLLRKGGFGSNALSHGVFSVIAILAAILAGAVLTPLFLPWLPGRAFSLKGLIPGVLVTFVLMVFQWNVAHLETAAWLFITLAISTFLAMNFTGASTYTSLSGVKKEMRWAVPSQIGAGVVGLGLWLGSHI--
>M507
--DFMDTPVGSVPRVKTHLDPVDHIGNVAVRWGINRDHHAVAPGLYCVGKPDRESPVLVTANYKMSFDVLRKQMAGLNAWILVLDTRGINVWCAAGKNLFSTQEIVHRVKLARLSHLVNHRRIILPQLAATGVAAYRVKKDSGFKVIWGPIRARDIIRFLENGMHADQAMRRVTFSFMERLTLVPVELSALIKPTLWALLIIFIVSGVGSHIFTFSGAWSRGFMVAVAYAAGILAGALAAPVLLPWIPMRAFAAKGAITGLVGGIAVIFIFKASNVWAAPALILITTAISSYLAMNFTGSTPFTSPSGVEKEMRKAIPLQLGAVVVAVVLWVGSAFV-
>M508
--GFVQTGADDVPRVRTELDWRDLLGRLKVRLGLRRMDYTVPPGLYAVGQPGPQSPVLLSANYKLSFDHLRRVLEGINAWILVLDTKGINVWCAAGKGTFGTEELVKRIESSGLKEVVGHRSLILPQLGAPGVAAHTVKKLSGFGVRYGPIDAEDLPAYMDAGFKATREMRLKTFPLKERAVLIPIELVETIKPTVIIAPVLFLLSGIGGPAGFWENALHEGSFAVLAFLSAIVGGAAIHPLLLPYLPGRAFSAKGLVLGAVVAVVMLSLQMWAGRLGILAWLLIIPAVTAYLAMNFTGASTYTSLSGVNKEMRWALRTEIGMGGGGLLIWIASRLM-
>M509
-----------VPRISSSLSKQDRLGAVKVRWGIDRMRYTVEPGLYALGTPDEKSPVLVTANYKLSFDQLRSALPDRNLWILVLDTKGVNVWCSAGKGTFGTEELVRRMEWSGLARRVSHRLLILPQLAAPGVAAHEVKRRTGFRVIYGPIRASDIPRFLDQGLQATPEMRKKTFGLRERIVLIPIELVAALKWGLILFLALSLIRFIIQGEGW-MGALERNLRSLAAILTAILSGAVLTPVLLPWLPGRAFSAKGGILGFLAAIGLTWSWAEGSLLERLAWFFLVPALSAFLAMNFTGASTFTSLSGVKKEMRWAVPLQVAAGALGLLSWLGAQFL-
>M510
--GSVETPEGRAPQVSAFWTKADFLGTFNARWGIGRMHYTVDPGLYALGRPDEKSPVLVTANYKMSFDRLRKALPGRNAWILVLDTKGINVWCAAGKGTFGTEELVSRIGSSGLERVVSHREVILPQLSAPGVASHQVRKLSGFKALFGPIRAEDLPAFLDNGMKATAEMRCKTFPTWERVVLIPVELVEALKAALVIAPILLILSGLLPAGFW-PNVVNHGLFAVQALLTAIFAGAVLTPLLLPWLPGRAFSLKSLSPALLSALLLLLLRWGDSLLEMIAWVLIILSAAAYLGMNFTGASTYTSLSGVKKEMRWSLPFQIGGGVIGLVFWVISML--
>M511
--GQVETPAGPVPRVHSRVGRGDLVGRWKMRWGIGRDRYRVAPGLYALGAPGADAPVLVTANYKLTFDVVRRDVARLDAWILVLDTQGVNVWCAAGEGTFGTGEVIRRVTEARLAEVVSHRTIILPQLGAPGVAAHEVRKGCGFSVVYGPVRARDIRSFLEAGRKASPAMRSVDFPTMDRLVLTPVEIVGLLRPAGWAAAVLFLLAGVGPGIFSPGAAWERGFAAVAVLAAGILAGAVVTPALLPWLPGRAFSVKGGLAGGVLAACAVMWERALDAPTTLALLLAMTAVSSFVAMNFTGATPFTSPSGVEREMRRALPVQAALTVVAGLLWVGGAFL-
>M512
-----NNNNINIIKSTSELTFSDILGSLKARWGINRMNFKVSAGLYSLGTPDSNSPVMVTGNYKMSFDALRKELIGINSYILVLDTKGINVWCAASKGTFGTNELVNRIKKVNLSQVVVHKNLILPQLSATGVSAHEVQKISGFKVIFGPVRAEDIPYFLNNEMKATPEMRRVRFNFLDRLVLTPIEIVGSLKSSLIIFGIMFLLNLLSIGNFK--------SIDVIAYLGAILSGCVLVPMFLPWIPGNAFSFKGALIGFLWALLVVILNWRTNFLNSLAYLLILPSVASYYAMNFTGCSTYTSLSGVVKEMKVAVPFIIISIVLGSILLLISNFA-
>M513
--DFVQTPAGPVPRVTTTLQWPDYAGMIKVRLGIKRDQYKIAPGLYCVGAPDSESPVLVTANYKLTFDVLRKELASISAWILVLDTRGINVWCAAGKDLFSTKEVLRRVKLLQINKVVSHNQLVLPQLSATGVAAHEVKKESGFKVIYGPVKAKDLPNFLTSGFKPQGHMRKVTFTARERFILIPVELAHLPKPSLWILLAAFVVSGIGTSIFSFSAAWVRGSMVAIAYAAGILAGAVITPVLLPWVPGRSFALKGAILGVLSGAGVVAMFRELQVFGALALLLCTTAISSYLAMNFTGSTPFTSPSGVKKEMRKAIPLQAAALLLALAAWVGSAF--
>M514
--DFLNTPNGAVPRVKTQLNPSDILGTFIVRLGLNRNQYKIAPGLHCVGHPGEDSPVLVTANYKLSFDTLRRELNSVDAWILVLDTRGINVWCAAGKELFSTAEVVRRVQQTALDRVVRHKQLILPQLAATGVSAHQVKKESGFSVLWGPIRASDIKQFIADGMQAEKPMRRVSFSIVERIVLIPVELSHLPKPTLWVLLTAFLLSGIGTHIFSFTDALSRALMVLVAYAGGILAGAVVAPILLPWIPGRSFALKGALTGILAGLAVVSIFAGLNWPEAMALALMTTGVSSYLTMNFTGSTPFTSPSGVEKEMRKAIPLQLATILIAVVGWVAAAFA-
>M515
--DFMDTAAGPVPKIRTKLSMSDHAMSVSARFGIGRDSYGIAPGIYCTGTPAADSPVLVTANYKLTFDALRRELSSLNSWILVLDTRGINVWCAAGKSLFSTEEVINRIKVSGLDKIVSHRELILPQLSATGVSAIDVKKRSGFKVVWGPVRANDIKSFLDAGKKADESMRRVTFTVSERLVLIPVELSFLVKPTLFILLGIFLLSGIGLEIFSIKDAWSRGIMAALAYAAGIFAGAVFVPAVLPWLPGKAFSVKGAVTGIIAAFFIVMLKDVANTWELTALFLCTTAVSSYLGMNFTGSTPYTSPSGVEKEMRKAIPVQALAGFASIVLWIGAAFI-
>M516
--GWMETSVGRVARISTRMGFRDKLGGCGVRWGIRRMHYNVPAGLYAVGQPTPDSPVLVTANYKLSFDLLRRELSGKDLWLVVLETFGINVWCAAGKGTFGTAELISRVQKVQLDKLVKHRTIILPQLGASGVAAHQVRKTTGFRVKYGPIRAHDLPSFFSNGLKASEEDRRIRFTFRDRLVLTPVELVGAWKPSLVILLVVFAREGLSSQDFSLQVALSRSLTPVVIYLGALLMGSFVTPILLPWIPGRAFSLKGVQIGLLWAFIVSLLASPWSVGSVIALFLIAPAITAYFAMNFTGCSTFTSLSGVQKEMRIAVPMIILSLLSGVVALVLDTF--
>M517
--GSFQTPIGTVPQISSSLAWADHWGSIKARWGAGRMHFTVEPGLYALGRPDEKATVLVTANYKMSFDRLREALAGRDAWILVLDTEGINVWCSAAKGTFGTEELVRRIDSSKLAQVVSHRDLILPQLAGPGVAAHQVKKLSGFGVIYGPIRAKDLPSFMDNGLKATPEMRRKTFTTCERVVLIPVELVTAFKWVLIISPVFFLLGGLGPGGFW-ASALDYGLFSLLALLAALTAGAILTPLLLPWLPGRAFSLKGLSMGLIMAGILTVFRAGTGRLEILAWLFLVPSVAAYLGMNFTGASTYTSLSGVKKEIKWAVPLEIAAGAVGLCLWLGSVFI-
>M518
--------GLEIPRTSSELAFADTLGSWKARWGIGRMHYVIAPGLYAVGEPTPHSPVFVSANYKMSFDRLRSSLKNRNGWILVLDTKGINVWCAAGKGTFGTAELINRIQITRLHKIVEHRMLIVPQLGAVGISAHKVKKLSGFRVKFGPVRAKDLPAFLDSGLSATPEMREVTFPLMDRLVLAPMEIVGGAKYLLIAIIVFFLLSGFGNSGFSTTLMIHSGISSATNLLVIYLAAAILGPVLLPWLPGRAFSLKGFWIGFVIAVIIIFYFPISSYVDFAGWALISMSVASFMVMNFTGASTFTSLSGVRREMKVAVPLQIVGAVAGLLIWVAGRFL-
>M519
---FFDTPIGPVPRVKTSLERSDVRGTISARLGISRDQYKIAPGLYAVGEPGPESPVLVTANYKLTFDTLRRELTSFDGWMLVIDTRGINVWCAAGKELFSTREVVHRIQQSRLNTVVRHKKIILPQLAATGVSAVSVKKQSGFEVLWGPIQARDIQQFVSDGCKAGQSMRRITFTLPERVVLVPVELSHLPKPTIWVLLALFLLSGIGTGLFSFNAAWSRGLIALTAYAAGILAGAVAAPILLPWIPGRAFALKGTLTGIAAGLAVAMFSNSLNWIEATALIFFTTAISSYLAMNFTGSTPYTSPSGVEKEMRRAIPVQAAVALIAVVAWVAAGF--
>M520
--GYVESKVGRVPRVSSTLTWADRFGSIKARWGVRRMKFTVDPGLYALGNPDEKTSVFVTANYKMSFDRLREALAARDAWILVLDTNGINVWCAAGKGTFGTEELVRRIEFSNLAQIVAHRELILPQLSGPGIAAHLVKKLSGFKIIYGPIESTDLPHFLDAGLKATPEMRKKTFSTRERMVLVPLELVGTLKWSLLILPCLFFAGGFGGEGGFWAGTLRYGLFAVVAFICAIASGAVLTPILLPWLPGRAFSFKGLIMGVITAILVAAAWPGNGRAEIFAWCFLIPAISAFLAMEFTGASTYTSLSGVRKEMELAVPLEIVGGGIGLLLWVLSL---
>M521
-----KSPVGDIPRVGTELVWSDIAGSWKARWGINRMNFTVVPGLYCVGEPDDSSPVLVTANYKMTFDRVRKALSGINAWILVLDTRGINVWCAAGKGTFGTAEVIRRIALAGLSQVVSHRTIILPQLGATGVAAHEVRKQTGFKVIYGPVRVEDISAFMKSGLKATREMRQVQFGIYDRLVLTPVQLTGMFKPLWIIAIVLLFAQITGL--FK------ITGLNAYPYIGAILIGAVVTPVLLPWIPGRAFSWKGWLLGMLWAVVVINLSQPHGIWISLSTILILPALSAFLALQFTGASTYTSLSGVEKEMKVAMPVIIASTSLGLVTWLVGY---
>M522
--------KQDIPVASTGLNFSDILGAWKVRWGIGRMNYKVDPGLYAVGSPDSSSPVLVSANYKLTFDTLRKELSELDCWLLILDTKGVNVWCAAGKGTFGTDELVKRISTTGLSEVVSHKKLILPQLGAVGVSAHEVTKQTGFSVIYGPVRAGDIKAFIDSGHMATKEMRRVKFTAWDRLVLTPLQLVQLARPALMVLGVLFLINLFAARPFG--------LSDFIISAGAVIVGVVITPLLLPIIPGRAFAWKGWLLGFIWTVAFVWFSAPGNLLLGIGYLLVLPSLSSYIAMDYTGSSTYTSFSGVIKEMKLSLPFIICSSAVGIVLLLVKSFI-
>M523
--GWVSTAIGEVPEVKTKLGFADHLGAWRVRWGIGRMSYIVPPGLFAVGAPAADAPVLVTANYKLSFDRLRRRLGGRDAWILVLDTKGVNVWCAAGKGTFGTEELVQRIAATRLDAIVSHRKLVLPQLGASGICAHEVKQRSGFRVTYGPVRASDLPTYLDAGNQASPQMRRVEFPLRDRLVLVPVELIGSVKYAALAVALLLVLSGLGPDGYSLDRVQTWGGVSAGILLAAWGFGVLLTPLLLPWLPGRSFAVKGAGLGLLCLLSVGLVLTSLDWVSAAAWLLLVPAITSHLAMNFTGASTYTSMSGVLKEMRVALPIQLSAALTGLGLWMVGLF--
>M524
------APEKTIPAVSASLSLKDIFGAWKARWGIGRMDYKIEPDLYAIGMPGDNSPVLVSANYKLTFDTLRKNLSGLDCWLLILDTKGINVWCAAGKGTFGTEELANRVKATGLSEVVTHRKLILPQLGAPGVSAHEVAKLTGFSVTYGPVRASDIKAFISSGCKATQEMRTVNFPMWDRLVLTPVEFVQTIKISLMLFGVLFLLNLFAARPFG--------MGDFLAYSAAVLAGAVATPIFLPFIPGKAFAFKGWLLGAISTVCVAWAGWFASPLLLAGYMLALPAHSAFLAMNFTGASTYTSFSGVIKEMKFAVPIIVFSSVAGIILILTATF--
>M525
---------DSVPVISTSLSFKDSVGAWKVRWGIGRDDYKVEPGLYAVGKPDTASPVLVSANYKLTFDTLRKNLTALDCWLLILDTKGVNVWCAAGKGTFGTDELVNRIEETGLTDAVEHRRLIVPQLGATGVSAHEVTKRTGFTVIYGPIRAKDIKDFLSADCKATKEMRTVKFTFWDRLVLTPMELVEAAKVSLMVFGVLFLLNLFASRLF--------GLADFLAYSAAVLAGSFLTPVLLPFIPGRAFAFKGWLTGSVSTAIISYVWTPPLLLLGIGYMLALPAYSAFLAMNFTGATPYTSFSGVIKEMKIAVPLIILSLAAGVVLTLIKTFI-
>M526
--TFARTPAGPVPRVKTSLQWADYAGTIKARLGISRDRYKIAPGLYCVDAPDSRAPVLVTANYKLTFDHLRRELASISAWILVLDTRGINVWCAAGKKLFSTEELVRRLNLAEIKKVVTHNQLILPQLAATGVAAHEVKKQSGFNVVYGPVRSRDIPQFLAGGFKSEPAMRRVNFNTVDRAILVPVEVAHLPKPSLWILLAAFLISGIGAQVFSFSAAWLRGIMLAAAYAAGILGGAILTPVLLPWIPGRAFAVKGAIIGVLSAAGIVALFRDLHMLGALALMLFTTAVSSYLAMNFTGSTPFTSPSGVEKEMRRAIPLQATALLLAVVAWVAAAF--
>M527
----VAGPSGRIPRVSSALTWCDRWGAIKARWGVGRMHYAVDPGLYALGSPDDGSPVLATANYKMSFDCLREALPGRDAWVLVLDTEGINVWCAAGKGSFGTEELVRRITASGLKDIVKHRNLILPQLGAPGVAAHLVRKQSGFKIHYGPVLARDVAAYLDAGLRATGEMRRKTFPVRERAVLIPIELVATLKPAMIIIPILLLISGFGGERGFLQNMAQDGIFSVLAFLCAILSGAVLTPLLLPYLPGRAFTTKGIVIGLPIAVALIYAWGGRDILFGGSWLLLIPAFSAYLAMNFTGASTYTSLSGVKREMRWALPLEIGAGLSGFAALLVSRFI-
>M528
-------SSKNIPVVSTSFSFKDLLGAWKVRWGMRRMNYTINPGLYAVGRPNSDSVVLVSANYKLTFDILRKNLSGLNCWLLILDTKGVNVWCAAGKGTFGTYELVNRIEDVRLAEIVTHRKLILPQLGAPGVNSHDVKRYTGFSVTYGPVRANDIKEFISSGYKATKEMRRVKFTFRDRLVLTPMELVGSAKITLPVFGVLFIFNLFANHQF--------GISDVVAYLGAKLTGAFITPVLLPFIPGKAFSFKGWLLGLGWAAFILWMWAADSLFLSIGYMLLLPAVSAYLALNFTGCSTYTSPSGVLKEMRVALPLIIGSAIIGAVLTVVGKLI-
>M529
------------------LTWADHWGTIKARWGVGRMHYTVDPGLYALGSPDAMAPVLVTANYKMSFDRLREALPGRDVWILVLDTKGINVWCAAGKGTFGTEELVHRIAISKLSRVVAHRQLILPQLAGPGVAAHKVPKLSGFKVIYGPIRSKDLPAFMDRGFKTTPEMRQKTFTTRERIALIPVELVEALKWTLIILPVFFLMGGLGPGGFW-ANAFNYGVFAVFAFLAALAAGAVFTPLLLPWLPGRAFALKGLIAGLIAALILGFLRAGTGLLEILAWFFLVPTVSAYLGMNFTGASTYTSLSGVKKEMKWAVPMEIVGGVVGLVLWLGSRFM-
>M530
--DFTETPVGFVPIINTGLKVQDRAGTLRARLGVSRDRYRVAPGLYCVGTPDKNSPVMVTANYKLSFDSLRKELDGLDTWILVLDTRGVNVWCAAGKKTFSTEEVIRQVHSVGLAELVSHRELILPQLGAPGVSAHMVKKGCGFKVIWGPVKARDIKTFLNNGCKADMSMRQLTFSLGERLVLIPVELSLIVKPSLAILLAVFVLSGISPEFFSFSAAWFRGLHGAGAYLMGVLAGAVIVPAFLPWLPMRQFYIKGIMTGLAGGILLILYWGATTKLEVVTLLLLTTAVSSYAAMNFTGATPFTSPSGVEKEMRQGIPLQIIAVVIAIIAWVATPF--
>M531
--GSVETQVGKIPRISHVLGWIDHFGSIKARWGVGRMHFKVDPGLYALGNPDEKSRVFVTANYKMSFDRLREALAVRDAWILVLDTNGINVWCAAGKGTFGTEELIRRIEFSGLAQIVTHRELILPQLSGPGIAAHLVKKGSGFKVIYGPIESGDLPRFLDAGCKATGGMRKKTFSTRERTVLVPVELVGTLKWSLIILPCLFLLGGFAGAQGFWQNAGRYGLFAVFAYAGAVFSGAVLTPILLPWLPGRAFAFKGLVMGILMAILVAAFWPGNGRAEIFAWFFLIPSISAFLAMNFTGASTYTSLSGVRKEMEWAVPLEIVGCGIGLLLWVLSL---
>M532
--GSMDSAAGKIPQITSSLQSRDYWGTFKARWGVGRMNYCVDPGLYALGRPTKVAPVFVTANYKMSFDSLRAVLTNQDAWILVLDTKGINVWCAAGKGTFGTAELVARIQSSGLDRVISHRNLILPQLAGPGIAAHQVKKLSGYRVIYGPIRARDLPAFIQGGYKATPEMRQKTFTAWERMVLIPVELVSALKAAVFILPVLFFAGGFGAGRWLWANSLNDGLYAVMAVLAAIAAGAILTPIGLPWLPGRAFSLKGLWPGLAAALALMLFRRGNGPLETVAWLFLIPALSSYLGMNFTGASTYTSLSGVKKEMRWAVPFQIVAGVIGLGLWIGARFI-
>M533
-----------VPQVGTRLARGDVLGRWQMRWGLGRTRYRIAPGLYAVGCPDAASPVLVTANYKLTFDALRRELVGLHVWILVLETYGINVWCAAGKGTFGTAEVIRRVRAAGLEKVVGHRTLILPQLGAPGVAAHEVRRESGFKVVYGPVRAADLPVFLAAGMKATPEMRRVTFTTVERLVLTPVELTSMLKPIGWTALGLLILSAVGPQLIHPATTIARGLSAILAGLAGVLAGAVLTPVLLPWLPGRAFALKGAVAGAAVALLALLAWGRLDFWSGAALLLALPAVASWCAMNFTGSTTFTSPSGVEKEMRRAIPLQAVA---------------
>M534
---SIETTSGNIPIVPATLNFKERLGTWKVHWTIGRMSYVIEPGLYAVGNPDANSPVLVSANYKLSFDSLRKELKNIAGWILVLDTKGINVWCAAGKGTFGTDELINKIQEVNLEKVVNHRQLIVPQLGAPGVAAHLVKEATGFKVTYGPIRSKDLITFLNSGHQATDEMRVVRFNMIDRLKIIPVELVQGFKYVLLLAAILFILSGLHPSGFVINQMIESGTISAIGILLAYISGVILTPLLLPFIPGRAFSLKGFVIVIPIFILLNYFSTNLPLPEKIAGFLLMASISSFLAMNFTGASTYTSLSGVKKEMQFAVPIQISGFVSGLILWIASRFI-
>M535
--EFVETPVGPVPRVKTALKWPDYAGTLRVRLGINRDQYKIAPGLYCVGTPDTEAPVLVTANYKLTFDILRKALTSINAWILVLDTRGINVWCAAGKDLFSTDEVVGRVRRSELEKVVTHHRLILPQLAATGVAAHHVKKECGFKVIWGPVRAKDIKGFLSSGLKAEKSMRQVTFTARERVVLIPVELSHLPKPSLWILLTAFLISGIGTHVFSFSAAGARGIMLTIAYAAGILAGAITTPVLLPWIPGRSFALKGAIIGSLTGAGIVALFRNLHLIGAMALILCTAAISSYLAMNFTGSTPFTSPSGVEKEMRKALPLQTAALLLAIVAWVGSAF--
>M536
------CATKPIPVVSTSLSSKDILGALKVRIGIGRMDYRVEPGLYAVGKPNNDSPVLVSANYKLTFNTLRKNLVDINCWLLILDTKGVNVWCAAGKGTFGTCELIHRIEAARLSEIVTHRRLIVPQLGASGVNAHEVKRCTGFSVTFGPIRASDIKAFLSSGFQATKEMRTVKFTFWDRLVLTPVELVEAAKKSLSVFGVLFLINLIAAQPFS--------VYDVAAYVGAIIAGTVLTPVLLPCIPGKAFAWKGWILGLCWTVFALWLFTPDSWLLAAGYLLLLPSVSAYLALNFTGCSTFTSPSGVLKEMKIALPLIVSASIIGVVLILIHKLM-
>M537
--GTVQTPVGEIPRVTTELRWPDRLTAWRARCGIRRLHFTVPPGLYAVGDPDPESPVLVSANYQLSFDRLRSQLAGRPAWILVLDTRGINVWCAAGKGTFGTEELLRRLALVGLFRVVSHRTLIVPQLGATGVSAHQVKDRSGFKVVFGPVLAEDLPAFLDAGLRATPEMRRVRFPLRDRLVLVPVEVVGAARISLLVAGGLFVLSGLGAGIFSVARVLESGPASALLLLGAVLAGTALVPALLPWLPGRAFAVKGAVVGWLFLLAVGLLAGQSNWAVTVGWLLMAPAVTSYLGMNFTGASTFTSLSGVLKEMRMAVPVQIGCAALGLGFWLTGRFI-
>M538
-----DVPGGTVPVVSSTLGREDRWGTFKVRWGVGRMSYTVDPGLYALGKPTPISPVLVTANYKMSFDILRGSLPGRDAWILVLDTRGINVWCAAGKGTFGTMELAGRIAAASLKDVVSHRDLVLPQLGAPGVSAHLVKKLTGFRVRYGPVRASDLPAYLDAGMTATPAMRRKDFPVRDRAVLIPIELIAALKGAAVLIPAMFMLSGFLGDGGYVPNLLSEGVFSAVAVLGAVFAGTVLSPLLLPFLPGRAFSTKGFVAGILTSLVLVALKTPYGALKGCAWMLMVSSLSAFLAMNFTGSSTYTSLSGVKREMRLHLPLQIAAGAAGLCLWIASRFF-
>M539
--DFIETTVGVVPRVKTSLNFPDLAGTVRARLGISRDRYRVAPGLYCVGTPGPESPVLVTANYKLSFDSLRRELEDIDAWVLVLDTRGINVWCAAGKRNFSTDEVIRQVKRVSLDTLVSHRELILPQLGAPGVSSHKVKKGCGFKVFWGPIRASDLKIFLQNGRKAAEAMRQLTFTTGERIVLIPVELSLIVKPSLAILAAVFVLSGISPDVFSLSAAWFRGLNGAAAYLLGVLAGAVAVPIFLPWLPVRQFYLKGIMTGLVGAILMIIYLDSITRIESLTLLLLTTAVSSYAAMNFTGATPFTSPSGVEKEMRRGIPIQVTAVAVSVIAWVAAPFV-
>M540
--NFMDTAAGFVPRIRTSLSFSDRVSTVLVRCNVGRNTYTVAPGLYAVGNPDKGSPVLVTANYKLTFDHLRKSLENMNVFILVLDTRGINVWCAAGKKTFGTDELVNRIRLTGLSNIVSHRRLIVPQLGAVGVSAVQVKKQSGFSVTWGPVNAMDIPRFIENGMNAEPSMRRLTFNVIDRAVLVPVELSLAAKPALWFALALLVVSGFGPGVFSLSALWHRGFHAVMVMAAGLVAGAVLTPVLLPHLPGTRFSVKGALAGLVLSLPVAVMAGDAGFLGTLGLVLMASALSSWLAMNFTGATPFTSPSGVEKEMRQSMPFQVAALVAGLIFWIISAF--
>M541
-----SSNHISITEVTAKLTFGDVLGSFKARWGINRMNFKVNPGLYSIGTPDSNSNVFVTGNYKMSFDALRKELTGINAYILVLDTKGINVWCAASKETFGTIELVNRINKVNLSQVVHHKSLILPQLSATGISAHEVQNKSGFKVVYGPVRAEDIPSFINNEMKATTDMRRVKFNFLDRVVLTPFEVVGSLKPSLIIFGVMFLLNLLSIGNFK--------GIDVIAYIGALLVGCVIVPMFLPWIPGRAFSFKGWLIGLLWTIMIIVLNGKIYSFSSVAYVLILPSAASFYAMNFTGCSTYTSLSGVVKEMKVAVPVIAISIVLGITLLLIS----
>M542
--GFTDTSVGPVPRIETTMRIKDIAGTLKARLGISRDRYRVAPGLYSVGNPGVDSPVLVTANYKLSFDSLRRELSSVDAWILVLDTRGVNVWCAAGKRTFSTEEVIRQVDLVGLERLVAHRELILPQLGAPGVSSQAVKKGCGFKVIWGPIRAADIKAFLTNGRKAEADMRQVTFAIGERTVLIPVELSLIVKPSLIIFLTLFILSGIGPDIFSFSAAWFRGLHGTVAYLFGVLAGAVVVPILLPWVPMRQFYIKGILTGLTAGIFVILLGGTISRLESLTLLLFTTAVSSYAAMNFTGATPYTSPSGVEKEMRQGIPIQIIAVATAVIAWVAAPFL-
>M543
--GSIETPVGPVPRVSSSLTRADRWGSIKARWDVGRMRFTVEPGLYALGRPNQNAPVMVTANYKMSFDRLREALLDRDLWILVLDTRGINVWCAAGKRTFGTGELVQRVQSSRLSEVVSHRDLILPQLAGPGVAAHRVKKLSGFKVIYGPIRATDLPSFLDAGLKTTPEMRLKTFTIWERAVLIPLELVQASRWGLILCLAFFLLGGLGDPDGFRANALNYGLFAVLALLSALAAGAILTPLLLPWVPGRAFSVKGIILGLVTAGVLTAFRANTGTLEILACFCIVPAVSAYLAMNFTGASTYTSLSGVRKEMKWAVPLEIGAGVLGLLFWLGSRFM-
>M544
--GTLETAAGPVPRVSAGLTAGDRLGAYKARWGIGRMSFTVSPGLYALGAPGPDSPVLVTANYKMTFDRLREALTGRDVWILVLDTRGINVWCAAGKGTFGTDELVERVGATQLTEIVSHRRLVVPQLGAPGVAAHQVRRRCGFKVTYGPIRAGDLPAFLDAGFKATAEMRSKTFDLDERAALIPMELIPALKVALPLALAFLFLGGLGGPGAYWESVAVHGALAVVGVLSAVVAGAVLVPLLLPVLPGRAFSAKGLLVGLVLAALVVLTLGGDARLEAGAWLFLVTALASYLALNFTGSSTFTSLSGVDAELRRALPLQIFAVVIGIGLWVASRVI-
>M545
--GRVETPVGSVPRVHSRIGSRDLLGRWKVRWGIGRERYRVAPGLYALGSPDGNAPVLVTANYKLTFDVVRCDAAGLDAWILALDTRGVNVWCAAGEGTFGTEEVIRRVTETRLSQIVSHRRLILPQLGAPGVAAHEVRKGCGFSVTYGPVRSRDIRSFLEAGMKASPSMRKVHFSTMDRLVLTPIEITNLLRPAGWAAAGLFLLAGLGPGIFSLGAAWDRGLAAVAALGAGILAGAVVTPVLLPWLPGRAFSVKGGLAGGVLAGCVMWYRGALDPPAALALLLAMTAVSSFVAMNFTGATPFTSPSGVEKEMRRALPVQAGLTVLAGLLWVGGAFL-
>M546
--GKISTPTGRVPQVTTRLDTTDRLGAARVRLGLGRMHYAVEPGLYAVGSPTTISPVFVSANYKLSFDHLRRELEGIDSWIMVIDTKGINVWCAAGKGTFGTEEIIRRISATRLSEVVSHRQIIVPQLGAPGVAAHEVRRRSDFQVVYGPVRARDIPKFMKAGLKTTPEMKRVHFSLGDRSVLIPVELVQWGRFAIVIAVVIFLLTGLSRNGYRFPGL--AGGREVLLLWLAFLAGGALVPVFLPWLPGRALSLKGMVMGLLLAAVLVIIGLMGGLFEISAWALLMPAISAFMAMNFTGATTYTSLSGVKKEMRYAVPSQIIAAALGFILWMVARFF-
>M547
--EFHSTPAGTVPAIKTKLAPVDHMGTLMVRMGIKRNNYKVAPGLYAVGRPHADAPVLVTANYKLSFDHLRKHLSVIDAWLLVLDTRGINVWCAAGKGTFGTQEVIRQVLQTGLAQLVNHRRIILPQLGAPGVSAQNVKKGCGFEVVWGPIRAVDVPAFLAADQKADEAMRRVTFTVAERMTLAPVEISLACKPVLWALLTIFIVSGIGPHVFSLTAAWQRSLLAVSGCLAGILAGCILVPLLLPWIPGRAFAIKGSLMGLASAIVVLAAWYSNAFLSGLALILLTTAVASFLAMNFTGTTPFTSPSGVEKEMRKAIPLQIAAVVLAAAMWIGAA---
>M548
-----LTPVGEVLQAATSLRTEDIIGSWKARWGINRHNYKINPGLYCTGNPTDKSPVLVTANYKLSFDSLRKELAGFDAWILALDTKGINVWCAAGKGTFGTEEIVKRIAAAGLDRIVSHRTLILPQLGAPGVAAHEVFKKSGFRVVYGPVRASDVKTFIGAGLKATQDMRTVKFTFSDRMVLTPVELAHLVRPVAIALIAIIVLNLLGIKLV-------SSPGALVPYLGAILAGCVAVPALLPWIPGRAFAWKGWLAGLIWALLVGAYHTWSSWGTFLFYLLILPPISSFLAMNFTGSSTYTSLSGVKKEMRIWMPVIIGSAGTGIVFMGLKTF--
>M549
-------SAKNAPVVSTSLAFKDIIGAWKVRWGIGRMNYMLEPGIYAVGKPDGDSPVLVSANYKLTFDTLRKYLDGLDCWLLILDTKGVNVWCAAGKGTFGTYELVNRIETVGLSKIVTHRKLILPQLSASGVSAHEVERRTGFSVTFGPVRANDIKAFIISGYKATKEMRTVKFTLLDRLVLAPVELVEAAKKSLLVFGVLFLLNLLAINPFD--------AYDLAVYAVAVAVGTVLTPVLLPFIPGKAFSWKGWLLGFCWTAFVLWLFTAGSWLLAAGYLLLLPSVSAYLAMNFTGCSTYTSPSGVLKEMKIALPLIAVSSIAGAVLTLINKLI-
>M550
---NVDAPVGKIPQVSSLLIWRDRWGSFKARWGVGRMDYAIDPGLYALGSPDEGSPVLVTANYKMSFDRLREALPGRNLWILVLDTDGINVWCAAGKGTFGTGELIRRIKASGLADCVRHRDLILPQLGAPGVSAHLVRKLSGFKVHYGPILARDIPAYLDAGMKATPGMRQKTFPLLERSVLIPIELVAAMKPAVAIIPVLLLISALGGNGSFLQNMLHDGIFSLTAFLLAIVSGAILSPILLPYLPGRAFATKGFSVGLSTAILLLYAWSWRDILLGGAWLLMIPAFSAFLAMNFTGASTYTSLSGVRREMRWALPMEIGAGVSGFAVLLISRW--
>M551
---RVETAAGTIPQVSSQLTGRDRWGTVKARWGVGRMHYTVDPGLYALGEPGSEAPVLVSANYKLSFDHLRSALKDRCAWILVLDTKGINVWCAAGKGTFGTDELVFRVQASGLDRVVNHRLLILPQLSAPGVAAHKVRSRCGFKAVFGPVEARDLPAFLDAGMQATPTMRRKRFGLYDRMVLIPVELVHAFKWLALAAVIFFALAGALGTGSFAAAAAVFGLGPVTAMTTGVFAGAVLTPLLLPWLPGRAFAAKGIWAGLLATALLWPLGPGSGVLDAVSWILGTVSVAAYLGMNFTGASTYTSLSGVKKEMRWAVPLEIAGFAAFVGLWLTARW--
>M552
--DFVQTPAGDVPRVKTALTSRDTWGTVKVRSGFARNKYMVAPGLYCVGNPGPASPVLVTANYKLSFDTLRRALEPLDAWILVLDTRGINVWCAAGKGTFSTAEIVRRVKIVGLEKIVEHRRLILPQLSATGVAAHQVKNECGFKVLWGPVKAGDLKHFLDTGKIATDDMRRVTFSLTERLVLIPVELAFIPKYLLWILVVIFLLSGLGPDIFSIKTAWIRGLMLAAACVAGIFAGAVAAPALLPVIPMRSFSLKGTVTGLISGLVIVFLWHMADIWEATALLLCSASVGSYLAMNFTGATPFTSPSGVEKEMRRAIPFQAGAILVTV----------
>M553
---DVTTLVGPVPRVRTSLVASDRRGTIKARLGVGRMQYRVAPGLYAVGEPGASAPVLVTANYKLSFDALRRELSGRHAWLLVLDTKGINVWCAAGKGTFGTDELVQRIAAVGLDQVVRHRTLILPQLGAPGITAHEVKARSGFRVEYGPVRAADLPAYLDNHHQATAAMRRVQFNITDRAIVVPVEVANGLKPALLLAAAFLVLGGLARDGYAVSRMLGTGLFAAGGIMGAFLLGAVVGPLLLPWLPGRAFALKGALLGAAGVAVWIFGVSMGDWLSLSAWGLLVPSITSFVLMNFTGASTFTSLSGVMREMRFAVPLQAVAGILGVGLWVAALL--
>M554
----------AIQTVSTRLSFKDVLGGWKVRWGIGRMNYKVDPGLYAVGTPDENAPVLVSANYKLTFDSLRKELSGLNCWLLILDTKGVNVWCAAGKGTFGTGELINRIAATVLSDVVTHKTLILPQLGASGVNSNEVKRQSGFSVVYGPVRARDIKAFLSTVNKATPEMRTVKFSILDRLVLTPMEIVPAAKISVVIFGVLFLLNLFAVKPFG--------LLDFIAYAGAVLVGSFLIPVLLPFIPGRAFSFKGGLLGLIWAAVAVWLFGF-GWLAAIGYILMLPSLSSYLAMNFTGSSTYTSPSGVLKEMKIALPIIVSASVIGAILLLLSRVF-
>M555
-------GADDVPAVATSLTFKDILGACKVRWGIGRIDYTVEPGLYAVGKPDDNSPVLVSANYKLTFDTLRKNLRGLDCWLLILDTKGVNVWCAAGKGTFGTEELINRIAKTALAEIVAHRRLIVPQLGAPGVDSNEVSRRSGFSVVFGPVRADDIKAFIVSGYKATMEMRTVKFTMRDRLVLTPMELVAAAKASLMVFGVLFLINLLAARPF--------GVWDFWAYTAAVLTGTVITPVLLPYIPGKAFAFKGWFLGVIITAVIVWAWFSPFLLLGIGYMLALPVHAAFLAMNFTGASTYTSPSGVLKEMKIAIPLIILALVAGLILILIKTFC-
>M556
------TGTTSITTVDTTLSFRDRLGGWKARWGLGRMRYTVAPGLYAVGEPAAQSPVLVSANYKLSFDALRSQLAGRSLWILVLDTRGINVWCAAGKGTFGTDELIARLTAVGLGDVVSHRKLIVPQLGATGVAAHEVERRSGFRVVFGPVLASDLPAYLDNGQRSTPAMRQVRFPLRDRLVLIPVELVMAAKYWLLATVLLVLLSGFGSDGYAFERIRITGLSSAVFLTGALFSGAVLMPVLLPWLPGRAFAVKGIWAGLPFIVATGWFATIQNWAMIAAWSLAFPAVTSFLGMNFTGSTTYTSLSGVLKEMRIAVPLQIGFAAAGLGLWVTGLFI-
>M557
-----SESTGQAVNISTSLTFRDHWGAFKVRWGVGRTNYRVEPGLYAVGGPDENSPVLVSANYKLTFDTLRKNLAGLDCWLLILDTKGVNVWCAAGKGTFGTDELIDRIQMTGLSEVVAHKRLILPQLGAVGVSAHEVTRRTGFSVLYGSVRADDIRAFIASGYEATKEMRTVKFTLRDRLVLTPVELAETLKPLLMIFGVLFLVNLFAAKPFG--------VYDFCVFVGTIIVGSVLTPALLPILPGRALSGKGWILGLVWTAAALWLFMPVQWLAVIGYLLLFPAVAAYLAMNFTGCTPYTSPSGVLKEMKIALPFIIGSGVAGAVLILINHLV-
>M558
--------TGSVPEISTTLSLNDIFGAWKVRWGIGRDNYLVDPGLYAIGKPDATSSVLVSANYKLTFDTLRKNLTAFDCWLLILDTKGVNVWCAAGKGTFGTDELVNRIEETGLTEIVEHRKLIVPQLGATGVSAHEVTKRTGFSVVYGPVRAKNIKEFIEADCKATKEMRSVKFSFWDRLVLTPMELVEAAKVSLMVFGVLFLLNLFARRPFG--------PTDFIAYSAAVLVGAVITPVLLPFIPGKAFSFKGWLLGVITTAFIAYTWFPPLLLLGIGYMLALPAHSAFLAMNFTGASTYTSFSGVIKEMKVAVPAIILSLLAGVVLILIKTFI-
>M559
---ELETGKGKIPIISTKLSFKDRFGTLKVRFNIGRMNYKINPGLYAVGNPDHNSPVFVSANYKLTFDSLRKELDGLDCFIMILDTKGINVWCAAGKGTFGTIEMVNRIEKTKLSEIVSHKKLILPQLGAPGVNAHEITRQTGFTATYGPVRAQDIKSFMEAGLKATDDMRKVNFTMRDRLVLTPVEFLAAAKTAFVVLGVLFLINLFASRPFG--------ITDFLIFVAIIFTGTVITPALLPFIPGRAFAFKGWLLGVIVAMIWHNGWFANSLLLAVGYLLVLPSYSAFLAMNFTGSSTYTSFSGVIKEMKTALPPIIITMVLGCILLLTKAL--
>M560
----QDAPCGPVPRVKTKLDGADYLGTLIARLGINRNQYKIAPGLYGVGNPDQDSPVLVTANYKLTFDSLRRELTHLDTWLLVLDTRGINVWCAAGKALFSTGEVVDRIKQTRLNEVVNHNRIILPQLGATGVSAHQVKKASGFEVVWGPIRAADIQRFIATGNRKDVSMRRMTFSIWERTVLIPVELSHLPKPTLWVLLAIFFLSGIGTEVFSPGAALYRGLMALTAYIGGVLAGAVAAPILLPWLPGRAFALKGVLTGGVVGLVVVLLFNGLIWFETLALIFITMAISSYLAMNFTGSTPFTSPSGVEKEMRAAIPVQAGALLVAVVAWVSAAFV-
>M561
----IWTPAGGVPRVSTELKRRDKWGTFKARWSIGRMSYTVEPGLYALGNPNDGSPVLVTANYKMTFDSLRSEVSGLDAWLLVLDTNGINVWCAAGKGTLGTAELVERIKSSGLEQVVAHRKLILPQLAGPGVAAHRVKELSGFRVIFGPVRASDLMEFIRTGNRATPEMRRKTFGLWERTVLIPVELVDALRAAAFLVPVLILLGGIGGSGFW-FNALHQGLFAVTAIILAILAGAVVTPVLLPWLPGRAFSMKGLVPGLSAALAIVAIWVAPGLVEICGWFLMLPALASYLAMNFTGASTYTSLSGVKREMRIAVPLQIGGAALGLLLWVGSRL--
>M562
--------LVNVQTVSTSISFKDILGAWKTRWGIRRMDYTVKPGLYAVGNPGSDSIVLVSANYKLTFDILRKNLGGLSCWLLILDTKGVNVWCAAGKGTFGTDELVNRIESTGLSEIVTHRKLILPQLGASGVSAHEVARRTGFSVTFGPVRANDIKKFISSGYKATKEMRTVKFTFKDRLVLTPIELVAAAKIMLPVFGVLFIINLFADRQFE--------IFDAIAYVGAKLSGAFITPVLLPFIPGKAFSFKGWLIGLCWTVAALWYFGWFNAIDAAGYMFLLPAVSAYLAMNFTGCSTYTSQSGVLKEMKIALPLIIVSSIIGAALILIDKL--
>M563
-KGFVDTAAGKIPLVDTSLEFRDISGSWKARWGINRMNYKISPGLYGVGNPDNTSPVFACANYKMSFDRLRKELSGLNAWIMVIDTHGINVWCAAGKGTFGTEEIIKRIGAVQLSRIVSHHRVILPQLGAPGVAAHEVQKRSGFRVVYGPVRARDIKEFLKAGMKATTQMRSVGFDLLDRLFLTPIEVVNILKPLALIAAALLILHLTGL--------ITVSFSGLYPFIGAIFIGAVVSPALLPWIPGRAFSLKGALAGLVWVLAVLCLVQDGEVFNSLALLLILPAISAFLTLNFTGASTYTSLSGVRREMRFTMPAVIGCACAGIALWLAGRL--
>M564
--GSIETEVGRIPMVSAELQFRDRTGSMKARWGIGRMHYLIEPGLYALGMPESHSPVLVTANYKMSFDFLRASLQGRNVWVLVLDTKGVNVWCAAGKGTFGTEELVSRIESSGVKRIVTHRELILPQLGAPGVSAHQVRRLTGFQVHYGPILAGDIQKYLDSGMKASPDMRIKTFKLRERMVLIPIELIGALKYFLMAVPFLLLVSGIGGREEFVANILMCGPFALIAFTCAIFGGAVLHPVLLPWIPGRAFSLKGMVIGLPIAIGLLLIRGSELWLEAVAWAMILPAVTAFLAMNFTGCSTYTSLSGVRREMRWALPLEIGFFCLGMIFWIGSRL--
>M565
-------CCCSVPVVSTSLSGKDIFGAFKVRWGIGRDNYLVDPGLYAVGKPDDSSPVLVSANYKLTFDTLRKNLAGLDCWLLVLDTKGINVWCAAGKGTFGTEELVNRIEKTKLAELLTHRKLILPQLGAPGVNAHEVTRRTGFSVVYGPVRAGDIKAFISAGMKATKEMRTVRFNLWDRLVLAPMELAETAKFTLPVFGVLFIINLFAKRQ--------FGILDVIGYVGAVGAGAFLTPVLLPFIPGRAFSFKGWLMGLAWVALAFWLFAPGFRLLAAGYVFLLPAYSAFLAMNFTGATTYTSPSGVLREMKIALPLIIGSSIVGAVLLMIKSFT-
>M566
--GSINTPVGKVEQVSTKWSRSDILSTIKVRWSVGRMSYRVKQGLYAVGTPDANSNIFVTANFKLSFDHLRRALDGINAWILVLDTKGINVWCAAGKGTFGTRELVYRIKAHELEKIVNHKTVIVPQLGAVGVSAHEVKDKTGFRVIYGPVRAEDIKNFVAAGNKATPEMRTVKFNIADRAKLIPVELAYGKYYLLFVPAVFFILAGLNRHGYSVDDAWKNGGRSIIYLLSAYISGCVLTPLLLPWIPFQRFSFKGLFVGWIVSSILFFTFSEKNIIEIISWFLIMGGISSFLAMNFTGSSTFTSLSGVQKEMKLSLPLQIIAASIGFIGWIITRFI-
>M567
-EGWLETPAGPVPRVKTNLDPGDVLGRWQMRWGLGRDRYRIAPGLYAVGLPDADSPVLVTANYKLTFDVLRRDAAGLDAWVLVLETYGINVWCAAGKGTFGTAEVIRRVKAVDLSRVVKHRRLLLPQLGAPGVSAHEVRKGCGFSVVYGPVRSADLRRFLADGMEATPKMRRVTFTTLERLVLTPVELVMMGKPAAWAALALFVLAGFGPGFFSFSAAWHRGLGGLAALAGALFAGAVATPVLLPWLPWRAFSAKGALVGAVVASIGAETDAALGWTGGLAALLAIAAGSSYVAMNFTGATPFTSPSGVEQEMRRALPWQAGATALAGVFWLASAF--
>M568
--SFMETPAGTVPVVKTRLDREDHLGTLAARWNVGRSNYKMTPGLYAVGSPDKESPVLATANYKLSFDAVRKELSGLDAWLLVVDTRGINVWCAAGKGTFSAEEVVEMVKRTHLENVVSHRKVILPQLCANGVTARDVKKLCGFRAEFGPIRASDLPRFIKNGLKADTDMRRITFTFKERLELTPVELSLTGKPLLWLLPLLFLLSGIGPDVFTFSQAGLRGVAAWMAILTGIVAGAVVTPVLLPWLPGRAFALKGGVAGMASGLLLCAFYWHDFGVGTLALLLWLTAISSYLAMNFTGSTPYTTPSGVEYEMKRAIPAQSIAVVVGVIIWLAAPF--
>M569
-TGWVETSCGEVPQVSSTLSRTDRSGHWAMRWGFGRDRYRIAPGLYAVGSPDKDAPVIVTANYKMSFDLVRRDLTGRSAWILVLETFGINVWCAAGKGTFGTEELVRRIEATKLAERLNHRRLIVPQLGAVGIAAHEITKKSGFRVIYGPVRCSDLPYFLDHNFEATTQMRRVTFSTWERLILTPVELTGSRKIFGWSVLVLLLLGGIGSGLFSFGTMLHRGGAALLALFVAVLAGAVITPTLLPWLPGRHFAIKGAVTGGLIALAGALFWGSQGTANTLALLLSIPAVSAYLAMNFTGSTTFTSPTGVEKEMRQTIPYQAGALVLAGICWITAA---
>M570
--------SGDIPVVSTILLIKDIFGAWKVRWGIGRDNYKVEPGLYAIGKPDKNSPVLVSANYKLTFDTLRKNLPGMDCWLLILDTKGVNVWCAAGKGTFGTEELVNRIKAVGLNEVVEHRTLIVPQLGATGVSAHKVARLSGFSVIYGPVRARDIKEFIASGFKATAEMRTVRFNFWDRLILAPMEFTEAAKVSLAIFGVLFLVNLFAARPFA--------LPDFLIYAAAVLTGTVLSPVLLPFIPGRAFAFKGWLLGAICTALITWSWARPFLLLGIGYMLALPAHSAFLAMNFTGASTYTSFSGVIKEMKIAVPLIALSLAAGIVLILIKTFM-
>M571
--------TGSVPVVSTSLSLKDIFGAWKVRWGIGRDDYKVEPGLYAVGEPDNTSPVLVSANYKLTFDILRKNLTALDCWLLILNTKGVNVWCAAGKGTFGTDELVNRIEETGLTEIVEHRRLIVPQLGATGISAHEVKSRSGFSVIFGPVRAKDLKEFISQGFKATKDMRAVNFTFWDRLVLTPMELVEAVKVSMVVFGFLFLINLFAVRT--------FGLPDFLIYSAAVLAGSVLTPVLLPFIPGRAFSFKGWLLGAISTALVAYTFAPPFLLLGIGYMLALPALSAFLAMNFTGASTYTSFSGVIKEMKVAIPAIILFLVAGVVLILIKTFM-
>M572
---SINQQGSEIPQVSSSLKRADHWGTFKARCGVGRMHYNVDPGLYALGNPDKHSPVLVTANYKMSFDKLREALPGRDAWILVLDTHGINVWCAAGAGSFGTEELVNRIALSALDQIVSHRDLILPQLGAPGIAAHVIKNLSGFKVIYGPIEAKDLPAFLDAGHKAAPEMRCKTFTTWERAILIPVELVTFPKIAMAIFGSMFLLGGLMKEGFW-PNAYNHGLFAIIALLAAILAGTVLTPLLLPWLPGRAFSLKGMEAGLIVAGFLLSFRWTEDRLEMLAWLLLIPALAAYLAMNFTGASTYTSLSGVKKEIRWALPFEIGAVIIGLSLWIGA----
>M573
--DFMDTAAGSVPRIGTKLSAADHAMSVLARFGIGRDSYGIAPGIYCAGTPDADSPVLVTANYKLTFDALRKELSSLSAWILVLDTRGINVWCAAGKSLFSTGEVIKRVKVTGLDKIVNHRELILPQLSATGVSAIDVKKECGFRVIWGPIRANDIKQFLDAGKKADEPMRRVTFTVSERIVLVPVELSFLGKPTLFILLGFFLLSGIGTDIFSFKDAWERGLMAAFAYAAGIFAGAVFVPAILPWLPGKAFSIKGAVTGIVAAIFVIMAKDVANTLELAALFLCTTAVSSYLGMNFTGSTPYTSPSGVEKEMRKAIPVQALAGFASIVLWIGAAFV-
>M574
--RFLQTANHAVPKVKPRTGLSDRIGTMAVRLGIGRNNYKIAPGLYCVGNPDENSPVMVTANYKLSFDTLRKNLDTIDTWILVLDTRGINVWCAAGKGTFSTAELVRQIKQTGLNDIVKHRNVILPQLSATGVTATQVKKESGFSVIWGPIRANDIKSFLQNGMRANKKERMVTFPIFDRLVLVPVELSLVIKPALWIVLALMILSGIGPGIFSFSSSLHRGFIAAVAFGSGIVAGAVAVPMFLPWIPFRAFSVKGAITGLVAGFAVTVTVPTIQLTSMIGIILLATGVSSYLAMNFTGTTPFTSPSGVEKEMRRAIPFQAAAILIGIVAWVMNAF--
>M575
----------KIPVVSTKLQFADRLGSWRARWRMRRAGYRVEPRLYAVGQPTAKSPVFVTANYKMSFDRLRSELGGIDGWILVLDTKGVNVWCAAGKGTFGTDEIVRRVAAAGLSSVVEHRRLIVPQLGATGVSAHTVKERCGFRVVYGPIRARDIPAFLSAGMKATPEMRRITFTFRERVVLVPVDLVGSAKYAFLSAACALLLSGLGPGIYSLDRVAAYGFISAAFPLAAVIVGAALPPALLPWLPGRSFSAKGAWAGVLPVLGVVFLAWQHNWLQIAAWFVMIPVVTSFIGMNFTGSSTYTSLSGVRKEMRVAVPIQIAGAAIGLGLWTTGLF--
>M576
--------TEDVPAVSTALSFEDMLGAWKVRFGIARMDYLVKPGLYAVGKPNSDSPVLVSANYKLTFDTLRKNLVGLDCWLLILDTKGVNVWCAAGKGTFGTCELVHRIEAAQLSEIVTHRRVIVPQLGASGVNAHEVTRRTGFSVTFGPVRASDIQAFIASGCKATKEMRTVQFTLRDRLVLTPIELVEAAKKSLLVFGVLFLINFIAVRPF--------GIYDVAVYVGAVIVGTVLMPVLLPYIPGRAFAWKGWILGLCWTVFALWVLTAGNWLLAAGYLLLLPMASAFLALNFTGCSTFTSPSGVLKEMRITLPLIIAASIIGVVLILIHKLI-
>M577
--GWMETSIGRVARISTHMGFRDKLGGCRVRWGIRRMHYNVPAGLYAVGQPMPESPVLATANYKLSFDLLRRELSGKDLWLLVLETFGINVWCAAGKGTFGTTELISRVQKVQLDKLVKHRTIILPQLGASGVAAHQVKKATGFKVKYGPIRAHDLPLFLDNGLKASEENRRIHFTIWDRLVLTPMELVGAWKPSLVILLLVFIIGILSGQDFSLQGALSRSVSPALIYLGALLMGSFVTPILLPWIPGRAFSLKGAQIGFLWAFAVSLTSSTWSLGSMIALFLIAPAIAAYFAMNFTGCSTFTSLSGVQKEMRIAVPVIILSIVSGGVALLLGNL--
>M578
--SFMDTPAGSVPRVKTSLTRPDLAGTISARLGLKRDQYKVAPGLYGVGDPGPDSPVLVTANYKLTFDTLRRELAAFDAWILVIDTRGINVWCAAGKALFSTREVVYRVKQSRLASVVRHHRLILPQLAATGVSAVSVKKESGFEVLWGPIKARDIRRFVADGCQADQAMRRVTFTMPERVVLVPVELSHLTKPTIWVLPAIFLLSGIGSGVFSLNAAWSRGLMALAAYAAGIVSGAVAAPILLPWIPGRAFAIKGTLSGVVAGLIVLMAFNGSSGLEAAALVLITVVISSFLAMNFTGSTPFTSPSGVEKEMRRAMPLQAAAALLAIVVWVAAAFV-
>M579
--GVVETAAGRLPKVSSTLSRRDRWGAVRARLSAFRMAYRIDPGLYALGEPDGQSPVLVSANYKMSFDVLRASLAGRSAWILVLDTRGINVWCAAGKGTFGTEELIRRIELSGLRKIVAHRKLILPQLGAPGVAAYQVKKISGFEVLYGPVHARDLPAYLDAGCHATAAMRTMPFSLRDRVLLVPIELRGAMKYFFMLPAFFLLIGGLGGKDFW-SNVTQTGLFAVLALLGALIGGAVLVPLLLPYLPGRAFSVKGLWVGLVIAMMCIVLREMNGRVEAASWFLILPAVSAYLAMNFTGCSTFTSLSGVKKEMRWALPLQIAGGLAGVILWIGAAL--
>M580
--DFIDTPAGAVPRVKTQLDPSDILGTVLVRLGLNRDQYKIAPGLYCVGLPGEDSPVLVTANYKLSFDTLRRELNAVDAWILVLDTRAINVWCAAGKELFSTAEVVRRVEQTALDRVVRHKQLILPQLAATGVSAHQVKKASGFSVRWGPIRASDVKQFMADGMQAEKAMRRVTFSLTERIVLIPVELSHLPKPTLWVLLAIFLLSGIGGHIFSLADAWSRGLMVLVAYGGGIFSGAVAAPILLPWIPGRSFALKGALTGILAGLAVVSVFAGLHWPEAMALVLISVGVSSYLSMNFTGSTPFTSPSGVEKEMRKAIPLQLAAILVAVVGWVGAAF--
>M581
--GAVTTAAGEVPRVRTRLDFADRLGTWKARWAVGRHDYRVAPGLYAVGDPTGDAPVFVSANYKMSVDRLRSVLVGRAAWILVLDTKGINVWCAAGKGTFGTDEVVRRVQAVGLDRVVRHRTLVLPQLGAPGVAAHEIRARTGFRVVYGPVRAEDLPAFIDAGMKATPEMRRVRFDLRDRIVLVPVELVLGLKTMAIVAAALVLIGGMGPDGYSTVGVRTVGLPGAGIVLVTFLAAAILGPVLLPWLPGRAFAVKGAFLGLLPVTGVTALAWPASWFHLAAWAIALPAISSFVVMNFTGATTFTSLSGVLQEMRLAVPVQVAAVGIGTVLWICGLFL-
>M582
----ITHNGRQIPRAPTELGWADRFGGWKARWAIGRMKYSVEPGIYAVGNSDADSPVFVSANYKMSFDRLRSQLAGRDGWILVLDTKGINVWCAAGKGTFGTEELVKRIEEVRLSQIVSHKTLIAPQLGAVGVSAHKVKQQSGFSVVYGPVRAEDLPGFLDDGMKATEEMRHVAFPLKDRVVLIPVELVSWGKYVVLAAACFLILSGLNAKGYSTSIAMSEGMRAVVILLISFLSAVVLGPILLPWLPGRPFSVKGLWVGLAVLLVGGLFSAAGGRLNMAAWVLMILALTSFVMLNFTGASTYTSLSGVKREVKIAVPIQLVCAAVGVGLWLVGRFV-
>M583
--GSMETPVGRAPWVSSSLTYQDHWGTVKARWGVGRMDYTIEPGLYALGKPDNRSSVLVTANYKMSFDRLREALPGLSAWILVLDTAGINVWCAAGKGAFGTAELVRRIASSGLDQVVSHRELILPQLSGPGVAAHKVKKLSGFRVHYGPIRASDLPAYLDAGLQATPEMRVKTFPLRERVALIPIELVQALKAGLLLMLLFFLISGIGGPAGYWENIKDYGVFAAVSVLSAILAGSILTPLFLPALPGRAFSVKGMIIGLATAAGLLIFRNPAGRLEALAWMLLASAITGYLALNFTGASTYTSLSGVKKEMRIALPLEVGAGVAGLCLWLASRFM-
>M584
-------GALPVPRVATEWSRRDYLETIRVRWSIGRMNYRVEPGIYAAGSPDRTSNVFVTANYKLSFDHLRRSLNGLDAWIMVIDTKGINVWCAAGKKNFGTKELVKRIRIHHLDQVVDHKRIILPQLGATGVSAHEVKKMTGFTVTYGPIKASDIKAFLNAGMKATEEMRTVQFPLKDRLKLIPVDIFYGKYFLVLIPALFFILSGLSQKGYSVDLVVGNGWKATVNLLAGYLAGCALTPVLLPWIPFRRFSLKGLILGIAVAFVLFTGMTGENPLETASWFLLIPGLSSFMAMNFTGSSTFTSLSGVQKEMKGMVPVQIVITGLGLACWIVSRFV-
>M585
---SVQTQIGPVPQISSTLAWADRWWAYKVRWSIGRMNYRVDPGLYALGEPDDKAPVFVTANYKMTFDRLREALPGRNVWILVLDTRGINVWCAAGKGTFGTKEVVDRIGSSGLTHVVSHRDLILPQLAGSGVAAHLVKKTSGFNVSYGPIRAEDLPAFLDAGFKVTPDMRLKTFTTRERAVLIPVELVGAFKKVLVVLPILFLTDSLCRAVAFWPNGVIHGLYSVLALLTAVLAGAVLTPLLLPWLPGRAFSFKGMILGIAVAFALMMVRGSSDRLEWVTWSLVIPALSAFLAMNFTGASTYTSLSGVRKEIRRSVPLQIGAGILGLGFWIGSHFI-
>M586
--DFIQTETGPVPKINARWGKDDYFQTFYVRCGINRYSYTVAPGLYGIGNPDKNSEVLVTANFKLTFDHLRKHLTEINAWILVLDTRGINVWCAAGEGTFSTNELVKRIKQASLEKIVDHKRVIVPQLGATGVAARQVKKESGFRVVYGPVRAKDIPLFLENKRKADKKMRAVTFTFYERLILTPVELQIVLKPALIIAAVLFVLSGFGPGIFSFSNAWSRGMLSLLALVTGMISGAVITPALLPFIPFRQFAAKGIIAGSVLGLISIFALSIDGISAYIALFLFTVSISSFLAMNFTGTTPYTSPSGVEKEMKRFIPAQLIAIVISTVLWIYSA---
>M587
------------PQVSSTLVRLDRLGSMKARWGVGRMDYKVDPGLYAFGTPDEKAPVFVSANYKMSFDRLRKALKGRSGWILVLDTKGINVWCAAGKGTFGTAELVRRIESSGLKKIVSHRNLILPQLGAPGVAAHKVKQISGFNVQYGPVRVEDLPAYLDAGFKATEQMRIKTFDLKERAVLIPMELIAAIKPFLLLAAVFLIISGIGPSGFW-NNAAHIGGFAVLALLGAVIGGTVLNPLLLPYLPWRAFTIKGFAIGFAVTLILLYLRDTSGKIEALAWLLIVPAISGYLAMNFTGCSTYTSLSGVKKEMRWAVPLEMTSGAVGIFMWLGAVL--
>M588
---QMDTPAGTIPVIKTALNGGDKLGIVKVRFGFGRMNYKVKPGLYRVGNPGSTSPVLVSANYKLSFDKLRKELDGLDAWILVLDTQGINVWCAAGKGTFGTDEIVRRVENTGLAKIISHRTLVVPQLGAPGVAAHEVTRRSGFKVIYGPVRAADIKDFLKAGGKATPEMRRVHFTFLDRLFLTPMELAVPLKYFLIAAAVLLALDLIGLNVFS--------LRALGVYLGAIVAGAVLVPTLLPWIPGRAFAFKGWLLGMGWAFCVNLLSPSPDWQQAVAHFLLLPAISGFLAMTFTGSSTFTSLSGVLKEMRYAMPAILLSAGVGLVLVAVRA---
>M589
-------PRGDIPRVGSRLRSADRWGTIKARLGVGRMRYAIDPGLYALGSPDETSPVLVSANYKMSFDCLRSALPGRDAWILVLDTKGINVWCAAGKGTFGTAELVRRIETSGLKDIVSHRTVILPQLSAPGVAAHTVKERSGFSVQYGPIRARDLGAYLDAGLKATPQMRCMTFALRDRAVLIPIELFEALKAALIVVPVMFIASGFLGQGGFADNLAGDGLFTLLALGLSILAGAVLMPLLLPYLPGRAFAAKGFAIGAATALLLIAGWGSRGALHAAAWIMIPAAIAGYLAMNFTGASTYTSLSGVRREMRWAVPLEIGTAAAGIIMWIASGV--
>M590
-----NLSGREIPKVPTKLWRADRLGAFKARWGVGRMKYAIEPGLYAIGNPNPDSIVLVTANYKLSFDTLRKELGSLNAWIMVLDTKGINVWCSAGKGTFGTDEIVRCVSAVELDKIVNHRTIILPQLAAVGVVAHQVQEQSGFSVVYGPIRASDIIDFLRAGFKATEQMRQVHFSLYDRLVLTPMEFLTGIKYLLLAGAIFFILSGLSTDGYSTDLVLSAGLRSVIMLFIAYFTGSVIAPVLLPWLPGKSFSFKGFSIGLVAAAVLAVLSLTGAKIETIAWIFLFAAVASFVTMNFTGASTYTSLSGVKKEMRIAVPLQLAAVIMGASAWIVARFI-
>M591
----CEESAQNVKICTSAISAKDIWGAIKVRLGIRRMNYKIEPGLYAIGKPENDSPVFVSANYKLTFDALRKNLPGLDCWILILDTNGINVWCAAGKGTFGTEEIIERIDQTGLSEIVTHRRLILPQLGASGVIAHEVKRETGFDVIYGPVRSRDIKAFISSGYKATQEMRTVNFMFWDRLALTPVELVEALKKSLLVFGVLFLLNLIAKRPF--------GVYDFTIYIGAVLAGTVITPGLLPLIPGRAFSWKGWLTGLCWTAFAVWLWFSGYRLLAAGYILLLPSLSAYIAMNFTGCSTYTSPSGVLKEMKIALPFIIGSAVIGSILVLLQAL--
>M592
-------TTKGVQTVSTSLSTKDVLGAWKARWGIGRMDYKVDPGLYAVGKPSGDSPVLVSANYKLTFDVLRKKLSGLDCWLLILDTRGVNVWCAAGKGTFGTDELVNRMEAVGLSDFVTHKKLILPQLGAPGVSAHEVKRRTGFSIEYGPVRACDIKAFIASGCKATKKMREVRFTLWDRLILTPMELVATLKISLMMFGVLFLINLFAARPFG--------RGDFFAYAAALLTGTVITPALLPFIPGKAFAFKGWLLGVIATACIAWAWFPPLLLLGAGYMLVMPALSAFLAMNFTGASTYTSFSGVIKEMKFAVPMIVLSLAAGVVMVLTKTFA-
>M593
-DGQVETPAGPVPRVHSRIGRYDVLGRWRVRWGIGRDRYRVAPGLYALGAPDGNAPVLVTANYKVTFDFVRRDAAGLDAWILVLDTRGVNVWCAAGEGTFGTEEVTRRVRETRLSEIVSHRRLILPQLGAPGVAAHEVRQGCGFSVVYGPVRVRDIRFFLEAGMKATPAMRRVVFPTMDRLVLTPIEITGSLRPAGWAAVVLFLLAGVGPGIFSLGAAWERGVAAVGALAAGIVAGAVVTPVLLPWLPGRAFSVKGGLAGGVLAASAVMWRGALKSPSAVALLFAMTAVSSFVAMNFTGATPFTSPSGVEKEMRRALPVQAGLTLLAGLLWIGGAFF-
>M594
--GNIETPAGKIPRVSTKLEFSDICGSWKARWNINRMDYTVNPGLYCVGNANPESPVLVTSNYKMTFDRLRQELGGLDAWILVLDTKGINVWCAAGKGTFGTDELVRRIESSKLKYVVSHKKLILPQLGATGVSGYKVARQTGFHVQFGPVRAKDIKAYLAAGMKATVEMRRVQFTTVDRMILTPIEIVAALKPAAIFLGILFILNAIGFGH--------YGLVDLYAFGGAILAGAFVTPVLLPWIPGRAFAFKGFLIGLIWSVGVGFLWPSIGWIKEVAYLAVLPALSAFIAMNFTGASTYTSPTGVVKEMKAALPLQMIGAGAGIVLLIVNDI--
>M595
--------------TTTTLSFKDILGGWKVRWGIDRANYRIDPGLYAIGSPDHLSPVLVSANYKLTFDSLRKELYGLNCWILILDTKGVNVWCAAGKGTFGTDELVKRIAITGLSEIVSHRKLILPQLGAPGVSAHEVASQTGFSVMYGPVRARDLKAFIDSGFKATSEMRIVKFTLWDRLKLTPVEVVTAAKVSLKVFGVLFLINLFAARPFG--------FEDFIVYAGAVLAGTVVTPVLLPYIPGRAFAWKGWLLGLLWTAGFAWLWVPGSLLPAIGYLLVLPSLSAFLAMNFTGSSTYTSFSGVIKEMKIAVPLIALSSAAGIALVLIHH---
>M596
--GFLDTAAGRVPLVKTSLDRWDWLGTLKVRLSLERDAYKVAPGLYAAGRPDADSPVLVTANYKLSFDQLRRNLDGRNAWLLVLDTRGINVWCAAGKGTFGTSELIRQVALTNLSRIVKHRKLILPQLGATGVAGNRVKKGCGFEVIWGPILAEDINAFIDGGFKATASMRRVTFTFKERLVLIPVEIALIRKQMLWTLLAIFFVSGIGRHFFSVSAAWERGLLAVTACLTGIVAGCVAAPLLLPWLPGRAFAIKGAVSGLALSILWFWASPHIAMISAAAIILCAVAISSYLAMNFTGSTPFTSPSGVEKEMRRAIPLQLVAAVLAVGLWIGA----
>M597
-------PAAPFQKVSTRLTPADKWGAIRVRLGIKRMSYQVEPGVYAVGNPGPESVVLVTSNYKLSFDSLRKELSNLDAWILVLDTKGINVWCAAGKGTFSTDELVRRIEVTQIAQLVNHRRLIIPQLGAVGISAHQVKERSGFKVIYGPVRACDLPAFLEAGMKASPEMRRVHFNFYDRLKVIPVEVSMSLKYLFFSALAFFFLSGLSSSGYS--LRLADGWMQAFNIAAAFIAGTVIGPLLLPWLPGRSFSVKGLWAGIIGFLIIYFALVGAHPLHVVSWGFITTAIASFLTMNFTGASTYTSLSGVKKEMRVAVPLQIASAVIGVGLWIGARFV-
>M598
---AVSTPVGPVPQVSPELTGADRLGSFSARLGIGRMRYRVKPGLYAVGNPTGDSPVFVSANYKMSFDRLRSSLKGIDGWILVLDTHGINVWCAAGKGTFGTEELARRVESTNLEGIVSHRQLIVPQLGAVGVSAHGVLKKCGFRVTYGPIRAPDIKGFLERGMLAAPEMRTVEFPLKERFALIPMEVIGWAKLALIIALIFLILGGLSSNGFSLSGIFDEGMSGAAIFLGAYLLGAVTAPILLPWLPGRAFALKGLWVGAAAAVAITIHHFATDGLKTLAWLLIIPAVTSFTAMNFTGSSTYTSISGVRREMKFAVPLQIICLLFGFVLWTAGLF--
>M599
---------FKVPVVSTVLEFKDIIGAIKTRWSINRNNYKVNPGLYAVGMPDKTSEIFVSANYKLSFDHLRRNLNKFNAWVLVLDTKGINVWCAAGKGTFGTNELISKIKNFSISDIVEHKRIIVPQLGAVGVSAHEVKKETGFNVKYGPVRASDIKVFLENKYRSDEKMRTVNFGFTDRLKLTPVEMVGHFKYFLLVLASFFILSGFKNASFSVDNTWNYGIFPVINLIVSYIAGTVITPVLLPWIPVRNFSFKGLLIGAILTFTLFFLLTGNNVPETISWFLINMAIASFTAMNFTGSSTFTSLSGVKKEMKVAVPLQIIMLSVGFIMWLTIRFI-
>M600
----LDTPGGVVSEVNTLLNWSDRLGGWKARWGVNRMQYWVKPGLYAVGFPTNESPVFATANYKMSFDQLRSALHAIDGWILVLDTKGINVWCAAGKGTFGTDEIVRQVKATSLNSVVSHNRLVVPQLGAPGVAAHEVRRQTNFRVVYGPVRANDIPAFLRAQMKATPQMRRVEFPLADRLAVVPVEILQSAKWALLIAAILFLLSGFGPDGYTWGAAFSVGLASALLVISAYLLGTVLTPVLLPWLPGRPLALKGLWTGIGLCIVAGIGSWQSSRLDAAALTLIVLAIASFMAMKFTGSTTYTSLSGVRREMRIAVPLQAIGSVLGIVLWIAGRFV-
>M601
---FIDTPIGPVPRVKTQLERTDFLGTISARLGIQRDQYEIAPGLYCVGNPGQDSPVLVTANYKLSFDTLRRELTSLDAWILVVDTRGINVWCAAGKALFCTREVVRCVNHSMLKKVVRHHQLILPQLAATGVSAHRVKKECGFTVLWGPVRAKDIQLFIDRGGKADKSMRRVTFSVWERIVLIPVELSHLPKPTFWLLPAIFLLSGIGTNFFSFSTAFSRGLMVLAAYAAGILGGAVAAPVLLPWIPVRAFALKGMLTGIAAGIAVVAIFSRIIWVEALVLLLITMVISSYLAMNFTGSTPFTSPSGVEKEMRRAIPLQAAAALIALVAWVGAAF--
>M602
----ILTSVGNLPQVSSALSWQDHWGTIKARFGTFRMNYSVAPGLYALGNPHDNSPVLVTANYKMSFDRLREALPGRDVWILVLDTNGINVWCAAGKGTFGTEELIGRIKSSGLASIVKHRKLILPQLGAPGVAAHLVAKLSGFKVLYGPVRAEDLPVYLDAGFQTTAQMRIMTFPLKERTVLIPIELNEALKTFLIIAPILVIISGIVPAGFW-ANASNYGSFAVLAILSAIAGGAVFTELLLPYLPGRAFSVKGLSIGIVIALILLYLRAWSGRIEALSWLLIIPAISAFLAMNFTGASTYTSLSGVKKEMRWALPLQIIAGVVGLVTWIGA----
>M603
--GTLQTAIGGVPIVTPDLSGSDRRGGFKARWGVGRMHYAVAPGLYALGRPEAESPVFVSANYKMSFDFLRRSLRGRDGWILVLDTQGINVWCAAGKGTFGTAELVRRIFLSGLDRVVTHRKLILPQLSAPGVAAHRVRQYSGFKVVYGPIRAEDLPTFLDNGLKARPEMRRKTFTLSERTVLIPIEFVEALRIAALIVPVFSIIGGLLGQGPFLERAVQEGLTAAGALLTAVISGSVLTPLLLPFLPGRAFSLKGFSIGCVLSLLLLAVVDFPSRLPAVAWFLIMTSVSAFLAMNFTGASTYTSLSGVRKEMRWALPLEIAGGSLGLLLWLAAF---
>M604
--SHIDTDIGKIPRVSTRLIQKDKLGHLKVRLGIRRMKYSISPGLYGIGNPDPASPVLVTANYKLSFDKLRMELDGMDAWILVLDTKGINVWCAAGKGTFGTDELVERITAVKLDQIVSHKKLILPQLGAPGVAAHIVTKRTGFKISYGPVLAKDVRQYIQAGNKATPQMRAVRFPLRERLVLTPLEIVGILKPLLILTLFLLILDLFVLDIFS--------VKGLLAYIGAILIGTFLVPVLLPWIPGRAFALKGFLLGIIYAFVVNIFSPDPSWKQALVYFLTLPAVSSFLAMGFTGSSTYTSLSGVVREMKFAVPSIFVAAALGLGFMILKLFV-
>M605
-TGEVSTEKGSVPVVSTRLVFRDRLGACKVRLGIGRMNYKVDEGLYAVGKPDGTSPVLVSANYKLSFDSLRRELGGLDCWILILDTKGVNVWCAAGKGTFGTEELITRINQTGLSEIVSHRTLIVPQLGASGISAHEAAGQSGFSVIYGPVRAHDIKAFIASGNKATKEMRTVRFTLLDRLVLTPIELIHAAKISLRIFGILFLINLFAARHF--------GMVDFIAYAGAVLAGTVITPVLLPFIPGKAFSWKGCLLGLCWAAYMIWIWASGPTLLGVGYALLVPSLSAYWAMNFTGSSTYTSFSGVMKEMKIALPLLILSSVTGSALLFIRSLI-
>M606
--------GGEVPLVSTKLTWRDHGGTIKARWDINRMNYLVQPGLYGVGNPTPDSPVLVSANYKMSFDYLRRELSGIDAWILVIDTKGVNVWCAAGKGTFGTEEIVNRIALVNLAGIVAHKNIIVPQLGAPGVSAHQVKQRSGFRVLYGPVRASDLPAFLRSGMRATPAMRNVNFNLIDRLVLTPVELVAVIKPLSITALLLLIIQVAGL--------LTVTWDMVYPYLGAVLVGAVAVPALLPLIPGRSFAWKGWLVGVIWALLVVWFKGWQGILQTAGYIGILPAISAYLALNFTGASTYTSLSGVQKEMKAAIPCMIAVFCLGVAALGVGA---
>M607
-QGVIDTAAGPAPKIDSRLNAADIVGRWAMRWGIGRDRYRVAPGLYAIGTPGPESPVLVTANYKMTFDILRRDIAGLDAWIVVLDTRGINVWCAAGKGTFGTDEVVARIQKIGLDKVVSHRKIILPQLGAPGTAAHEVKKRTGFSVCYGPVRSSDIKAFLSNGMKASPEMRLVRFPFMDRLVLTPVELTNLFKSALLIILLLFAISGFSTEGYSLHLALFRGLSAVGACLLGVAAGAVAAPVLLPWLPWRAFSLKGGFVGLLSALGLILAASHAGHFELMALLFAVPAVSSYCAMNFTGATPFTSPSGVEKEMRKFLPYQMVAAGIAAVFWILSAFA-
>M608
---AVDAKERNVPAVSTSLLFKDILGAWKARWGIGRMDYKVEPGLYSVGNPDSNSPVLVSANYKLTFDTLRKNLSGLDCWLLILDTRSINVWCAAGKGTFGTEELVNRIEMVKLADIVAHRKLILPQLGAPGVSAHEVARLTGFSVTYGPVRATDIKDFILSGGKATKEMRTVKFTMWDRLVLTPMEFVLIIKVSLITFGVLFLINLFAPRPFG--------MGDFLAYAAAALAGTVITPVLLPFIPGKAFAFKGWLLGAISTAWIAWGWTPPFLLLGIGYMLALPAHSAFLAMNFTGSSTYTSFSGVIKEMKFALPMIVLSLVAGVVLILTKTL--
>M609
----ISTPAGPVPRVSTRLNLADRLGMCRVRWGIGRMSYTVEPGLYAVGEPDQNSEVLVTANYRMTFDHVRSALSNLDAWILVLDTNGINVWCAAGKGTFGTKELLSRIEASGLTLVINHRRLIVPQLGAVGIAAHHVKELSGFRVLYGPIEARDINEYLANGLRASGSMRRKTFSVRERAALIPMELLPALKYMAVIAVTLTLLAGLMGSGSFMSDVLRFGKTTIASLLLAVAAGAVLVPLLLPYLPGRSFSMKGFWMGLATALAVFVLKTTGSVMIVVPWIVLIPALSSFLAMNFTGSSTYTSLSGVRREMRIAVPLQAAASILGVILWFGT----
>M610
-DGEVETPAGPVPRVHSRIAVRDLLGRWKVRWGIGRNGYRVAPGLYALGAPDGDAPVLVTANYKLSFDVVRRDATGLDAWILVLDTRGVNVWCAAGEGTFGTAEVVRRVTEARLAEVVNHRRLILPQLGAPGVAAHEVRRGCGFSVVYGPVRARDIRPFLEAGMKASPAMRRVSFPTMDRLVLTPVEITGMLRPAGWAAVVLFLLAGVGPEIFSLVAAWERGFAAVASLAAGILAGAVVTPTLLPWLPGRAFSVKGGLAGGVLAVCAVMWRRGSDAPAAFALIFAMTAVSSFVAMNFTGATPFTSPSGVEKEMRRALPVQA-----------------
>M611
----------AIQTVSTKLTLKDRIGGWKVRWGINRMSYTVEPGIYAVGTPDENAPVLVSANYKLTFDSLRKELFGLNCWLLILDTKGVNVWCAAGKGTFGTDELVNRIAETQLTEIVSHKTLILPQLGASGINANEVKRQSGFSVIYGTVRAKDIKAFLQAGNKATEEMRTVKFTMRDRLVLTPIEVVPAARKSLYVFGLMFLLNLFIPKPFG--------IFDFIAYAGMIFVGTVITPVLLPFIPGRAFAFKGALLGLIWAAISVWCFG-----VCYGYLLILPSISAYLAMNFTGASTYTSPSGVLKEMRIALPFIIGALGLGVVLLLIGRFL-
>M612
----------SAVETSTKLTYKDHLGSFQVRMGINRMNYKVKHGLYYVGRPDDKAPVLVTANYKLSFDALRKELSGISAWILVLDTKGINVWCAAGKGTFGTEELLHQIQNTGLSDLVSHRTLVLPQLGASGVSAHEIRKRSGYRVVYGPVRAQDISAFLDRGMQATEEMRRVRFRLGDRAVLTPVEVTTAVKPSLLLFGILFLLNLTGL--FQ------FTGADVIAYTVAVLSGCVLVPLFLPWIPGRAFSLKGCLLGLLWSVFFVTSNMGASVFIGIGYLMILPSVSAYYAMNFTGCSTFTSPSGVMKEMKRSIPFIAVALVLGIILLSVGSII-
>M613
-----ETKSGRVPRVSSLLRRGDVWGTFKTRWGVGRMNYKVDPGLYALGHPGEHSPVLVTANFKMSFDRLRNALPGRDAWILVLDTKGVNVWCAAGKGTFGTSELVARITACGLNQIVSHREVVLPQLAGPGVSAHHVKKASGFKVIYGPIRAVDLPSFLDAGFKATPDMRMKTFTAWERLELIPIELVGALKAGLPVLLIFFLMDSFRSGGFW-ANALSHGVYSVIAILSAILAGAVLTPLFLPWLPGRAFSLKGLIPGVLVTFVLMVFRSNAGYLEIAAWFFIILAISTFLAMNFTGSSTYTSLSGVKKEMRCAVPSQIGAGILGLGLWLGSHII-
>M614
--GWLETSLGRVARISTHMGFRDKLGGCRVRWGIRRMHYNVPAGLYAVGQPTPESPVLVTANYKLSFDLLRRELSGRDLWLLVLETFGINVWCAAGKGTFGSAELINRVQKVQLDKLVKHRTIILPQLGASGVAAHQVRKATGFRVKYGPIRAHDLPSFLSNGLKASEENRRINFTLRDRLILTPVELVGAWKVSLVILLLIFAIGALSGQEFSLRGTLSRSLPPALIYLGSLLMGSFVTPLLLPWIPGRAFSLKGVQIGLLWAFTVSLLASTWSVGSIIALFLIAPAIAAYFAMNFTGCSTFTSLSGVRKEMRIAVPVIILSILSGGVALMLDKF--
>M615
---EVQSPAGRLPRVATRLVALDRLGHLRVRWGIGRMSYEVPPGLYAAGSPGAGSPVLVTANFKMSFDRLRSNLAGRDAWILVLDTKAINVWCAAGKGTFGTDELIRRVEATRLAEVVEHRKLILPQLGATGVSAHRVRERSGWRVVYGPVRAADLPAFLDAGGRADDEMRRVRFPLARRVELVPVEMVQAAPYLLLAAAALILLSGLGRSGYSLGSLLEAAPRSVLLLLASVLAGVAVVPALLPWLPGRAFSWKGAWTGLLAVLAVLAVGPSGNWAETGGWLLLGPAISSFLAMNFTGCSTYTSLSGVRREMKFAVPAQIAAAALGCALWIAGRFL-
>M616
--GHTKTEIGSVPIVSTTLTSRDKLGHLKVRLRINRMKYTVPPGLYGVGNPDNRSPVMVSANFKLSFDALRKELAGLDAWILVLDTQGINVWCAAGKGTFGTDELVKKITESDLSRIVSHKKLILPQLGAPGVASHEVTKQTGFKVVYGPVRACDIPSFINAGMKATPEMRRVQFSLVDRLLLTPIEIAGLLKPVLILGACLFVVDLLGLEVFS--------LKGFLPFVGAALVGVVLVPLLLPWIPGRAFAFKGWLLGLFYAFAVSVLSANPDWTQALVYFLILPAISSFLAMNFTGSSTYTSLSGVVKEMRFAMPFFFVTGFVGLALMILKAFI-
>M617
--EWLTTAAGPVPRVSSELRLNDRLGAWKARWGIGRMNYIVPPGLFAIGHPMPDDPVLVTANYKMSFDIVRSTMAGRNAWLLVLETFGINVWCAAGKATFGTEELVRRIGASGLAKVVNHRRLLLPILGAPGVAAHEVTRRTGFAVSYATIRAEDLPEYLENGKVTTPPMRELTFTFRERLVLVPVEMVHALKSTAVITLCLFVLGALLGGS-------TAGIKASIAYLGAVFTGIVLGPMLLPWLPGRSFSVKGAIAGLVWSVIWYWLAGGSTWPTTIATFLALPAVSAFYTLNFTGCTTFTSRSGVKKEMRIAIPAMGSALVISLLLVLAGKFL-
>M618
--------------VLSSLAWEDQWGAVKVRWGIGRMTYAVDPGLYALGKPDSSSPVLVTANYKLSFDRLRQALPNRHAWILVLDTKAINVWCAAGKGTFGTAELVERIRAADLEQVVAHRDLILPQLGAPGIAAHEVKKASGFRVIYGPIRAKDLPAFLDNGRKATGSMRRKTFTFRERAVLIPIELVAALKVSFFVLPVFFLLGGLGNGGGFWTNALTHGLFAALVFLGAVLAGAILPPLLLPFLPGRAFTSKGLFLGFLGAFLLLAFWGASGGLERLAWVFLIPAITAYLAMNFTGASTYTSLSGVRKEMRWGVPLEIGLGSLGVILWIGGRFL-
>M619
--GFSETPVGAVPRVGTSLDFPDFAGTLRARLGVSRDRYRVAPGLYSVGLPGAESPVLVTANYKLSFDSLRKELDSIDAWILVLDTRGINVWCAAGKKTFSTEEVIRQVNRLGLDRLVSHRELVLPQLGAPGVSAQAVKKGCGFKVIWGPIRASDLKSFLTNGRKAETKMRQLTFSIGERVVLIPVELSLIVKPSLAILLAVFILSGISPDIFSFSGAWFRGLNGTLAYLLGVFAGAVVVPALLPWLPMRQFYLKGILTGLVAGLFVILLGANVTRLESLTLILLTTAVSSYAAMNFTGATPFTSPSGVEKEMRQAIPIQIIAIVTATIAWVAAPFI-
>M620
----ILTSVGHLPQVSSALSWQDHWGTIKARFGVFRMDYSVAPGLYALGNPDDNSSVLVTANYKMSFDRLRKALPGRDVWILVLDTDGINVWCAAGKGTFGTEELVGRIKSSVLASIVKHRKLILPQLCAPGVAAHIVAKLSGFKVQYGPIRAEDLSAYLDAGSKATEQMRIMSFPLKERAVLIPIELMEALKAFLIIAPVLLVLSGIMPAGFW-ANAGSYGLFAVLAILCAIVSGAVFSTLLLPYLPGRAFSIKGFFIGIVTFLILLYLRDINGRIETLAWLLIIPAISAFLTMNFTGASTYTSLSGVKKEMRWALPLQIAAIAIGIITWIGA----
>M621
-------AGGEVPIVSTRLTWRDHWGTWKARWDINRMNYLVQPGLYGVGNPKPDSPVLVSANYKMSFDYLRRELTGFDAWILVIDTKGVNVWCAAGKGTFGTDEIVRRIALVNLEGIVAHKTIIIPQLGAPGVSAHQVKQQSGFRVVYGPVRAADLPEFIKSGMKATPAMRKVNFNLIDRMVVTPVELVAIIRPLSIAALLLLTLQLAGI--------LTVSWDMVYPYLGVALVGIVGVPLLLPLIPGRSFAWKGWLLGVLWALLVIWLSNSHSILQAVGYLGILPAISAYLALNFTGASTYTSLSGVQKEMKAALPAMAVVLCLGIAALGIGVF--
>M622
----TTQNNMTIEQVATELTFADRFGACKARWGIGRMSYTIAPGLYALGTPDADSPVLVTANYKMSFDKLREQLPNRSLWIMVLDTNGINVWCAAGKGTFGTDEIVNRIEKTNLAQVVNHKTIILPQLGAPGVSAHKVKERSGFRVIYGPIRATDASAFLDSGNKATPGMRKVTFDTWSRLVLVPVELVLAAKYALITAAVFFLLSGLSRAGYSTQLALTNGTQNALVLIIALITAPAIGAICLPYLPGRPFAIKGLWVSFAQLAVLFFIRSHANWASIAAWLLMIPAISSFMVMNFTGTTTFTSLSGVMREMKYAVPIQIAAAIIGIALWITSLFI-
>M623
--RFIDTDAGPVPRVKTRLEAPDHLITLLARTGILRNRYRVSPGLYAVGDPDADAPVLVTANYRLSFNGLRKELAGINAWILVLDTRGINVWCAAGKGTLGTDEVVRQVSRTGLDRVVTHRRLILPQLSATGVSANDVRKKCGFTVTWGPIRAEDLKAFLTAGMKADASMRRVTFTTMERLVLVPVEVSMLYKPTLWVLPAIFVLSGIGAHIFSFSDALYRGTMACIVYGAGIFAGAVAVPILLPWIPGRAFSIKGAITGLVVGTLVIRMSEVKDPMTAAALLLLAMAVSSYLAMNFTGATPYTSPSGVEKEMRKAIPLQAAAVLIAAASWVTSAFI-
>M624
--------------VTTTLSVADRLGHWQMRWGLGRLRYRVAPGLYAVGTPDPGSPVMVTANYKMSFDLVRRALHGMAAWIMVLDTRGINVWCAAGKGTFGTAEVLQRVRNCRLGEVVRHRTLIVPQLGAPGVAAHEVQKGCGFRVVYGPVRAADLPAFLAAGMQAAPAMRRVTFTTGERLVLTPVEITSMLKPITWGIGLLLLLGGIGPGLFSPAAALTRGGAAIAAGLAGVLAGTVLVPVLLPWLPGRMFAVKGALVGLLVAGTGVIGAARLGGLNSAALLLALPALSAWCAMHFTGSTPFTSPSGVEKEMRRTIPFQAAALLAGGTCWLLAAFM-
>M625
---AVDTVLGKIPRVASVLKWEDRFGTIKARWGINRMDYKVDPGLYALGNPNPQSPVLVTANYKMSFDALREPLGNLASWILVLDTKGINVWCAAGKGTFGTEELVRRVQATGLEKVVDHRELILPQLGAPGIAAHTVKKFSKFRVIYGPIRAEDIPAFLAAGMKATPEMRRKTFGLWERTVLITIELVAALKPLAAILPALFILGGLTGSGSFWANASNHGLFAVLAIILAVGMGAVANPILLPYIQGRAFAMKGLVLGAAGTLLLLAGFEGIRWGEKISLGFILSALAAFLAMNFTGASTYTSLSGVEKEMGWVVPLEVAGGVVGIIVWMSAL---
>M626
---EVMTPTGLVPRVSTEMSAGDRLGIWKVRWGIRRMSYIVAPGLYSLGRPDAVSEVLVTANYRMTFDLLRRSLHDMNVWILVLDTDGVNVWCAAGKGTFGTDELVRRIESSDLGAVVNHRRLIVPQLGAPGMAAHEVRQRTGFRVFYGPVEMRDIPAYLENGCQATPAMRRKEFPLTERAALVPMELVPASRWVVIVSLVFALLAGIMGSGSFASDALSYGIRSFMLLVLGTIVGTVLTPILLPWVPGRAFALKGAITGMAAALLLLAIGYL-SGLDGIAWLLLITATSSFLAMNFTGSSTYTSLSGVKKEMRIAVPVQIGASVIGIVLWVSV----
>M627
-----GTAIGRVPQISTALDWKDHWGAFKVRWAVGRMRYTVIPGLYAVGNPDNSSPILVTANYKLSFDKLRTALPGRNVWILVLDTNGINVWCAAGKGTFGTVELTTRIESSRLAEVVSHRKLILPQLGAPGVSAHNVKRLTGFQVVYGPIKAADLPAFLDAGWRATPAMRLKTFPLSERIALIPVELVAALKAFALIAPIFLLLGGVGGPHEYWDSVLSHGSFAVLGLSTALLAGVIVAPLLLPLLPGRAFSLKGASVGLFLALLYTIYHSPAAGLEILGWFLIIPAISAYLAMNFTGASTYTSLSGVKKEMRWALPIQAVAGIAGFGLWIVSRLM-
>M628
--GSVETSEGRVPQVSASWIKADYLGTFKARWGIGRMRYTVDPGLYALGRPDERSPVLATANYKMSFDRLRKALPGRNAWILVLDTKGINVWCAAGKGTFGTGELVARIASSGLERVVSHRKVILPQLSAPGVAAHQVRKLSGFKAIFGPIRAEDLSAFMDGGMKATAEMRSKTFTTWERFVLIPVELVGALKAALVIAPILLILSALGPSGFW-PNVLHQGLFAVQALFTAILAGAVLTPLLLPWLPGRAFSLKSFGPALLCALLLLFLRWQNSLLEMTAWVLVILSAAAYLSMNFTGSSTYTSLSGVKKEMRWSLPFQIGGGVVGLALWVCSML--
>M629
--GRIETNEGPVPRVAAQLNRSDKWEGMKVRMNINRMNYSVTPGIYAVGNPGKDSIVLVTSNYKLTFDSLRKELNNLDAWILVLDTRGINVWCAAGKGTFGTDELVNRIEETGLKNIVSHRRLIVPQLGATGISAHEVRERSGFTVLYGPVRASDIPAYLQANMKTTPEMRKVTFNLIDRLTVAPVEISQGLKIMLIICFVMFLLSGISTAGYL--ISWPHSIFPVINVIIAYFCGTLIAPALLPWLPGRSFSLKGAWAGVIGFACLYLGLTGNEVLRSIGWLLLIIGFSSFLTLNFTGASTYTSLSGVKREMRFAIPTQIAVSAAGALLWISGIF--
>M630
----------------THMGLKDKLGGCRVRWGIRRMHYTVPAGLYAVGEPDSDSQVLVTSNYKLSFDLLRRELSGRNLWLLVLETFGINVWCAAGKRTFGTSELVNRIHKVQLERVVNHRKIILPQLGATGVAAHQVKKATGFRVRYGPVRAGDLPQYLDNGMKANAEIRRIRFSLWDRLVLTPVELVTAWKVSLVALFLIFLLSGLGRNGFSFPGALSRGFTPGLTYLGALLMGAVVTPALLPWIPGRAFSLKGAQVGLLWALLLSLTMADWSGAGLVALFLIVPAITAYFAMNFTGCSTFTSLSGVQQEMRFAVPVIILSIVSGGIALLLERFL-
>M631
--GFLDTPAGRIPRVRASLKASDILGTIKTRMAINRDQYRIAPGLYGVGKPGPQDPVLVTANYKLSFDTLRKELASINAWVLVLETNGVNVWCAAGKGTFSTEEVIQRVVATGLDRVVEHRHLVLPQLSATGVSAQQVKKGCGFRVHWGPVFAKDIIRFLESGMKADKEMRRVTFSLAERTVLVPVELSLVFKYLFWVLLAAFLFSGIGSNIFSLHAAWERGLMIAGALAGGILAGAVATPILLPWIPGRAFSLKGTITGLIAGVCIILAFWRAQGWETLALLLFTAAMSSFLAMNFTGATPFTSPSGVEKEMRKAIPIQVGAILIAIVAWVGSGF--
>M632
--GSVETQVGRVPRISATLGWADHLGTIKARWGVGRMKFTVDPGLYALGNPDEKTRVFVTANYKMSFDRLREALAARDAWILVLDTNGVNVWCAAGKGTFGTEELVRRIEFSNLAQIVARRELILPQLSGPGVAAHLVKKRSGFKIIYGPIASADLPRFLDAGCKATPDMRKKTFSTGERTVLVPVELVGTLKWSLLILPGLFFVGGFGGEGGFWAGTMRYGLFAAVAFICAIASGAVLTPILLPWLPGRAFSLKGLIMGLVTAILLAGFWPGNGRTEIIAWFLLIPALSAYLAMNFTGASTYTSLSGVRKEMKWAVPLEIAGGGAGLILWITA----
>M633
--GSIETPAGKVPGVESKLNFRDRLGTYKVRWAIGRMRYRIDPGLYALGAPDADSPVLISANFKMSFDLLREALAGRNAWILVLDTDGINVWCAAGKGTFGTDELTRMVESSGLALVVRHRRVIVPQLGAPGISAHEVQKLSGFKVVYGPVRAADLPEFMDSGMKAGPGMRMKTFTTGERLSLVPVEMVHAFKTLLMVLPLVFLLSGFSGHGGFVSNALRFGGFAALGLIMAIAAGCLVTPVLLPWLPGKAFSLKGIWPGITCALLFLSMRNATGWLETAAWPLIIAGVSAYLAMNFTGCSTFTSLSGVKKEMRWAVPAQITAVALGAIFWITSIF--
>M634
--TFVQTPAGPVPRIQNDLRWRDYAGTLRARLGINRAHYKIAPGLYCAGTPDDRSPVLVTANYKLTFDDLRKELKSVNAWILVLDTRGINVWCAAGKNLFSTAELIERVNQSHLKKVISHNQLILPQLAATGVAAHHVKKAIGFKVIYGPVKAKDIPKFLANGLTPEPAMRRVTFSMLERVVLIPVELAHLPKPSFWVLLAAFVISGIGTHIFSLSAAWVRGSMLVGAYATGILAGAIVTPALLPWIPGKSFAVKGAITGVLGGAAITVLFSHLQILGAMALMLCTTAVGSYLAMNFTGSTPFTSPSGVEKEMRKAIPLQAVALLLALVAWIGSAF--
>M635
------ASKSIVPVVSTSLSFKDCFGAFKVRWGIARMDYTVEPGLYAVGIPDDKSPVLVSANYKLTFDTLRKNLEGLDCWLLILDTKGVNVWCAAGKGTFGTDELISRIEQTGLYEVVSHRQLILPQLGAPGVNSNEVAHRSGFSVVYGPVRAKDIKQYINSGYKATNKMRTVTFNMLDRLILTPMELVGASRISLIVFGVLFLINLFATRPFG--------ANDFILYTVAILIGAVATPVLLPFIPGRAFAFKGWFLGAIGIAIIVFGWSSPNMLLGIGYLLALPALSAFIAMNFTGASTYTSPSGVLKEMKAAIPLIAVSLLAGVVLVLIKTFM-
>M636
--------SRGIETVSTSPSIKDVLGAWKARWGIGRMDYKVDPGLYAVGNPDDSSPVLVSANYKLTFDTLRKNLSGMDCWLLILDTKGVNVWCAAGKGTFGTDELVHRIEAVGLSDIVTHKKLILPQLGAPGVSAHDVVRRTGFSIVYGPVRAQDIRAFIASGFRATPEMRQVHFRLKDRLVLTPLEFVETSKISILVYGVLFLLNLFAAKPFG--------LYDFILHTGAVLVGAVITPILLPAVPVRAFSLKGWLLGLCWTAFALWLIGPGTWLLAAGYLLLLPSLAAYIAMNFTGCSTYTSPSGVLKEMKIVLPPIIGASVIGIVLVLIHRLI-
>M637
---------ADIPRVSSRLDWRDRLGHWKARWGIGRKSYTVDPGLYALGAPDERSPVVVSANYRFSFDLLRRDMEGLDAWILILDTGGINVWCAAGKGTFGTEELVSRVASTGLGEIVSHRTLILPQLGAPGIAAHEVKEHAGFKVRYGPVRSRDLPSYLEAGMKADAGMRRVTFTFRERLVLIPMELLPALRWSLPALALLWLLGGWGGWGYSLGALRANGLNLTAAFLGAVAAGAVAAPLLLPWLPGRAFSLKGALTGLLWAVLFITLFSDSRAWESAVWLLALPSLSAFLALNFTGSSTITSLSGVRKEFRYAAPLQAAGALSGLLLWITGHFL-
>M638
-----ALKASEIPKVSSSWTLSDHVGHWKVRWGIGRMNYRVEPGLYALGSPGSRSPVVVTANYRLTFDVLRRAIAGHDVWILALDTRGVNVWCAAGKGTFGTDELVRRIAFTELGKIVSHRRLILPQLGGPGIAAHEVKKRSGFGVLYGPVRAEDLPRFLAAGLKADDGMRRVTFTTAERLVLVPMELVPALRGSVPLLIILWLLGGWGWWGYSMDAFRTNALNLTTAYLGALATGVFFTPLLLPWLPGRAFSVKGTLAGLIWALLFIFLISRSRAWEGAVWLLALPSISAFLAMNFTGSSTITSLSGVKKEFRYAVPLQMAGVGAGLILWFAGHFL-
>M639
--EFIDTSAGAVPRVKRSLDRSDIWETVKVRLGINRNQYKVAPGLYCVGEPDHDSPVLVSANYKLSFDALRRALSSTNAWILVLDTRGVNVWCAAGKGTFSTAEIVRQVKASNVENVVSHRRLILPQLSATGVAAHQVKKQCGFTVQWGPVRAEDIETYITRGNKSNAAMRKVTFTLWERFVLVPVEITIHLKYLLWFLLIAFVLSGIGPGIFSFFQAWHRGWVSLTAGLAGIVAGVVVAPLLLPWIPGKPFSVKGAISGILVAVGIVFFFRTVGALETGALILFITATSSYLAMNFTGTTPFTSPSGVEKEMRLAIPAQAGAILLAAGLWLGAAF--
>M640
----ITHNGRQIPKVPAELSRTDTLGAWKARWAIGRMKYSVEPGIYAVGNPDADSGVYVSANYKMSFDRLRSQLAGRDGWILVLDTKGINVWCAAGKGTFGTEELLKRIEEVRLADIVGHKKLIVPQLGAVGISAHKVKQQSGFSVVYGPVRAEDLPAFLDAGMRATESMRRVTFPLKDRAVLIPVELVGGAKRVLLIAACFLVLAGLNRSGYSTALVFSYGVQSVLILMAGFLGAVILGPILLPWLPGRSFALKGLWIGIGTLLLAAAFLWRHNWLGAAAWTLIIPALTSYIVLNFTGASTYTSLSGVKREVRIAVPIQLVCAVLGIGLWVAGRFV-
>M641
---------ASVPAISTALSFKDVLGAWKARWGIGRDGYKVDPGLYAVGEPDTASPVLVSANYKLTFDTLRKELTALDCWLLILDTKGVNVWCAAGKGTFGTDELVNRIEEAGLTEIVEHRRLIVPQLGATGISAHEVTKHTGFSVVYGPVRAKDIKEFLSADCKATKEMRSVRFTFWDRLVLTPMELVEAVKVSMVVFGFLFLINLFAARPFG--------LPDLLAYSAAVLAGSFLTPILLPFIPGRAFSFKGWLLGAISVAFIVYGWFPPFLLLGIGYMLALPALSAFLAMNFTGASTYTSFPGVIKEMKIAIPAIILFLAAGVVLILIKTFI-
>M642
--DFIETPAGRVPRVHVKWNREDRLGTTAARLGIGRDNYRIAPGLYAVGEPDSQSPVMVTANYKLSFDSLRGSLAGIDAWILVADTRSINVWCAAGKGSFSSAEVARRVKAAVLEKIVAHRRLILPQLAATGVSAQQVKRLCGFEVVWGPVHAKDIKAFLDAGMKADAAMRKVTFTLRERVELIPVELNHLGKPTLYVLPALFVLSGLGSGIFSFGAAVSRGVSALSAYILAVVAGVILAPILLPWLPGRAFALKGAAIGAAAGAVLSAAMAGRAGLEMLSLTLFIMAVSSYLAMNFTGSTPFTSPTGVEKEMRRAIPAQAVGALAAIILWVSAGFM-
>M643
--------TGGVSVVSTTLSFTDHLGAWKARWGIGRMDYTVEPGLYAVGKPDNESPVFVSANYKLTFDTLRKNLAGLNCWLLILDTKGINVWCAAGKGTFGTDELIRRIESSELSKYVTHKKLVLPQLGATGVSAHEVKQRSGFDVSYGPVRAEDIKAYIDAGYEATKEMRTVQFNLWDRLVLTPMELVPALKITLPVMGVMLLANKIIAKPFG--------KQDFSAYAGAVVAGAVATPALLPYIPGKAFAWKGWLLGLAKILALTGGFKKEKRLLSAGHLLLFPALSSYLAMNFTGSSTYTSPSGVNKEMKKALPWIVGAAAAGGALTLGV----
>M644
--GFVGTPAGPIPRVQTALSFRDRLGTVRARVGIDRNRYKVNPGLYCVGDPSSSSPVLVTANYKLSFDALRKKLTGIDAWILVADTRGINVWCAAGKKTFSADEIALQVQRSRLEEIVSHRELILPQLGAAGVASHRLNRLCGFKAIYGPLRASDIKQFLDHGKQADEKMRSVTFSLGERLVLVPVEIALIWKPFFIILLCLFLLSGIGPDIFSLKAALTRGSHAALATVLAILAGALATPLLLPWTPGRQFWLKGVLVGGITGLAYLFAMPGSEIIENTSLWCWIVAAASYMAMNFTGATPFTSLSGVEKEMRRGLPVQIIGAVAALALWLTAPFL-
>M645
--DFVETPVGKVPRIETTLKVQDRAGTLRARLGISRDRYRVAPGLYSVGLPGAESPVLVTANYKLSFDSLRRELTFLDAWILVLDTRGVNVWCAAGKKTFSTEEVIRQVKRVSLDRVVLHRELILPQLGAPGVSAQAVKKGCGFEVVWGPIRAGDLQKFLNDGRKADSKMRQLTFSIGERVILIPVELSLIVKPSLAILLSVFVLSGISPDIFSFSAAWFRGLNGAVAYLFGVLAGAVGVPILLPWLPIRQFFMKGILAGLVAGIFVIFILGSVTRLESLTLFLLTTAVSSYAAMNFTGATPFTSPSGVEKEMRQGIPIQIIAAATAIVAWVAAPFV-
>M646
--GSVETPVGRVPQISCSLEGADYWGTVKARCGIGRMDYTVEPGLYALGRPNEQAPVLVTANYKMSFDALRQALPGLDAWILVVDTKGVNVWCAAGKGTFGTLELVGRIKTSGLEKVVKHRELILPQLSGPGIAAFQVKKLSDFRVIFGPIRAGDLPAFLKAGKKATAAMREKTFTLGERLVLIPMEMVEALKPALLISLGFFLLSGLGGAQGYLATVLDRGFLALLALALALFCGAVLTPLFLPWIPGRAFAMKGWLLGLLGAIGLIHVGSGPALMEGLAWLFLISAISAYLAMNFTGASTYTSLSGVKKEMRWALPLEISFAGAGLILWFTAGFL-
>M647
-DGQVETPAGPVPRVHSRIGSRDLLGRWRVRWGLGRDHYRVAPGLYALGAPDGNAPVLVTANYKLTFDIVRRDSAGLDAWILVLDTRGINVWCAAGEGTFGTGEVIRRVAEARLPEVVSHRRLILPQLGAPGVAAHEVRKGCGFSVVYGPVHSRDIRPFLEAGMMACPAMRRVVFPTIDRLVLTPVEITGVMRPAVWASVALFLLAGFGPGIFSLGAAWERGFAAVAALAGGILAGAVVTPVLLPWLPGRSFSIKGGLAGGVLAAGGVIMQRVLHVPSALALLLAMTAVSSFVAMNFTGATPFTSPSGVEKEMRRALPVQAGMTLLAGLLWVGGAFF-
>M648
-----AISGLRVPQVSTRWDQADILGSFKARWGWGRMRYAVEPGLYAVGRPTAASPVLVSANYKMSFDRLRKTLSGLDLWILVIDTKGINVWCAAGKGTFGTEELVGRIAQVGLADVVSGRTLILPQLGAPGVAAHEVLERSGFRVVYGPVRAGDIPEFLRAGQKATRAMRAVRFGLWDRLILTPVELVGVLKPALILLGILFGLTLIREGFAPFPILLGATAVKAIPFLGAILAGAFFAPLLLPFIPGRAFAWKGWLLGLAWTLLYLQGTWPEGWKTALLYLLLLPPMASFLAMNFTGASTFTSLSGVVKEMKIALPLQIISAGLGILVLIL-----
>M649
--GWIDTSAGRVPRVSTEFGWQDFLGAVRVRLNIGRMEYSIPPGLYAVGNPDTSSPVLVSANYKLSFDSLRRELTSIDAWILVLDTKGVNVWCAAGKGTFGTGEVINRVRVSGVEKIVIHRNLILPQLSAPGVAAHVVKKECGFSVVYGPVRASDIKTFLKNGMHATPELRRVEFNLIDRMVAVPVELVQWFSWLLLLSLLMLGLSGVEKGGYSCSPVFVRGGCAVAMIVAAYLAGGIVTPCLLPWLPGRAFSLKGFWVGLALWAMFLTVPGGNTRMAALAFLLIICAITSFMAMNYTGTSTFTSQSGVKKEMRFAVPLQIAALVAGVCLWVMSGI--
>M650
---RVETPVGPLPRISSRLTGRDRWGTLKARWGVGRMHYTVDPGLYALGEPGPDDPVLVTANYKLSFDRLRSSLPGRSAWILVLDTRGINVWCAAGKGTFGTDELVFRVRASGLDKVVSHRRLILPQLSAPGVAAHKVKSLCGFKALFGPVEARDLPAFLDAGFKAAPAMRRKRFDLVDRMVLVPVELVHSLKWLALAAVIFFGVGGMLGQGPFATAALASGLGPVTAMAAGVFAGAVLTPLLLPWLPGRAFTTKGICAGILLAALLWPLGPGSGALDALSWILGVVSVAAYLGMNFTGSSTYTSLSGVKKEMRWAVPLEIAGFAAFAGLWLAARWV-
>M651
--DFAETSVGAVPRIETTLKAQDFFGTLRARLGVSRDRYRVEPGLYSVGKPGIESPVLVTANYKLSFDSLRKELVSIDVWILVLDTRGVNVWCAAGKKTFSTEEVIRQVNRVGLDRLVSHRELILPQLGAPGVSSQAVKKGCGFKVIWGPIRARDLQTFLTNGRKAEAKMRQLSFSIGERIVLIPVELSLIVKPSLAILLAIFVLSGISPHIFSFSAAWFRGLNGAVAYLLGLLAGAVVVPILLPWLPMRQFYIKGILTGLVAGIFVISLGANISRLESLTLLLLTIAVSSYAAMNFTGATPFTSPSGVEKEMRQGIPIQIIAVATAIIAWVAAPFV-
>M652
--------GREIPKVPTELTAADRRGTWKARWGVNRMHYAIEPGLYLIGNPSAASPVLVSANYKLSFDVLRSSMHGRDAWILVLDTKGINVWCAAGKGTFGTMELVGRIADVGLEKFVDHKELIVPQLGATGVSAHMVKKFSGYKVIFGPVRARDLPAFLDAGKKATPEMRHVQFPIGERLLLVPMELVGGLKYTAVLLLVVLALSGFNRDGFSLESVQIWGLFSAAVLLLAYLAGCVLGPALLPWLPGRAFSLKGLWIGLLASLVSVIYWWSNSTAGMVGLVIMVIAIASFTVMNFTGSSTYTSLSGVKKEMRIAVPAQLIGIVIGLGLWISAKFL-
>M653
--GVVSTAAGDVPRVRAALSARDRLGTMRARWGIGRMNYQVAPGLYAVGTPDGRSPVLVSANYKMSFDVLRGVLPGRDAWILVLDTRGINVWCAAGKGTFGTDEIVRRVKEVGLELIVSHRTLVVPQLGAPGVSAPDVRKRSGFRVEYGPVRAQDLPAFLDAGMKASPDMRQVRFGARDRAVLIPVELMNGGKFALLAAAVFLLLGGLGPHGYSTAGVRAAGLPSGALILAAFLWSAVLGPLLLPWLPGRAFAVKGAVLGAVLAAGLVPVLRSMSPIHVAGWVLIIPAVASFLVMGFTGSSTYTSLSGVLQEMRYALPVQIAAGAIGVGLWVVGLFV-
>M654
-----DTVVGKVPRISTHMGFRDQLGGCRVRWGVGRMHYTVPAGLYAIGEPDPESAVLVTANYKLSFDLLRRELSGRNLWLLVLETFGINVWCAAGKGTFGTQELIERIQTAQLARLVKHRTIVLPQLGGSGVAAHETKKATGFRVRYGPVRSRDLPEYLDNGMMASAEARRVRFTLRDRLVLTPVELVQAWKPSLIILAIIFFLSGLSRDGFNLDAAIFHGLTPSLVYLSALLMGSLVTPILLPWIPGRPFSLKGAQLGLLLALMFSLTASGWSGASLVALFLMVPATAAYFAMNFTGCSTFTSLSGVQKEMRIALPVIILTITSGGIAWLVGHL--
>M655
--GVVATPVGSLPRVSSQLQGRDHWGAFKARWGVGRMDYAVDPGLYALGNPDRESPVLVSANYKLSFDVLRSALPGRDIWILVLDTKGINVWCAAGKGTFGTEELLGRIESSGLREVVNHRFLIVPQLGAPGVSAYIVKKLSGFAVRFGPIRAGDIPAYLDAGFKATSDMRLKTFPLWERAVLIPVELVGTMKPALIIAPLLFLLGGFGPAGFW-PSAFHEGVFAVLALLSAILAGAVIHPLLLPYLPGRAFSVKGLSLGAVVAVIVLSMHGWRGRLGILAWLLLIPAVTAYLAMNFTGASTFTSPSGVNREMRWALPTEIGLGLTGLFLWVVSYL--
>M656
------TSVGEIPRVATRLTCRDRLGHCKVRWNIGRMRHTIEPGLYAVGNPTPESPIFVSANFKMSFDRLRAGLDQLDGWIMVLDTRGINVWCAAGKGTFGTEEIIRRVATTRLDQVVSRRKLILPQLGAPGVKAHEVRKRCGFTVRYGPIRARDIPSYLDNHLKAPPEMRLVQFRLRDRLALVPVDLVQGGKWALIITAALALLSGFGEGVYSFERVLFHGFWAAVPIFSALLAGAVLTPALLPWLPGRAFAVKGAFAGALFLLGLAVVWALTTWAHLTAVVGLTLALASFVGMNFTGSSTYTSLSGVKKEMKTAVPLQIAAAALGLGFWIAARW--
>M657
----------------------DRLGACKARWGIGRMNYIVPPGLYALGHPTPDDPVLVTANYKMSFDLLRRALHGMAAWIMVLDTRGINVWCAAGKGTFGTAEVLQRVRNCRLGEVVRHRTLIVPQLGAPGVAAHAVQKGCGFRVVYGPVRAADLPAFLAAGMQATPAMRRVTFTTGERLVLTPVEITSMLKPIAWGIILLPLLGGIGPDLFSPAAALTRGGAAIAAGLAGVLAGTVLVPVLLPWLPGRMFAVKGAIVGLLVAGIGLLLWGGRGGLNSAALLLALPAVAAWCAMHFTGSTTFTSPSGVEKEMRHTIPVQAAALLAGGICWVLAAFF-
>M658
--GEVSTPKGAVPQVSSRLTFRDHWGTFKARWGIRRMDYKIVPGLYALGNPDKESPVVVTANYKMSFDKLRGALGNHDAWILVLDTKGINVWCAAGKGTFGTEELIFRLKITGLEKIVHHRNLILPQLAAPGVSAHEVKKQSGFTVHYGPIKATDLPLYLKRGLRATPEMRQKTFSFLERLVLVPIELIKALQIVFIAALLLLLLGLIRNKGAFNMTDPHNVFLPILSLLWSVLWGAVLFPLFLPFLPGRAFSTKGIFLGIIAVTVFSLISLNSTIENVLSLNLVMLAAITYLAMNFTGASTFTSLSGVRKEMRWALPLEIALGVFGSILWFFS----
>M659
-----GANASDMATVSTSLSFKDILGAWKARWGIRRMEYKIEPGLYAVGTPDSDSSVLVSANYKLTFDTLRKNLSGLDCWLLILDTKGINVWCAAGKGTFGTAELVNRIEATGLSEIVAHKKLVLPQLSAPGVSAHEVARLTGFSVIYGPVRASDIKAFIASGYKTTKEMRIVKFTMWDRLVLTPMEFVQTIKVSLIIFGVLFLINLFAARQF--------GMGDFLAYAAAVLTGAVITPTLLPFIPGKAFAFKGWLLGAIWIALVYGWFSSPFLLLGIGYMFALPAHSAFLAMNFTGASTYTSFSGVIKEMKFAVPAIVLSLVAGVAMILIKTFV-
>M660
--DFVETPAGFIPRIATGIKVADIAGTLRARLGVTRDSYKVAPGLYCTGTPGEESPVLVTANYKLSFDSLRKELGGIDAWILVLDTRGVNVWCAAGKRTFSTEEVIRQVNGVGLDKLVTHRELVMPQLGAPGISSHKVKKGCGFKVIWGPIKARDIKDFLKNGRVADAHMRQLTFTFGERVILIPVELYLMIKPSLLILLALFVLSGIGPEIFSFSTAWFRGLNGTLAYLFGVLTGAVIVPVFLPWLPTRQFYIKGIVTGLAGGILVIYLAANITWLEAITLLLLTTAVSSYAAMNFTGATPYTSPSGVEKEMRQGIPIQMAAVLIAVVAWVATPFI-
>M661
--GVIQTPTGAIPRIKTELNLIDKLGNVKVRLGISRNRYLVKPGLYGIGDPDPQSPVMVSANYKLSFDILRQALSGHDVWVLVLDTMGINVWCAAGKGTFSTEELVNRLKSTELEKIVDHRKLILPQLSATGVSGFQVKKESGFRVVWGPIRAADIKVFLDAGQKADKQMRQVSFSLAERIVLVPVEISAMVKPVLIVIAVLALLLGIAYAAFDTPEIIFKGVLVLSVLAGGTLAGAVIAPVLLPWIPGRFFSLKGLTTGLIIGATVAFLLSKQNIFEFSAVILLTAALSSYLAMNFTGATPFTSPSGVEKEMRRAIPLQAAGLVIGVVILVGSIFI-
>M662
----------LVPRISSARVWADRWGAYKARWSIGRMDYRVDPGLYALGKPDEQSPVLVTANYKLTFDSLRAALPGRDAWILVLDTRGINVWCAAGKGTFGTKELMGRIGSSGLDQIVAHHELILPQLAGPGVSAHRVKRSSGFKVIYGPVRTEDLPAFLDGGFKATPEMRVKTFTIRERVALIPVELVGAFKVVLLVLPVIFLTDSLRAGGFW-SNGLTHGLDPVLAILTAILAGTVLTPLLLPWLPGRAFSFKGLITGVLSALAFVFSRWGHDRLEMAAWVILIPALSAYLAMNFTGSSTYTSLSGVKKEMRLALPLQIGAGVLALGLWLGSHL--
>M663
----VTQDGREVPRVPVELCWADRLGDWKARWGINRMRYSVEPGLYAVGNPDGGSVVLVSANYKLSFDALRKELGGLDGWIMVLDTKGINVWCSAAKGTFGTDEVVGRIGLVGLEEIVNHRRIIVPQLGAVGVAAHEVKSRSGFSVIYGPIRACDIIEFIKAGMKATEQMRQVCFSLYDRLVLVPVEFVNGVKYLIFAIAVFFILSGINAGGYSSDLAMKEGVRSAVNLFAAYFGGAVISQVLLPWLPGRSFSFKGFSVGLTVAAFLLLLKLTGGRLETIGWIFLIAAVSSFITMNFTGASTYTSLSGVKKEMRIAVPLQLTAAIIGAGMWMVSKFI-
>M664
-----QTPAGMVPRVLSRLDRDDRMGSVLARLGIGRDSYSIAPGLYGVGSPDARSPVMVTANYKLTFDCLRGSLTGIDAWILVLDTRSINVWCAAGKGTFSTGEVAERVNAVGLEKVVSHRRLVLPQLSATGVSARQVKRLCGFEVVWGPVHARQIKAFLDAGMQATPTMRKVTFTLRERVELIPVELNHMGKPTLYLIPALFLMSGLGQGFFSVPAAVSRGLWAMLAYLLAVVAGAILAPILLPWLPGRAFALKGAGVGAAAAAVLSATLAGQLISEMVALTLFIMALSSYLAMNFTGSTPFTSPTGVEKEMRRAIPAQVAGGLVAVIFWVSAGFM-
>M665
---YADTPAGRLPQVSAELTRQDYWGTIRARLSAFRMDYKIDPGLYALDHPDNHSPVFVSANYKMSFDYLRRALQGRPAWILVLDTKGINVWCAAGKGTFGTDELVERIEISGLKKVVSHRKLILPQLGAPGIAAYKVKQRSGFMVQYGPIRAEDLPVYLDSGLKATAQMRTISFPLKERAVLIPIEVAEVIKPFLILAFALFILGGIGGPSVFWTNAGNYGLFAVMALLCAIIGGSVLSPLLLPYLPGRAFSIKGFSVGIVIALILLYLRNINGRIEALAWLLIIPAVSGYLAMNFTGASTYTSLSGVKKEMRWALPLEIACGIAGFILWIGAI---
>M666
--GYINTPAGKVDKVASVWNFADILSTVRVRWSVGRMNYRIKQGLYAVGDPDADSEVFVTANFKLSFDHLRRALNGMNAWILVLDTKGINVWCAAGKGTFGTKELVYRIRAHQLDKIVNHRTVIVPQLGAVGVAAHEVKEKTGFRVIYGPVRAGDIKDFVASGHKATPAMRKVEFKISDRVKLIPVELTFGSYYLLLIPAIFFILAGLTSHGYSADMAWKNGGRAVLCLLAAFLSGCVITPLLLPWLPFRRFSLKGLLTGWVTALILFFFARDVGTAEIISWFLIMGSISSFLAMNFTGSSTYTSLSGVQKEMKLSLPLQIIAASMGLIGWIITRFI-
>M667
-DGQVETPAGPVPRAHSRIGFRDLLGRWRVRWGIGRDRYRVAPGLYALGCPDGNAPVLVTANYKLTFDVVRRDAAGVDAWILALDTRGINVWCAAGERTFGTEEVILRVMEARLPEVVSHRRLILPQLGAPGVAAHEVRKGCGFSVVYGPVRSRDIREYLEAGMKASPAMRRVVFPAMDRLFLTPVEITGSFRPAGWAAVVLFLLAGVGPGVFSLGAAWVRGVAAVTALAAGILAGAVVTPVLLPWLPGRAFSVKGGLAGGVLAAFVTWHRGALEAPTALALLLAMTAVSSFVAMNFTGATPFTSPSGVEKEMRRALPVQAGLAVLAGLLWVGGAFL-
>M668
--DFAETPVGFIPRIGTSLQGSDIVGTLRARLGVSRDRYRVAPGLYCVGTPDEESPVLVTANYKLSFDSLRQELPGIDAWILVLDTRGVNVWCAAGKRTFSTEEVIRQVHGVGLDKLVSHRELILPQLGAPGISAHKVKKGCGFKVIWGPVKAKDLKTFLNNGRKADTYMRQVTFSMGERIILIPVELSLIVKPSLAILLAIFVLSGISPDIFSFSAAWFRGLNGTAAYLLGVVAGAVVVPAFLPFLPMRQFFIKGILTGLAGGILVILLGATITRLESLTLLLLTTSVSSYAAMNFTGATPFTSPSGVEKEMRQGIPLQMVAVAIAVIAWVAAPFV-
>M669
---SLSSSAGEIPRVATRLTWRDKLGHCKVRWNIGRMKYTIEPGLYAVGNPTSESPVFVSANFKMSFDRLRAGLDRLHGWIMVLDTRGINVWCAAGKGTFGTDEIIRRVATTKLDQVVSHRKLILPQLGAPGVRAHEVKKHCGFTVRYGPIRAQDIPAYLDNHLKATPDMRLVQFPLRHRLELVPADLLFWGKWALTASVALALLSGFGEGVYSFERVLFHGFWAAVSLFSGFLAGAVLTPVLLPWLPGRAFAVKGAFAGALFLLGLAIVWAVPSWTRLTATVGLTLALASFVGMNFTGSSTYTSLSGVKKEMKTAVPLQIAAAALGLGFWIAARW--
>M670
--------KVNATDVSTTLTLKDFLGACKVRLGFGRMDYTIEPGLYSIGKPDEASPVLVSANYRLTFDTLRKNLQGLDCWLLILDTKGINVWCAAGKGTFGTEELIHRIEMTGLSNAISHRKLILPQLGAPGVNSNEVAERSGFSVVFGPVRARDIKQFIADGFRASAEMRRVRFTTWDRLVLTPVELIPALKTSLIIFGVVFLINLLAARQ--------FGVLDVVIYLGVVLAGTVLTPLLLPIIPGKAFSWKGWILGLIWTACALGLYTPDTWLLAAGYLLLLPALSAFLAMNFTGASTYTSPSGVLKEMRIALPFIIGSAAVGAVLILIKTFL-
>M671
--DFIATPCGPVPRVKTRLAGSDHLGTLVARLGIKRDQYRIAPGVYGVGNPDQDSPVLVTANYKLSFDSLRRKLVDMDAWLLVLDTRGINVWCAAGKMLFSTLEVIKQVRHTGLNKIVSHHQLILPQLGATGVAAHQVKKACGFEVIWGPVRAEDIPAFIAADKRPDKSMRQVTFFIGERTVLIPVELSHLLKPTFWVILAVFFLSGIGTNLFSLSDAWYRGLMALTAYAAGILAGAVATPILLPWLPARAFALKGALAGVVGGLLVVLLFKSIIWLETLALLLITVSLSSFLAMNFTGSTPFTSPSRVEKEMRRAIPLQAGATLVAIVAWVAAGFL-
>M672
-----------AFVVTTALSVRDIFGACKVRLGIGRTNYKVEPGLYAVGKSGGDSPVLVSANYKLTFDALRKELSGLDCWLLLLDTKGVNVWCAAGKGTFGTDELVRQIEQTGLFEFVTHKKLLLPQLGAPGVSAHEVSRRTGFSVTYGPVRARDIKAFIASGNEATQAMRTVTFTLRDRLVLIPADLVAAAKKSLLLFGVLFLLNLVAARPF--------GLYDFIAYAGAVLAGTVITPALLPWIPGRAFAWKGWLTGLLWTMIMLVFLKGYSQIALVGYLLLLPAVSAWFALNFTGSSTYTSPSGVLKEMRLALPILISSAGVGAILIVTQAL--
>M673
----CNSSIKKIPAVSTQLSFKDILGAWKVRWGIGRDNYKVAPGLYAVGKPDSSSPVLVSANYKLTFDTLRKNLGALDCWLLILDTKGINVWCAAGKGTFGTDELVKRIEETGLTEIVEHRKIIIPQLGATGVSAHEVSDRTGFSVVYGPVRAKDIKEFISLGYKATKDMRTVKFTLWDRMILTPMEFTEAAKNSLGVFGVLFLINLFALRPF--------GIADFLAFSAAILAGSVITPILLPFIPGKAFSFKGWLMGAFFTALIARTWFPPLLLLGTGYMLALPALSAFLAMNFTGASTYTSFSGVIKEMKVAIPAIILSLVAGVVLILIKTF--
>M674
--------ASIVPVISTSLSLKDVLGAWKVRWGIGRMNYKVEPGLYAVGKPDNNSPVLVTANYKLTFDMLRKNLPGLDCWLLILDTDGVNVWCAAGKGTFGTDELVNRIEAAGLSEAVAHRKLILPQLGAPGVSAHTVARLTGFSVTYGPVRAKDIKEFISSGYKTTKEMRTVKFTVLDRLVLTPMEFVAIVKPSLLLFGILFLINLFAARPFG--------RGDFLAYAAAVLTGAVITPTLLPFIPGKAFAFKGWLLGAIATACIALAWAPPLLLLGVGYMLAMPAHSAFLAMNFTGASTYTSFSGVIKEMKFALPMIVLSLAAGAVMILTKTFA-
>M675
---KYKTIAGTVSQVSTRWTFQDVLQTIKVRWSIGRMDYKVKQGLYVVGSPDEHSSIFVSANFKLSFDHLRRALNGLNAWVLVLDTKGVNVWCAAGKGTFGTKELVYRIKAHELEKIVSHRTIIVPQLGAPGVSAHEVKNKTGFHVIYGPVRANDIKQFVDSGFKASPQMRKVEFPLVERLKLIPVEITYGKYYLIIVPALFFILAGLNIHGYSIDLAWQNGGKAIINLLSAYISGCVLTPILLPWLPFKRFSLKGLIAGWGIGLILYFHFFGNSLYEIISWFLISGSIASFLAMNFTGSSTYTSLSGVQKEMKTALPIQIGAAAIGLLTWLITRFI-
>M676
--GYINTKAGEIPVIQTVLSPSDLMGLVRMRIGVGRSSYRIEPGLYASGKPDENSPVLVTANYKMTFDLLRRELSGKNLWIMVLDTKGINVWCAAGKGTFGTEELLKRINMTELANIVSHRELVLPQLGAPGVSAHEVKKKSDFKVIYGPVRAKDIPVFLDSGMKVSPEMRRVRFNLIDRLCMTPVEITGSVKITLIALIISLLTGGLGKGGFSFPGALSEGGKEFLFYLSALLCGTVITPILLPWIPSRAFSIKGAITGIIVLSGLIQIFRDTSSFYFLPWFLIIPAISSFFAMNFTGSTTYTSLSGVMKEVKIALPVQIFLTVTGLILLIISHF--
>M677
---HINTNAGKIPKVSTQLNSKDRFGHLKIRLGIQRMKYSISPGLYGLGNPNSNSPVLVTANYKLSFDKLRMELEGMDAWILVLDTKGINVWCAAGKGTFGTDELVERITAVDLHNLVSHKKLILPQLGAPGVAAHIVTKKTGFKILYGPVLAKDIRLYIQAGNKASPQMRTVRFPLRDRLALTPVEITGILKPLLILTFLLLILDFMGLDVFS--------LRGFLSYAGAIGIGTVLVPALLPWIPGRAFALKGFLMGIVYALVLYILSPHPSWMQALIYFLTLPAVSSFLAMGFTGSSTYTSLSGVVREMKFAVPSILVASILGLGFMILRLF--
>M678
-QGTIATPAGIVPRIATRLRPGDIVGSWKARWGVGRMHYLVKPGLYAAGAPGADSPVLVSANYKMSFDRLRRELEGIDAWVLVLDTKGINVWCAAGKGTFGTEELTARIGRLRLSEVVTHRTLVLPQLSAPGVAAHAVRQRTGFRVVYGPVRAGDLPAFLKAGNKATPGMRQVRFGFLDRLVLTPMELVATIKPALILIALLFLLCLAAAPSAPFLSLVKGAFSGFVPFLGAILAGALFTPALLPYIPGRAFAWKGWLLGFIWTMLYTIFAAPIDWRQGLFYLLVLPPVSAYLAMNFTGTSTYTSLSGVVREMKTAVPALIVSAGAGVVFLA------
>M680
--DFIDTAAGIVPRVKTSIDREDQYGTLKARSGFNRMRYSITPGLYCVGSPDKDSPVMVSANYKLSFDALRKELNGINTWVLVIDTRGINVWCAAGEGTFSTDEVINRVKLTGLEKVVNNRELILPQLSATGVNAKKVKKGCGFKVVWGPIRAMDIKRFLDAGKKAESEMRLVTFSFFERVVLIPIEFSMAIKPLMWILLTVFILSGIGSDIFSISDSWTRGLLMASAVISAVFAGAVAAPALLPWIPGKAFSVKGAITGLIPGICLVLFNFKIMFLEMAAIVLVITILSSYLAMNFTGATPFTSPTGVEAEMKKAIPLQAAGIIIAVIAWVGANFL-
>M681
--GWMETSIGRVARISTHMGFWDKLGGCRVRWGIRRMHYNIPAGLYAVGEPTPESPVLVTANYKLTFDLLRRELLGNDLWLLVLETFGINVWCAAGKRTFGTAELIGRVQKVQLDKLVKHRTIILPQLGASGVAAHQVKKATGFRVKYGPIRACDIPSFFSNGLKVSEENRRIQFTLRDRLVLTPVELVGAWKPSLVILLLLFIIGGLSGQEFSLQGVLSRSLSPALIYLGALLMGSLVTPILLPWIPGRAFSLKGAQIGLLWAFTVSLFLANWSAGSIISLFLIAPAITAYFAMNFTGCSTFTSLSGVQKEMRIAVPVIILSIVSGGIALVLGKFL-
>M682
-------PWGKAPQVSSILRREDHWGTVKARWGFRRMSYTVDPGLYALGKPDDSSPVLVTANYKMSFDRLREALPERDAWILVLDTKGVNVWCAAGKGTFGTGELLRRMEASRLKEVVKHRSLILPQLGAPGVEAHFVKAISGFRVLYGPVSARDLPAYLDAGMKATPEMRRKNFPVGERAALIPIELVAALKAAFIAIPVLFFISAFTGREGLLGNMSTDGVFSIASILGAVIAGTVLFPLLLPYLPGRAFSTKGFIIGILTAGVLLFLWGPGGLIGAIAWLLMISSVSACLAMNFTGSSTYTSLSGVKREMRWALPFEIGTALSGFGLWIVSRFM-
>M683
--GWLDTPVGKVPQVSAQLSFPDLRGRWAMRWGIGREVYRVTPGLYAVGTPHAESPLLVSANYKLSFDCLRTSLKNVDAWILVIDTKGVNVWCAAGKGTFGTDEIVKRCRLAQIEKVIEHKVLILPQLGAPGIAAHQVKKETGFTVIYGPVRAADLPDFLAAGMQATPIMRRVTFTTMERLVLTPVEITVMRKTIFYSVIILFFLSGIGANLFSFAAAWDRYPAALVPGLTGLISGCVIAPVLLPWLPGRMFAVKGAVVGTFAATIAATLYRQASVLENIALFLFVGTIASYTAMNFTGSSTFTSPSGVQKEMRTAIPVQALSLLVTGFIWILS----
>M685
---------DIFSVVSTVLSTKDILGAWKVRWGIGRMEYKVNAGLYAVGKPDDKSPVLVSANYKLTFDTLRKNITGLDCWLLILDTKGVNVWCAAGKGTFGTKELINRIDQTGLAEIVSHRQIILPQLGASGVNSIEVAQKTDFTVVFGPVRAADIKRFIADGYHATPQMRRVNFTTLDRLVLTPVELVSTLKTSLFVFGVLFLINLFATRQF--------GFYDLVVYIGAVFTGTVLTPLLLPIIPGRAFSWKGWLLGMVWTVYVIWLFSQGFWLLAIGYLLLLPSVSAYLAMNFTGSSTYTSPSGVLKEMRIALPLIITSSLLGGVLVLIYNLI-
>M686
--------QCSVPIVSTALHASDVIGAWRVRWGLGRMSYTIAPGLYAVGTPDHTSNVLVSANYKLTFDSLRRELVGLSCWLLILDTKGVNVWCAAGKGTFGTDELVARIASTGLADIVAHRTLVLPQLGAPGVCAHEVTRRTGFAVVYGPVRACDIKAFLSAGLKATDGMRRVNFTMWDRLVLTPIELLPALKVSVLVFAVALLVNFFAVRPFV--------LPDAIMYIGAVVTGAVVTPVLLPFIPGRAFAWKGWLLGLVWTAGCAWLWAPDSAVRALGYMLLLPSLSAFLAMNFTGSSTYTSFSGVIKEMKLAVPLIAVSAVVGILLILVNSF--
>M687
-----------VPRVSTALTLADRYGHWRMRWGLGRRHYRVAPALYAVGEPRADAPVLVTANYKMSFDLLRRALDGLSAWVLVLDTKGINVWCAAGKGTFGTAELVRRLAQCRLDAVVSHRTLILPQLGAPGVAAHAVRQQSGFAVKYGPVRAGDLPAYLAAGGEATPAMRRVTFTTRERLVLTPVEITSLLKPIGVGVVLLPLLGGLGPHVFTLDAAATRGGAAILAGLGGVLTGAVLVPLLLPWLPGRMFAGKGAATGALVAAAATLLWADRGPLNSAALLLALPAVAAWCAMNFTGSTTFTSPSGVEREMRRTIPWQAAALLFGGVCWLAAAFL-
>M688
--DWLDTPLGKVPQVKSKLSWADRRGRWAMRWGFGRDHYRVTPGLYAVGRPDDRSPLLISANYKLSFDCLRHALAGENAWLLVIDTKGVNVWCAAGKGTFSTDEIVRRCRQVQVERLVSHRQIVVPQLGAPGVAGYKVKQETGFSVIYGPVRANDLKTFIAAGMHATEEMRQVTFNLWERLILTPVEVTILYKQILIATLALFILSGIGADIFSFSAAWHRGIAAVAAGLTGVLTGSVLMPILLPWLPTRAFASKGALLGLITATVLALGPYQAGVGGLICLYLLVVAIASYTAMNFTGSSTFTSPSGVEKEMRIAIPCQALAVLTAGLVWIGAA---
>M689
--GAIETPAGRIPRVANGLNWQDRLGTIKVRVGLQRMHYRVEPGLYAVGKPTADSPVFVSANYKLSFDYLRRELVGINGWIMVIDTKGINVWCAAGKGTFGTEEIIQRIESTHLSEVVSHRQIIVPQLGAPGVAAHEVKKRSSFRVIYGPVRAHDIPEFLNAGMKTSSEMRKVNFNLGDRTVLIPVELMQWSPFALTAALVLFFLAGVSRNSYA-LPGWT-GGREILIVILAFITGSALTPIFLPWLPGRALSVKGMTLGLIFAIVLVFTAKTGGRLETAAWILLMPAIAAFTAMNFTGSTTYTSLSGVKKEMRFAVPAQIIV---------------
>M690
--RWLVTPAGRIAHVATTLDWHDTAGRWLRRWGIRRAAYRVTPGLYAVGNAGADSPVLVTANYKMTFDALRKELGGVDAWVLVLDTHGVNVWCAAGEGTFGTEELVRRVKATELGNLVSHRKLILPQLGAPGVSAHRVREGCGFSAAYGPVFARDIRRFLEDGMKTTPGMRAVTFTMPERLVLTPMELAGLLKPSAWMTLVLFLMAGVGPGGFSLASAWQRGTGALAVWIAGILGGAVLTPLLLPWLPGRAFSAKGALVGAVMALGLAKYGASSGALHGLAVLLALTVICSFVAMNFTGATPYTSPSGVEKEMRRAIPLQASAAALAGIFWVGGAFV-
>M691
----VDGPTGKIPRVSSSLKREDHCGTIKARLGVNRMNYIVDPGLYALGEPDKNSPVLVTSNYKMSFDFLRQAMSGRSAWILSLDTRGINVWCAAGKGTFGTHELVRRIAASDLKNLVTHRDLILPQLGAPGIAAHLVKQLSGFKVHYGPVLAKDIPVYLDTGMKATPDMRRKDFPLEERMALIPIELLDALKATIIAIPVLLIIIGLSGSEGFIENIVTDGAVPIIAIMGAVISGAVLNPILLPYLPGRAFTTKGFTIGILTALFLLNIYTVKGIATICAWFLIISSISAFLAMNFTGASTYTSLSGVRKEMKWALPLEIGTGLIGLAVWVFSRF--
>M692
----------GFETVSASLSIKDVLGGWKARWGIERMNYRVDPGLYAVGNPDGDSPVLVSANYKLTFDMLRKNLSGLDCWLLILDTKGVNVWCAAGKGTFGTDELVNRIEAVGLSDIVSHKKLILPQLGASGVSAHEVQRRTGFSILYGPVRARDIKAFIASDFRATREMRQVRFTFKDRLVLTPLEFVETSKKSIIIYGVLFLLNLFAAKPFG--------LNDFILHEGAVLVGTVLTPILLPVVPVRAFSLKGWILGSCWTAPALWLWFPGTWLLAAGYLLLLPSLAAYLAMNFTGCSTYTSPSGVLKEMKIALPPIIGTSVIGMVLILIHRLI-
>M693
--GSMSTPAGEVPQASTSLRLPDHLGTCKARWGIARMRYGIVPGLYAVGTPSDESPVLVTANYKMSFDRLRSQLTGIDAWILVLDTNAVNVWCAAGKGTFGTDEIVHQVAATNLSEVVSHRRLIVPQLGAPGVAAHEVKQRCGFRVVYGPVRAADVPAFLETGMKAAPEMRRVFFPILDRLAVAPVELALAGKSMLVIAVCFLFLAGLGLDGFDWTRVATVGLGSAALFLATCVGSIVLAPALLPWLPGRAFSAKGAWLGLAFVLGLVGYMWNESWFAVAAWCLMIPAVASFLAMNYTGASTYTSLSGVRIEVRVAAPIQAICAILGAVLWLVGRFV-
>M694
-TGEIRTSKGNVPVISTMLQFKDTLGAWKVRWNIGRMDYKINPGIYAVGKPDKISPVIVSSNYKLTFDTLRKELSGLDCWILILDTNGINVWCAAGKGTFGTDELVRSILKTGLSEIVSHRTLILPQLGAPGVCAYEVTRQSGFSVVYGPVRANDIKNFISTG-STTHEMRTVNFTMWDRLVLTPVELMQAAKTSLMVFGVLFLINLFASKPFG--------VNDFIIYAGAVLMGTVVTPLLLPFIPVRAFSLKGWLLGLCWTLGFVLFKTYGYWLLAIGYLLVLPSLSSFLAMNFTGSSTYTSFSGVIKEMKIAVPLIALSSVVGSVLLLVA----
>M695
---------EGVTNISTSLTHCDIYGTWKARWGIGRMSYTVAPGLYAVGTPTSDAPVLVSANYKLTFDLLRKNLAGLDCWLLILDTKGVNVWCAAGKGTFGTDELVNRIEAVRLSEIVNHRKLILPQLGAPGVNAHEVTKRTGFSATFGPVRADDIQAYIADGYKATKAMRRVKFTFTDRLVLTPMELVPAVKMSLPIMGVMLITNQLAKRPFG--------KYDLAAYAGAILTGTVITPLLLPYIPGRAFAWKGWVLGLCGTAAILKGFEEGNRLMSAGQLLLFPALSSFLAMNFTGSTTYTSPSGVKKEMKQALPLMIGAGAVGAALMIGSHFF-
>M696
-------PAGEVPRVLSWLDRDDRIGTVLARLGIGRDSYRVAPGLYGVGSPDDGSPVMVTANYKLTFDSLRSSLTGIDAWILVLDTKSINVWCAAGKGTFSTGEVAERVKSVALEKVVSHRRLILPQLSATGVSARQVKRLCGFEVVWGPVHARHIKAFLDGGMQATPIMRKVTFTLRERVELIPVELNHMGKPSLYVIPALFLLSGLGQGFFSVSAAVSRGLSAVLAYLLAVITGTILVPILLSWLPGRAFAIKGAVIGAAAGALLSATFSGRALSEMVALTLFIMAISSYLAMNFTGSTPFTSPTGVEKEMRRAIPAQAAGALAAVIIWVGAGFM-
>M697
--------AKNVTAVSTSLSLKDILGAWKVRWGIGRMDYTVAPGLYAVGKPDSESPVLASANYKLTFDTLRKHLTGLDCWLLILDTKGVNVWCAAGKGTFGTDELVNRLNETGLSDVVAHRRLILPQLGAPGVSAHEVTKRTGFSVAYGPVRASDIKTFISSGYEATKEMRTVQFTMWDRLVLTPIELVEAAKVALKVFGVFFLINLFAARSFD--------IRDFLVSIASMLVGAVATPALLPFIPGRAFAFKGWLLGIISTALIVWAWVPPFLLLGVGYMLALPACSAYLAMNFTGASTYTSPSGVLKEMKIAIPLIVLSLLAGVALILIKTLV-
>M698
--GTIKTIFGPVPQVSTAWSRSDAWQTIKVRWNLGRMNYIVEPGLYATGNPDSNSDVFVTANFKLSFDHLRRALNGMNAWILVLDTKGINVWCAAGKGTFGTAELIKRIKIHALLNIVDHRNLIVPQLGAVGVSAHEVKSKTGFRIVYGPVRAEDIRSFVDSGYKATPEMRSVKFPLKDRLKLIPVEITYGKYYLLLVPAVFFLLAGFSAKGYTVDAAWNHGLRATINLFSAYLAGCALTPLFLPWIPFKRFSLKGLTVGWLIAVLFLCLLLGSNIIEIISWFLMMGAVSSFLAMNFTGSSTFTSLSGVQKEMKLSLPVQIIAAALGLIGWIITRFI-
>M699
--EFIDTAAGPVPKIRTKLSMADHAMSVLARFGIGRDSYGIAPGIYCTGTSDADSPVLVTANYKLTFDALRKELSSLSAWILVLDTRGINVWCAAGKSLFSTEEVIKRVKVSGLDKIVRHRELILPQLSATGVSAIDVKKGCGFKVIWGPIRANDIKQFLDAGKKADEPMRRVTFTISERLVLVPIELSFLIKPTVFILLGFFLLSGIGTEIFSVKDAWGRGIMAALAYAAGIFAGAVFVPAILPWLPGKAFSIKGAVTGIIASIFVMIFKDIANAWELTALFLCTTAVSSYLGMNFTGSTPYTSPSGVEKEMRKAMPLQALAVLASIILWIGAAFV-
>M700
-----AHNGRQIPRVSTELDWADSLGSWKVRWAIGRMGYRVEPGLYGAGEPTAETPVFVTANYKMSFDRLRSGLTGRDGWILVLDTKGINVWCAAGKGTFGTEELVSRIENVGLSEIVAHRKLIVPQLGATGVSAHAVKQQSGFQVLYGPVRAKDLPAFLDGGMKATEQMRRVTFPLADRIVLIPAELVGWGKHILCAAACLLILAGLSREGYSGKLVVSDGIRAVLILLASYLAAGILGPALLPWLGGRAFSAKGMWIGLAISVVLGLQSRWPDRLDILAWFLMIPALTSFVVMNFTGASTYTSLSGVKREMRIAVPLQLVCAVAGFGLWLAGRFV-
>M701
--AFIDTPVGPVPQVKTRLEKSDLVGTVIARLGIKRNQYKIAPGLYCVGTPDENSPVLVTANYKLSFDALRRELSDLNAWILVIDTCGINVWCAAGKAIFSTEEVVQRAGQTRIKDLVRHKRLILPQLAATGVSALRVKKEAGFEILWGPVKARDIQRYLAEGCKAEKSMRRVTFTLLERVVLVPVELSHLPKPTAWVLLGAFLLSGIGTGIFSFSDAWSRGLMIFSAYLAGVLAGAVAAPVLLPWVPGRAFALKGALTGCVAGLAVVAIFNKLFWLDDTSLLLLTMAVSSYLAMNFTGSTPFTSPSGVEKEMRRAIPLQAAAALIAAVVWVAAAFA-
>M702
--GTLKTAIGNVPRVSTRLVSKDKWSTTKVRWGIGRMRYAIIPGLYAVGSPTPESPVFVTANYKLSFDCLRSDLAGRDGWILVLDTRAVNVWCAAGKGTFGTEELLRRLKIVRLKEIVSHNKLILPQLSATGVCAHEVKKQSGFKVIFGPVRSSDLPAFLDADMKATPEMRRVKFLMQDRIALVPVEIVGHAKYAIPVAVVFFLLSGLGLDGYSIDRLFSYGIINVFLVGIAWIHGAVFTPVLLPWLPGRSFSVKGAWAGLLILIWPAITALFASWVAAASWLIIIPVVSSYLGMMFTGSSTYTSLSGVKKEMRYAVPLQITAAALGLGLWIAGLFV-
>M703
--DFAETTVGDIPRIDTSLKMLDFAGTLRARFGVSRDSYRVAPGIYCVGIPDQASPVLVTANYKLSFDSLRKELADTDAWILVLDTRGVNVWCAAGKRTFSTEELIRQVQGANLDKLVSHRELILPQLGAPGISSHKVKDGCGFKVIWGPVKASDLKTFLNNGCKADTYMRQVTFSLGERIVLIPVELYLIMKPSLVILLAVFMLSGISPGIFSFSAAWFRGLNGAVSYLVGVLAGAVVVPALLPWLPTRQFYIKGLLTGFAGGIVVILYLANITRLESLTLFLLTIAVSSYAAMNFTGATPFTSPSGVEKEMRQGIPVQLAAVVIAVIAWVAAPFV-
>M704
--GSVQTPVGPVPQISSSLAWADRWGSMRARWGMGRMHYTVQPGLYALGNPDEKAPVLVTANYKMSFDRLREALPHRDAWILVLDTKGINVWCSAAKGTFSTGEVVRCIESIGLVHVVSHRRLILPQLAGPGVAAHQVQKLSGFRVIYGPIRATDLPAFMDADLMATPEMRRKTFTIWERLVLIPVELVVAFKWTLIILPVFFLLGGLGGAGGFWASALDYGLFSVLALLAALTAGAVLSPLLLPWLPGRAFSLKGMGMGLITAGVLAAFRAGGGRLEILAWFFLVPALAAYLAMNFTGASTYTSLSGVKKEVKWAAPLEIAAGGVGLCLWLGSL---
>M705
---FLDSPMGQIPRVKTGLEPADFRGTIKARLGLRGTEYKIAPGLYAVGSPGPDSPVLVTANYKLTFDTLRRELTSFDGWLLVIDTRGINVWCAAGKTLFSTQEVVYRIQQCRLSKVVQHKKIILPQLAATGVSAVSVKKESGFEVLWGPIQARDIRQYVADGCQAGQAMRRVTFTLPERVVLIPVELSHLPKPTIWVLLAVFLLSGIGAGLFSFNAAWSRGLIALVAYAVGILAGAVAAPILLPWIPGRAFALKGSLTGVVAGLAVAVFFSRLSWVEAAALISFTTAISSYLAMNFTGSTPYTSPSGVEKEMRRAIPLQAAVALIAVVAWVGAAF--
>M706
-----------FTVASTVLSAKDILGAWKVRWGIGRMTYRVNAGLYAVGKPDNNSPVLVSANYKLTFDTLRKNLSEIDCWLLILDTKGVNVWCAAGKGTFGTDELIDRIEKTGLAEIVSHRQIILPQLGASGVNSIEVAKRSGFTVVFGPVRAVDIRRFIADGYHATPEMRRVKFTTLDRLVLTPVELVSSLKTSLFVFGVLFLINLFTTRQFE--------IYDIVAYLGAVFIGSVLTPLLLPIIPGRAFSWKGWLLGMVWTVYIIWLLSQGYWLLTVGYLLLLPSVSAYLAMNFTGSSTYTSPSGVLKEMRIALPLLIGSSFLGAVLVLINKLF-
>M707
--DFVDTPVGPAPRIKTELDRKDLLGKLAVRWGIRRDNYKVAPGLYCVGTPDQNAPVLVTANYKLTFDVLRRELGSINAWILVLDTRGINVWCAAGKNLFSTTEVIKRVQLTGLEKVVRHRQLILPQLAATGVSAHQVKKGSGFKVTWGPIRANSINYFLRNNLNADDSMRRVTFAFRERLGLVPVELSHLVKPSLWVLLAIFLVSGIGSNIFSLAIAWPRGLMATTAYAAGILAGALAAPAFLPWIPGRSFALKGAITGIICGIGVILIFAALQFWEMVALASCTTAISSYLAMNFTGSTPFTSPSGVEKEMRKAIPMQTLAVLMAAVAWIGSAF--
>M708
---VVDTLKESIETVSATLSIADMLGAWKVRWGIGRMEYTVEPGLYAVGKPDEDSPVLVSANYKLTFDMLRQNLSGLDCWLLILDTDGINVWCAAGKGTFGTEELVNRITQSGLAEIVSHRQLVLPQLGAPGINIHEIVKRTGFTVIFGPVRAKDIKAFIATGYRATEEMRLVQFSFWDRLVLVPMEFVPAMQSSLPVLGALLLSNQIAARPFD--------KIDVASYTGAAIAGSVLTPMFLPYIPGKAFSLKGWLLGLSWVVGFLAFCSKGNLLHSAAQVLLFPAISAFFAMNFTGSSTYTSPSGVKKEMERAMPLIGVAAAIGSVMLLISHL--
>M709
-----------IPRVSSALTRRDRWGSIKARWGVGRMDYAVDPGLYALGSPDGGSPVLVTANYKMSFDCLREALPGRNAWILVLDTLGINVWCAAGKGTFGTEELLLRIEAAGLQDVVKHRDLILPQLGAPGVSAHLARKRSGFKVHYGPILARDLPAYLDAGLRATAKMRRKAFPLRERAVLIPIELVAALKPALVIIPLLFLISGFGGDGGFVRNVIRDGLFSLAAFLLAVFSGAVLTPLLLPYLPGRAFSAKGLAVGLTAAVLLLLTWGGRDLLLGVSWLLLIPAFSAFLAMNFTGASTYTSLSGVRREMRWALPLEIGVGVSGFAVFLVSRFF-
>M710
--GEVSTPTGVVPQIATGLKAADRLGAVKVRLGLRRMRYAVEPGLYAVGSPTAESPVFVSANYKLSFDHLRRELEGIDGWIMVVDTKGINVWCAAGKGTFGTEEIVRRIETTRLFEIVNHRRIIVPQLGAPGVAAHEVRRRSSFHVIYGPVRARDIPAFLDAGMKTSAEMRRVPFNIGDRLVLIPLELVMWGRYASFIAVMLFLLTGLSRKGYVFP--GVSGGREVVLLFLAFVAGGALVPVFLPWLPGRALSWKGMTIGLLLAAILVIAVGIAGRLETAAWVLLMPAIGAFMAMNFTGATTYTSLSGVKKEMRFAVPSQIVAAVLGLALWMTARFL-
>M711
--GFVESSTRPIPVVHTRLDITDHLGTLKTRLGFGRNDYKVAPGLYSIGHAGPDSPVLVTANYKLTFDTLRSKLTNRNLWLLVVDTRGINVWCAAGKGTFGTQEVVQKVKEVGLDQIVHHRELILPQLSATGVSAREVKKKCGFQVAWGPVRTDDIPAYLDHDNHSDPAMRQVTFTLAERLVLIPVELTLIPRSAWYAILIIFILSGIGPHIFSFQMAWNRGLMGLWALLGGILGGVVITPLLLPWLPGRAFAIKGTLAGLVVAFITLSFWSNVNGLEVMALLLLTLAVSSFLAMNFTGSTPFTSPTGVEREMRKAIPLQITAVLLSLCGWIGAAF--
>M712
--GTVSTAVGPVPRISSTLAGADHWGTFKARWGVKRMAYTVDPGLYGLGNPGKSDPVLITANYKMSFDRLRESLPGRNAWMLVLDTDGINVWCAAGKGAFSTEELVRRIGFSQLDRIVDHREVILPQLAGPGVAAYQVKKLSGFKAIYGPIDAADLPAFLDAGMKATPEMRRKTFSLRERTVLVPVELVGALKWTLIMIPGFFLLGGLGGDAGFWSGTLRYGLFAVFSLLGALASGAVLTPILLPWLPGRAFSVKGLIMGLITAILFAAFTNWRDWPEILAWFLLIPSLSAYLAMNFTGASTYTSLSGVRKEMKWAVPLEIGGAIAGLCLWVGSRF--
>M713
---WLETGGGRVPQVSPELSFADRAGAWKVRWGIGRMDYLVPPGLYAIGTPSPDNPVVVTANYKMSYDIVRRSLAGRNVWLLVLETFGINVWCAAGKGTFGTDEIVRRVKATRLAEIVSHRRLLLPILGAPGVAAHEVAQRTGFTVRYATIRAADLPRYLDTGGVTTPQMRELTFTLRERLILVPVELVGALKPTAVVATALFLVSLLLGGGA------AGGMAHVAAYVGAMLAGVVAAPLLLPWLPGRGFALKGVFAGLAWCLAWYLAAGGSGVPTTLAAFLALPAVSAFHALNFTGCSTYTSRSGVKKEMRLSLPLMGSAVAAGLLLLAAGSFF-
>M714
--DFVETPVGSIPRIETTLKVQDRAGTIRARLGILRDGYRVAPGLYTAGLPGVESPVLVTANYKLSFDSLRRELASFDAWILVLDTRGVNVWCAAGKKTFSTEEVIRQVNRTGLDRVVSHRELILPQLGAPGVSAQAVKKGCGFKVVWGPIRARDLQKFLTNGCEADTKMRQLTFFIGERTILIPVEISLIIKPSLAILLGFFVLSGISPDIFSFSAAWFRGLNGVVAYLFGILAGAVAVPILLPWLPMRQFYIKGILAGLVAGIFVILILAKITRLESLTLILLTTAVSSYAAMNFTGATPFTSPSGVEKEMRQAIPLQIIAVAVAMVTWVAAPFV-
>M715
---KLNTSAGSVAQVSTVWSTNDILSTIKVRWSIGRMDYKVKQGLYAVGNPDENSNIFVTANFKLSFDHLRRALQNMNAWILVLDTKGVNVWCAAGKGTFGTKELVYRIKAHELEKIVTHRKIIVPQLGATGVSAHEVKSKTGFNVIYGPVRAEDIKAFVDAGFKATAEMRKVEFPLVERLKLIPVEITYGKYYLIFIPALFFILSGLNVHGYSVDLAWQNGGKAFINLFSAYFAGCALTPILLPWIPFKRFSLKGLIIGWLIGYILMYQFLGNNILEIISWFLIIGSISSFLAMNFTGSSTFTSLSGVQKEMKLSLPIQIIAASIGLIGWIITRFL-
>M716
-------------------TSTDIVGRWQMRWGFGRTRYSIAAGLYAIGTPSSDSPVLVTANYKMTFDILRHDMHGHDAWLLVLDTKGINVWCAAGKGTFGTDEIVRQVQKTKLQQVVNHRTLIVPQLGAPGVAAHKVSKACGFKVVYGPVRSSDLPQFLATEQTATPEMRRVSFTFKERLILTPIELVSMWRQTLWSMLALLILGGIGAHIFSLTAALNRGGAAILTGLIGLLAGAVLTPLLLPWLPGRVFAMKGAITGLVVGLLGVIFRDSLNWLNSLALIMAVSAVSSWCAMHFTGSSTFTSPSGVEKEMRQAIPAQAAALLVGGLCWIATA---
>M717
-----------VPTIATDLRFADRVGAWKARWGIGRMSYLVPPGLYAVGSPGPDDPVVVTANYKMSYDLVRRELGGRSVWLLVLETYGINVWCAAGKGTFGTDEIVRRVTVTGLASVVRHRTLILPILGAPGVAAHQVARRSGFRVRYATIRAADLPEYLDNGMETTPAMRQLTFTARERLVLTPIELVTAARWAVPVTALLIVLSALFRGGFS----LPAIVVPVALCAGTVLTGAVAAPVLLPWLPGRSFAVKGAVAGALWSVFFVWAGGGANWLETASIFLTVTTVSAFLTLNYTGSTPFTSRSGVKKEMRLGLPVMAASLVIALLLWIAGRL--
>M718
---SVSTPAGEIPRVQTELTIRDHLGTLCVRVGIGRGSYRVTPGLYAVNSPGQGSPVFVTANYKLSFDHLRSQLAERDGWILVLDTFGINVWCAAGKGTFGTDELIHRIGAVNLAGFVSHRNLILPQLGATGVSAFLVKKQSGWRVVYGPVRAADLPAFLDGGQKATQKMRRVRFSLVDRLILIPVELVTGARYLIPAAVCLLLLAGLGAGGYSLFWVETTGLRSVLLLLLAYLAGVVVVPALLPWIPGRAFSLKGTLVGLVVAVVLFVESRSDNRVEALAWLFLLPAVVSFVAMNFTGASTYTSLSGVRREMRFAVPVQITAAILGLVLWFAGRY--
>M719
---FENTVAGNVPVVSTSLGIKDYVGAFLVRVGIGRNNYKIAPGLYGVGNPGNDSPVLVTANYKLTFDALRKELSGIDTWLLVLDTRGINVWCAAGKGTFSTEELVGRVKLTRLEKVVRHRELIVPQLGATGVAGYRVNKTCGFRVVWGPIKAGDIRSFLENEKIATEAMRRLTFTMGERLVLIPVELSELVKPTLWALILAFVLSGIGSNVFSFSAAWHRGILMIMAYMAGILGGALAVPAFLPWLPGKAFSLKGIWTGFMAGVVMFFFFHGATGLEFFSLMLISVAVSSFFAMNFTGATPFTSPSGVEKEMRKAIPIQAAALIIAIAIWIGAG---
>M720
---------VSVPAISTSLSLKDIAGAWKVRWGIGRDNYTVEPGLYAVGEPDTASPVLISANYKLTFDTLRKNLTDLDCWLLILDTKGINVWCAAGKGTFGTNELVSRIDVTGLTEIVEHRKLIAPQLGATGISAHEVTKRTGFSVVYGPVRAKDIKEFIAADYKATKEMRTVKFTFWDRLKLTPMELVKAAKVSIMVFGVLFLFNLFASRLF--------GLADFLAYSAAVLAGSVLTPVLLPFIPGRAFAFKGWLMGLISTAIISYVWTPPLLLLGIGYMLALPAYSAFIAMNFTGATTYTSFSGVIKEMKIAVPAIILSLVAGVVLILIKTFI-
>M721
------CSVGFVPRVSSSLTRSDRWGSIKARWGMGRMRYSIDPGLYALGSPGYTSPVLVTANYKMSFDQLRAALSGRNAWIMVLDTKGINVWCAAGKGTFGTEELARRIAICRLVDVVSHRELILPQLSGPGIAAHEVKRLTGFKIIYGPIRSVDLPKFLDSGRKATPRMRRKTFTLPERAVLIPMELVNALKWAIFILPLFLLLGGLGGTSGFLHNMYHHSLFAMPGLVGAMLAGTVLTPLLLPWLPGRAFSLKGGVMGLVVYLFLIIFWMEPKIIEMLAWLFLVPGIAAFLAMNFTGASTYTSLSGVKKEMKWAVPIEISAGVVGLALWIGSNFM-
>M722
---YINTPLGKIPVVPRSLNFKDVLGTVKVRLNVGRMKYSINPGLYAIGQPNENAPVMVTANYKLTFDALRKELEKINAWILVLDTNGINVWCAAGKGTFGTKELVNRIKESGLEKIVNHRKLLVPQLGAVGVSAHEVKNISGFKVIYGPIRAKDIPEYIQSGYKATAEMRAVRFNTLDRLLLTPLEFVQGFKYIFILMVVFFVLSGLNSSGFSINMMLNTGWLSVIALMTAYISGTILTPLFLPILAAKAFASKGVWMIIPVFILMFQLFPTISLVEKISWLFIMAPISSFFAMNFTGASTYTSLSGVKKEMKYAVPIQIISFVSGFVLWVIKRFV-
>M723
------ESESTVKTVSTTLTFKDHLGAWKARWGIGRMDYTIEPGLYAVGEPDNESPVLVSANYKLTFDTLRKNLVGLDCWLLILDTKGINVWCAAGKGTFGTDELINRIETSELSKYVSHKKLILPQLGATGVNANEVKQRSGYDVKYGTVRAKDIKAYIDAGYKATKEMRTVKFTMWDRIVLTPMELVPALKKTLPVVGVMLLANKFIAKPFD--------KQDFAAYAGAILSGSVITPALLPYIPGKAFALKGWLAGLCFTAGIIGLTSKRNPLLTAGHLLLFPALSSYLAMNFTGSSTYTSPSGVNKEMKKALPFIVGATAVGAALTIGVH---
>M724
--GQVETPIGPVPRVHSRIGSRDLLGRWKVRWGFGRDRYRVPPGLYALGAPGGDSPVLVTANYKLTFDVVRRDVAGLDAWIVVLDTRGVNVWCAAGEGTFGTGEVIRRVTEARLADVVRHRRLILPQLGAPGVAAHEVRKGCGFSVAYGPVRARDIRSFLEAGMIASPAMRRVVFPTMDRLVLTPVEIAGLLRPAGWSAGALFLLAGIGPGVFSLGAAWDRGFAAVATLAAGILAGAVATPVLLPWLPGRAFSVKGGVAGGGVAACVVWRRGVLDAPTALALLLAMTAVSSFVAMNFTGATPFTSPSGVEKEMRRALPVQAGLTLLAGLLWVGGAFL-
>M725
---FVPAPVGQVPRVASELTWADRFGSFKARWNVGRMNYTVEPGLYALKNPNGQSPVLVTANYKMSFDRLRAALPGRRAWILALDTQGINVWCAAGKGTFGTVELVNRIESSGLSSLVSHRELLLPQLAGPGVAAHQVKKLSGFNVIYGPVRATDIPDFMDEAMKATPKMRRKTFHIGERAVLIPVELVSAMKGACVLILALFGLSGLLKGDFW-SSGMAHMVLILPAVLSAVLAGAVLTPLLLPWLPGRAFSLKGLPLGLAFSLLLLLFWWRNAWIELLAWTILIPAISTYLSLNFTGASTYTSLSGVKKEMRRAIPMQIGAGVLGCLLWLYSFF--
>M726
---YIDTPMGRIPVVPNSLNFQDLLSTLKVRLNVGRMKYSVEPGLYAVGQPDENAPVMVTANYKLSFDALRKELENINAWILVLDTKGINVWCAAGKGTFGTKELVNRIKETGLDKIVNHRKLLVPQLGAVGVSAHEVKDISGFKVIYGPIRAKDIPEFIQSGYKATDKMRAVLFNTWDRLVLTPLEFVQGFKYIFILMVVFFVLSGLHSSGLSLNMMLNTGKLSIIALMTAYIAGTILTPLFLPLLTTPTFAAKGFYVMVPLYAIMYQVFPTISLVEKFGWFFILAPISSFFAMNFTGASTYTSLSGVKKEMKYAVPIQIISFVIGFILWIVKRFV-
>M727
--GQISTNVGKVNQIATQWSQKDIWNTIKVRWSIGRMDYKVKQGLYAVGNPDENSNIFVSANFKLSFDHLRRALHGINAWVLVLDTKGVNVWCAAGKGTFGTKELVYRIKAHELEKIVSHRKIIVPQLGATGVSAHEVKNKTGFHVIYGPVRAEDISAFISVGLKATDEMRKVKFPFWERMKLIPVELAYGKYYLLLVPLVFFILSGFNIHGYSVDLAWINGGKAIVNLFIAYIAGCALTPMLLPWIPFKRFSLKGLVMGWLLTALLYFNFLGNNIFEIISWFLINGSLSAFLAMNFTGSSTFTSLSGVQKEMKTALPIQIGAAALGLIGWIITRFI-
>M728
-DGQVETPAGPVPRVHSRIGRRDILGRWKVRWGIGRDRYRVAPGLYALGAPGGNAPVLVTANYKLTFDIVRRDAAGLDAWILVLDTGGINVWCAAGEGTFGTDEVIRRVTEARLAEVVDHRRLLLPQLGAPGVAAHEVRKGCGFAVTYGPVRARDIRAFLEAGGEASPSMRRVVFPTMDRLILTPVEITGLLRPAGWAAVGLFLLAGIGPGIFSLGAAWERGIGAVSALGAGILAGAVVTPALLPWIPGRAFSVKGGLAGGVLATCAVMWQRGSHAPSALAFFLAMSAVSSFVAMNFTGATPFTSPSGVEKEMRRALPVQAGLTALAGLLWIGGAFL-
>M729
-----NTSRGVVAVVPTTLSLKDFLGGCKVRWGIGRMHYVVKPGLYGVGKPDENSPVLVSANYKLTFDTLRKNLSGLDCWLLILDTKGVNVWCAAGKGTFGTEELIHRIKETGVSAIVAHRRLILPQLGASGVNSNEVSRRSGFSVVFGPVRARDIRRFIADGCAATRAMRTVEFTAFDRLVLTPVELVAAAKTSLPVFGVLFLINLFAARQ--------FGAFDLAAYLGAVVIGTVLTPLLLPVIPGKAFAWKGWILGLIWSIAALWLWFSSFWRLAVGYLLLLPSVSAYLAMNFTGSSTYTSPSGVLREMKIALPLIMGAAVIGTALVLAQSIL-
>M730
------LERNEVPEVSSEWTWPDRFGEFRVRWGFGRNDYRVRPGLYALGRPDRNSPVLVSANYKLSFDVLRRAMPGRQAWILVLDSDGVNVWCAAGKGTFATEELVHRIERTGLAEVVDHRMLILPQLGAVGVAAHLVRKHSGFKVRFGPVRADDLPAFIDGGFRADPAMRRVTFTFGERLVLVPMELVPALRYAVPLLGLLLLLGGLGRSGYSVAAMLSNGIASAAAIGGTLVAGAVATPLLLPWLPGRSFSVKGLLPGAAWALLFAFLAADVSALVRAAWILAIPALSSFLAMNFTGSSTVTSLSGVKKEMRYAFPLQAAAAVGGLLLWTAGLF--
>M731
-----DTPVGRVARISTHMGLKDKLGGCRVRWGIRRMHYTVAAGLYAIGEPDSESQILVTANFKLSFDLLRRELPGRNLWLLVLETFGINVWCAAGKGTFGTEELINRIQTAQLDKLLKHRIIILPQLGGAGVAAYKIKKATGFRVKYGPVKAHDLPEFLDNGMKATAEARRIRFALWDRLVLTPVELVQAWKPSLIILLLIFFLSGLSWNNFKLDAAISQGSIPSLVYIGALLMGTLITPVLLPWIPGRAFSLKGAQLGLLWAMLIRFTASAWSGASVVALFLITPAIAAYFAMNFTGCSTFTSLSGVEKEMRIAVPVIILSIASGGIAWLVGRLI-
>M732
--GAVETSAGPILRVRTRLSARDRLGAIRARIGIGRMNYRVPPGLYAAGDPGPDSPVLVSANYKMSFDLLRSVVAGRSAWILVLDTHGINVWCAAGKGTFGTDELVKRVEASVLERIVPHRKLVVPQLGATGVSAHRVKARCGFRVEYGPVRAGDLPAYLDAGMMATPEMRRVRFGLRDRVVLIPVELVSGAKYAALAAAALLLLGGVNAHGYSGEGVRTVGLRAAGLVAAAFGAGAVFGPILLPWLPGRPFAVKGSVLGVAMVVLLAWIGWLNSWMYTASWVLLASAITSFTVMNFTGATTFTSMSGVLREMRFAVPAQIAAAVVGFGLWIVNLF--
>M733
--SFIDTAIGPVPRVKTRLERSDVGGTISARLGMRRDQYKIAPGLYAVGDPGPDSPVLVTANYKLTFDTLRRALTSFDGWILVIDTRGINVWCAAGKALFSTQEVVHRIQQSRLSAVVQHKKIILPQLAATGVSAVSVKKTSGFEVLWGPIQARDIQQFVADDCKAGQPMRRVTFTLAERVVLVPVELSHLPKPTTWVLLAVFILSGIGTGFFSFSAAWNRGWIALTAYVAGILGGAVAAPILLPWIPGRAFALKGTLTGIAAGLAVSVFSNSVSWLEATALIFFTTAISSYLAMNFTGSTPYTSPSGVEKEMRRAIPLQAAVALIAAVAWVAAAFA-
>M734
---WLDTPAGRIPKVDTELTWQDWLSTFKVRLGIGRMRYRVEPGLYGVGSPNAKSPVFVTANFKLSFDHLRRQLNGIDSWILMLDTKGINVWCAAGKGTFGTDEMVRRIESARLADIVSHRRLIVPQLGAPGTSAHEVQKRSGFTVIYGPVRAKDLPRFMADHRRATPEMRRVRFDMLDRALLIPVEIVQYAMPALLVAVGLVVLAGLGPGGYSFQRAVSDGAVAALLLFGALLPGVVLTPLLLPWLPGRAFAVKGAWLGAALAAAMGALAWAQDRLTTSAWLLFVPAMTSFVALNFTGASTFTSLSGVLRETAVAVPIYIVCAVAAAGLWIAGRFV-
>M735
------TAAGNLSRVSAHLAAKDRWGTFKVRWGAGRMNYKVDPGLYALGEPNADSPVLVSANYKLSFDALRSALPGRNFWILVVDTDGINVWCAAGKGTFSTEELVSRIESSGLTRLVSHRLLIVPQLAAPGVAAHRVRELSGFKIKYGPIRSKDLAAFIDRGFKATPEMRLKTFPTIERVVLIPVELVEALKGAVVLVPVFFLLGGLIGSAGFWTNVINHGIFAALAILSAVVGGAILTPILLPWLPGRAFALKGAVAGLLVSLTYAFLGQWPRLLDFVAWIFVMIAVAAFLGMNFTGASTYTSLSGVKKEMRWAVPMEITAACIGLVLWFGSNWI-
>M736
------GPTGPVPRVGTTLGWKDRLGAWKARWGIGRMRYQVKPGLYAAGNPTAESSVFVSANYKMSFDRLRSALDGIDGWILVLDTKGINVWCAAGKGTFGTDELVRRIDDTGLSSVVSHKRLIVPQLGAPGVAAHEVKERSGFRVVYGPVRASDIRPFLQAAMKATPEMRRVEFPLSDRLATAPVELVISAKWVLTIALAFLLLAGLGSGGDSWARVAREGVLSAALFAGTFIAGTILTPALLPWLPGRALSLKGAWIGAALALLWIFQAMPTDWLNVAAWCILIPLTTSVAAMSFTGATTYTSLSGVRREMQMAVPIQATAAVVGVILWLAGRF--
>M737
---------RSVPAVSTVLNFRDILGAWKVRWGIGRMNYMVDPGLYAVGTPDDTSPVLVSANYKLTFDSLRKELSGLDCWLLILDTKGINVWCAAGKGTFGTNELIKRILKTGLAKIVSHRRLILPQLGAVGVRAHEVARLTGFSIIYGPVRAKDIRSFINSGLEATKEMRTVKFTAWNRLVLTPVQLVQASKPALMVLGALFLINLFAARPFG--------LSDFILGAGAVLTGTVITPVLLPVIPGRAFAWKGWLMGLIWTAGFVWSSAPDNLLLGIGYLLVLPSLSAFLAMDFTGSSTYTSFSGVMKEMKISLPLIISLSAIGTVLVLTKSL--
>M738
------------PTVSTRLTLRDRLGAWRVRWGIGRMRYTVEPGLYAVGTPNDASPVLVSANYKLTFDSLRRELSGVDCWLLILDTKGINVWCAAGKGTFGTRELVARIEKTRLARYVSHKTLILPQLGASGVSAHEIKKQTGFTVTYGPVRAEDIKAFLAAGSKANPKMRAVRFNLWDRLVLTPMELVPTTKVSLMVFGALFLLNLFAKRPF--------GLYDFLAYAVAVLIGTVLAPLLLPILPGKSFAFKGWFIGALGTAGIAWGWAPPDLLLGIGYMLALPAHAAYLAMNFTGSSTYTSPSGVLKEMKIALPFILPALAAGIILILIKAFI-
>M739
---------ESVQVVSTKLTFRDYLGEWKVRVGIGRMDYKIEPGLYAVGKPDDNSPVLVSANYKLSFDKLRKNLSSLSCWILALDTKGVNVWCAAGKGTFGTEELINRIEEVELSNVVKHRKLVLPQLGASGVSAHEIAKRTGFFVAYGPVRASDIKGFISSGFNATKEMRMVKFTFWDRLVLTPMELVIAFQKSMFVFGVLFLLNLFAVRPF--------GMFDFVAYIGAIFMGAFFTPILLPLIHGKAFSWKGWLLGLCWATALSIGLFEGYWLLAAGYLLLLPSISAYLALNFTGCSTFTSPSGVLKEMRIALPLIVCSSIVGAALVLINNLI-
>M740
--EFLSTPVGALPVVKTEWASEDWWGTFRVRVGIGRNDYKVAPGLYSVGKPGPEAPVLVSANYKLSFDHLRKHLSDIDAWIVVLDTRGINVWCAAGKGTFGTQEVVRQVKQTRLSEVVNHTKIILPQLGAPGISAQKVKKGCGFEVVWGPVRAEDLPAFLGAGQKADEPMRRVTFTAAERMVLAPVEISLARKPILWALLAIFILSGIGSGIFSFTAAWERSLIAATGCIAGIVAGCLLVPFLLPWIPGRAFAVKGTLVGAVFGLLTLALWHSSMFSSGVALLLFTTTVSSFLAMNFTGTTPFTSPSGVEKEMRKAIPLQIVAVVVAAGMWIGAA---
>M741
--GFIDTPIGPVPRVKTRLDPSDLRGAVAVRLGVGRDQYKIAPGLYAAGKPAQDSPVLVTANYKLSFDMLRRELANLDAWILVLDTQGINVWCAAGKKLFSTTEVVRRIAQSSLDQVVRHHRLILPQLAATGVSSRRVKEQCGFKVRWGPIRAQDLPRFISDGMKADPQMRRVTFSILERLVLIPVEMSHIPRPAFWISLALLALSGIGAGLFSLHDAWNRGVMALSAVAGGVLAGAAVAPVLLPWIPGRAFALKGMLVGVVAGLAVTAIFKSHIWIEAIALLLMSMVTSSYLAMNFTGSTPFTSPSGVEKEMRRAIPLQAAAALIALAAWV------
>M742
-DGFIETPVGAVPRVKTRLERSDRMGTLAARLGIKRDQYKIAPGLYCVGTPGQDSPVLVTANYKLSFDALRRELAALNAWVLVIDTRGINVWCAAGKGLFSTREVVHRVQQTRLKEIVGHDRLILPQLAATGVSAFRLKKEIGFRVTWGPIRARDIERFIADGCKADESMRRVTFTLPERVVLVPVELSHLPKPTIWVLLAVFLLSGIGTNFFSLHDAWNRGLMLLTAYIAGILAGAIAAPVLLPWVPGRIFALKGALTGAIAGLAVIAVFRGNIWWEDAALLLITMTISSYLTMNFTGSTPFTSPSGVEKEMRRAIPLQAAAALTAAAVWVAAAF--
>M743
--DKMTTSIGEVPVVHTHLSFSDIIGIWKARWGFGRMHFRIEPGLYAVGQPTENSPVFVSANYKMSFDRLRSQLGRIDGWILVLDTKGINVWCAAGKGTFGTEELIARIKITGLDKLVSHRRIILPQLGAPGVSAHEVKDRSDFRVIYGPVRAADIAAFIQGGMKAAPEMRRVRFNFRDRLVLTPNDLIANLRYFLPAAVVLFLLAGLGPDFFSADRLIKDGMTNLILILTAYISGTLLPILLLPWLPGKSFSAKGAWCGLITVALLGWFLVKNDLPSLVAWFIIFPTVGSFISMNFTGSSTYTSLSGVVKEMQVALPLQIGASVIALILLIVGIF--
>M744
--GVIDTQAGQIPRISSVLTFKDNLGAVKVRFGFGRMHYTVDPGLYALGTPGPDDPVFVSANYKLSFDRLREALPGRNGWILVLDTKGINVWCAAGKGTFGTEELLQRISSNNLEKVVNHHTLILPQLAGPGVAAFEVKKRSGFRVIYGPVQASDLPVFLDAGLEATPAMRTKTFTAGERLVLVPVELMGAIKIGILVLAAMFVISFFLSG-TSVGVAFRYTYNSALALLLGILAGAVFTPFLLPWLPGRSFSVKGLLPGIVGAAVFLLLQWHKETFEFYAWLPVIPAVSTYLAMNFTGSSTFTSLSGVRKEMRSAVPLQILGAICGLALWISSFF--
>M745
--------RDVVPEVTSEWTLQDRLGEWRVRWGIGRNDYRVRPGLYALGRPDRGSPVLVSANYKLSFDVLRRSMSGRKAWILVLDSDGVNVWCAAGKGTFATEELVHRIARTGLADFVDHRKLVVPQLGAVGIAAHLVKKHTGFRAVFGPVRADDLPRFLDAGLKADSAMRTVTFSFRERLVLVPMELVPAMRYAVPVLLLLFLLGGLGRHGYSAGALLSNGVSSAIALAGTLLAGAVATPLLLPWLPGRSFSVKGLLPGMAWALVFAFSAAGAPSLVAAAWIFALPALSSFLAMNFTGSSTVTSLSGVKKEMRYAFPLQAAAAIGGLLLWVAGRFI-
>M746
--------KRKIPRISTILTFADRFGSWKARWNIGRMNYMVPPGLYAIGNPGAESPVLVTANYKMSYDIVRSALGGRNCWLLVLETYGINVWCAAGKGTFGTAELIQRINVSGLAEIVSHRRLNLPILGAPGVAAHEVKRHTGFNVRYAAIRASDIPEYLDNGMSTTSAMREITFTTRERLVLIPAEIVNALKPTILITIVLYALLAAFQG-------YATGFTAVYAYLGAMLMGTAAAPLLLPWLPGRSFAFKGVLTGLIWCLILYALAGGDSLLTTIAVFLTLPVVSSFYALNFTGCTPFTSRSGVKKEMRIALPAMGCALVLGVIVAALEKI--
>M747
--EFIDTTIGSVPRVRSRWGLSDRFGTILTRLGVGRHDYRIAPGLYAVGDPNEASPVVVTANFKLTFDTVRRDLEGRDLWLLVLDTHGINVWCAAGKGTFSTQEVISRVNSSGLGNLVRHRKLILPQLSATGVSGREVKKGCYFEVVWGPIRSKDIAAFLDQGMTADQPMRRVTFSFIERLVLTPVELSHLPKPTLWLLLAAFIISGIGPSMFSIHGALVRGGMAMAAYLAGVIAGAVLVPALLPYIPGRAFSVKGAITGLATGILVALLFSHTNGWGMVGLILWSTAISSYLAMNFTGSTPFTSPSGVEKEMRRAIPIQAVSALAAVVTWIASNFA-
>M748
--DFMDTAAGPVPRVGTKLSAADHVMSVLARFGLGRDSYGIAPGIYCTGTPDADSPVLVTANYKLTFDALRKELSPVDAWILVLDTRGINVWCAAGKSLFSTEEVIKRVKVSGLDKIVSHRKLILPQLSATGVSAIDVKKGSGFNVVWGPIRANDIKIFLDAGMKADESMRRVTFTIMERLVLVPVELSFLVKPTLFILLGIFLLSGIGTEIFSVKGAWSRGIMAALAYAAGISAGAVFVPVILPWLPGKAFSIKGAVTGAIAAIFVIILKDIASPWELTALFLCTTAVSSYLGMNFTGSTPYTSPSGVEKEMRKAIPVQALAGLASILLWIGAAFI-
>M749
--EWLQTPAGRVPRISTKLSFSDHLGACKARWGIGRMEYMVPPGLYAVGNPTPEAPVLVTANYKMSYDIIRRTVLGRNVWLLVLETYGINVWCAAGKGTFGTGELVRRIAATGLAEVVSHRRLLLPILGAPGVSAHEVAKRSGFRISYAAIRAADLPEYLDNGMVTTPAMQELTFTAYERLVLIPVELVLALKSVAVIGGVALLLVAALGD-------IGAGVTAFLAYLGAVLTGIVLGPILLPWLPGKSFALKGAVAGLLWSGLFYLLAGGHAWLVTLAIFLALPAVSAFFTLNFTGCSTYTSRSGVKKEMRIALPAMGGALLVSVLLLLAGRFL-
>M750
--GYIETETGKIPQVFARLSWKDKLGTIKVRWSIGRNKYKVEPGLYALGTPDKNSKVLVTANYKLSFDTLRKNLSGLNVWILVLDTKGINVWCAAGKGTFGTNELVNRIKEASLEKIVNHRQVIIPQLGAVGVSAHLVKAASGFTVIYGPVRAKDIPEFLNLHFKATKEMRRVTFDLLDRLVLIPVDFVYRLGYLLGILALVFVIAGWNKEGISFARSIENGLPIMRNIFLAYASGIIITPIAMPYIPARSFAMKGFITGLMVYLILFFTGLGNSLAEIIGWFFLITGVSSFVAMNFTGSSTYTSLSGVKKEMKTAVPLQIAAGVLSLVSFITAII--
>M751
--GTVNTPTGQIPKVSTELTGADGFGAIKARFGIGRMNYRVSPGLYAVGNPTAQSPVFVSANYKMSFDRLRSSLDSIDGWILVLDTHGINVWCSAGKGTFGTEELARRIHATELAGVVSHRKLIVPQLGAVGVSAHELFDACGFKVKFGPIRAPDIRDFMDSGMKASPEMRRVEFPLKERLKLIPMEVLGWAKLALLIAAVFIMLGGMSSNGFSFSGMMAKGTWGAAIFLGAYLLGAITAPILLPWLPGRAFALKGLWVGLIAAIVVHHLFASTNGLQTLAWILIVPAVTSFTAMNFTGSSTYTSISGVRKEMRFAVPLQIAGLLLGFVLWTAAL---
>M752
---WFPTASGQVPQIATELTLNDHLGACKARWGIGRMHYLVPPGLYAIGTPDADAPVLVTANYKMSYDILRRTLHGRNVWLLVLETFGVNVWCAAGKGTFGTDELLTQIAATNLAEIVNHRQLILPILGAPGIAAHEVTKQSGFSVRYATIRAADLPAYLDNGMVATPVMRELTFTLYERLVLLPVEIVHGLRTATIISILLFLFGLWSGGS-------ASGTQMMFAYLGAHFSGSVVGPLLLPWLPGRSFSLKGAIVGLLWCLLYSQFVASWNLWQTGAALLALPAVSAFYTLNFTGCTTYTSPNGVKKEMRLAMPIMGLALLVGVILLTVSPW--
>M753
-KGMVNTEAGQAPQITTILRFSDWMGTFWVRLGVGRMHYMVKPGLYAIGSPTADSPVLVSANYKLSFDCLRRELTGLNVWLVVLDTKGVNVWCAAGKGTFSTKEIVKRLKETHLEKIVSHRTLIVPQLAAVGVAAHEVKKQSGFRVVYGPVRAADIPAFLSAGMKAVPEMRKVHFDLPDRAVLIPLELISWGKWLLLLALGMCLFSGLGMGGYAFSRTLKQCPRIFLLLLTAFLSGNVLTPLLLPWLPGRAFSVKGAFAGTVVIGLWIYIYTSMNFLEVLAWIFIIPAVSAFLALNFTGSSTYTSLSGVQHEMRIAMPIEIITAAIGMGLWIASHFF-
>M754
-----STQNNIISTASTVLSAKDILGAWKVRWGIGRMTYKVNTGLYAVGKPDDKSPVLVSANYKLTFDTLRKNLTELDCWLLILDTKSVNVWCAAGKGTFGTEELINRIDQSGLAEIVSHRQLILPQLSASGVNSKEVSRRSDFKVIFGPVRANDIKQFIANGYHATPEMRRVKFTTLDRLILTPVELISSLKNSLFIFGVLFLINLFATRLF--------GLYDLVAYLGAVFTGTVLTPLLLPIIPGRAFSWKGWLLGMVWTVYALWLFSQGYWLLTIGYLLLLPSVSAYLAMNFTGSSTYTSPSGVLKEMKIALPFIIGTSVIGAVLVILQSLI-
>M755
----IATPAGPVSRISTELTPSDRRGTFRVRWGIGRMNYLVEPGLYAAGEPDSNSEVLVTSNYRMTFDHLRSLLSGLDVWILVLDTRGVNVWCAAGKGTFGTEELLSRIEISKLALVVDHRRLVVPQLGAVGIAAHTVKQTSGFTVLYGPVEARDVKEYLASGLRASPAMRRKSFPVRDRAVLIPMELVPALKYAAIITAVMALLAGFAGPGSFTSDALRFGKTAAVSLLAAVASGAILVPLVLPWLPGRSFALKGFWMGLATALAMFLFRTSGNVLSAVPWLVLIPALSSFLAMNFTGSSTYTSLSGVRREMRIAVPLQAAGSILGIVLWLGTMFV-
>M756
------SAKARAVAVSTKLSEKDILGAWKVRFDIGRMNYKVEPGLYAVGKPDSDSPVFVSANYKLTFDTLRKNLAGMDCRLLILDTYGINVWCAAGKGTFGTDEIIERISQTGLSEIVTHRNLILPQLGASGVIAHEVKQQTGFNIIYGPVRAADIKAFISSGYKSTAEMRTVNFTLRDRLVLTPVEFIEAAKKSLLVFGVLFLVNLFANRPF--------GLYDVTAYAGAVFMGTVLTPILLPLIPGKAFSWKGWLTGAIWTAIALWIFSAGSWLLAAGYLLLLPAVSAYLALNFTGSSTYTSPSGVLKEMKAALPLIIGSAAAGAILILIQTFF-
>M757
---TVDGPSGKIPRISSSLRREDHYGTIKARLGVNRMNYTVDPGLYALGEPEKNSSVLVTSNYKLSFDSLRQAMSGRNAWILVLDTLGINVWCAAGKGTFGAHELVRRITASNLKDVVTHRTLIVPQLGAPGIAAHFVKQLSGFKVHYGPVLAKDIPVYLDAGMKATPDMRRKDFPLEERLVLIPIELFDALKATIVAIPVLLIIIGLSGSEGFIENIMTDGAVPVIAIMGAVIAGAVLNPILLPYLPGRAFTTKGFTIGLLTALFLLNVYTLKGIVTICAWFLMISAISAFLAMNFTGASTYTSLSGVRKEMKWALPLEIGTGLTGLAVWVFSRF--
>M758
--GHVDTPAGPVPRVASRLTSCDRWGELKVRWGIGRDSYRVPPGLYAVGAPTAESLALVTANYKLSFDQLRETLDGRDAWVLVLDTDGVNVWCAAGKGTFGTDELVRRVEQTRLAEVVSHRRLILPQLGAPGVAAHQVKGRCGFKVVWGPVMLEDLPAFLDGRYRATPAMRRKTFPLRERFTLIPMELVPAVKPAALLLLVFFFASGIGAPGGYWAGLSTAGVTAATSLLVAVLAGAALVPVLLPWIPGRAFALKGLVVGAAAAAAHLLLLAPGQGLEFGAWMLLTPALASFFAMYFTGASTYTSLSGVRKEMRVAVPLQAGAALIGLALWIGARV--
>M759
--GTVTTPLGAVPQITSKLRLQDYWGTVKARFGVGRMEYTVDPGLYALGNPESDSAVFVSANYKMSFDELRRSLPGRDGWILVLDTDGINVWCSAGKGTFGEDELVRRIETTDLKKLIRHRKLILPQLAGPGVSAHKVKQRSGFSVQYGPIRAQDLPSYLESGLKATPGMRLKTFTLSERAVLIPVELVEALKPTLLVLPVLFLLGGLGGHAGFWANAVHNGLFAVLAFSSALIAGAVLNSLFLPYLPGKAFSTKGFFIGTLTAFLVLYLRTWPELMEALSWLLIIPAVAAYLAMNFTGCSTFTSLSGVRKEMRWALPLEIGMAGCGFLAWVISLV--
>M760
---WLPTMAGVFPVISTRLTSGDIVGGWRVRWGINRMGYRINPGLYAVGKPDASSPVLVTANYKLTFDSLRKHLQNLNAWILVLDTKGVNVWCAAGKGTFGTEELIRRIKSVNLSSLMKNRTIILPQLGAPGVAAHIVTAQTGFKVVYGPIRASDLPKFLANGLKTDPAMRNVTFTLKERLAVVPVELVQSWKIALAALIYLLILRLIFGGVFS----WS-TILRFLPYLAAIIMGCAVVPALLPFVPGKSFAFKGWLAGIVATFVFTWLYGN-GTANAIAYLLMLPAISAYLALNFTGCSTYTSLSGVKKEMKIALPLLILSTISGIALQLYST---
>M761
--DFTDTPIGSVPRLKTRLNRKDHLGTIAARWAINRQDYKITPGLYGIGTPGPDSPVLVTANYKLTVDTLRKELAAVDAWILVLDTRGINVWCAAGKELFSTREVVNRVKQSELAKVVTHRQLILPQLSATGVRARQVKKDCGFEVIWGPIRTCDIKQFLQNGFKADDSMRRVTFSFTERLTLVPVELSQVVKPTLWVLLGIFVASGIGSNIFSLAAAWPRSLMATAAYAAGILAGALAAPALLPWIPARSFALKGAITGFVCGLGIILILSALNFWGALALLLCTTAISSFLAMNFTGSTPFTSPSGVEKEMRKAIPLQALTALVAVVAWIGSGF--
>M762
--------DTAIQAVSTSLTFKDTLGAWKVRWGIGRMDYLMEPGLYSVGKPDGNSPVLVSANYKLTFDTLRKNLVNLDCWLLILDTKGVNVWCAAGKGTFGTEELVNRIASVGLSEIVAHKKLILPQLGAPGVSAHEVVRRTGFSVIYGPVRANDIKTFLSSGYKATKEMRTVKFTLLDRLVLAPMELVEVVKISMVIFGLMFLINLFAVRAF--------GMMDFLAYAAAVLIGSVITPVFLPIIPGKAFAFKGWLLGAIGTSLIMWGWASPFLLSGIGYMLALPAFTSFLAMNFTGASTYTSPSGVLKEMTIAVPFIVLLLLAGIILILIKTFT-
>M763
-DKFIKTDTGFIPVVKSKLDKEDLVSTFFVRCGVNRYQYRVTPGLYGIGNPDKKSEVLVTANFKLTFDHLRKELGNINAWILVLDTKGINVWCAAGKGTFSTTEIVKRIKECSLEQIVEHKQIIVPQLGATGVSAKDVKKQSGFRVIYGPVRANDIPDFLNNNKKADRQMRQATFTIYERFILTPVEMQISLKPALITTFVLLLVAGIGPGIFSFSQMWQRGMVSILALVAGIVSGAFITPILLPFIPPREFALKGIITGSIFSILFLIVFFVTGIAGFFALFLFCVAISSFLAMNFTGTTPFTSPSGVEKEMKRYIPVQLGALVISSGLWIYSA---
>M764
--------------VATSLSLKDTLGAWKVRWGIGRMSYRVDPGLYAVGKPDGASPVLVSANYKLTFDVLRKNLAGVDCWLLILDTKGVNVWCAAGKGTFGTCELAHRIEAVGLSKIVKHRELIVPQLGAPGVSAHEVTRRTGFSVTYGPVRASDITTFVSSGCKATKAMRTVQFTLRDRLALAPVELVGAAQKSLPVFGVLFLLNLFAARPF--------GIHDTAVYTGAVLAGSVLTPVLLPFIPGRAFSWKGWLLGLCWTVSALGFWTSGCWLLAAGYLLLLPSVSAYLAMNFTGCSTYTSPSGVLKEMRIALPLIVGSALVGATLALIQSLM-
>M765
---SVETEIGDVPRIATTLSFGDIVGSWKCRWSIGRMDYKVEPGLYAVGSPDANSPVLVTSNYKMTFDRVRAELGGQNLWLMVLDTDGVNVWCAAGKGTFGTDEVVRRMEATALSSVVSHRTLILPQLGAVGVAAHEVRARSGFRVVYGPIRAKDIPPYLQNGQRVTDDMRRVRFTVRNRAVLTPMELVGAAQPLFIAFGVFFVLNAVGLGHFG--------WIDFYGIMGSVLVGAVIAPILLPWIPGRAFSFKGGLLGLVWAILFLLLNPVLGWLKSAAYLLLLPALSGFLTMNFTGSSTYTSLSGVDREMKIAVPIMLFSTAAAVLLLLASDL--
>M766
-----------IPVTSTSLTFSDHLGAIRVRWGINRDNYRVQPGLYAVGSPGNDSDVFVTANYKLSFDALRKNLSGVDGWILVLDTKGVNVWCAAGKGTFGTKEVVSRIKAVSLENIVNHRRLILPQLGATGIAAHKVREETGFNVHYGPVRASDIKYFIANGYRATREMRKVTFDFTDRIKLIPNDFMYGKFYLLGAMALLFLLSGLSRNGVSWKNFSSEGGPAILRTFLGYFSGIVITPILLPYIPGRHFSLKGFLAGILVFLSILLLKFPGNIIETISWFFIMTATSSFLAMNFTGSSTYTSLSGVKKEMKLFVPFQISFAAMGIILQVVGKFI-
>M767
----METSAGAVPRVKTALSLRDKFGTVKTRLGIGRYNYKVVPGLYCVGTPSPESPVLMTANYKLTFDALRKELGGLDAWILAADTRGINVWCAAGKGLFSTEEVVRRVTRSRLAEIVSHRELILPQLSATGIAAHQVKKICGFKVIYGPIRAADIPAFIQAGNTADKAMRTVTFTFRERAVLTPVEILLLRKALAVVVIATLFLSGLGPGIFSMDAALSRGIPAVCATLFGILAGAVVVPFLLPYPPWREFWISGALAGIVAGVANTCLFNGRDVWESLSLILWTGVVGSYLAMNFTGSTPYTSPSGVEKEMRRAIPAQAAAGLIAIAVWFAAPFF-
>M768
---FAETSVGVIPRISTNLKGLDIGGTLRARLGISRDRYRVAPGLYCAGNPGEESPVLVTANYKLSFDSLRKELAGLDVWILVLDTRGVNVWCAAGKRTFSTEEVIRQVHGVGLDKLVTHRELVLPQLGAPGISAHQVKEGCGFKVVWGPINARDLKTFLNNGRKADMHMRQVTFSLGERIVLIPVELSLIVKPSLAVLLAVFVLSGISPDIFSFPAAWFRGLNGAAAYLLGVLAGAVVVPVFLPWLPMRQFYIKGILTGLTAGILVIFYLANITRLESLTLLLLTTSVSSYAAMNFTGATPFTSPSGVEKEMRQGIPIQMAAVVIAVIAWVAAPFV-
>M769
----------AIEGVSTRLVLKDILGAWKVRWGIGRMEYMVAPGLYAVGKPDETSPVLVSANYKLTFDILRKNLSGLDCWLLILDTKGVNVWCAAGKGTFGTDELVNRIEAVGLSEIVTHKKLILPQLGATGVSAHAVTQRTGFAVTFGPVRASDIKAFIAAGYKATTKMRRIKFTMWDRLVLTPMELVLSAKVSLMVFGVLFLINLFAARPFG--------VQDFLAYIAAVLIGTVITPALLPFIPGKAFAFKGWLLGAISTACIVWAWFSPFLLLGLGYMLALPAHSAFLAMNFTGSSTYTSPSGVLKEMKIAIPLIVPTLLAGIILILIKTFT-
>M770
-----------VKTVSTKLSFNDYFGAFKARWGIGRMNYSVKPGLYAVGKPNNESPVLVSANYKLTFDTVRKNLDGLDCWLLILDTKGVNVWCAAGKGTFGTDELLNRIEKSELSKYVSHKKLILPQLGATGVSAHEVKSRSGYDVNYGTVRAEDIKAYIEAGCKATKEMRTVKFTMWDRIVLTPMELVPAMKISLPIMGIMFLSNAFIAKPFD--------KTDFAAYAGAILSGAVITPTLLPYIPGKAFAWKGWLAGFICTAGISVLTKKKNPILTAGHLLLFPALSSYIAMNFTGSSTYTSPSGVNKEMKKALPFIVGAAALGGALTLGV----
>M771
--SFIETSIGPVPRVKTRLARSDVWGTICARLAVNRNQYKIAPGLYCVGEPGPDSPVLITANYKLTFDTLRRELRSLAAWILVIDTRGINVWCAAGKQIFSTREVVHRVKQSRLNTVVRHSKIILPQLAATGVSAVSVKKECGFEVLWGPIKARDIQQFIADGCKAEQSMRRVTFSMPERVVLVPVELSHLLKPTLWVLLAVFLLSGIGTGFFTFSTAWSRGLMALTAYAAGILGGAVAAPILLPWIPGRAFALKGMLTGIVAGLAVVITSNSLTRVEAAALLLFTTAISSYLAMNFTGSTPFTSPSGVEKEMRRAIPLQAAVALIAVAAWVGAAF--
>M772
--GTVGTPVGDVPRVRTSLTSRDCLGALARRWTLGRSSFTVAPGLYAVGVPSAESVVLVTANYKMSFDRLRRELTGIDAWILVLDTKGINIWCAAGKGTFGTDELVHRVKAVGLEQVVTHRKLILPQLGAPGVSAHEVRKRSGFHVVYGPVRAADLPRFLSAGMKADPEMRRVRFGLADRAAVVPVEIVQGGGHVLLIAAAFTLLGGLGPDGYRLDRVLSVGIPDALLVLGAFLGGAVLTPLLLPFLPGRPFAWKGMCTGLFVVLVLWAALHGPGPLALAAWLAMGAALASFVAMNFTGASTYTSLSGVRKEMRYAVPAQAVAVVVGLALLAVARFT-
>M773
-------KNQNVPVVSTSLSLKDIIGSWKVRLNISRMDYRVEPGLYAVGKPDSDSPVLVSANYKLTFDTLRKNLAGLNCWLIILDTKGINVWCAAGKGTFGTDELVKRIKAVGLSEIVTHRKLILPQLSAPGVSAHNVALRTGFSVTFGPVRASDIKTFMADGCKATREMRTVKFTLLNRLVLTPVELAVMAKKSLFVFGIMFLINLFAARPFN--------AYDFIVYAGTVIVGTVLTPVLLPFIPGKAFSWKGWVLGVCWTVFSLWFFMLDSWLLAAGYLLLLPSVSAYLAMNFTGSSTYTSPSGVLKEMKIALPLIVSAFIVGTALILINKLI-
>M775
---FFDTAIGPVPRVKTRLERSDVRGTIRARLGIMRDQYKIAPGLYGVGEPGPDSPVLVTANYKLTFDTLRRELTAFDGWILVVDTRGINVWCAAGKALFSTREVVHRVKQSQLSTVVRHNKIILPQLAATGVSAVSVKKESGFEVLWGPIQARDIQQFVADGCKAGHSMRRVTFTLPERVVLVPVELSHLPKPTIWVLLAVFLLSGIGTGIFSFNAAWSRGLMALTAYVAGILGGAVAAPILLPWIPGRAFALKGTLTGIVAGLAVAIFKNYLSWVEATALIFFTTAISSYLAMNFTGSTPYTSPSGVEKEMRRAIPLQAATALIAIVAWVGAAFI-
>M776
---TLDTPAGVVPRVDTRLRLADHLGTWRVRWGIGRMRYRVDPGLYAVGRPTAESPVLVSANYKMSFDKLRSQLAGIDAWVLVLDTRGVNVWCSAAKGTFGTDELVGRVKANRLDEIVSHRTLVLPQLAAPGVAAHQVKNRCGFRVVYGPVRAADLPAFLANGMKATPRMREVTFPFLDRVALVPIELVRWAKYAVLLAVVLLLLAGLGPEGYSWRRVAEIGAFSAGLLLAVYVASNILGPALLPWLPGRALSLKGACLGLAFVAALAGLGPTESRAACLGWGLLIPAVASFITMSFVGSTTYTSLSGVRREMWIAIPLQAIAAVAGIAFWIAGRFM-
>M777
--GFVETPAGPVPRIKTSLSGYDLFQTFIVRLGVGRNSYAVAPGLYAVGDPVAKSPVLVTANYKLSLDALRRDLGATDAWILVLDTQGVNVWCAAGKKTFSSQEVIRRVKESKLRDLVSHRRLILPQLGATGVTAAEVKKACGFTVFWGPVRAEDTVRFIENGMRATKEMRKVKFTLWDRIVLTPVELSQLVKPTIWILLIVFILSGIGAGIFSFASAWTRGLQMDVAYLAAIFAGAVVAPVLLPWIPGRAFAVKGGITGFVASVLILALSGRTLTAEAVAVVLFTMAISSYLAMNFTGATPYTSPSGVEKEMRFAIPFQALAITVAAIAWVGAAFI-
>M778
-EGFVQTPAGPVPRIKTTLQGSDYAGMARARLGITRDRYKIAPGLYCVGSPDSGAPLLVTANYKLTFDCLRKELSSISAWILVLDTRGINVWCAAGKNLFSTEEVVRRVTAAAVKKVVSHNRLILPQLAASGVAAHEVKKQSGFKVIYGPVRSKDLATFLAGGFKSEPSMRKVTFNLVDRLILVPVELAQLPKPSLWILITAFIISGIGVHVFSFSAAWVRGIMLVVAYAAGILAGAIATPVLLPWIPGRSFALKGSLLGVLSAAGIVALRSNLQVMDALALMLCTTAVSSYLAMNFTGSTPFTSPSGVEKEMRKAIPLQATALLLAMVAWVASAF--
>M779
--GFKETALGPVPRIRTRLLTRDFVGTMRARIGISRDRYKVAPGLYCVGEPGNESPVLVTANYKLTFDSLRRELSGLDAWILVLDTRGVNVWCAAGKKTFSSEELIRQVQRVNLHKLVSHRELILPQLGAPGIASHRVKAGCGFRVIWGPIKASELQTFLRNGRKAEMHMRQITFSFRERVVLIPVELSLIVKPSLFILLAVFVLSGISPDFYSISAAWSRGIDGAMAYLMGILAGAVIVPALLPWIPMRKFYIKGILTGILGGILLILYLGTITRLESVTILLLATTVSSYAAMNFTGATPFTSPSGVEKEMRQGIPIQMAAVLIAVIGWVAAPFV-
>M780
---------------STTLSWKDVLGAWKVRWGIGRMDYKVGPGLYAVGKPDSASPVLVSANYKLTFDALRKELVGLDCWILVLDTKGVNVWCAAGKGTFGTDELVKRIAKTGLSKLVSHRTLILPQLGAPGVRAHEVAERTGFSVIYGPVRAKDVPSFIASGLRATEDMRAIKFTAWDRLVLTPVELVAAAKTSLLVFGVLFLINLFAARPF--------GAADFIAYAGAVLTGTVLTPLLLPLIPGRAFAWKGWLLGLLWTAGFAWRFAPESLLLAIGYLLALPALSAFLAMNFTGSSTYTSFSGVIKEMKAAVPLI------------------
>M781
------SEIGQVPRVLHHLTGADRWGTIKARLGIGRMNFTVEPGLYALGTPGPESPVLVTANYKMSFDRLRAALPKRNVWILVLDTKGINVWCAAGKGTFGTDELARRIKSCELEKVVSHRKVILPQLAGPGIAAYKLKNLCGFSAVYGPIRAEDIPAFLDAGNKATREMRKKTFTTYERAVLIPLELVHILKWILILCPLLFIISGLGSGKGFWDNALTVGLLTVSGILVAVAAGGVLTPLLLPWLPGRALTVKGFIMGLITAIALLLFRIGSGILYSFSWFFIAPAIAGYLAMNFTGSTTYTSLSGVKKEMKWAVPAEIGAGVVGLVLWLTF----
>M782
---DIKTADTVIPVVSTDLSFKDFMGAVRVRWGINRDNFRVTPGLYAIGNPGQESNVFVTANYKLSFDTLRKNLAGEDGWILVLDTKGINVWCAAGKGTFGTKEVVSRIKLVSLEKVVNHRRLILPQLGATGVAAHKVKEETGFNVHYGPVRASDIKKFISNGFRAEKEMRRVTFGFNDRIKLIPNDFMYGKFYLLGAMAVLYIISGLSGKGISYRDFSGEGGPAVLNVFLAYFSGIVMTPMFLPYIPGRRFSLKGFFSGTLVFLILLLLKLTGNVLETFSWFLIVSAISSFLAMNFTGSSTYTSLSGVKKEMKLSVPFQIGFALIGIILQVVGKFI-
>M783
--------TVAIQTVSTTLTFKDRLGGWKVRWGIGRMNYKVEPGLYAVGKPDDKSPVLVSANYKLTFDVLRKNLDGADCWLLILDTKGVNVWCAAGKGTFGTDELVNRIESVGLSEIVTHRKLILPQLGAPGMSAHEIAKRTGFSVLYGPVRADDIKEYIGAGFNATTKMRTVEFTMKDRLVLTPMQLVQAAQQSFPVLGGLFITNQFSKRPFD--------KHDVIAYMGAVLSGAVIAPVLLPYIPGKSFAWKGWLVGLGWTAKYLLLTKKGNRLKSAGELLLLPAVSSYLAMDYTGSSTYTSPSGVRKEMKKALPWIIGAAAVGGALTLGV----
>M784
-------KAGGVAVVSTSLSLKDVLGAWKVRWGIGRMDYKVEPGLYAAGNPDSNSPVLVSANYRLTFDTLRKNLPNLDCWLMILDTKGINVWCAAGKGTFGTDELVRRITETGLAEIVTHRKVIVPQLGASGVSAHEIARRAGFSVIYGPVRANDIKSFILSGCKATREMRTVAFPLWDRLVLTPVELVASAKQSLSVFGVLFLLNLFVARPFG--------PQDFAVYAGAVFVGAVFTPALLPFIPGKSFAWKGWLLGLCWTAAALWLWMPGRLLSAAGYLLLLPSVSAYLALNFTGSSTFTSPSGVLKEMKMALPLIVGSSLAGVALTLIARM--
>M785
--GTIDTPHGKVLKVGTELVFRDILGAWKARWAINRMRYTVPPGLYGAGNPDKDSPVLVTANYKMSFDRLRKELAGLNAWILVLDTKGINVWCAAGKGTFGTAELIRRIAMVGLSHVVSHHTIILPQLGAPGVAAQEVRRQSGFYVVYGPVRAVDIKAFLKADMKATREMRTVKFGFLDRLILTPVELMMAMKPLAIIAAALVIAAVTGL--------IHVSFSGLYPFVGAILIGAVAAPALLPWIPGCAFSWKGWLTGFLWAMAVLNLLQTGTIWNTLALLFLLPAISAFLTLNFTGASTYTSLSGVKKEMRFAIPVIVVLASAGIGSWLVGR---
>M786
--------------VSAELLWPDIRGAFKARWGVGRADYTVDPGLYALGSPDDASPVLVTANYKMSFDYLRRELHGRNAWLLVLDTKGINVWCAAGKGTFGTEELIKRITSSGLKEIVSHRKLILPQLGAPGVASHTVKSISGFKIFYGPIRAKDIPAYLDSGWKATEDMRFMSFPIRDRAVLIPIEFIAAVKPFLLVAPVLFLLGGFSGFSWLWASAASEGFFAVAALLSAILAGAVIHPLLLPYLPGRAFSLKGFSLGFAVALILIYWQIGTEIIGALAWLLMIPAVAGYLAMNFTGCSTYTSLSGVKKEMRWALPVQITGVTFGFVLWIGLRL--
>M787
-----NHNGRRIPRVPTELSRADTFGGWKARWAIGRMKYSVEPGIYAVGNPDDDSNVFVSANYKMSFDRLRSQLTGRDGWILVLDTKGINVWCAAGKGTFGTEELLKRIEEVDLDRIISHKKLIVPQLGAVGVSAHQVKQQSGFSVVYRPVRAEDLPAFLDAGMRATRTMRRVTFPLKERAVLIPVELVGGVIPVLLVAACFLVLAGFNPEGYSVALIFSQGLQSLLILLAAYLAAVILGPILLPWLPGRSFAVKGLCIGAGVLMVGAVFLGRDDWFSMLAWVLLIPALTSFMVLNFTGASTYTSLSGVKREVKIAAPLQLASTVLGFVLWLAGRFV-
>M788
---YVDTPVGRVSRVSSTLTFRDRLGAWRVRWGGGRNRYTVAPQLYAVGSPTPESHVLVTANYKLSFDRLRAQLAGRDAWILVLDTNGINVWCAAGKGTFGTDELVGRLGRERVAEIVSHHRLVLPQLGATGVSAHEVHDRTGWRVTYGPVRAEDLPAFLDARFKATPEMRRMRFSLADRITLIPVELVGSAKYLIALVIVFVILSGLGSGGYSASQLAAAGSRSVFLLLAAYLAGAALAPALLPWIPGAAFSLKGGLAGLVVVGVVIAAGWIDNWAETIGWVLLVPVISSFLAMNFTGASTYTSLSGVRREMRVAVPIQIAAASVGLVMWFAGRFI-
>M789
--GQVETPIGPVPHVHSRIGRLDILGRWRVRWGIGRDRYRVAPGLYALGAPDGSAPVLVTANYKMTFDIVRRDASGLDAWILVLDTRGVNVWCAAGEGTFGTEEVIRGVTRARLSEVVRHRRLILPQLAAPGVAAHEVRKGCGFSVVYGPVRARDIRAFLEAGMKASPSMRTVVFPTTDRLVLTPIEITGSLRPAGWSAAGLFLLAGVGPGIFSPGAAWERGLAAAAALAAGILSGAVATPVLLPWLPGRSFSVKGGIAGGVLAACAVMWRRGSEASAALALLLAVTAVSSFVAMNFTGATPFTSPSGVEKEMRRALPVQAGMAVLAGLLWVGGAF--
>M790
-KGFVQTAAGQIPLVDTSLVFRDISGGWKARWGINRMDYKIPPGLYGVGNPNDTSPVLVTANYKMSFDNLRKELPGLDAWIMVIDTNGINVWCAAGKGTFGTGEIVKRLGAVHLSRIVSHRTIILPQLGAPGVAAHEVRRLSGFRVVYGPVRARDIKEFLGSGMKATREMRIVEFGFLDRLFLTPIELVGIRKPLVILAAAAFLAHLAGL--------ITISLSSLYPFIGAILIGTVVTPALLPWVPGRAFALKGWFLGLLWTVAVIYVKAGESVFNSLALLLVLPSISAFQAMYFTGASTYTSLSGVKKEIRFAMPAIVASASAGVASWLAGLFI-
>M791
------TGGGDIPVVDTKLLLADKLGSWKARWGIRRMNYHIVPRLYAVGRPSETSPVFVTANYKMSFDRLRSQLDGIDGWILVLDTKGINVWCAAGKGTFGTDEIVRRVNAVGLHKIVNHRRLIVPQLGAPGVCAHLVKERSDFHVFYGPVRAKDIKTYLQSGMKTTPQMRRVTFTFAERIVLAPVDIVGSLKYALFISACLLLLSGLGSGLYSLDRVAAYGIVNAILLLVAALGGAVLPAALLPWLPGRAFSVKGAWASLLPILGLILLAWQRNWYSVTAWLCFIPAVTSFIGMNFTGSSTYTSLSGVKKEMKFAVPTQISVAALGLILWTTGLF--
>M792
---SLETSEGRVPKVSSTWTLADYLGTFKARWGIGRMNYTVDPGLYALGQPDEQSPVLVTANYKMSFDRLRKALPCRNAWILVLDTKGINVWCAAGKKAFSTEEIVARIGSSGIERVVSHKEVILPQLSAPGVAVHQIKKLSGFKGVFGPIRAEDLPAFLDNGLKATVKMRSKTFTTWERLVLIPVELVEALKAALILCPLLLLLSGLGPSGFW-PNVLNQGFFAVQALLAAILAGTVLTPLLLPWLPGRAFSVKSLAPGLLCALFLLLSREGGGFLDMIAWALIILSAAAYLGMNFTGASTYTSLSGVKKEMRWSLPLQIGGGLTGFVLWVSSMI--
>M793
----------AIQTVSTQLTLKDKLGGWKVRWGLARMDYTMEPGIYAAGEPNETSPVLVSANYKLTFDTLRKHLTGLHCWLLILDTKGVNVWCAAGKGTFGTDELVHRIQETGLADVVAHKKLILPQLGAPGVSAHEVTKRTGFSVTYGPVRADDIQAFISSGYKATKQMRTVRFTMWDRLVLTPMELVIAAKTSLMLFGVLFLINLFAARPF--------GLFDFVVYAAAVLTGAFVTPVLLPYIPGKAFALKGWLLGMIGTGLIAYGWAPPSLLLGIGYMLSLPPCSAYLAMNFTGASTYTSPSGVLKEMKIALPLIVLSLVAGIILLLIKTFV-
>M794
--GQVDTPAGPVPRVHSRIGSSDLLGRWWVRWGIGRDRYRVAPGLYALGAPDGNAPVLVTANYKMTFDVVRRDAAGLDAWILVLDTNGVNVWCAAGEGTFGNEEVIRRVAEARLPEIVSHRMLILPQLGAPGVAAHEVRKGCGFSVAYGPVRARDIREFLKAGMVASPPMRRVVFPTVDRLVLTPIEITGMLRPAGWASVALFLLAGVGPGVFSPGAAWERGFAAVGALAAGILAGAVVTPVLLPWLPGRAFSVKGGLAGGFLAACAAMERGSVEAPAALAMLLAVTAVSSFVAMNFTGATPFTSPSGVEKEMRRALPVQAGLAVLAGLLWVGGAFI-
>M795
---AVESGMGKIPRVSPILKWEDRLGTIKARWGINRMHYMVDPGLYAIGEPLPQSPVFVTANYKMSFDCLREVLGSLNSWILVLDTKGINVWCAAGKGTFGTEELVRRIQATGLEKVVEHRELILPQLGAPGVAASAVKRRSKFRVVYGPIQAEDIPSFMNAGKKATPEMRRKTFTFLERAVLIPIELIAALKPLAGVLVVLFILGGLISGSFW-SGAWNHGFPAALAILLGVGMGAVAHPLLLPYVPGRAFALKGLILGAAGAFLLFSGAGGISGGEKISLTFIILALSAFLAMNFTGASTYTSLSGVKKEMRWAVPLEIAGGGAGVLLWLGA----
>M796
--RFIPTDAGPVPLITPKLTKDDLLSTFLVRCGIGRYSYTVSPGLYGIGNPDRNSEVLVTANFKLTFDHLRKELAGIHAWILVLDTKGINVWCAAGKGTFSTRELVKRIKTNSLEKVVDHKRVILPQLGATGVAAREVKKQSGFRVIYGPVRAKDIPRFLNTDKTADKTMRQVTFSLYERFILTPVEIRMVLKPALMFALAIFILSGFGPGIFSFSGVWERGWPAFFALITGILSGAFVTPVLLPHIPSRQFAVKGIISGAAFAVVFLLLSAGQGISGVLALFLFSVTISSYLAMNFTGATPFTSPSGVEKEMKRFIPVQLAGLAVSSGLWIYSA---
>M797
-----DTTAGPVPRVRTHMLASDRLGTALARLGAIRSHYKVVPGLYCVGNPSPDSPVLVTANYKLTFDAVRRELASVDAWLLVVDTRGINVWCAAGKGLFATNEVIFSVNSAKLHQVVAHRRLIVPQLGATGVAGREVKKACGFKVIWGPVRAEDLPEFLDNGNQADQDMRTVTFPLKERAVLIPVEIFLLWKTLAWALPTLFLLSGIGPGGFSLPELWHRGLAALLTTLFGLLAGCAVVPLLLDRLPWRSFWPKGALTGVIGGIIAVFLLPLHGWPEWAAVLLWATAVSSYLAMNFTGSTPYTSPSGVEKEMRLGIPLQALAGIAAIILWLTAPFI-
>M798
-----DIGVMTIPLVATEWSTRDRLETIKVRWAIGRMNYKVKPGIYAVGSPDRQSHVFVSANYKLSFDHLRRALDGLNAWILVIDTKGINVWCAAGKKNFSTKEVVRRIRIHQLEQVVDHHRIILPQLSATGVSAHEVKKMTGFSVTYGPVRASDIIAFLEAGMKATDAMRTVTFPFKERLKLIPVDIFYGKYYLILIPALFFILSGISRVGYSAGLSVEQGWKVVVNLFAAYLTGCAVTPALLPWIPFRRFSLKGLSMGIIAALILFSGMMGTNLIEIASWFLLVPVVSSFMAMNFTGSSTFTSLSGVQKEMKVMLPVQIVLASLGLITWIISRFL-
>M799
---ALDTPAGKVPQVISTLSWSDEWGTIKARWGVGRMSYTVEPGLYALGRPGPEAPVLVTANYKMSFDRLRRAMAGQEAWLLVLETFGINVWCAAGKGTFGTEELARRIKAAHLEKVVCHREVILPQLSAPGVAAFRIKKLTGFKALYGPIRAEDLPAFLEAGKEATPRMRRKDFPLGERTALIPVELVEALKYALPVAAVMFLLSGLGGGHGFWSQVWTRGFYSLAGLLTAVAAGTVLTPLLLPWLPGRAFGFKGAVAGLAAALVLAVFISASLRLEVAGWLLLIPACSAFLGMNFTGASTYTSLSGVKKEMRQGIPLQIAAGAIGLGLWLAAGF--
>M800
--GELQTVAGKIPQISTERTASDVWQTIKTRWSIGRMAYRVKQGLYAVGNPNQESNIFVTANYKLSFDHLRRALHGLNAWVLVLDTKGINVWCAAGKGTFGTKELSCRIKAHGLEKLVSHRKIIVPQLGATGVSAHEVKANTGFNVIYGPVRAEDIKAFISSGLKATAEMRRVTFPVKERVKLIPVELVYGKYYLILVPLIFFILSGLNNKGYSIDQAWTNGGKAILNLIAAYISGCAITPLLLPWIPVRWFSFKGLITGWLFATILLYGFLSAFLPEIISWFLIIGSVSSFLAMNFTGSSTFTSLSGVQKEMKLSLPLQIVFAAIGLLGWLITRFI-
>M801
-EGWLDTAAGPVPRVKAELEAGDVAGRWQMRWGIGRERYRIAPGLYAVGFPDTDSPVLVTANYKMTFDLLRRDMAGQDAWGLVLETHGINVWCAAGKGTFGTAEVVRRVKAVGLDRVVRHRRLVLPQLGAPGVSAHEVRKGCGFSVRYGPVRSVDVRQFLAAGMEATPGMRRVTFTAAERLVLTPVELVMMLKPAAWAALAVLILAGFGPGFFSFAAAWERGLGALQALSGALLAGAVFTPVLLPWLPWRAFSAKGALVGATVAVLGATGADGSLGLGFLALVLAVSAGASYVAMNFTGATPYTSPSGVEQEMRRALPWQAATTVLAGVFWFASA---
>M802
--GEIETPAGSLPRITTRWTRHDRWGAIKTRWSVGRMKYRVTPGIYAVGEPDRNSRVFVAGNYKLSFDHLRRALDGMNSWILVIDTKGINVWCAAGKGTFSTKEVVRRIRIHHLDQIVDHRKLILPQLSATGVAAHDVKKMTGFAVIYGPIKAEDIKAFLEAGLKATEAMRRMTFPLADRLKLIPVDMFYGKYYMLAIPAIFLILAGINPNGYTVDMALESGWKAIVNLYAAYLAGCVLAPALLPWIPFRRFSVKGLATGWFAALLLLFATLGTTLTENISWFLMMGGLSSFMAMNFTGSSTFTSLSGVQKEMKTALPVQISMASLGLAGWILTRFI-
>M803
----------RATAVSTSLSFKDILGAWKVRWGIGRMEYTVDPGLYAVGKPDGESPVLVSANYKLTFDTLRKNLAGVDCWLLILDTKGVNVWCAAGKGTFGTDELVNRVHQTGLSDVVTHKKLILPQLGAPGVSAREVTERTGFSITFGPVRASDIKAFLSAGHKATKEMRTVQFTMWDRLVLTPMELVEAAKAALKVFGVLFLINLFAARPFG--------IRDFVVCAASVLIGAVATPALLPYIPGRAFAFKGWLLGVTGTALIAWGWAPPFLLLGIGYTLALPACSAYLAMNFTGASTYTSPSGVLKEMKIALPLIILSLLAAVVLILIKTFA-
>M804
-------------SINSDLSQRDHWGNLKVRLSIGRNNYQVKPGLYALNNPDRHSEVFVSANYKLSFDTLRRALKGIRAWILVLDTRGINVWCAAGKGTFGTQELVERIQTVALKEVVSHKRIILPQLAAPGVASFQVKKDTGFKVIYGPVRAEDIPAFLEAGYLAEPPMRQVKFSLKDRLILIPVEMVTGFKYAFLVMLIFFLLSGLDNLGFSLDKMWGQGLIAVFNLFFAYLGGTFVTPILLPFLPGRAFSLKGALAGLILAGLALYQYTALSWPEIAAWALIVPAISSFAAMNFTGSSTYTSLSGVIKEMRQAIPFQLAASLLGLGLWLFSRFV-
>M805
---TVGTPMGEVPLVSASLMTADRWGGIKARWKVGRMNYRVQPGLYAMGSPNEDSPVMVTANYKMSFDFLRRELAGRNTWIMVLDTGGINVWCAAGKGTFGTVELVNRIETCGLSKVVKHRTVILPQLGAAGVAAHQVLRGSGFRVVYGPVRAKDLPAFLDNGLKATAKMREKTFTVRERIVLIPVELVAALPKSLIVLPGFFLVGGMGPGPFR-TTAAAHGILAAWAVLCTVLAGAVLTPILLPWLPGRAFSIKGLWAGLLTAALLVGFTWPSQRLEILAWVLMISAGAAFLGMNFTGSSTITSLSGVKKEMRWAVPVEIAAVVSGLGLWAGS----
>M806
--DFMDTPIGRVPRLKTRLDRKDHFGTFAARWAINRQDYKVAPGLYCIGRPNQDSPVLVTANYKLTLDTLRKELESIDAWILVLDTRGINVWCAAGKELFSTHEVVNQVKRTDLAKVVTHRHLILPQLSATGVRARQVKKDCGFKVIWGPVRTPDIKPFLQNDLKADKAMRRVTFSFWERLTLVPVELSHLVKPTFWVLLGIFVASGIGSNIFSLAAAWPRSLMATAAYAVGILSGAFVAPALLPWIPVRSFALKGAITGFICGIGVILIFAALNFWGALALLLCSTAISSYLAMNFTGSTPFTSPSGVEKEMRKAIPLQALTALTAVVAWIGSGF--
>M807
-------TSDCIPVVSTDLTAKDIFGSWKARWGIRRNNYRVEPGIYRVNNPDGTSPVLVSANYKLSFDTLRKNLEGLDCWLLVLDTKGVNVWCAAGEGTFGTDELVSRIEQTALKELVDHRKLIVPQLGAPGVCAHEITKRTGFSVVFGPVRAADIKAFISAGYKATKEMRRVRFTFLDRLVLTPIELVETAKIFLPVMGVFFIINLFANRQ--------FGVFDVIAFAGAIFAGAFFTPLLLPFIPGKAFSFKGWLLGLCWAAFAFWLFTGGYLLLVIGYGLLLPSFSAFLAMNFTGASTYTSPSGVFKEMKFALPFIIISSLAGTVLVLVKSFV-
>M808
--------CGGIPVVSTSLSVKDFFGACKVRWGIGRMDYKVEPGLYRVNNPDNSSTVLVSANYKLTFDTLRKNLSSLDCWLLILDTKGVNVWCAAGEGTFGTDELVNRIEQTGLAKLVTHRKLILPQLGAPGVSAHEITKRTGFSVIYGPVRAMDIKPFIGNGYKTTKEMRRVRFSFYDRLVLTPMEIVETVKFVLPVFGMMFILNLFAKRQ--------FGIYDIVLGLGTIFAGAFITPVLLPFIPGRAFSFKGWLVGLIWVTFAFWLFVPGDWLLVAGYGLLLPAVSSFLAMNFTGASTYTSPSGVLKEMKIALPFIIGFAFVGAVLVLVKSFM-
>M809
---------FAVQKVSDTLTVKDILGAWKVRWGIGRMDYIVEPGLYAFGNPDEDSPVLVSANYKLTFDTLRKNLTGLNCWLLILDTKGINVWCAAGKGTFGTDEIVSRVETVRLSDVVTHKKLILPQLGAPGVSAHEVTRRTGFSVVYGPVRASDIKAFIVADYKATNEMRHVRFTLRDRLVLTPMELIPAVQKSLPILGALFITNQFAKSPFD--------KHDVTAYAGAVLSGTVVTPALLPYIPGKAFAWKGWLVGIGWTAKYLLLTRKGDRLKSTGELLLLPAVSSYFAMNFTGSSTYTSPSGVKKEMKKALPWIVGAAAVGGALTFG-----
>M810
--NFVETPAGWAPRVKTDMQLPDIAGTVKTRLSIGRNNYKVAPGLYCVGNAGPDDPVMVTANYKLSFDTLRKELVGLNAWILVLDTKGVNVWCAAGKRTFSTEEVIRRVKQSGLEQVVSHRELILPQLSATGVAALRVKKGCGFTVIWGPVRARDIKRFLEAGKKAEASMRRVTFSIIERMVLVPVELSFLPKPTLWILLAVFLLSGIGSEIFSLSTAWHRGLMAFSAYATGIFAGAVVVPVLLPWIPGRSFFLKGIQTGLFLGIGVVFIWNTITGLEALVLLLFTVAVSSYLSMNFTGSTPFTSPSGVEKEMRKAIPIQVGTVLVAAVAWVASAFA-
>M811
-TGQIETPAGIVEQVSTVWTNKDLFSTLKVRWSIGRMNYIVPPGLYAVGVPDENSDVFVSCNFKLSFDHLRRALRGMNAWVLVLDTKGINVWCAAGKGTFGTKELVFRIKEHQLEKIVSHKKVILPQLGATGVAAHTVKDETGFRVIYGPVRAEDIPAFVADRYKATPEMREVKFNLWDRMKLIPIELTYGKYYLILIPAIFFILAGLNIHGFSVESSWNNGGKAIINLIAAYLAGCVLTPILLPFIPFKRFSLKGLVVGWLMAVLLLYFFLGTNIFEIISWFLMIGGISSFIAMNFTGSSTFTSLSGVQKEMKLSLPVQICGTALGFIGWIVTRFI-
>M812
---FAETPIGPVPSVKTTLGFWDFAGTARARLGVSRDRYRVAPGLYAVNKPGPDSPVLVTANYKLSFDSLRRELAGIDAWLLVLDTRGVNVWCAAGKKTFSTEEVIRQVKRVGLERLVTHRELILPQLGAPGVSSQGVKKGCGFKVTWGPIRAKDLKVFLSNGRQAEAAMRQLTFTVAERTVLIPVELSLIVKPSLVILLGIFILSGIGPEIFSLSGAWFRGLNGSLAYLLGILAGAVAVPVMLPWLPTRQFYIKGILAGLVAGIFVVLSLGNISRLESLTLLLITTAVSSYAAMNFTGATPYTSPSGVEKEMRRGIPVQLIAVIIAVAAWVAAPFV-
>M813
--------EPSVKTASTSLTLQDHLGAWKVRWGIGRMNYTVEPGLYAVGKPDNDSPVFVSANYKLTFDTLRKNLDGLDCWLLILDTKGINVWCAAGKGTFGTDELVRRIEASELSKYISHKKLVLPQLGATGVSAHEVKRQSGFDVDYGPVQASDIKEYVDAGYKATKEMRTVQFNLWDRLVLTPMELIPALKYSLPVLGVMLLANQFAAKPFD--------KTDVAANAGAILSGAVITPALLPYIPGKSFAWKGWLVGLGATAKILAFSKKGNRLLSAGSLLLYPAISSYLAMNFTGSSTYTSPSGVNKEMKKALPFIVGAAATGAALTLGV----
>M814
---RLETAAGPVAVVSTRLNWRDRLGSFVVRLGIKRMNYAVRPGLYAVGNPTLGSPVFVSANYKLSFDRLRKELGGVDAWVLVLDTKGINVWCAAGKGTFGTEEILNRLEASGLRSVVSHRTLILPQLGAPGVAAHEVTRQSGFKVVYGPVRASDIKLFLRNGMKASEEMRTVRFNLADRLILTPLELVMTLKVVAAAVLILLVLDVLGLNAFS----WK----TLYPYLGAIIVGCVAVPALLPWIPGPAFAWKGWLLGIVWALFVNIEQWAQLWPRAVSYFLLLPAISAFLAMNFTGSSTYTSLSGVVREMKTAVPATFISAVLGLGILIAA----
>M815
------EKTGDVPVVSTTLSFTDYLGAWKARWGIGRMDYKVEPGLYAVGNPDNESPVFISSNYKLTFDTLRKNFDGLNCWLLILDTKGINVWCAAGKGTFGTDELVRRIEASELSKYVSHKKLVLPQLGATGVSAHEVKSRSGYDVNYGPVRAADIKEYIDAGYEATKEMRTVKFTLWDRLVLTPMELVPALKYSLPVLGVMFFANLFAPKPFD--------KTDIAADAGAVLAGTVLTPALLPYIPGKAFAIKGWLMGLGVTACILGATKKGNRLLSAGHLLLFPAISSYLAMNFTGSSTYTSPSGVNKEMKKALPWIIGAAATGAAMTLGV----
>M816
---------GKVPQASSHLCWADRVGSWKARWGIGRMHYTVEPGLYALGNPSPKSPVLVTANYKMSFDRLRAALPQKDAWILVLDTKGINVWCAAGKGTFGTTELIQRAAKSSLNRIVSHRELILPQLSAPGIAAHEAKKLSGFKVVYGPIKAEDLAEFLNNGMRATPEMRVKTFTVLERMVLIPVELVGAIKAAIAVVFALAFLSGVLGPASFPRNALRYGHVALSALAIAVMAGAVLAPLLLPWLPGRAFSIKGLPLGILGALVLLSFHWSDGALHMIAWLLLVPSAATYLSMNFTGASTYTSLSGVKREMRFALPFQIGMGILGLAFWFSSL---
>M817
----------AIQPVSTRLTFKDRLGTWKVRWGIGRMSYMVEPGIYAVGKPDKNAPVLVSVNYKLTFDILRKNLSSLDCWLLILDTKGVNVWCAAGKGTFGTDELANRIEAVGLSEIVTHKRLILPQLGASGVSAHEVMRRTGFSIVYGPVRARDIKAFLEAGNKATDEMRTVTFTTRDRLVLTPIEFIPAARKSLYIFGMFFLLNLFISNPFG--------LADFIAYAGAVLIGAVITPIVLPFIPGRAFSFKGGLLGVLWAVFAVWVFK-----VCYSYILILPSVSAYLAMNFTGASTYTSPSGVLKEMKIALPFIIGASGLGTVLLLIGRY--
>M818
--SFIDTPIGPVPRVKTSLERSDVMGTISARLGIKRSQYIIAPGLYCVGEPGPDAPVLVTANYKLTFDTLRRELTSFDAWILVIDTRGINVWCAAGKALFSTREVVHRVKQSRLNAVVRHKKIILPQLAATGVSAVAVKKESGFEVLWGPIQAGDIQQFVTDGGKAEQSMRRVTFTMPQRVVLVPVELSHLPKPTIWVLLAVFLLSGIGTGFFSFNAAWSRGLMALTAYAAGILGGAVAAPILLPWIPGRAFALKGTLTGIVAGLAVAFTRNSVGWVEATALVLFTSAISSYLAMNFTGSTPFTSPSGVEKEMRRAIPLQAAVALIALVAWVGAAFV-
>M819
----CQSSTIEVTTVSTLLSLKDLLGAWKVRWGIGRMNYLVKPGIYAVGKPDTASPVLVSANYKLTFDVLRKNLTETDSWLLILDTKGINVWCAAGKGTFGTDELVNRIKSAALSDIVSHRNLILPQLGAPGVSAHEVKRQTGFTVNYGPVRANDIKEYIAAGFMADKKMRSANFNFLDRLVLTPMELVEAAKISIGLFGVLFLLNLFAVRPF--------GIQDFFVYCAAVLAGTVLTPVLLPFIPGKAFAFKGWLLGAIGTACIAWGWFAPFLLLGIGYMLALPAHAAFLAMNFTGASTYTSFSGVIKEMKTAVPLIILSIAAGVVLVLIKTFT-
>M820
-------ERTSVPVVSTKLAFRDYLGEWKVRAGIGRMNYKIEPGLYAVGKPDENSPVLVSANYKLSFDKLRKNLSGLDCWLLALDTNGINVWCAAGKGTFGTDELIYRIEEVELSKIVSHRKLVLPQLGASGVNANEIVGQTGFVVTYGPVRASDIVEFISSGYKATKEMRTVKFTFWDRLVLTPMELVIAARKSMFVFGVLFLLNLIAARPF--------GMYDFVAYVGAVLMGSFFTPVLLPFIHGVAFSWKGWLLGLCWTAVLSVGLFEGYWLLAAGYLLLLPSVSAFLAMNFTGCSTYTSPSGVLKEMRIALPLIICSSVVGAALILFNNIF-
>M821
-------PAAGIPVVSTRLSIKDRWGDCKVRLDWGRMHYAVDPGLYAVGKPDENAPVLVSANYKLTFDSLRKELDGLDCWLLILDTKGVNVWCASGKGAFGTEELIARIAQTRLAEVVSHKTLILPQLSAVGVSAHDVKRQSGFSVEYGPVRAQDIKPFLASGRTATEEMRTVRFNLRDRLVLTPVEVVLAMKKALILFGGLFLLNLFAARPFG--------LGDFIAFMGAILVGTVLTPVFLPVIPGRAFAAKGGLAGLLWAVVSVWIWMGFLWLPLAGYVLVLPSVSAFLAMNFTGSATYTSFSGVMKEMRAAIPVMAAAAAAGLVLLILYRIF-
>M822
--GFADTPVGTVPRVTTDLSWIDHLGAVGARLGITRNHYTIAPGLYCVGDAGPDSPVLVSANYKLSFDALRRELSLTEAWILVLDTRGINVWCAAGKGLFSTGEVIHRVQQTGLTAVVRHRQLILPQLSATGVSAKAVKKGCGFKVIWGPIRARDIKPFLASNKKADDTMRRVTFTTPERLVLIPVEIAALPKPAFWTLIAVFLLSGIGPDIFSPTAAWSRGWIFTAAFGTAVLAGAVLTPILLPWIPGKAFSVKGLLAGLPAGIWVMVFRRQTDGLEAVALLLCVGALSSYLAMNFTGSTPFTSPSGVEKEMRRAIPLQAGAVVLAAMTWVGSAF--
>M823
---FRETGDGPVPRVRTRLDRADRLGALSVRLGGVREDYRVAPGLYCAGRPGSDSEVLVTANYKLSFDHLRRGVRGLDVWILVLDTRGINVWCAAGKGLFGTGELVRQVKASGLDRRVSHRRLILPQLGATGVSAPEVKKRCGFRVVWGPVRARDLGPFLRDGMRAEPAMRRVTFTTAERAVLVPVEFSYMKKPVLAALLALFVLSGIGPHIFSFGAAWDRGLAAALALAAGILAGAVVTPVLLPWLPGTAFSLKGALAGGAAGVAVVAAWSRAGWLGALALFLLTLSLSSYLAMNFTGSSTFTSPSGVEKEMRRAIPLQAAALLLAGIAWVASAF--
>M824
-----TRNGRQIPRVPTVLSRADTFGGWKARWAIGRMKYSVEPGIYAVGDPDADSNVYVSANYKMSFDRLRSQLAGRNGWILVLDTKGINVWCAAGKGTFGTEELLKRIEEVRLAEIVGHKKLIVPQLGAVGISAHKVKQQGGFNVVYGPVRAEDLPAFLDAGMRATESMRRITFPLKDRAVLIPVELVGGVKHILLIAACLLLLAGLNPKGYSTALAFSYGVQSVLMLLAGFLAAVVLGPILLPWLPGRSFALKGLWIGIGTLLLAAASLWGDHWLNAAAWALMIPALTSFVVLNFTGASTYTSLSGVRREVRIAVPLQFICAVLGIGLWVAGRF--
>M825
---TVDTAAGAVPRVSSKLTEADRWGTFKARWGIKRMEFTVAPGLYALGYPGKSDPVLITANYKMSFDRLRESLPGRNAWIMALDTDGINVWCAAGKGTFSTEEIVRRMEFCQLDRIVDHRVVILPQLSAPGVTAYQMKKLSGFKAIYGPIKASDLPAFLNAGMKATPEMRLKTFSIRERTVLVPLELVGPLKWTLIILPVFFLLGGLVGDTGFCSGMLRYGMFAVISLLGALVSGAVLTPILLPWLPGKAFSIKGLSMGFITAIILANLTNWKDWPEVLAWFLVIPSISAYLAMNFTGASTYTSLSGVRKEMKWAVPLEIGGVTVGLCLWLGSRFA-
>M826
----------SIPVAPTTLSLTDILGAWKVRWGFGRDNYIVEPGLYAVGKPDTASPVLVSANYKLTFDTLRKNLTALDCWLLILDTKGINVWCAAGKGTFGTDELVNRIEETGLSEIVEHRKIIIPQLGATGISAHEVAKRTGFSVVYGTVRAKDIKEFISSGYKATKDMRTVKFTLWDRMVLTPIELVEAVKVSLVVFGFLFLINMFAIRPF--------GLSDFLAYSTAVLAGSVLTPVLLPFIPGRAFSFKGWLLGAICTAFIAHSWTSPFLLLGVGYMLALPALSAFLAMNFTGASTYTSFSGVIKEMKIAIPMEIILLGAGVVLVLIKTFA-
>M827
--GQINTKSGIITQVSTTWSRQDLWETIKVRWSVGRMNYKVEPGIYAVGRPAEKSPVFVSANFKLSFDHLRRALNDMNAWMLVLDTKGINVWCAAGKGTFGTKELTRQINQVKLDKIVDHHKLIVPQLGAVGVSAHEIKKNTGFSVVYGPVRAEDIPAFMEAGMKATTEMRKVNFSTWDRLKLIPVELINEKKYIVLIPAIFLILSGFNPKGYSLDLAYHDGLRSVFILLIAYFCGCVVTPVLLPWIPFRRFALKGLLMGWLAAFILSCFLLGHGKIELISWFFLIGSVSSFLAMMFTGTSTFTSLSGVKKEMKTALPSQITMAGLGVVAWIVAKFV-
>M828
----IPTDVGSIPIVATTLSKTDIGDTRKVRFKINRMDYKIRPGLYAVGKPDSSSPVLVTANYKLTFDSLRKELSSINAWILVLDTNGINVWCAAGKGTFGTEELVRQINNTHLHGIISHNKLILPQLGAPGVSAHLVTKETGFKIIYGPVRASDIPEFIAANNKATPNMRKVNFTFKDRLVLIPVELMSSLKPMTAVTAAVILATIIASYFSASETLWIHGVGFVFAFIGAILAGAAVTPLLLPYIPFRAFAIKGWIVGLVWVFIFTTFFPKFSFREALGLYLLLPPVTAFLSLNFTGCSTYTSQSGVEKEMRVGLPIMIISSFVGIGALAS-----
>M829
-TGEIHTSKGNVPVISTILQYKDMFGAWKVRWNIGRMNYKISPGIYAVGNPNQTSPVLVSSNYKLTFDALRKELSGLDCWILILDTKGINVWCAAGKGTFGTDELVRSILKTGLSEIVSHRTLILPQLGAPGVSSYEVVKQSGFSIVYGPVRASDIKNFIAIG-SSTQEMRTVKFTMLDRLVLTPVELVQAAKTSLMVFGVLFLINLFASRPFG--------FDDFIIYAGAVLIGTVVTPVLLPFIPTRAFALKGWLMGLCWTVGFIWFKETGYRFLAIGYLLVMPSLSSFLAMNFTGSSTYTSFSGVIKEMKVAVPLIVLSSVAGIVLVLVAA---
>M830
-----DSPCGPVPRVKTRLAGADRLGTLIARLGINRDQYKIAPGLYCVGDPDQESPVLVTANYKLTFDSLRQELTTLDAWLLVLDTRGVNVWCAAGKELFSTREVVNRVNQTRLNKVVSHNQLILPQLGATGVSAHQVKRASGFKVIWGPVRAEDVQGFIGADYHTDDTMRKVTFSIWERTVLTPVELSHLPKPTFWVLLAVFLLSGIGTSVFSLHDAWYRGLMAFTAYVAGVLAGAVAAPILLPWVPGRAFALKGAFTGVVVGLLVVLFFKGLIWLETTALLLITVAISSYLAMNFTGSTPYTSPSGVEKEMRCAIPVQA-----------------
>M831
---FIDTPIGPVPRVKTQLERTDLLGTISARLGIERNQYEIAPGLYSVGNPGQDSPVLVTANYKLSFDTLRRELTSLDAWILVIDTRAINVWCAAGKELFCTREVVRCVNRSMLNKVVRHNQLVLPQLAATGVSAHQVKKECGFSVLWGPVRAKDIQRFLAKGGKVDKSMRQVTFSMGERIVLIPVELSHLPKPTMWLLPAIFLLSGIGANFFSFSDAFSRGLMVLAAYGAGILGGAVAAPVLLPWIPVRAFALKGMLTGIAAGLAVAAIFSGIIWAEALALLLITTVISSYLAMNFTGSTPFTSPSGVEKEMRKAIPLQAVVALIALVAWVAAAFA-
>M832
-EGWLDTPVGKVPQVDSRPTGQDIFGRWQMRWGIGRDRYRIAPGLYAIGLPDKQSPVIVTANYKLTFDIVRKDLTGRHLWLLVLETNGINVWCAAGKGSFGSDELIHRIKECRLDQVVDHRRLIVPQLGAVGVAAHKVSQGCGFRTIFGPVSSADLPYFMDHGLEATPAMRRVRFNSIDRLVLTPVEITNLWKVSLWTVLGLLLLGGIGPTIFSFSAMLQRGGAALGCYLLAILAGAVITPLLLPWLPGRSFALKGAEVGGAIALLIGFTTPQIGAANTMALFLALPAFSSWLGMNFTGSSTYTSPSGVEKEMRLAIPIQATALVSALISWLVGAF--
>M833
---------WKVPKVSTVWSKVDIWNTIKVRWSIGRMNYRIKPGLYAVGNPDSNSEIFVTANFKLSFDHLRRALHEMNTWILVLDTKGINVWCAAGKGTFGTRELAYRIKAHELAKLVNHKSVIVPQLGATGVAAHEVKNKTGFRVIYGPVRAEDIKEFVVNGLKATPEMRKVKFPLKERIKLIPVELAYGKYYLLAVPAIFFILSGLNKNGFSIDLAWNSGSKAVIALFVAFISGCAITPILLPWIPFRRFSLKGLSINWLMAIPLLFFFLGNTIFEIISWFLMMGALSSFLAMNFTGSSTFTSLSGVQKEMKTALPLQIAAAALGIIGWIISRFI-
>M834
------CGNPKIQTVSTTLTFKDIFGAWKVRWGIGRMDYKVEPGLYAVGKPDKSAPVLVSANYKLTFDTLRKSLAGLNCWLLILDTKGVNVWCAAGKGTFGTDELVNRIEVVKLSEVVSHRKLILPQLGAPGVNAHEVTKRTGFSVMYGPVRASDIKAYISSGYKAAKEMRTVEFPLKDRLVLTPMQLVQAAQQSLPVLGGLFLTNQFAKRPFD--------KHDVAAYAGAVFTGAVLTPALLPYIPGKAFAWKGWLLGLGWTAGYLGLSKKGDRLMSSGELLLLPALSSYLAMDFTGSSTYTSPSGVKKEMKKALPFIVGAAAVGGALTLGV----
>M835
--RFIDTPAGPVPVVAPRLAARDDIGNAAVRLNIGRNHYTVAPGLYAVGQPEPASAVLVTANYKLTFDILRRHLDHTSAWIMVLDTRGINVWCAAGKKTFSTAEVIRQVNLTGLAKVVSHRRLILPQLGAVGVSAHQVKRGCGFEVVWGPIRAADIPAFLAAGQKATAPMRALTFTATERIVLIPVELSFLPKPLLWTLGIVFLLSGIGPGLFSFSAAIDRGLWLMAACLSGILAGAIAVPALLPWIPGKAFSFKGSVSGAAIAALMLVLAPGGHWAENTAVVLATMAVSSYLAMNFTGSTPFTSPSGVEKEMRRAIPLQAGAMVVAALSWVAGAFV-
>M836
---------------STSLSLKDVLGAWKVRWGIGRMDYKVEPGLYAVGKPDSNSPVLVSANYKLTFDKLRKNLSGLDCWLLILDTKGINVWCAAGKGTFGTDELVRRVEEAGLKDIVEHRTLILPQLGATGVCAYEVTRQTGFQVVFGPVRARDIRDFISAGFTATREMRAVKFSMADRLVLAPMEFVEAAKISLIVFGVLFLVNLFAVRAF--------GMADFLIYMAAVLAGSVLTPIFLPFIPGRAFSFKGWLLGAICTALIACAFTRSNLLLGIGYMLCLPALSAFLALNFTGATTFTSFSGVIKEMKAALPCIIVLITAGIVLVLIKAVL-
>M837
--GMVRTPVGVAPLVKTTLSRSDVIGSWKARWGIGRMNYRVTPGLYGVGAPEEDSPVLVSANYKMSFDRLRRALAGIDAWILVLDTKGINVWCAAGKGRFGTREIVERIARFRVFDVVRHRMLILPQLGAPGVEAHEVKKQTGFRVVYGPVRADDLPAFIAAHGKATPAMRTVRFDLIDRLVLTPMELVAAIKPALILLACLFLVKLIGSPRDPFLTLLAEALVGFLPFLGAVVMGSIAAPALLPYVPVRAFAWKGWLLGLLWAVFFVFFASGPRWEVGLFYLLVLPPISGYLAMNFTGASTYTSLSGVVREMKTALPALIVSAGLGMVSLIGG----
>M838
-----DTSKSAVLTVSSALTFKDYFGACKARWDIDRMDYTVEPGLYAAGKPDDNSPVLVSANYKLTFDVLRKNIAGLDCWILILDTRGINVWCAAGKGTFGTCELVNRIEAVGRSKIVSHRKLILPQLGAPGVSAREVTLRAGFSVTYGPVRANDIKAFISSGYKATKEMRTVKFTLWDRLVLTPIELVIAAKKSLLLFGVLFLINLFATRQF--------GVHDFAVYVGAVFMGAFLTPVLLPFIPGKAFSWKGWLLGLCWTAFAILLWVQGYRLLAAGYLLLLPSLSAYLALNFTGCSTFTSPSGVLKEMKTALPLIVCSSIAGAALTLINKFI-
>M839
--GSLTTPLGPVPRVSAALRWRDRWGAVRARWGVGRMDYKVDPGLYALGEPDGESPVLVSANYKLSVDALRGALPGLDAWLLVLDTKGINVWCAAGKGTFGTDELNRRIAASGLAQVVTHRRLIVPQLGAPGVAAHTVKARSGFTVRYGPIKAADLPAFLDAGGRATAAMRRKGFPLAERAVLIPIELIGALKPALLIAIPLFLLGGIGGPAGFWENAVREGGFAVLALASAVIGGAVLLPLLLPWLPGRAFAAKGFWLGAAIALIVLFQRGLAGRIEVLAWLLAIPAVTAYLAMNFTGCSTYTSPSGVNREMRWALRTQIGLAAGGALLWGTARA--
>M840
--GSVQTVAGPIPTVAAFLALQDHWGTFKVRWAVGRMHYTVEPGLYGIGNPDGDCPVFITANYKLSFDKLRAALPGRHAWILVLDTKGINVWCAAGKGSFGTVELTERIKSSRLAEIVTHRRLILPQLGAPGISAHQVKKLSGFRVLYGPIKAIDLPAFLDADLHATAAMRLKTFPLSERLVLIPVELVAALKAFALLLPIIFLLGGLGGQQFW-SNAMNYGLFAVWGVLIAVFAGAILAPLLLPWLPGRAFALKGLSLGLLLACLYALLRSPAGSLELLSWFFIIPAISAYLAMNFTGASTYTSLSGVKKEMRWALPLEIVAGVTGFGLWIASRLM-
>M841
--------KPSIQTVSSTLTFQDILGAWKVRWGIGRMDYKLEPGLYAVGKPDGDAPVLVSANYKLTFDTLRKNIDGLDCWLLILDTKGVNVWCAAGKGTFGTDELVRRIEAVRLSNIVTHKKLILPQLSAVGVSAHEVTKRTGFSVIYGPVRAKDIKAFIASGYTATKEMRTVEFTLRDRLVLTPMELVPAVQKSLPILGGLFITNQFAAKPFD--------KHDVTAYAGAVLSGAVVTPALLPYIPGKAFAWKGWLVGFGWTAKYLLLTRKGNRLKSAGELLLFPAVSSYLAMNFTGSSTYTSPSGVNKEMRKALPWIVGAAAVGGALTLGV----
>M842
--GTIKTIFGPVPQVSTVWSHSDTWQTIKVRWNLNRMNYKVEPGLYATGNPDSNSDVFVSANFKLSFDHLRRALNGVNAWILVLDTKGINVWCAAGKGTFGTTELINRIKIHALLNIVDHRNLLVPQLGAVGVSAHEVKSKTGFRVIYGPVRAEDIRSFIETGYKATPEMRSVKFPLKDRIKLIPVEITYGKYYLLLVPAIFLILAGLNPHGYSTDSAWNNGGRAVINLFSAYLAGCVLTPLFLPWIPFKRFSLKGLTVGWLIAVSFLFLLLGISIFEKISWFLIMGAISSFLAMNFTGSSTFTSLSGVQKEMKLSLPLQIGAAASGLIGWIITRFI-
>M843
---FIDTPIGKIPIVPRSVNFKDFIGTLKVRMNVGRMKYSIKPGLFAVGQPNENSPVLVTANYKLTFDALRKELENLNAWILVLDTKGINVWCAAGKGTFGTKELMNRIKKTKLGEIVEHRKLLVPQLGAVGVSAHEVKNISGFKVLYGPVRAKDIPKFIQSGYKATEEMRAVHFNTWDRLVLTPLEFVMGFKYFFIAMVVFFILSGFNSSGFSLNTMIETGKLSLIALMTAYITGTILAPLFLPILGLRSFAYKGVLMIIPVFILMFQFVPTISLVEKFSWFFIMAPISSFFAMNFTGSSTYTSLSGVKKEMRIAVPLQIISFIMGFILWMIKRFV-
>M844
---QLQSGSLAIPVVSSVWSRRDHLDTLKVRWSIGRMNYRVEPGIYAVGSPDRNSHIFVTANYKLSFDHLRRALNGMNAWILVINTKGINVWCAAGKKTFGTNEIVQRITSHRLGQLVDHRRIILPQLGATGVAAHEVKQRTGFSVTYGPVRASDIKAFVNAGMKATEEMRTVTFPLKERLKLVPVEMFYGGYYMLLVPALFFILSGLSRNGFSVNLAASQGWKAVVNLYSGYLAGCLLTPALLPWIPFKRFSLKGLCLGLLTSLILVSGMLGTNLLEIGSWILLMTGLSSFMAMNFTGSSTFTSLSGVQKEMKVLFPVQMVLAGSGAVGWIISRFI-
>M845
------------------------LGTLKVRFGIGRMSYKVDPGLYAVGNPNAESPVLVSANYKLTFDSLRKELSGLDCWLLILDTKGVNVWCAAGKGTFGTDELVNRIQQTGLSETVTHRKLILPQLGAVGVSAHEVKKRSGFSVSYGPVQARDIKEYLASSCKATEEMRTIKFTTWDRLVLTPIEFIEAAKKSLLVFGVLFIINLFAARPF--------GLMDAVAYIGAVIAGTVLMPVLLPVVPGRAFAFKGWLLGLLWTIGISWLWSAPNWLFALGYMLSLPAWSAYLAMNFTGSSTYTSFSGVTKEMKSAIPLIIISAAAGIVLLLIKSFI-
>M846
-TGFMETEAGPVPEVTSRLSAKDRLGTIMVRWSIARSNYKVEPGIYALGSPDKNSEVLVTANYKLSFDTLRKNLSGLDVWILVLDTKGINVWCAAGKGTFGTNELVNRLKSVSLDKIVSHKHVILPQLGAVGVAAHSVKTSSDFSVVYGPVRVSDIKEFLKSHMAATKEMRRVNFGFIDRVVLIPVDFIYRLGYLLGGLALAFIISGINKEGISAARIFENGLPVARNIFLTYVSGIVITPMILPYIPARSFAMKGFITGLAVYILLFFTHLGSSLTEILGWFFLITSLSSFVAMNFTGSSTYTSLSGVKKEMKTALPLQIVSGIIAVLFVIAGKL--
>M847
-------GRADVRSVSSTLSVKDILGAWRVRWGIGRNNYKVDPGLYAAGKPGKDSPVLVSANYKLTFDTLRKNLSGLDSWILILDTKGVNVWCSAGKGTFGTDELVNRIEASGLKEFVDHRRLIVPQLGATGVSAHEVSRRTGFSVTYGPVRARDINDFIASGYKATQEMRTVKFTLYDRLVLTPMEFAEAAKVSLGVFGVLFLINLFAARPF--------GIADFLAYTAAVLAGAVVTPMLLPFIPGRSFAFKGWLLGIISTAFIARAFAQPALLLGTGYMLALPAHSAFLAMNFTGASTYTSFSGVIKEMKIALPAIILSLTAGVVLILIKTFT-
>M848
--EFIETAAGPVPRTRCRWGVSDRLGTILTRIGVGRHDYRVAPGIYTVGNPDADAPVVVTANFKLTFDTVRRDLKGQDLWLLVLDTHGINVWCAAGKGTFSTQEVITRVKTSGLAKLVRHRKLIMPQLSATGVSGREVKKGCDFEVVWGPIRSKDIAPFLDQGMTADDSMRRVTFSFLERLVLIPVELSHLPKPTLWMLLAAFVISGIGPGIFSFQGAITRGGMAMAAYLAGVVAGAALVPVLLPYLPGRAFSVKGAIAGLAVGVLVAFSFGYTNSWGMVGLILWCSAISSYLAMNFTGSTPFTSPSGVEKEMRRAIPIQAVSALAAVVAWMASSFT-
>M849
---RVSTPAGDVLAVATKLGLRDRLGHWRVRWGIRRGTHRVSPGLYAVGSANARSPILVTANYKMSFDRVRSQLGGQDAWILVLDTKGVNVWCAAGKGTFGTEELMRRVKTARLAEIVSHRKLVLPQLSATGVSAHQVRERSGWRVLYGPVRAEDLPAFLKSGMRATAEMRRVRFSLISRLVLVPVDLVYSAGYFLAAATALLLLSGLGADGYSFGNLREAGPRNVLLLFSTFLAGVAVAPALLPWLPGRAFSLKGLWMGLVAVVAILVWAPAESWTEVSGWLLLGPAISSFLTMNFTGSSTYTSLSGVRREMRFAVPAQLTAAVIGAVVWLAGRFI-
>M850
------------------------MGTFKARWGIRRMNYTIDPGLYALGNPDLNSPVLVTANYKMSFDKLREALQGRSVWILVLDTKGINVWCASGKGTFGTNELVGRIESSGLSQIVSHRELILPQLSGPGVAAHHVKKLSGFKIIYGPIRATDLPTFLNNGLKSTPEMRLKTFTTWERIVLIPVELIQALQVGLIVIPIFFLLSFLGRPGEGWANALNQGLYSVLAILSAILAGSVLAPLLLPWLPGRAFSLKGLSLGLLAAGILTAFRWGDGRLEIIAWLLLVPALSTYLAMNFTGASTYTSLSGVKKEMRWALPMQIGAAVVGLILWLGSQFI-
>M851
---TVSTPAGEVPRVGTKLSRADVAGAWARRWGFGRADYTVPPGLYAIGAPTAESVVLVSANYKMSFDSLRGRLEGIDAWILVLDTKGVNVWCAAGKGIFGTEELVRRVEATGLDRVVSHRCLVVPQLGAPGVSAHEVRKRSGFRVIYGPVRAADLPRFLASGMEADAEMRRVRFGLCDRAAVVPVEVVQGGGYAVLIAAAFVLLGAFGEDGFSLDRVLAVGAAEALLVLGAFLGGAVVTPLLLPFLPGRRFALKGALVGLLCTAGLWRLTFGSGVWSLVAWLLMGTALASFVAMNFTGASTYTSLSGVRKEMRSAVPAQAVAVAAGLVLWGIARF--
>M852
--DFMDTAVGAVPRIETALKSQDLAGTLRARLGFSRDRYRVAPGLYAAGKPGTGSPVLVTANYKLSFDSLRRELASIDTWILVLDTRGINVWCAAGKKTFSTAEVIRQVTRVGLERLVSHRELILPQLGAPGVSAAAVKKGCGFKVIWGPIRAGDLPEFLTNGHRTETGMRQVTFSIAERIILIPVELSLIVRPSLVILLAVFVISGISPGIFSFSAAWFRGLNGAAAYLFGVLAGAVAVPVLLPWLPMRRFYIKGILTGLAAGMLLNLLGANITGLESLALLLLTTTVSSYAAMNFTGATPFTSPSGVEKEMRQGIPIQIIALVISVVTWVAAPFI-
>M853
--------KQPVKIVSTTLTFNDYIGAWKARWGIGRMDYTIEPGLYAVGKPDNESPVLVSANYKLTFDTLRKNLAGVNCWLLILDTKGINVWCAAGKGTFGTDELIQRIETSELSKYVSHKKLVLPQLGATGVNANEVKQRSGYNVSYGPVRANDIKEYIEAGYKATKEMRTVKFTMWDRLVLTPMELLPALKITLPIFGVMLLANKFIAKPFD--------KQDLSALSGSVFAGTVLTPTLLPYIPGKAFSLKGWLAGLVCTAGIIGLTGKRNPLLTAGHLLLFPAISSYLAMNFTGSSTYTSPSGVNKEMKKALPFIVGAAAVGAALTLGV----
>M854
--TFVETPAGWVPRVKTDMHLPDIFGTVKTRLGIGRDNYKVAPGLYCIENPGSDDPVMVTANYKLSFDALRKALDGLAAWILVLDTKGVNVWCAAGKRIFSTEEVIRRVKQSGLEKVVAHRELILPQLSATGVSARLVKKSCGFKVMWGPVRAMDIKRFMEAGKKADTSMRRVTFSILERIVLVPVELSFLPKPTLWILLAVFLLSGIGSDIFSFGTAWHRGLLAVVAYMAGVFAGAVAAPVLLPWIPGRAFFLKGIQTGLFFGIGVVFMWNNITGLEALVLLLFTTVISSYLAMNFTGSTPFTSPSGVEKEMRKGIPIQACTALVAAAAWVASAFT-
>M855
--------GSTVKTVSTTLTFKDHLGAWKARWGIGRMDYTIEPGLYAVGNPNNDSPVFVSANYKLTFDTLRKNLVGLDCWLLILDTKGINVWCAAGKGTFGTDELVNRIESSELSKYVSHKKLILPQLGATGVSAHEVKRQIGYDINYGPVRASDIKEYIEAGYKATKEMRTVKFTLWDRLVLTPMELVPALKQSLPVFGVMLAVNIFAKRKFD--------KTDVAANLGAIITGTVLTPAMLPVIPGKAFALKGWLLGLGFTASLLGLSKKGNRLLSAGSLLLYPAISSYLAMNFTGSSTYTSPSGVNKEMKKALPFIVGSAAVGAVLTLG-----
>M856
-------EAANVPNVSTSLVLSDVLGAWKVRCGIGRDNYLVKPGLYAVGKTDSNSPVLVSANYKLSFDTLRKNLTGLDCWLLILDTKGVNVWCAAGKGTFGTEELVNRIEKSRLAEYVTHKKLILPQLGAPGISAHEVTRRTGFSVIYGPVRSEDIKEYISAGFKATQQMRRVKFTFRDRLVLAPMELAEVAKFTLPVYGVLFIINIVAKRQ--------FGIYDVVLYVGTVFTGAFFTPVLLPFIPGRAFSFKGWLLGLAWVALAFWLFAPEFWLLIIGYGLLLPAFSAFLAMNFTGATTYTSPSGVVREMKFAVPFILVTALAGAVLVLIKRIF-
>M857
----ITVSDAVIPIVSTSIDFEDFLGAVMVRWGINRDHYRVSPGLYAIGKPNRESDVFVTANYKLSFDAVRKNLSGENGWILVLDTKGVNVWCAAGKGTFGTKELVNRIRMVELEKVVNHRRLILPQLGATGVAAHKVREETGFNVHYGPVRASDIKEFISNGYKADKEMRKVTFGFKDRIKLVPNDFMYGKFYLLGAMAALFIISGLNSNGFSFREFSSEGGPAILKIFLAYIAGIVITPMFLPYLPGRHFSLKGFFAGTLIFLILLMLSSGRDLIEILSWFLVITAISSFLAMNFTGSSTFTSLSGVKKEMKISLPFQIGFASIGIILQVVGKLI-
>M858
-DKFIDTDAGPVPIIKPKLQVEDLFATFFVRCGIGRYSYTIAPGLYGIGSPDKNSEVLVTANFKLTFDHVRKELSSINAWILVLDTKGINVWCAAGKGTFSTHELVKRIKKSSLEKVVDHKRVIVPQLGATGVSARDVKKQSGFKVVYGPVRAKDIPAFLKNNNTADKTMRLITFSMYERFILTPVEIQMVLKPALMIALVLFIISGFGPGFFSFSGALERGLPAFFALLTGIISGAFVTPVLLPYIPFRHFALKGIISGSIFALLFLLLSAIQGISGFIALFLFSVSISSYLAMNFTGATPFTSPSGVEKEMKQYIPVQLASLVISFGLWIYSA---
>M859
--GELETTIGPVYQISTTLDRQDRLGAIKARWGVGRMEYAIPPGLYAIGEPGKTSPVLLSANYKLSFDYLRRELPGLNLWVLVLDTNGINVWCAAGKGSFGTDEVVRMVNATGLPELVSHRTLILPQLAAPGVAAHEVRRLSGFKVIYGPVRAADIPAFLNADNKAQKEMRRTHFALRDRLLLTPVELTALYKPLVGLTVFLFLLNLFSLQPVELFPLLGQSFSDLVPFLVAVLVGAVLVPALLPFIPGRAFAWKGWVLGILWASGYSLLAPETGWLQITAYFLTLPAITAYLGMNFTGSSTFTSLSGVLKEMKVALPLIVISASLGLITLIATYF--
>M860
------NPNNDVKTVSTSLSFKDILGAWKARWGIGRMDYTIEPGLYAIGTPGNESPVLVSANYKLTFDVLRKNLDGLDCWLLILDTKGINVWCAAGKGTFGTEELIHRIESSGLSDYVSHKRLILPQLGATGVSAHEVGSRAGYSVAYGPVRADDIKDYIAAGCTATEEMRRVRFTMWDRLVLTPMELVPAAKIALPIMAVMLLAKPVLGKPF--------GAYDAAALAGAVVSGAVLTPVLLPYIPGRAFAWKGWLAGLCFTVGALALSKQGNRLLSVGHLLLYPAISSFLAMNFTGASTYTSPSGVNKEMKKALPWIVGAAIVGGALTLGV----
>M861
--GFVDAPVGPIPRITTRLNLVDHLGTVRARIGFQRDRYRVAPGLYCVGNPGPQAAVLVTANYKLSFDSLRRELSDLDAWVLVLDTRGVNVWCSAGKHHFSTAELIGRVKSAGLDRVVSHRQLVLPQLAAPGVAAHKVKKGCGFTVRWGPVRAADIKDFMQKKGKATPAMRQVTFTIGERLVLVPVELYLIMKPSLFMVLAIFLLSGIGPDIFSVHAAWARGQVGAAAYGAALVAGAVVVPALLPWLPSRKFYLKGIITGLAAGGAVLFIAQLASTVAATAVLLLCAAVSSYAAMNFTGATPYTSPTGVEKEMRQGIPVQAAAVLGAAVAWLAAPFI-
>M862
----KATTLGSVAVLKTHLSFQDRLGALMVRLDIGRNQYKVAPGLYAVGDPDANAPVLVTANYKLTLDSVRKELSAVNAWILVLDTRGINVWCAAGKGTFGTAEVIRQVKNVRLDQVVGHKKLILPQLGATGVSGLQIKKECGFEVIWGPVRAQDIPAFLANRQKASSAMRRVTFNLRERWVLTGVEITQTFKNLAWIIPALFILSGFGPGIFSLFQVWHRGSITVAAVLAGIWSGAFLTPLLLPWIPGRAFALKGGLMGLLFGVVLTLLFLPVFSLSVLSLFLMGLPVSSYLAMNFTGCTPYTSPSGVEKEMRTAIPLQSLLVLAGLVLWIVSGFL-
>M863
-DHFMETDAGPVPVIRPDLDKKDRVSTIAVRCGIRRDKYLVSPGLYGIGSPDPDSDVLVTANYKLTFDHLRSALRGISAWILVLDTRGVNVWCAAGKKIFSTQELVNRIKAVHLEKVVAHKRVIVPQLGATGVSARQVKAQSGFRVVYGPVRACDIPEFLNKGKKADKPMRQVTFTLFERFVLTPVELHGALKISGIAALMLFVLSGIGPGIFSFHGAWERGLISLSALVTGLISGAVLTPVLLPVIPSKKFAFKGILMGGVCGLLLLPLIWDHSMAGAAALVIFSVMVSSHLAMNFTGATPFTSPSGVEKEMKQYIPVQVTGILVSAGLWIYSA---
>M864
--GEISVPNGSIPCVATQRSFKDIFGAWKVRWDIGRANYRINPGLYAVGNPDDTSPVLVSANYKLTFDMLRKELSEMNLWILILDTKGINVWCAAGKGTFGTDELVSRVKAVELSGIVSHRTLIVPQLGAPGMSAHEVKKLTGFSVVYGPVRARDIRAFLDSGMKATEDMRTVKFTAWNRLVLTPLEFIRVARISITMFGVLFLINLFAARPFG--------LGDFTAYASAVLIGTVITPALLPAIPGKAFAFKGCVLGLFVTACIVWFWFSGYWLLAIGYMLALPAHSAFLAMNFTGSSTYTSFSGVIKEMKIAVPIIAISLVVGVTMVLIKTFT-
>M865
---------WKVPKTSTVWSRKDIWSTIKVRWSIGRMNYRIKPGLYAVGNPDSNSEIFVTANFKLSFDHLRRALHEMDAWILVLDTKGINVWCAAGKGTFGPRELTYRIKAHELDKLVNHKRVIVPQLGATGVSAHEVKNSTGFRVIYGPVRAEDIKEFVAAGLKATPEMRKVTFPLIERIKLIPVELAYGKYYLLVVPAIFFILSGLNKNGFSIDLALSAGGEAVIDLLSAYLAGCVITPILLPWIPFRRFSLKGLVISWIMAIPLLYNFLGNTIFENISWFLIMGALSSFLAMNFTGSTTFTSLSGVRKEMKIALPLQIGATVLGIIGWIISRFI-
>M866
--VFVQTPAGPVPRVKTDLRWRDFAGTIRARLGIKRAQYKIAPGLYCVGEPDAQAPVLVTANYKLTFDELRKNLKDISAWILVLDTRGINVWCAAGKGLFSTAELINRVDRSNLNAVISHKKLILPQLAATGVASHVIKKTIGFKVIYGPVRARDIPKFLANELATEPYMRKVTFNTLERVILIPVELAHLPKPSFWILLGIFVASGIGTHIFSFSAAWLRGIMLAIAYGAGILAGAIVTPTLLPWIPGKSFAVKGAIVGAISAAVIVVFRSDLGFLGALALMLCTTAVGSYLAMNFTGSTPFTSPSGVEKEMRKAIPFQASALLIALIAWVGSAFV-
>M867
----YDSPLGPVPRVTAELSAADRRGTWRVRANIGRMDYTVAPGLYALGQPQFTAPVLVTANYKLSFDTLRSRLPGRDAWILVLETHGINVWCAAGKGTFGTDELVRQIRTSGLEMMVKHRQVVVPQLGAPGVAAHAVKEATGFKVLYGPIRADDLPAYLDGGKRATPAMRQVTFPARERAVLIPVELVTALKIAVPVAAALALLGGLGADGGFLAGVLGSGLIAGLSVLGGVFAGAVLTPLLLPWLPGHAFSVKGAVAGLAVGALPAAALWPATAVEALAWLLLVPAIAAFLAMNFTGSSTYTSLSGVRKEMGVAVPLQAGVALAGALLWMGGRW--
>M868
----CSDNIGDVPVVSTTLSFNDYIGAWKARWGIGRMDYTVEPGLYAVGTPNNEAPVFVSANYKLTFDTLRKNLDGLDCWLLILDTKGINVWCAAGKGTFGTDELINRIEASELSKYVSHKKLVLPQLGATGVSAHEVKSRAGYDVNYGPIRAEDIKAYIDAGYKATKKMRTVQFNLWDRLVLTPMELIPAIKYSLPVFAVMFLTNQFAAKPFD--------KTDVAANTGAILSGTVITPALLPYIPGKSFAWKGWLVGLGATAKILALSKKGNRLLAAGSLLLYPAISSYLAMNFTGSSTYTSPSGVNKEMKKALPWIVGAAAAGAALTLGV----
>M869
-------QSENYQTVSTTLTFKDIFGAWKVRWGIGRMKYTVEPGLYAVGTPDNNSPVLVSANYKLTFDTVRKNLDGVDCWLLILDTKGVNVWCAAGKGTFGTDELVHRIEAVKLSEVVSHKKLILPQLGAPGMSAHEITKQTGFSVLYGPVRAEDIKEYISSGFNVTKEMRTVEFNLRDRLVVTPMQLVQATQQSLPILGVLFITNQFAKRPFD--------KHDLAAYAGAVLSGAVVTPALLPYIPGKAFAWKGWLVGLGWTAKYLILTKKGNRLMSAGELLLLPAVSSFIAMDYTGSSTYTSPSGVRKEMKKALPWIIGAAAAGGALMLGAHL--
>M870
-------NAKQTPAVATALSFQDMLGAWKVRWGIGRLDYKVAPGLYAVGQPDSEAVVLVSANYKLTFDTLRKNLAGLDCWLLILDTKGVNVWCAAGKGTFGTSELVKRLKATRLAEIVTHRRLILPQLSASGISAPRIERITGFSVLYGPVRANDIKAFLTAGCQASADMRRVKFTLRDRLVLTPMELVPALKISLFMLGVLFLLNLFAARPFN--------AFDLAVYAGAVLTGTVLTPVLLPWIPGKAFAWKGWLLGLAWTALALWLFGVGHRWLATGYLLLLPALSAYLALNFTGSSTYTSPSGVLQEMKTALPLIAVSSLIGTVLVLITHL--
>M871
-----DTSKNVVPVVSSTLTFKDYFGACKVRWGISRMNYSVEPGLYAVGHPDENSPVLVSANYKLTFDTLRKNLPGLDCWLMILDTKGVNVWCAAGKGTFGTEELLRQIDETGLAEVVTHRRLILPQLGAPGVNSNEIAQRSGFSVSFGPVRAEDIKAYIAAGYKATKEMRAVKFTMWDRLVLTPMELMEAAKVSLKVFGVLFLINMFATRPF--------GIKDFLAYAAAVLIGSVITPVLLPFIPGKAFAFKGWLLGVVGVIALVYGWFPSFLLLGIGYMLVLPACSAFWTMNFTGASTYTSPSGVLKEMTFAVPCIVLSLLAGVILILTKT---
>M872
---------------------QDRWGTIKARFGVFRMNYAVNPGLYALGEPDEQAPVLVTANYKMSFDRLRQALPGRSAWILVLDTKGVNVWCAAGKGTFGTVELLKRIEASGLARVVNHKKIILPQLGAPGVAAHQIKKFSGFKVYFGPVRAEDLPAYLDAGLTADEAMRRVTFPLACRAVLIPIELTAAVKPFVLISLALLLLAGLLGRAGFLTNVLHDGLFAVLALFSAIVAGAILSPLLLPWLPGRAFSVKGLFIGLLIALALIIMRGTAGRMEALAWLMIIPAIAAYLAMNFTGASTYTSLSGVKKEMRFALPLEIAAGVLGLAVWITSLI--
>M873
--GVIETAAGKVPQVSATLLPKDRWGHIRARWGVGRMSYTVEPGLYALGEPTPESPVVVTANYKMSFDVLRSSLPGRDAWILVLDTRGINVWCSAGKGTFGTDELVQRLESSGVSRLTSQRTLILPQLAAPGVAAHEVLRLSGFRVVYGPVRARDLPLFLDRGLKAEPRMRQVTFLLSERAAVIPVELVSALKWSLILAPILFVLGGLKSTGSFWESALDPGMLGVAALLAAILAGSILTPLLLPWLPGRAFALKGLFVGLVLALLLSLLRRAHGRFEVMALVLTIPALSAYLAMNFTGASSFTSLSGVKKEVRWTLPGAIAGIVFGLGCWVAS----
>M874
--GTITTPNGDVPRVSTKWSRQDVWSTIKVRWAFGRNNYQVRPGLYAAGTPDSTSKVYVTANFKLSFDHLRRALDGINAWILVLDTKGVNVWCAAGKGTFGTRELVYRIRAHKLDKIINHQAVIVPQLGATGISAHEVKTQTGFKVIYGPVRAADIKSFADSGYKATPDMRNVKFPLWERIKLIPVELTYGKYYLLLVPAVFFILAGLNPHGYSVDAAWSNGGRAVINLMAAYVAGCVLTPALLPWIPFKRFSLKGLTVGWLIAALLLFLLLGSSIFEKISWFLIMGAISTFLAMNFTGSSTFTSLSGVRKEMKLSLPLQIAAASTGLIGWIITRFI-
>M875
-----PTAIGKVPVVDSCLSRQDNLGTWKVRFGIGRMDYRVDPGLYALGRPDESAPVLVSANYKLSFDCLREALPGRNVWILILDTKGINVWCAAGKGTFGTEELVRRMRASGLEKVVKHRRLILPQLAAPGVAAHEIRKRTGFTVSYGPVEARDITAYLDAGMKATESMRRKTFPFRDRIVLIPMELVPALKPLILLSIFFLIAGGIDRGPDWMALSLNSGLFMVSARLGAFFAGTTITPALLPWLPGRAFSSKGLWPAWIIVLILLAFRSLSRVLESFSVLFLVPAAASYLAMKFTGSTPITSLSGVRKEMRWALPLQIAGGVLGLGLWIAAKLL-
>M876
------------------LTWRDHLGSWRVRWGFRRMRYRVTPGLYAIGSPTPQSPVFVSANFKMSFDRLRSHLSGRDGWILVLDTRGVNVWCAAGKGTFGTDELINRIGVTQLDKIVSHRRLILPQLSATGVCAREVTRRCGFRVIFGPVRARDIPAFLDADMKATPEMRRVRFGLRDRAVLAPMEITAAAIHALPIAFVMLFLAGLGSDGYDLSRVGSFGVWSAILILGAWLFGAVLTPILLPWLPGRAFAAKGAWMGVLALIVGGLVLSGRSWPSASAWIFLIPAVASFVAMNFTGASTYTSLSGVKKEMRIAVPLQIAFAVVGLGLWIVGLFV-
>M877
--GSVQTQIGVVPKVSSPLCWKDHWGTFKVRWAVGRMSYTVEPGLYCTGNPDEKSPVLVTANYKMSFDRLREALVGRNSWILVLDTKGINVWCAAGKGTFGTTELTERIFSSRLADLVSHRQLILPQLAGPGVSAHQVKKISGFKVIYGPIRAEDLPVFLDAGMNVTPSMRLKSFSIWERVELIPVELVGALKTFALIAPLMLFLCGLTGPAGFFQNLADSGLFALLGVLAGIFAGAILSPTLLPWLPGRAFSVKGLWVGITIAFLYAVLRSTSSELELLSWLLMIPAISAYLAMNFTGASTYTSLSGVKKEMRWALPLQIIAGVAGLGFWIVSM---
>M878
---------GIVPRVSSSLTRNDRWGSIKARWSVGRMNFTVEPGLYALGSPDADSPVMATANYKMSFDCLRRALAGQSAWILVLDTKGINVWCAAGKGTFGTDELVQRIRSCRLEEIVAHRRIILPQLAGPGIAAHEVKKRAGFTAMYGPIRADALPAFLDNGLKGTPAMRRKTFTFGERAVLIPVEMVAALKWVCALSPLVFVLGGIGPQGFW-PGAWAHGLPLVSVLFGALLAGAVLTPLLLPWLPGRAFSFKGLAAGLIVSGAVTALWVALRTTETLSWLFLGAALSAYLAMNFTGASSYTSLSGVKKEMRWAVPLQIAAALAGICLWIGARV--
>M879
--SFLDTPIAQVPRVKTRLERADFMGTIKARLGIRGAEYKIAPGLYAVGTPGSDSPVLVTANYKLTFDTLRRELTTLDAWILAIDTRGINVWCAAGKALFSTREVVHRIQQSRLSDVVRHKKIILPQLAATGVSAVSVKKDSGFEVIWGPIQARDIPQFVVDGCQAGRTMRRVTFKLPERVVLIPVELSHLPKPTIWVLLAVFFLSGIGAGLFSFNAAWSRGLIALVAYAAGILGGAVAAPILLPWIPGRAFALKGSLTGVVAGLAVVVLFNRLSWVEAAALISFTTAISSYLAMNFTGSTPYTSPSGVEKEMRRAIPLQAAVALIAVVAWVGAAF--
>M880
--------EPYVKTVSTLLTLQDHLGAWKARWGIGRMYYTVEPGLYAVGKPDNDSPVFVSANYKLTYDTLRKNLDGLDCWLLILDTKGINVWCAAGKGTFGTEELVRRIETSELSKYVSHKKLVLPQLGATGVSAHEVKRQSGYDVNYGPVRAADIKKYIDAGYKATKEMRTVQFTMWDRIVLTPIELIPALKYSLPVFAAMLLTNQFAAKPFN--------KTDVATNAGAILAGTVLTPVLLPYIPGKAFAWKGWLMGLGCTAGILGLSKKGNRLLSAGSLLLYPALSSYLAMNFTGASTYTSPSGVNKEMKKALPFIVGAAAAGAALTLGVKL--
>M881
-DKFIKTDAGFIPVIKPELGKDDLFSSFYVRCGINRYKYTVAPGLYAIGEPDKNCEVLVTANFKLTFDHLRKELTNINAWILVLDTKGINVWCAAGKGTFSTRELVKRIKDTSIEKVVDHKRVIVPQLGATGISARDVKKQSGFRVIYGPIRANDIPAFLKNNKKAHKKMRRVTFDLYERFILTPVEVQIVLKPALITALILFVISGFGPGIFSFSMAWERGIVSFWALAAGIFSGAFVTPVLLPFIPSREFALKGIITGSIFAILVMIIMSISGLAEFLAIFLFSVTISSFLAMNFTGTTPFTSPSGVEKEMKRYIPVQLVCLVISSGLWIYSA---
>M882
----------AIQTVPTSLTLADHFGSWKARWGIGRMDYKVGPGLYAVGKPDSDSPVLVSANYKLTFDILRKNLSGLDCWLLILDTKGINVWCAAGKGTFGTDELIRRIEMSGLSKYVPHKKLILPQLGATGVSAHEVARRSGFAVTYGPVRASDIKAFIAADCKATKEMRTVQFNLWDRLVLTPMELVPAVQKSLPVLGALFITNQFAAKPFD--------KHDVTAYAGAVVAGSVVTPALLPYIPGKAFAWKGWLVGLGWTAKYLLLTRKGYRLKSTGELLLLPAVSSYLAMNFTGSSTYTSPSGVNKEMRKALPWIVGAAAVGGALTLGAH---
>M883
---------SAIQTVSTQLTFQDRLGAWKVRWGIGRMNYTVDPGIYAVGNPDEKSPVLVSANYKLTFDTLRRHLSGVDCWLLLLDTKGVNVWCAAGKGTFGTDELVERIKAVGLSEIVAHKKLYLPQLGAPGVNAHEVRQRTGFFVTFGPVRAIDIKPYIAAGYIATKEMRTVRFTIWDRLVLTPIELIAAAKVSLMVFGVLFLINLFAARPFG--------FLDFLAYAAAVLIGTVVTPVLLPFVPGKAFAFKGWLLGAIGTVLIVYGWASSTLLLAIGYTLSLPALAAFLAMNFTGASTYTSPSGVLKEMKTSLPFIALSLLAGIVLILIKTII-
>M884
--DFTTTPVGKVPRIDTTLKIQDFAGTLRARLGILRDRYRVAPGLYSVGRPTAESPVLVTANYKLSFDSLRRELASIDAWILVLDTRGVNVWCAAGKRTFSAEEVIRQVNLIGLERLVCHRELILPQLGAPGVSSQAVKKGCGFKVVWGPIRAKDLKNFLNNRCRTEAATRQLSFTIAERTVLIPVELSLIVKPSLAILLAVFLLSGIGPEIFSFSAAWIRGLNGAVAYLFGVLAGAIIVPILLPWLPMRRFYIKGILTGLVAGIFVVLLVGTMSRLESLTLLLITAAVSSYAAMNFTGATPYTSPSGVEKEMRQGIPIQIIAVVAAVIAWVAAPFV-
>M885
----VAGPSGKIPQVLSVLKRLDHWGSIKARWGVGRMHYAVDPGLYALGSPQECSPVLVTANYKMSFDCLREALPGRDAWILVLETEGINVWCAAGKGTFGTEELIRRITASGLKDMVKHRDLILPQLGAPGVAAHLVRKQSGFKVHYGPILARDVAAYLDANLRATAEMRRKAFPLRERAVLIPIEIVATLKPAMIIIPILLLISGFGGEEGFLRNIAHDGIFSLLAFLCAILSGAVLTPLLLPYLPGRAFTSKGIAVGLPLAMVLLYAWGPRNILFGGAWLLLIPALSAYLAMNFTGASTYTSLSGVKREMRWALPLEIGAGLSGFATLLASRFF-
>M886
----------DIQTVSTKLTFTDILGAWKVRWGIGRMEYTVEPGLYAVGSPDADSPVLVSANYKLTFDTLRKNLDGLDCWLLILDTKGVNVWCAAGKGTFGTDELVNRVESLGLSDVVSHKKLILPQLGAVGVSAHEVTKRIGFSVIYGPVRASDIKAFIAAGYNATTEMRRVEFTLRDRLVLTPMELVPAVQKSLPALGGLFITNQFAAQPFD--------KHDLTAYAGAVVAGSVVTPALLPYIPGKAFAFKGWLVGFGWTAKYLLLTRKGSRLKSTGELLLLPAVSSYLAMNFTGSSTYTSPSGVNKEMKKALPWIVGAAAFGGALMLGAHL--
>M887
--DFVDTGAGPVPRVKTALSSADRLGSFRVRWGIRRNQYKISPGLYCIGRPDGDSPVLVTANYKLTFDALRSEAGLPAAWILVVDTRGINVWCAAGKGTFSSEEVSHRVRVAGLDKIVNHRRLILPQLAATGVSARRVKKQCGFKVVWGPVRIADVKQFLDAGLQASTDMRRVTFTLRERLVLIPVELSALPRYILWVAAVVFLLSGVGSGVFSFQAAWSRGEWLAAALGGGIIAGAVLSPLLLPWIPARSFSLKGALVGIPVGGIVVMLRGRVNGLEAAALVTCTAVLSSYLAMNFTGATPFTSPSGVEKEMRRALPAQAGALLLAAILWVSAAF--
>M888
-------SKNTITVTSTSLSFVDYLGAWKVRWGIGRMNYTVVPGLYAVGKPDDTSPVLVSANYKLTFDRLRKNLSGLNYWLLILDTKGVNVWCAAGKGTFGTDELINRIKQTGLSGIVAHRRLILPQLGAPGINSNEVARQSGFSVVFGPVRASDIKEFIAAGFKATTKMRTVKFTMWDRLVLTPMELVEAARMTLMVFGVMFLINLFAARPF--------GIYDFMVYAAAIIIGAVVTPVLLPFIPGKAFAFKGWLSGVIGTALIVWSWLSPFLLLGIGYLLAMPALSAFIAMNFTGASTYTSPSGVLKEMKIAIPFIVLSLLAGVVLIMIKTFI-
>M889
---DIDTTIGKVTQISTVWNRSDVWSTIRVRWSIGRMNYKVKQGLYAVGNPDKKSNIFVSANFKLSFDLLRKALSGIDAWILVLDTKGINVWCAAGKGTFGTKELTYRIKAHELEKLVDHRTIIVPQLGAVGVSAHEVKSKTGFRVIYGPVRAEDIKTFISNGYRATPDMRKVKFNLTDRIKLIPVELTYGKYYLLMVPAVFFILAGLQLHGYSVGAAWKNGGIAVLYLFAAYISGCVLTPVFLPWIPFKRFSLKGLFTGWIVGVLIFYFYSETSIFEIISWFLLIGAISSFIAMNFTGSSTFTSLSGVQKEMKLSLPLQIIAAGIGFIGWVILRFI-
>M890
--GWLPTMAGVFPVISTRLTSRDIVGGWRVRWGIKRMDYKINPGLYAAGKPNDSSPVLVTANYKLTFDSLRKHLENISAWILVLDTKGVNVWCAAGKGTFGTEELIRRIKSVNLSSLMKSRTVILPQLGAPGVAAHIVTAQTGFKAVYGPIRAADLPKFLANGLRADPAMRNITFTFKERLAVIPVELVQSWKMAVAAFVYLLILRLISRDVFS----WS-TIGNFLPYLAAIVMGCVVVPALLPLVPGKSFALKGWLAGIVATFVFTWLSGQ-ARVDAIAYILTLPAISAYLALNFTGCSTYTSLSGVKKEMKIALPLLIFSAISGIALKLYG----
>M891
--GVVDTLAGPVPRVGTAWTWRDRLGAWRVRWGIGRDDYRVDPGLYALGDPDPDSPVLVTANYKLTFDVVRRDMAGRSAWLLVLDTRGINVWCAAGKRTFSTDELVRWVEGARLTQVVAHQRLVVPQLGATGVAAHLVRKTSGFRVTWGPVRSADLPAFLDAGMKATPQMREVTFPTADRLVLAPVEVVGTAVYGWWAIPALFAISGFGPWLFSLSAAWHRGFAATSVFVAAALAGGLVAPLLLPWLPGRAFSVKGAVSGLLVGLGVLALWDRPDAVTVLAVMLGVGALSSFVAMNFTGATPYTSPSGVEKEMRRSMPWQALAAAASVVLWVASAWI-
>M892
--EFVDTPIGPVPRVKTHLERTDILGTLAARLGPGRNQYKIAPGLYCVRNPGQDSPVLVTANYKLTFDTLRKELTFLDAWILVVDTRGINVWCAAGKALFGTREVVRCVNHSMLKKLVQHNQLILPQLGATGVSAQQVKKQSGFEVLWGPIRAKDIKRFIANGLKVDQSMRRVTFSLGERIVLIPVELSQLPKPTMWLLPAFFLLSGIGPSIFSSSDALFRGLMVLAAYAAGIFGGAVAAPVLLPWIPLRAFALKGMLTGIVAGLAVAAIFHSIIWVEALALLLIAMVISSYLAMNFTGSTPFTSPSGVEKEMRRAIPLQAAAALIALVAWVGAAF--
>M893
--RRVETRAGSVPVVRTKLSRLDILGKVKARIGIGRMNYKVEPGLYAVGNARPDSPVFVSANYKLSFDTLRCGLSGLDAWILVLDTKGINVWCAAGKGTFGTDELVERIEKSGLDRVVSHRTLILPQLGAPGVAAHEVTRRTRFKVVYGPVRASDIPRYLAAGMEATPEMRRVRFNIKDRFVLTAIELTNPFKYLVVATAVFWVFTLLGLPLLS--------WKAWYPYLGAILIGGFIVPVLLPWIPGRPFAWKGWLLGVAWAVFVNFKLAAESWEQAVARLLILPAISAFLAMGFTGSSTYTSLSGVLKEMRYAVPAILGSACAGVVFLLIG----
>M894
--GSLTTTAGTVPRISTSWSIQDILNTIRVRWAIGRMNYKVEPGLYAVGNPHTNSDVFVTCNFKLTFDHVRKALAGMDAWMLVLDTKGINVWCAAGKGTFGTKELISRIGKVELGKCISHRRVIVPQLGATGVSAHEVKEQTGFRVVYGPVRASDIGEFMKHGMKATQEMRTVQFPLWERLKLIPVELSYGKYYLFLIPALFILLSGMNRRGYSPDLAVTDGLRATLNLFVAYIAGLVITPMFLPWIPFRRFALKGLLVGWVAALLLSRFLTGVNLVEIVSWFLMIGGLTSFLAMNFTGSTTFTSLSGVQKEMKTALPLQIGMAALGVVLWIVSKFF-
>M895
---------------TGSLRLSDTFGHWAMRWGFGRNHYKVAPGLYALNNPTADSPVLVSANYKLSFDVLRRSVATLDAWLLVIDSKGINVWCAAGKGTFGTDEIIHRVKATSLEQIVLHKELIVPQLGAPGIAAHEVKKGCGFKVIYGPVKAKDIPAFLSSGQKATPEMRRITFTTFERFILTPVEITVLWKKILWAMLVLFIIGGIGPGIFSLSAAWSRGLGAIAVGLAGVLAGAVLTPVLLPWLPGRAFAIKGAVVGAAIALLGLILCAQPGFGHSLAALLALTAISSFVAMNFTGSSTYTSPTGVETEMRQAIPFQLAALLVAATAFIWAA---
>M896
--------ANGVPAVSTSLSLKDILGAWKARWGVLRMDYKIEPGLYAIGKPDSNSPVLVSANYKLTFDTLRKNLSGLNCWLLILDTKAVNVWCAAGKGTFGTAELVNRIEATGLSKVVGHRKLLLPQLGAPGVSAHEVAKLTGFSVTYGPVRASDIKEFISSGYKATKEMRTVKFTMWDRLVLTPVELEFIAKPSLILFGVLFLINLFAAR--------PLGMEDFLAYAAAVLIGTVLTPTLLPFIPGKAFAFKGWLLGAIWIAWIYGWFAPPFLLLGIGYMLALPACSAFMAMNFTGASTYTSFSGVIKEMKFAVPVIVLSLVTGVAMILTKTF--
>M897
-DGTVKTATGNVPRVSTRLVFKDKWSTTKVRWGIGRMKYAVNPGLYAVGSPTPESPVFVTANYKMSFDCLRSDLAGRDGWIMVLDTKAVNVWCSAGKGTFGTEELLHRLQVVRLKEIVSHNKLILPQLSATGVCAHEVKKQSGFKVIFGPVRSADIPAFLDANLQATSDMRQVKFPIQDRLALVPVEIVGSAKYALPLAIAMFLLSGLGIDGYSVGRLWTHGIMNAFLVGIAWIHGAVFTPVLLPWLPGRSFSVKGAWAGLLILIYIVYLLNLAGHIMAASWVVIIPVISSFLGMMFTGSSTYTSLSGVKREMRYAVPIQITAAVFGVGLWITGLFV-
>M898
--GQVDTPAGTIPKVEARLRFQDRLGAWKARWAIGRMNYAVVPGLYAVGEPGPDSPVFVTANYKMSFDVLRKQLADMSAWVLVLDTRGINVWCAAGKGTFGTDELVKRIATTKLAKIVSHRTLIVPQLGAPGVAAHQVKKRSGFRVIYGPVRASDIPRFVENGFDATPDMREVRFDFRDRLVLTPLEIVSWGRRALIIMLTLVVVSGLDRQGWLLHKALRLGPWALAMYAIAFLCGTFLAPLLLPWLPGRAFAVKGAVLGGVAALAVTWFRWDASAVNIAAWAVLLPTVSSFIAVTFVGASTYTSLSGVFKEMRLAVPVHITATIVGVVLLVLGQFV-
>M899
---------SSVPSISTSLAAMDFLGSCKARVGIGRMDYRVDPGIYKINSPDANSPVLVSANYKLTFDTLRKNLSGLDCWILILDTKGVNVWCAAGEGTFGTDELVNRIERTGLAELVTHRKLILPQLGASGVSGHEVKKQTGFSVIYGPVRAVDIRAFIGNGYKATKEMRSVRFTFYDRLILTPVELVEAVKNILPVFGVLFIVNLFAKRR--------FGIYDATLYLGANIAGAFITPALLPFIPGKAFSFKGWLVGIIWAAFAFWFFSPGFWLLVVGYGLLLPAVSSFLAMNFTGASTYTSPSGVLKEMKIALPFIVGFALVGVVLILIKSFM-
>M900
---FRQTPAGAIPKIKSELTASDRFGLVKVRLGVNRDQYKVAPGLYCIGDANETSPVLVTANYKLTFDLLRKELSGVDAWILVLDTRGINVWCAAGKKTFSSQEVVQRVKQSHLEEVVNHKKLILPQLSATGVSAKQVRRGCGFKVIWGPIRTTDIRAFLLADMKADRRMRMLTFNLLERLVLVPVELNFLRKYLLWSILAGFLLSGIGSDFFSINMAWTRGIIIWAGCFLGIFAGAVAAPILLPWIPVRAFALKGSITGLVLAIAMLLGLNTVNLMESVTLILLIVTISSYLAMNFTGSTPYTSPSGVEKEMRVAIPIQAGAMLLVLVGWVAAAF--
>M901
--GQISTNTGKVNQISTQWSQKDIWDTIKVRWSIGRMDYKVKQGLYAVCNPDENSNIFVSANFKLSFDHLRRALHGMSAWVLVLDTKGVNVWCAAGKGTFGTKELVKRIRAHKLEQIVSHRKLILPQLGAVGVAAHEVKNLTGFTVIYGPVLARDIKEFIDAGLKATPEMRRVEFPLKERLKLVPVEISYAGFYLLLIPAVFFIISGLYAWGYSVDRATDAGAKAVVNLIAAYLAGCTLTPALLPWIPFRRFSLKGLVVGWMVAVILFFGFLGSSIYEVISWFLIIGGISSFMAMNFTGTSTFTSLSGVQKEMKLALPLQIIAAGLGLVSWIILRFL-
>M902
--EFLETPIGPIPRVKTHMERTDILGTLAARLGTGRNQYKIAPGLYCVGNPGQDSAVLVTANYKLSFDTLRKELTLLDAWILVVDTRGINVWCAAGKALFGTREVVRCVNHSMLKKLVRHNQLILPQLAATGVSAHQVKKESGFAVLWGPVRAKDIQGFIANGRKVDGSMRRVTFSMGERIVLIPVELSQLPKPTMWLLPAIFLLSGIGTGFFSLSNAFSRGLMVLSAYAAGILGGAVAAPVLLPWIPLRAFALKGMLTGIAAGLAVAAIFHGRIWVEALALLLITIVISSYLAMNFTGSTPFTSPSGVEKEMRRAIPLQAAAALIALVAWVGAAF--
>M903
--GFIETSSGKVPVVESRLKFGDRLGALKVRWAIGRMNYKVDPGLYALGAPDADSPVFATANFKMSFDLLREALPCTNAWILVLDTDGINVWCAAGKGAFGTGELAGRIETSGLAAVVRHRKVIVPQLGASGVSAHEVQSLSGFKVVYGPVRAADLPVFMDSGMKAAPGMRIKTFTIAERLSLVPVEVVHAFKLLLMVLPLLFLLSGFGGRGGFASSALRLGGFSSLGLMLAIAAGCVLTPALLPWLPGRAFSIKGVWPGIVCAVVFLMLRNNAGIMESAAWMLIIAAVSSYMAMNFTGCSTFTSLSGVRKEMRFAVPAQIAGFSLGAVLWIICIF--
>M904
--------KAAVPVVSTKLTFQDTLGSWKVRWGIGRMTYTVDPGLYAVGKPDSDSYVFVSANYKMSFDELRKNLDGLDCWILVLDTRGVNVWCAAGKGTFGTDELVQRIEDTGLSEIVTRRKLILPQLGASGVCAHEVWQRSGFSVVFGPVRASDIKAFITASLKATKEMREVTFPLRDRLAVTPMELLPALRRTLPVFGVVFLLNFIARRPF--------GLFDALAYIGAIMVGSVVTPILLPFIPVRAFSLKGWLLGIVFTVIALLYFSPGYWLLTIGYCLLLPAISAYLALNFTGASTYPSPSGVQKEMKRSLPFILGGVVAGGILILIHKL--
>M905
-------DRSEVPSVSSEWTWLDRLGEVRVRWGFGRNDYRVRPGLYALGTPDRSSPVLVSANYKLSFDILRRAMSGRQAWILVLDSDGVNVWCAAGKGTFATDELVHRVERTGLAELVDHRKLILPQLGAVGVAAHLVRKHTGFKALFGPVRADDLPAFIDGGLKADPAMRSVTFTFRERLVLVPMELVPAMRYAVPLLAFLLLLGGLGRGGYSAGAMLSNGISSTAALAGALMAGAVATPLLLPFLPGRSFSVKGLLPGLAWALFFAFLADDASSLARAAWILAIPALSSFLAMNFTGSSTVTSLSGVKKEMRYAFPLQAAAAVGGLLLWTAGLF--
>M906
--DFIATDAGPVPRIKTKLSAQDRWSTIRVRCGIGRYRYTVTPGLYGIGHPDKTSQILVTANFKLTFDHLRRELSSLNAWILVLDTKGINVWCAAGKGTFSTQELVNRIKRAALDKIVDHKRVIVPQLGAVGICAQTVKKESGFRVVYGPVRAEDIILFLKNGRKATPPMRAVTFTFLERIILTPVELQILLKPALIATLILFILSGMGPGIFSFSSAGYRGILALAAMVTGILSGAVITPALLPYIPGREFALKGAIIGCLTGMTMLGVWDTQPLGAGLALFLFCLTISSFLAMNFTGTTPFTSPSGVEKEMKRYIPVQLICLTLSAGLWVYSA---
>M907
--GTVSTSVGEVPKVASSLSPGDRVGMFKVRWGLGRMHYTVEPGLYAVGQPNDDAPVLVTANYKMSFDKLREVLAGRNVWILVLDTKGINVWCAAGKGTFGTVELVDRMRSSGVARIVSHRQLILPQLAAPGVVAYLVKKLSGFEVVYGPIRATDLPAFLDSGLRASADMRRKTFAFWERLVLIPVELVSALKWALIIVPVMFLIGGLGGGTFW-ENAFSHGLLTVAGIVAALLAGAVFTPVLLPWLPGRAFSLKGMSLGVVAGALVCIFGWMAGRLTLVAWFVLIPAAAASLAMNFTGASTYTSLSGVKKEMRWAVPLEITAGIVGLSLWIGSRFI-
>M908
--GTVDTPLGKVPKVFSALRVVVLWGTFKARWGVGRMNYTVDPGLYAIGEPNADSPVLVSANYKMTFDRVRSSLAGRSVWLLVLDTNGINVWCAAGKGTFGTDELVRQIEQSRLADIVSHRRLLVPQLGGPGIAAHEVKTRSDFRVKYGPIRCEDIGKFLDAGSKATPEMRRKTFDTWERLILIPVELVAALRSAVILIPVFFLLGGLGGGTFW-SNAMTFGLFAAVGIVSAVLAGAVLTPILLPWLPGRAFSLKGLIPGVVAAVGLAALRSAPSTLEILAWLVLVPAASTYLAMNFTGASTYTSLSGVKKEMRIAVPLQILAGVAGVALWLGSLF--
>M909
------VGGRTIPLVKTALDSADRFGSYKARWGIGRMRFRIGPGIYGVGNPTADSDVFVSANYKMSFDRLRSSLSGVDGWILVLDTKGINVWCAAGKGTFGTEEIVGRIAAVKLDEIVSHRKLILPQLGAPGVSAHRVREQSGFHIIYGPVRASDIPAFLKAGKKATEEMRQVKFPFKDRAVLIPNEWMQSYKYLAVLVAGFILLSGFGPDIYSFARVGVIGLISAVIIILSYILGVALPPLLLPWLPGRPFSLKGFWVGIVLAIIATLYLGEKSLAGEISWLFIIPALVSFLAMNFTGCSTYTSLSGVKKEMRVAVPVQISLVSVGLILWFTGLF--
>M910
-------SKTSITNISTSLTACDIYGAWKARWGIGRMNYTVEPGLYSVGNPNDESPVLVSANYKLTFDILRKNLSGFDCWLLILDTKGVNVWCAAGKSTFGTDELVHRIESVRLSEIVQHRKLILPQLGAPGVNANEVAKRTGFSVTFGPVRADDIQAYITDGYKATKEMRRVNFTFTDRLVLTPMELVPAVKMSLPIMGVMLITNQFAKRPFD--------KSDIAAYAGAILTGSVITPMLLPYIPGKAFAWKGWVVGLLGTAGILKGFKKGNRLMSTGQMLLFPALSSFLAMNFTGSTTYTSPSGVKKEMKKALPLIIGAGAVGAALMLGSHFF-
>M911
---AVDTPLGPAPQVSARLTWADSWGSIKVRWGVGRMNYRVEPGLYALGRPDKDSPVLVTANYKMSFDRLRSALPGHSAWLLVLDTRGVNVWCAAGKGTFGTEELAARLKAGRLAELVAHRRVILPQLAGPGVAAHQVKRLSGFEVAFGPIEARDLPAFLTSG-RAEPRMRLKSFTAWERAVLIPVELVHVLKWGLLLALALFFLGGLGGPEPYWAKAWQDGLFAVAGFAAAVLAGAVLTPLLLPWLPGRAFSFKGFVAGLALALLLCGWRWAGSTLESAAWLILAPALAAFLAMNFTGASTFTSLSGVRKEMRLAVPLQILGGVVGLGLWFGSRFL-
>M912
--------TGSVPVISATLTLKDVLGAWKVRWGIGRDNYLVEPGLYAVGKPDTSSPVLVSANYKLTFDTLRKNLTALDCWLLILDTKGVNVWCAAGKGTFGTDELVNRIEEAGLTEIVEHRKLMLPQLGATGVSAYEVAKRTGFSVMFGPVRAKDIKEFLSADCKATKEMRTVQFTLWDRLVLTPMELAEAAKVSMVVFGFLFLINLFATRPF--------GLPDFLAYSAAVLAGSFLTPVLLPFIPGRAFSFKGWLVGAISTALIAYSWTPPFILLGIGYMLALPALSAFLAMNFTGATTYTSFSGVIKEMKIAVPAIILFLVAGVVLILLKTFI-
>M913
----------------------DRRGAYQVRWNIGRMNYTVDPGLYALGDPDENSKVLVSCNYKLSFDKLRQELPLRNFWILVLDTNGINVWCAAGKGTFGTDELVGRIKSSELEKVVSHRELILPQLSAPGVAAHQVKKRSGFKVIYGPIRSVDLPVFLDNNKKATEEMRRKSFPFRERAVLVPVEFVMALKPSLFIMIALFLLGGLGGQGTFWANMLHYGLFAVLGYLVAFVSGAVLTPLFLPWLPGRAFAFKGAVMGMLSAVLLFIFRPGIGRVEFFGLGLIIIAVAAYLAMNFTGASTYTSLSGVRKEMRWAVPLEIACAIIGLGLWLTSRL--
>M914
------TQVGEVPAASTTLSPADIMGAIRVRLSINRMDYTVEPGLYAVGKPGESSPVLVSANYKLSFDWLRKELGGIDAWILVLDTKGVNVWCAAGKGTFGTDEVVNRVRAVNLDRVVSHRRLILPQLGAVGVAAHAVKKACGFTVVYGPVRACDIKAFLQAGMNATPEMRMVRFDMTDRIVVIPVELIQWFIWIMGLSFLMLAVSGIGLKGHNYAFVCSRGLPAVAIIMTAYLVGGIITPILLPWLPGRAFSMKGIWVGLAMWLLLVSGCALVSGVTTVAFLFITGAITSFMAMNYTGTSTFTSQSGVRREMRIFVPLQITALVVGIVLWVVSGV--
>M915
--GIIETAINQVARIKTDLTAADKIGSFKARWGVGRMSYAVAPGIYAVGQPTPESPVLVSANYKLSFDSLRKELSGLDLWILVIDTKGINVWCAAGKGTFGTSEIVRMIEKTSLSKLVNHRRLILPQLGAPGVAAHRVKAESDFRVTYGPVRAGDLPAFFKSGSKAEPEMRSTTFTLADRLVLTPVEIVALLKPLAGLALAIFLLSLVGGDQYRLAAVIVQTAQILLPFILAALTGAVLAPALLPYIPGRALAWKGWILGMLLAVILVNAYSSASWLLQGSYLLAIPAIASFLSLNFTGSTTYTSLSGVVKEMGVALPVMIISASLGAVALIVSFF--
>M916
-----------TKKVSTELSFQDKLESTLVRWGIGRMDHTIEPGIYSVNNPTKESPVLVSANYKLSFDALRKELKGIDAYIIVIDTKGINVWCAAGKGTFGTDEIVNRIEKLKLSEIVSHRKIILPQLGAPGTSAHEVQKKSGFRVVYGPVRASDLPEFLRNGLKVTDEMRKVTFNFSDRLHLVPMEIMASIKYLLILLVVFFSIALLKG-R------LDVGTRAITNLVLAYLAGTVLGPILLPRLPAKSFSAKGMYAGLFASISCYTNLISNNPFEIVAWILIMPAISSFLLMNFTGASTYTSISGVKKEMGIAVPIQAGAAIIGIILWLLGIF--
>M917
--TFIQTPVGHVPSVKTRLGRQDKWGTLRMRLGAGRNNYKVSPGLYAAGNPGLQSPVLVSANYKLSFDMLRSQLSEMDSWILVLDTRGINVWCAAGKGTFGTQEIIRQVRLSELARVVEHRRLIVPQLGAVGVAAREVKKNCGFEVVWGPIRAGDIKTFLAAGMQADEAMRRVSFTFGERLILVPVELTLLRKYLLWALIAAALLSGVGGHIFSLSAAWHRGLAAAGSLAVGVLAGAVFVPALLPWIPGRAFSLKGAIVGLILGMGMAAALAAVTFWSGVALVLWAVSLGSFLAMNFTGSTPFTSPSGVEKEMRRAIPVQLVAAVIAAGLWVGT----
>M918
-----------IPRIAQTLTLADRLGSWKARWDIGRMGYIVPPGLYAVGHPGPDSPVLVTANYKMSYDIVRHVLKGRDCWLLVLETYGINVWCAAGKGTFGTAELVRRIGATGLAEIVRHRHLHLPILGAPGVAAHEVKKWTGFQVHYATIRAGDIPEYLDNGMRTTPAMREISFTTRERTALIPVEIVGALKPTLMVAVVLFALLALVQGY-------ATGSKAVLAYLGAMLMGTAMTPFLLPWIPGRSFAFKGALMGLIWSFIVYGLAGGNSSLTIMATFLTLPVVSSFYALNFTGCTPFTSRSGVKKEMRIALPAMACAFLVGFAVAVLDKI--
>M919
---EICTPKGNIPIVSTQLLFHDTLGAWKVRWGIGRMNYKINSGLYAVGNPDHGSPVLVSANYKLTFDVLRKELSDLDCWLLILDTKGINVWCAAGKGTFGTDELVNCISKTCLSEIVAHRTLILPQLGAPGVSAHEVKKQTGFSVVYGPVRAQDIKAFISSAHTATREMRTVQFTLPDRLVLTPMELVPAVRKSLPVLGVLFITNQFAARPFD--------KHDVTAYAGAVIAGSVATPGLLPYIPGKAFAWKGWLIGLGWTAKYLFFAKKGNRLLSAGELLLLPAISSYLAMNFTGSSTYTSPSGVNREMKRALPWIIGSAAVGGALTLGAH---
>M920
--GFMEMDCGPVPKIKTHLSWLDIGGTIMVRLGFNRNHYKVSPGLYGVGSPTPDSPVLVTANYKLSFDAVRKSLSGINAWLLVLDTCGINVWCAAGKGTFGTTELVNRVKSTGLAKIVKHRRLIVPQFGATGIAAHQVKKQCGFTVSWGPVRAADIRDFLNHDMQASAMMRRVTFTLPERLVLIPVEIYISVKPVLWTGLVIFIVSGIGPGIFSFPNAWERGVNGIISLIGGVFAGAFLTPVFLQKLPGKAFSIKGAAAGIMTAFAMAWVWKDMTWFEISGLMLFAVSVSSYLAMNFTGATPFTSPTGVEKEMRKSIPLQLLATIIAAIIWIGGVF--
>M921
---NVSTSGIEVPVVSTELDVNDFLGAVRVRWGIKRNNYRVSPGLYAVGSPGQDSDVFVTANYKLSFDTLRKNLSGQNGWILVLDTKGVNVWCAAGKGTFGTKELVNRIRLVSLENIVNHKRLILPQLGATGVAAHKVKEETGFNVHYGPVRASDIKKFIGEGYRADKVMRRVTFNLKDRIKLIPNDFMYGKFYLLGAMAVLFLISGLTGNGFSYRDFSGTGGPAILKVFLAYLAGIVITPMFLPYIPARRFSIKGFYAGALVFFILVSKYSGRNIVEILSWFLIITAISSFLAMNFTGSSTYTSLSGVKKEMKISVPLQIGFATIGLILQIVGKFI-
>M922
--GFIHGPRGKIPSVSSALEKADRWGTFKARWGVGRLGYTVDPGLYGLGSPGKDSPVLVTANYKMSFDSLRGALPGRDAWILVLDTRGINVWCAAGKGTFGTIELVGRVAQTSLKDVVTHRELIVPQLGAPGVSAPRVRKLSGFRVRFGPVRAEDLPAYLDAGMKASPEMRRKDFPLWDRAVLIPIELVAGLKAALPIAAAMFFLSGFFGRGGFVPNLLDEGAFSFAAVMGALFAGTVLGPLLLPYLPGRAFGARGFAAGILAALALIALKTTYGFLKGVSWLLVISSLSSYLVMNFTGSSTFTSLSGVRREMRRYLPLQGAACASGLALWVAARFF-
>M923
----FQVANATVPLVSTELHSADFWGAVMVRWGFNRDNYRVSPGLYAVGNPDQSSDVFVTANYKLSFDTLRKSLSGINGWILVLDTNGINVWCAAGKGTFGTNELIRKIRQASLEKVIHHKRIILPQLGATGVAAHKIKEETGFNVQYGPVRASDIKKFIKNGYRADKEMRRVTFRFMDRIKLISNDLLYGKFYLLGAIAIILAISGVAKDGFAFRNLFDKGSEAIINLFFAYISGIVITPMFLPYIPGRSFAMKGFLCGSLTFIILLSGMTGSNLFENLSWFLIITAVSSFMAMNFTGSSTFTSLSGVKKEMRFSMPVQIGFAVAGVILQVIGKI--
>M924
--------GMEIQTVSTTLLPRDIWGACKVRFGIGRTDYKVEPGVYAVGTPNGDSPVLVSANYKLTFDILRSKLSGVDCWLLILDTKGINVWCAAGKGTFGTDELINRIEQTGLTEIVKHRKLILPQLGASNMIAHEILRQTGFSVIYGPVRAEDVKAFIAAGFQSTKEMRTVKFTTLDRLVLTPVELVEALKKSLFAFGVLFLLNMFAASS--------FGIRDFIAYIGAVLIGTVITPLLLPWIPGKAFSFKGWLMGLIWTAAILWQFRPGLVSLALGYLLLLPAVSAWFALNFTGSSTYTSPSGVMKEMKISLPFIIGASVVGAALVLIQNL--
>M925
-----NSLIGKVPQVATRLNLRDRLGTLEVRVGLQRMHYMVEPGLYAVGIPTVESPVFVSANYKLSFDYLRRELEGINGWIMVIDTKGINVWCAAGKGTFGTEEIIHRIEVTRLSEVVSHRQIIVPQLGAPGVAAHEVKRRSSFRVIYGPASAHDLREFLDSGMKTTQDMRNVRFNLSNRLVLVPVEVVQGGIYFLVAALVFFFLTGFSKNGYTL-PSWA-GGREILILLLAFLAGNVFVPVLLPWLPGRALSLKGMITGLLMAGVLLLFAQTAGKFEAAAWILLIPAISAFTAMNFTGSTTYTSLSGVKKEMRYAIPAQIIVVLVGFSLWITARFF-
>M926
--SFCDTPIGPVPRVKTSLGRSDFRDTISARLGFGRNQYKIAPGLYAVGKPGPESPVLVTANYKLTFDTLRRELTAFDSWILVIDTRGINVWCAAGKELFSTDEVVHRVQQSRLSSVVKHSKIILPQLAATGVSAVSVKKKSGFEVLWGPIQARDIQQFVADGCLAGPSMRRVTFSLPERVVLVPVELSHLPKPTIWVLLAAFMLSGIGTGFFSFNTAWSRGLIVLTAYVAGILSGAVAAPILLPWIPGRAFAVKGMLTGIAAGLAVAMAFNSLGWVEASALIFFTTAISSYLAMNFTGSTPYTSPSGVEKEMRRAIPLQAVVALIAVVAWVGAAF--
>M927
---ELEIEKDNVPVVSTSLTIKDHFGAWKARWGIGRMDYTVKPGLYAVGKPNNESPVLVSANYKLTFDTLRKNLVGLDCWLLILDTKGINVWCAAGKGTFGTDELINRIEASELSKYVSHKKLILPQLGATGVSAHEVKNRSGYDVKYGTVRAEDIKSYIDAGYVATKEMRTVKFTLWDRLVLTPMELVPALKIALPVFGVMLLSNKFIAKPFD--------KTDFAAYAGAILSGSVVTPTLLPYIPGKAFAWKGWLVGLGATAKILAGFKKGNRLLSAGHLLLFPALSSYLAMNFTGSSTYTSPSGVNKEMKKALPFIVGAAAVGGALTLGV----
>M928
----------PLQAVSTSLSFKDILGTWKVRWGIGRMDYKVEPGIYAVGRPNKNSSVLVSANYKLTFNILRKNLAGLDCWLLILDTKGVNVWCAAGKGTFGTDELVNRIEAVGLSEIVKHRKLILPQLGAPGVSSYEVTQRTGFSVVFGPVRANDIKEFISSGYKATKEMRTVQFTMWDRLVLTPVELKIIAKPSLLLFGVLFLINLFAARPFG--------MEDFLAYVAAVLTGTVLTPTLLPFIPGKAFAFKGWLLGTAWIAWLYGWFTPPLLLLGIGYMLALPALSAFLAMNFTGASTYTSFSGVIKEMKFAVPMIVLSLVAGVALILTKTFV-
>M929
------TGAGRVPQIRTTLTFADRLGAWKARWGIGRMHYLVPPGLYAVGIPTPDDPVLVTANYKMSYDIVRSVLAGRNVWLLVLETYGINVWCAAGKGTFSTEELVRRIGLTELGRVVAHRRLILPILGAPGVAAHRVTRQTGFSIRYAAIRAADLPEYLDNSMTTTAAMREQTFTLRERAVLIPVELVNALKPTAIATAALFVAATLLQG-------VQAALLSVYAYLGAVAAGVALAPLLLPWLPGRSFAFKGALTGLAWVAALDLLAGGGQWTVTAAAFLALPAVSAFYALNFTGCTPYTSRSGVRREMRIAMPAMGCALVVSLIAVLAGML--
>M930
-NGEIQTAAGAVPQIATHLLGRDRLGAVRVRLNIGRMDYRIAPGLYGVGTPTPSSPVFVSANYKLSFDTLRHELRGLDGWILVLETIGINVWCAAGKGTFGTEELVRRVAATRLDEIVTHRELIVPQLGAPGVAAHEVRRESGFKVVYGPVRARDIKPFLAAGKVTTPAMRRVTFPWMDRLAVVPAELLQWGRYAFVAMAVFILLAGLGPGGYSVQQAVRGGARAVLFLFAGTISGGVLSPLLLPWLPGRAFAEKGAWMGGLVAVIALSAAGAGGILETIAWCLLISTISSFMAMNFTGASTYTSLSGVRREMRVSIPLQISAAAVGTALWIVQLFV-
>M931
--GFEETEAGPVPRVKTRLERPDLLGTVSVRLGGVRENYRVAPGLYCAGRPGPESEVLVTANYKLSFDALRRELDGLDVWILVLDTRGINVWCAAGKKIFGTDELVRQVKAVDLDRRVSHRRLILPQLGATGVSAPEVKKRCGFRVVWGPVRARDLKPFLRADMSADPAARRVTFTTAERTVLVPVEISYMKKPVLIALLLIFVLSGIGPHIFSFEAAWSRGLLGALALAAGILAGAVITPVLLPWLPGTAFSKKGALTGGVAGFAVMAAWGGAGWLGGLALLLLTVSLSSYLAMNFTGSSTFTSPTGVEKEMRKAIPLQAAALLLAVTVWVASAF--
>M932
-QEFVQTEAGPVPRIKTAMDMKDRFLTVMVRMGIRRHNYKVSPGLYCVGAPDKQSEVLVTANFKLTFDHLRRELQSLDAWILVLDTRGINVWCAAGKGTFSTKELVKRVKLSHIDRIVDHKRLIVPQLGATGISAGDVRKQSGFRALYGPIRAADIPRFIENGRKADKNMRLVTFTFFERLILTPIEVHILLKPALITLLVLFILSGFGPGLFSFAGAWSRGLTAAGFLVAGIVSGAVVTPVLLPYFPFKAFAAKGILSGLIFAVIGYGLIPLQTIAAFISLCLFMVVISSYLAMNFTGSTPFTSPSGVEKEMKQFIPVQLIGLVISIGLWVYSA---
>M933
----------AMQTVSARLTIKDRLGAWKVRWGIGRMSYTVEPGIYAVGKPDENAPVLVSANYKLTFDTLRKNLSGVDCWLLILDTKGVNVWCAAGKGTFGTDELVNRIEVTGLTELVAHKRLILPQLGASGVSAHAVTRRTGFSVTFGPVRAIDIKAFIAAGYKATKEMRAVKFTTWDRLVLTPMEIVEAAKVALMVFGVLFLINMFAARPF--------GVYDFLVYAAAVMIGAVVAPTLLPFIPGKAFAFKGWLLGMIGTVCWAYGWFAQFLILGIGYMLALPSCSAYLTMNFTGASTYTSPSGVLKEMKIAIPLIVLSLLVGIVLILIKTFV-
>M934
--RFIKTNAGLIPIIKPELEKDDLFSTFYVRCGIRRYTYTVAPGLYGIGKPDKNCEVLVTANFKLTFDHLRKELRNVNAWILVLDTKGINVWCAAGKGTFSTRELVKRIKDCSLEKIVDHKRIIVPQLGATGVSARDVKKQSGFRVVYGPIRANDIPSFLKNNLKADKKMRQVTFNLYERFILTPVEIQIVLKPALITALVLFIISGFGPGIFSFSEAWERGIVSILALITGILSGAFVTPVLLPFIPSRKFAVKGIIAGSVFAVLLMAFISINGIAGYLALFFFSVTISSYLAMNFTGTTPFTSPSGVEKEMKQYIPVQLGCLVISSGLWIYSA---
>M935
--RFIKTDVGLIPIVKSKLGKNDLFSSFYVRCGIKRYKYTVAPGLYGIGKPDKNGEVLVTANFKLTFDHLRRELDNINAWILVLDTKGINVWCAAGKGTFSTRELVKRIKGCDLEKIVDHKRIIVPQLGATGVCARDVKKQSGFRVIYGPIRAKDIPAFLKNNKKADKKMRQVTFNLYERFILTPVEIQIVIKPALITALILFMLSGFGPGIFSFSMAWERGSTCFLALVSGIISGAVVTPLLLPFIPSRQFALKGIITGSVLSILLLSMISSTGVAGFLALFLFSITISSYLAMNFTGTTPFTSPSGVEKEMRRFIPMQICALVMSTGLWIYSA---
>M936
-------SEQTVKTASTSLTLNDHIGTWKARWGVGRMDYTVEPGLYAVGKPDNESPVLVSANYKLTFDTLRKNLVGLDCWLLILDTKGINVWCAAGKGTFGTDELISRIETSELSKYITHKKLVLPQLGATGVSAHEVKQRSGYDVVYGTVRASDIKEYIAAGYKATKEMRTVKFTLWDRLVLTPMELVPAMKKALPIFGVMLLSNKFIAKPFD--------KHDFSAFAGSVLSGSVLTPALLPYIPGKAFAWKGWLLGLACTAGLLGMSKKNNKMLAAGHLLLFPAISSYLAMNFTGSSTYTSPSGVNKEMKKALPFIVGAAVVGTALTLGVH---
>M937
---WLETPTGQVPRVSSEIGFDDRLGACKARWGIGRMNYMVPPGLYAIGRPTAGATVLVTANYKMSYDIIRRTLTGHDVWLLVLETYGINVWCAAGKGTFGTGELVRRVTATGLAQVVSHRRLILPILGAPGVSAHQVAQRCGFSVSYSAIRAADLPEYLDNGMVTTPAMQQLTFTLYERLVLVPVELVMALKSVAIIAGAILLPVAALG---S----LTAGITAFFAYLGAVLTGVVLGPLLLPWLPGRSFSVKGAVAGLVWSGAFYLLAGGHTWPATMALFLALPAVSAFHTLNFTGCSTYTSRSGVKKEIRIALPAMGGALLASALLLLASRFL-
>M938
-------------------------------WHIGRMKYKVDPGLYALGEPDDTAPVLVTANYKMSFDALRKDLPGRNAWILVLDTNGINVWCAAGKGTFGTSELVERIESSGLAKVVSHRRVILPQLSAPGVAAHEVKKLSGFKVMYGPVRSSDLPAFIDAGFKATPEMRQKTFDIWERIVLIPVELVASLKWALIILPVFFLSSGLGGSEEYWAGALNHGLFAALAFATALLAGTILTPILLPWLPGRAFALKGLILGLVVALIPAVLRSATGRLEVLAWFFLIPAITAYLAMNFTGASTFTSLSGVKKEMRWAVPLEIAAACLGIMLWIGSRV--
>M939
----------------------DWAGHWQMRWGLGRNRYRIAPGLYAVGAPNDRSPALVSANYKMSFDILRRSLDGLDAWILAIDTKGINVWCAAGKGTFGTREIVQRVGSCELDRIVNHRTLIVPQLGAPGVAAHQVKHDCGFSVVYGPVRTTDLKAFLAADMKATAQMRQVTFSTLDRLVLTPVELAGMIKPTLWATLVLFIVGGIGPGLFSFTAAWSRGAVALGCLLTGIIAGAVAVPILLPWIPGRAFALKGALFGLLVSLLMLAGITNCSLPENLALLLALPAVSSYCAMNFTGSTTFTSPSGVEREMRRAILGQLAALLLAGACWIGVA---
>M940
--NFVDTPVGPVPRVKTRLERSDLMGTLSARLGIKRDQYKISPGLYCVGQPGPDSPVLVTANYKLTFDALRRELTSFEAWILVVDTRGINVWCAAGKALFSTRGVVQQVKQSRLATVVHHKQLILPQLAATGVSALHVKKESGFTVIWGPVQAGNIKRFVAGGCKADPSMRRVTFSIIERIVLVPVELAHLPKPTAWVLPALFLLSGIGTGFFSFDVAWHRGLMALSAYFGGILAGAVAAPILLPWIPGRAFALKGTLTGMAAGLAVVLIFRNLDWTETMALVLITTTVSSYLAMNFTGSTPFTSPSGVEKEMRRAIPLQAAAVLVAVAAWVGAAF--
>M941
---HIATAVGKIPQISTVWKSKDIWQTIKVRWSFGRMDYKVKQGLYAVGTPDENSNIFVTANFKLTFDHVRRALHGLNAWLLVLDTKGVNVWCAAGKGTFGTKELVYRIKAHELEKIVTHKKVIVPQLGATGVAAHEVKEKTGFHVIYGPVRAEDIKAFISAGFKATEEMRKVKFPIWERAKLIPVELSYGKYYLLFVPAAFFLLAGSNTQGYSVDLAWTNGGRSVLNLCIAYITGCVLTPLLLPWIPFKRFSLKGLLVAWIAASVLFFHFLGTSIVEVISWFLIMGSLSSFLAMNFTGSSTFTSLSGVQKEMKHSLPLQIGAAALGLIGWIISRFL-
>M942
---------ESIPLVSTTLLLNDIFGAWKVRWGIGRDSYIVEPGLYAVGKPNAASPVLVSANYKLTFDTLRKNLTALDCWLLILDTKGINVWCAAGKGTFGTDELVNRMEEAGLAKVVEHRRIIIPQLGATGVCAHEVTKRTGFSVVFGPVRAKDIQKFITADCKATNEMRTVQFTLWDRLVLTPMELVEAAKVSLMVFGALFLLNLFASRLF--------GLADFLAYCAAVLAGSVLTPVLLPFIPGRAFAFKGWLLGLVSTAIIGYVWTPPLLLLGIGYMLALPAHSAFLAMNFTGATTYTSFSGVIKEMKIAIPAIILFLAAGVVLILIKTFL-
>M943
---VVDTPVGEIQQVATHLDASDRINAVKVRIGLRRMSYIVEPGLYAVGMPTMDSPVFVSANYKLSFDCLRESLNRIDGWIMVIDTKGINVWCAAGKGTFGTDEIVHRIEITRLSEVVSHRRIIVPQLGAPGVAAHEVRNRSSFHVTYGPVRAKDIPEFLDAGMKTTPEMRRVFFNIGDRLALIPLEITQWGRYALIVAVVFFLLAGLNRQGYTFPGL--AGLREALLLLLTLLVSGILVPALLPWLPGKALSLKGMTIGLLLAILLVTIGVIAGQLETAAWILLMPAISAFMAMNFTGATTYTSLSGVKKEMRFAIPLQIITAVLGLGLWMTARFF-
>M944
--GKIATPAGLVPQIATKLTFKDTLGSWKCRWSIGRMNYKVEPGLYAVGTPDDNAPVLVTANYKMTFDRLREKLGGLNLWIVVLDTDGVNVWCAAGKGTFGTEELVDRIGAVRLDLVVKHRTLILPQLGAVGVAAHEVRKQTGFRVIYGTVRASDIKDFLANGMKATVEMRTVKFTIRDRIVLTPLELVGAFKPMLLAFGVVFIWNAIGIGH--------YGGLDLAGIAGAVLVGAVLTPALLPWVPGRAFAFKGGLLGLVWAIGFLLLAPVFGWLKSIAYLLLLPSVSSFLTMNYTGSSTYTSLSGVDREMKFAVPMML-----------------
>M945
------------------LTWADRMGSVKARWQIGRMHYKVDPGLYALGNPDAESPVLVTANYKMTFDRLRSALPKTDGWILVLDTNGINVWCAAGKGTFGTSELASRVVSSGIDRVVSHRRLILPQLAAPGVAAHEMKKRCGFGVVYGPIRAEDIPAFLENGLKATAGMRVKNFDTWERTVLIPVELVDALKVALVVLPALFLLGGIGGPSGFWSNAFSYGAFAGFAVLCAILAGAVLTPLLLPWVPGRAFSVKGFLLGLVMAAILASLRFHMGLLEILSWFFLVPALSGYLGMNFTGASTYTSLSGVKREMRWALPVEIIGGIVGLGLWLGSRFL-
>M946
----RETPAGPVPRVRTSLSPADRLGSWRARWGWGRMHYHVEPGLYAAGAPGPETPVFVTANYKMSFDRLRVALAGRDGWILVLDTKGINVWCAAGKGTFGTDEIVRRVAEVRLDAIVSHRKLVVPQLGAPGVAAHEVKRRSGFRVVYGPVRAGDLPAFLDAGMKATPGMRRVRFSFRDRLVLVPIEVVGSAKYLLAAAVLLALVGGLEGRGYALGRAAAAAPAGVLPLLAGYLAGAVLTPLLLPWLPGNAFALKGVWAGALLALVLALSGAGAGQVAAVGSLLLLLGVASFLGMNFTGASTYTSLSGVRREMRFALPAQGGAVAAGLVLSIAAR---
>M947
--DFMHTPAVRVPRISTRLARIDRWGTFKVRSGISRNNYSVAPGLYCIGSPGPADPVLVTANYKLSFDTLRQDVHGLNAWLLVLDTRGVNVWCSAGKGTFSTAELVHRIKSVGLEKFVNHRRVILPSLAATGVAAHRVNRECGFKVVWGPVRSADIRQFLANGMKADVQMRRVTFRFAERLVLVPVELAALPKYLCGFALAIFILSGIDASFFSLQAALSRGIQLFSACLAGVMAGAIITPALLPWIPMRAFSAKGALIGVLAGMAVIALFSSDGVFDTAAMLLFTVSISSFLAMNFTGATPFTSPSGVEKEMRRAIPLQVAALLIAVVSWVTAAFV-
>M948
---RVESLAGPVPRIATKLAARDRLGTMAMRLGIGRMRYSVSPGLYAIGQPTPDSPVLVTANYKLTLDALRKELAGVDAWIVVLDTKGINVWCAAGKGTFGTDELVERIAASGLVDAVSHRTVILPQLGAPGVAAHEVKQRSGFSVVYGPVRAADIPAFLAAANTATQEMRRVRFRFADRLAVVPVELVHWGVWAIVIAAAMFFLASMTKDGLSRHLMASAGLRSAGLLLLAFAGGAVVAPLMLPWLPGRALSAKGVVVGVALSAVATAVGWKGAALVTAAWWLLMPAVSAFMAMGYTGSTTYTSLSGVKREMRLAVPVQIIAAAVGVGLWIAARFV-
>M949
---------SEIQTVSTKLTFTDVLGAWKVRWGIGRMDYTVEPGLYAVGKPNKDSLVLVSANYKLTFDTLRKNLDSLDCWLLILDTKGVNVWCAAGKGTFGTDELVNRIKSVGLSDVVTHKKLILPQLGAVGVSAHEITKRTGFSVIYGPVRASDIKAFIAAGYQATKEMRLVEFTLRDRLALTPMELVPAIQKSLPVLGGLFITNQFVAKPFD--------KHDTAAYAGAVIAGTVVTPALLPYIPGKAFAFKGWLVGLGWTAKYLLLTKKVNRLKSMGELLLLPVVSSYLAMNFTGSSTYTSPSGVNKEMKKALPWIVGAATVGSALMLGAHI--
>M950
------DNAGDVPVVSTTLSFTDHLGAWKARWGIGRMDYTVNPGLYAVGNPDNESPVFVSANYKLTFDTLRKNLDGLDCWLLILDTKGINVWCAAGKGTFGTDELISRIESSELSKYISHKRLVLPQLGATGVSAHEVKSRSGYDVKYGPVRAEDIKKYIDAGYQATKEMRTVKFTMWDRLVLTPMELLPALKIALPVFGVMLFANQFTKKPFN--------KQDFAGYAGSTVAGAVVTPALLPYIPGKAFAWKGWLVGLGVTAGILGLTRKGNRLLSAGHLLLFPALSSYLAMNFTGASTYTSPSGVNKEMKKALPWIVGAAATGAALTLGV----
>M951
-EGFVETEAGSVPRIRTRLGVRDILGGVGARLGGYRDNYRVAPGLYCVGQPGPDSGVLVTANYKLSFDALRKELQGLDAWILVLDTRGINVWCAAGKKTFSTEEVVRCAKLTGLEKIVRHGKLILPQLSATGVSAMKVKKESGFQVIWGPVKARDVKKFIEAGMTAVPRMRSVTFTTWERAVLVPIEVSHLLKPVLWILLGIFLLSGIGPWIFSFGSAWTRGVTAALALAAGILSGAVIAPVLLPWLPGKAFSMKGAFTGLVASFAVTLASWGRGGLGSLALILFVTALSSYLTMNFTGSTPFTSPSGVEKEMRKAIPLQAAAFLVALVAWVGSAF--
>M952
--GFIDTPAGPVPRVATALALADRIGAAAVRCGIGRNRCTIAPGLYAVGAASADSPVLVTANYKLTFDTLRRELAGVDAWVLVLDTRGVNVWCAAGKNLFSHDELALRVQRTGLERVVRHRRLILPQLAATGVSARQVKKKCGFEVVWGPVRARDIHDFLRNGMKAEQAMRRVTFTFGERLVLVPVELSFLPMPTAVILAVLFLMSGIGAGIFSVDAAWARGLSAAGAYAAGVLAGAVATPALLPWIPGRAFALKGALTGTVVGGLLIFFLAGLHAAELCALLVLTAAVSSYLAMNFTGSTPFTSPSGVEKEMRRAIPLQAGALLVFVLAWVGSAFV-
>M953
----------TIQTVTTKLTFNDILGGWKVRWGIGRMDYTVEPGLYAIGKPDADSPVLVSANYKLTFDTLRKNLADMDCWLLILDTKGVNVWCAAGKGTFGTDELVRRIETVGLSKVVTHKKLILPQLGAVGVSAREIAQRTGFSVVYGPVRASDIKAFIAADYRATKEMRTVEFTMRDRLALTPMELVPAVQKSLPILGGLFITNQFAKRPFD--------KYDITAYAGAVLSGAVVTPALLPYIPGKAFAWKGWLVGLGWTAKYLLLTKKGNRIKSAGELLLFPAVSSYLAMNFTGSSTYTSPSGVNKEMKKALPWIVGAAAVGGALTLGV----
>M954
-EKFISTSVGEVPVVRTDLLFSDKLGAFKVRWGSGRGSYRVTPGLYAVGNPDADSPVFVSANYKLSFDKLRSALGGIDGWIIVLDTKGINVWCAAGKGTFSTDEIVNRIKAVGLEKLVSKKKLILPQLGAPGVSAHRVKEQSGFRVIYGPVRAIDIPAFLDAGNKATAEMRSVTFNLRERAAVIPNDIVINFKLLLIVAACFLVLSGFGPGIYSLNRVVTYGIPSAIILAIAYLAGMILPQLLLPYLPGRSFSAKGGWIGILVALLIGLFLHENGIIGQAAWLFIVPAVMSFIAVNFTGNSTYTSLSGVIKEMKTAIPIQIAFAAVGVGLWITGLF--
>M956
--RYISTPAGEIPVVRTELLLSDRLGIYRARWSGWRMKFRVTPGLYAVGNPDSESPVFVTANYKMSFDKLRSELGGIDGWIMALDTKGINVWCAAGKGTFGTDEIVKRIEATGLDKVVAKKKLILPQLGAPGVSAHEVKERSGFKVRYGPVKARDIPAFLKAGNKATPEMRRVTFNMRERAVLIPNDIVQNFKYLFFTSAAFLLLSGFGPGIYSLDRIVKYGLPSIIMLFIAYFAGMILPQLLLPYIPGRSFSAKGGWIGALTAIIAGWFLYNNHIINIVSWLFIIPAITSFIFMNYTGVSTYTSLSGVIKEMRIAMPVQIAFAVIGIGLWVTGLF--
>M957
---NVSISNSVVPLISTNIEFNDFLGAVMVRWGINRNNYRINPGLYAVGTPDKLSDVFVTANYKLSFDALRKNLSGVSGWILVLDTKGVNVWCAAGKGTFGTKELVNRIKLTSLERIVSHKRLILPQLGATGVAAHKVKEETGFNVHYGPVRASDIKKFISEGYRADKEMRRVTFGFKDRIKLIPNDFVYGKFYLLGAIALLFLISGLSNKGISYRNFAGDGGPSILSVLLAYIAGIVITPMFLPYIPGRRFSFKGFYSGALVFIILFLLLTGSNIFETLSWFLIITAISSFLAMNFTGSSTYTSLSGVKKEMKFSVPFQIGFALVGIILQVIGKF--
>M958
---TTEQSKPDIPVVSTVLSFSDHLGAWKARWGIGRMDYTVEPGLYAVGKPDNESPVLVTANYKLTFDTVRKNLDGLDCWLLILDTKGVNVWCAAGKGTFGTDELIHRIETSELSKYVSHKKLILPQLGATGISAHEVKSRSGYDVKYGTVRAEDIKAYIEAGYKATKEMRTVKFDMWDRIVLTPMELVPALKISLPIMGVMLLSNKFIANPFD--------KTDFAAYAGAILSGSVITPVLLPYIPGKAFALKGWLAGLCFTAGIIGLTAKKNPLLTAGHLLLFPALSSFIAMNFTGASTYTSPSGVNKEMKKALPWIVGAAAIGGALTLGV----
>M959
---------PTVKTVSTSLTLNDHIGAWKARWGIGRMDYTVEPGLYAVGKPYNESPVLVSANYKLTFDTVRKNLDGLDCWLLILDTKGINVWCAAGKGTFGTDELINRIEASELSKYVSHKKLILPQLGATGVNANEIKSRSGYDVKYGTVRAEDIKAYIEAGYKATKEMRTVKFTMWDRIVLTPMELVPALKISLPIIGVMFLSNKFIAKPFD--------KTDFAAYAGAILSGSVITPALLPYIPGKAFAWKGWLAGLCCTAGIIGLTKKRNPIQTAGHLLLFPALSSYLAMNFTGSSTYTSPSGVNKEMKRALPFIVSAAAIGGVLTLGV----
>M960
--GFAETAVGPVPGIETNLKTRDLTGTVRARLGISRDGYRVAPGLYSVGKPGAESPVLVTANYKLSFDSLRRELGAIDAWILVLDTRGVNVWCAAGKKTFSTAEIIRQVKRTGLERLVAHRELILPQLGAPGVSSGAVQKGCGFKVIWGPIRARDLQGFLTNGRRADTGMRQLSFTLGERIVLIPVELSLIVKPSLVILLAVFVLSGISPALFSFSAAWFRGLHGAAAYLLGVFAGAVAVPVLLPWLPMRRFYIKGILTGLVAGIFVSFLGPYSSRLEILTLLLLTTAVSSYAAMNFTGATPYTSPSGVEKEMRQGIPIQIIAAATAVIAWVAAPFV-
>M961
-----PTAIGKVPVVDSHLTRQDNIGTLKVRFGIGRMHYQVDPGLYALGRPDETAPVLVSANYKLSFDCLREALPGRNVWILVLDTKGINVWCAAGKGTFGTEELVQRLRTSGLERVVKHRRLILPQLAAPGVAAHEIRKRTGFTVSYGPVEARDIPAYLDAGMKATDAMRRKTFPFRERIVLIPMECVPALKPLIGLALFFLIAGGIDRGPWKIALALNSGLFMVSAMLGAFFAGTTITPAFLPWLPGRAFSSKGLWPAWVVVLILLAFRSIPRVLESFSALFLVPAAASYWAMKFTGSTPITSLSGVRKEMRWALPLQIAGGVIGLGLWIAAQLL-
>M962
-------RRPAVKTVSTSLEIKDILGAWKARWGIGRMNYTVEPGLYAVGKPDNESPVLVSANYKLTFDVLRKNLNGLDCWLLILDTKGINVWCAAGKGTFGTDELVNRIETSELSKYVSHKTLVLPQLGATGVNAHEVASRSGYNVAYGPIRAEDIKEYINADYQATKEMRTMRFNLWDRLVLTPMELVPALQKSFPILGGLFITNQFAKRPFD--------KHDVTAYAGAVLAGAVATPALLPYIPGKAFAWKGWLVGLGWTAKYLLLTKKGNRLMSAGELLLLPAVSSYLAMNFTGASTYTSPSGVQKEMKKALPLIVGAAAVGGALMLGV----
>M963
---STNTSVGVIPQINTQLTFQDRLGSWKSRWDIGRMDYKVTPGLYAVGKPDGASPVLVSANYKMSFDKLRQELSGPNLWILVLDTKGVNVWCAAGKGTFGTQELIQRIAQVKLAELVTHRRLVLPQLGAPGIAAHEVLKTTGFKIIYGPVRASDIPEYLAAGMNATEAMREVRFGLMDRLVLTPVELVAAFKPALIILGLLVFINIILHGSLTVYQFLGRTLLDFLPFCGAIFAGAVLVPLFLPLIPGRALAAKGWLFGLFWAGIYLFIAPTGNGWHIATYLLLLPPVVSFLAMNFTGSTTYTSLSGVVKEM-------------------------
>M964
--------EPEIKSVSARITRSDWCGAAKARWGFNRMNYKVDPGIYAFGAPDETSPVLVSANYKLTFDTLRKNLSGLDCWLLILDTKGINVWCAAGEGTFGTDELVNRIEAAGLSDIVSHRRLILPQLGAPGVSGFEISRRTGFSVTFGPVRASDIRAYIAADLKATKAMRTVKFTLKDRLILTPIELVEVSKISLMVFGVMFLINLFAARPFG--------LLDFLAYAAAVLIGAVVTPILLPFIPGRAFSWKGWLLGAIGIILWAYGWCTSFLLLGIGYMLALPALSAFIAMNFTGASTYTSPSGVVKEMKIAIPFIVVLLAAGIVLILIKTFV-
>M965
-EGFIHTPAGPVPKVRTRKNISDKIGTVAVRIGIGRNNYKIAPGLYGIGNPDENSPVMVTANYKLSFDTLRKDLENVNTWILVLDTRAINVWCAAGKGTFSTGEVVRLVKKTQLDKVVTHKTLVLPQLSATGVSATQVKKESGFSVVWGPVHSNDISSFLEDGMKTNKSKRVVTFSFGERLVLIPVELSLAIKPALWVLLILWILSGIGPDVFSLSSALHRGLIAVIAVLSGIAAGAIAVPLLLPWLPFRAFSIKGAITGAFAALVVIFFMKTIHVWAVLGILLLTVAVSSYLAMNFTGSTPFTSPSGVEKEMRKAIPVQAVSVLIGVSAWVIDSFA-
>M966
---------ENVPFVTTSISFQDIVGTWKVRWGIGRMDYTVDPGLYAVGKPDSDSPVLVSANYKMTFDILRKNLKGLNCWLLILDTKGINVWCAAGKGTFGTDELVSRIEATRLSEIVSHRTLILPQLGASGVNMHEIAKRTGFSITYGPVRADDIKVFISSGNKATKEMRLVEFTFTDRLVLTPIELVPLIKMSLPVFGILFITNHFAKRPFD--------GGDIAAYAGAILTGSVLTPALLPYIPGKAFALKGFIAGLCVTAGSLWKAKSDNKFLSAGELLLFPALSSFIAMNFTGCSTYTSQSGVKKEMKTAVPLIVGAAALGAALTIGVH---
>M967
-DEFIDTKAGPVPRIRTKLSAADCAMSALVRLGIRRDSYIVSPGIYCTGNPSADSPVLVTANYKLTFDTLRKELSSLNAWILVLDTRGINVWCAAGKELFSTEEVIKRIRTSGLDRIVSHRELILPQLSATGVSAIDVKKGCGFKVIWGPVRASDIKKFIESGFKSEEGMRRVTFTMAERIVLVPVELSFMVKPTLWIFPGIFILSGIGFEIFSYKDAWTRGIMAALAYAAGIVSGAVIVPAALRWIPGKPFSVKGMITGIIASYAVITMLQNANNLELAALSLCTIAVSSFLAMNFTGSTPFTSPSGVEKEMKKAIPLQALAGLASIILWVSAAFI-
>M968
---KIITAAGDIAAVSTSWSSADVWNTIKIRWSIGRMNYRVKPGLYAVGNPDSNSNVFISANFKLSFDHLRRALRGMNAWILVLDTKGINVWCAAGKGTFGTKELVYRIKAHELENIVNHKKVIVPQLGATGIAAHEVKEKTGFHVIYGPVRAADIADFVSAGFKATEEMRKVNFSIWERAKLIPVELSYGKYYLLFIPALFFILSGLNIHGYSIDLAWTNGIRAVINLCSAYIAGCAVTPLLLPWIPFRRFSLKGLVISWIFAAILFFQLLGASIVEIISWFLIMGSLSSFLAMNFTGSSTFTSLSGVQKEMKLSLPLQIGAGALGLIGWIISRFI-
>M969
--GQVDTPAGPVPRVHSRIGSSDLLGRWKVRWGIGRDSYRVIPGLYALGAPDGNAPVLVTANYKLTFDVVRRDMAGLDAWILALDTRGINVWCAAGEGTFGTEEVIRRVTEARLSEVVSHRRPILPQLGAPGVAAHEVRKRCGFSVLYGPVRSRDIRSFLEAGRKASPGMRKVEFPVIDRLVLTPIEITNLLRPVGWTAVGLFLLAGVGPGVFSLGAAWERGIAAVAALVAGILAGAVVTPVLLPWLPGRAFSVKGGLAGGVLAACAVMQRGSQEAPAAVAMLLAMTAVSSFVDMNFTGATPFTSPSGVEKEMRRALPVQAG----------------
>M970
--EFLATPVGKIPRVRTRLGPADILGTVLTRIGIGRNDYKIAPGIYAVGRPGREAPVLVTANYKLTFDHVRRELAGQAAWLLVLDTRGINVWCAAGKGTFATGELVKRIIETGLEKLVSHRRVIVPQLGATGVASKKVRKLSGFKVVWGPVRASDIVKFLDNDLKADREMRLVTFKLAERLVLVPVEVSLVLKPALWVLLALFVLSGIGPGIFSFTGAWERGLWAAGAVLLGILAGAGLAPLLLPWIPGTTFASKGILTGLALALPAAVAAGTEGVAGFLALLFMAAALSSYLAMNFTGTSPFTSPSGVEKEMRRYIPIQAGMAVCGVVLWIGSA---
>M971
---------------------RDRLGHWRVRWGIGRARLRVAPGLYAVGAPDARSVVLVTANYKMSFDRLRSELSGRDAWILVLDTKGINVWCAAGKGTFGTDELIRRVEAARLSEIVEHRKLVLPQLGATGVSAHEVHKRGGWRVVYGPVRARDLPAFLDARMQAAPEMRRVRFPVRNRLVLVPVELVQAAPYFLGAAAALILMSGLGTDGYSLNRLMNAGPRSLLLLASTFLAGAAAAPALLPWLPGRAFSLKGAWTGLLAVLVILAVGPFDNWAEAGGWLLLGPAISSFLALNFTGCSTYTSLSGVRREMRFAVPAQVTAAVLGTALWLAARFI-
>M972
-----VTPVGPIPVVRTKLGRQDILGKVKVRFGIGRMSYKIKPGLYAVGNPGPGSPVLVSANYKLSFDTLRSKLAGLDAWILVLDTKGINVWCAAGKGTFGTEELVYRIEDSGLSRVVSHRTVILPQLGAPGVAAHEVARQTRFKVIYGPVRAADINNFLTAGMKATPEMRLVKFGLKDRFVLTALELANPFKYLVVATAVLWILSLLGLHLFS----WK----GWYPYLGAILIGAFLVPVLLPWIPGRAFAWKGWLLGILWAAWANIHLTPSSWQPALVYFLLLPAISAFLAMGFTGSSTYTSLSGVLKEMRYAVPAILASASIGIVFLAIV----
>M973
--GVVHTSVSAVPQVKSALTWRDHLGTIKVRWGVNRMNYTLEPGLYALKNPDEKAPVFVTANYKLSFDRLRKSLPGRNAWILVLDTDGVNVWCAAGKGSFGTDELVQRIESANLAQVVSHREIILPQLGGPGIASLQVKKRSGFKAVYGPIRSEDLPAFMDADLKATPSMRQKTFFIGERAALIPVELVSALKYALMLTFAFFILGGIGADQFW-FNALNAGIFGGITLFMGIFAGAVLTPLLLPWLPGRAFALKGLVMGLIVGSAFLLFKGNATLLETASQFFLIPAVAAFLAMNFTGASTYTSLSGVRKEMKWAVPPEIGTVIIGLGFWLGSQL--
>M974
-----DTSKSVISAVSSALTIKDYFGACKARWDIGRMDYTVEPGLYAAGKPDADSPVFVSANYKLTFDILRKNLAGLDCWLLILDTGGVNVWCSAGKGTFGTCELVNRIEAVGLSEIVTHRKLILPQLGASGVSAHEVTQRTGFSVIYGPVRANDIKSFISSGYKATKEMRTVKFTLWDRFVLTPVELVAAARKSIIVFGVLFLINLFAARQ--------FGVYDFAVYVGAVFMGAFFMPLLLPFIPGKAFSWKGWLLGLCWTAFAILLWVQGYRLLAAGYLLLLPSLSAYLALNFTGCTTFTSPSGVLKEMRTALPLIICSSIAGAALTLINKLI-
>M975
--GVTSTPAGEVPLVSSTLNRRDHLGHCAMRWGIGRDRYRVTPGLYGLGAPTPESPVVVTANYKMTFDLVRRDLKGLDAWLLVLDTKGINVWCAAGKGTFGSDELLSRIASSSLDKIVSHRKLLLPQYGAVGVAAHTVRKQSSFTVTYGPVRIADLPGFIAADNQATEGMRSTTFSFYERLVLTPVEFTTLWKEIAWALPVLLILGGIGPHIFSLTAAWQRGITAWFVGLLGVLCGAVLTPLLLPWLPGRSFAFKGALVGGAVGLVAALLKESIGLLNSLSSILSVAALASFCAMNFTGSTPFTSPSGVEKEMRIAIPLQLAALLTAGVLWVWGAF--
>M976
--------EKSVPLVSTTWSRTDRLSALKVRWSIGRMHYKVDPGIYAVGKPGDQSLVFVTANYKLSFDHLRRGLDGLDAWILVLDTKGINVWCAAGKGTFGTKELVRRIRIHHLADLVTHRRIILPQLSATGVAAHEVKKMTGFSVTYGPVRAVDIKAFLDSGLKAGERMRTVTFSLADRLKLIPVDIFYAKYYLLLIPALFFLLSGLNPHGYSIEMAVETGSRSILNLFAGYLSGCALTPILLPWIPFRRFSLKGLLVGWLVALFLMAGTLGNNAVEIGSWFLIMGGLSSFMAMNFTGSSTFTSLSGVQKEMKTAIPVQITMTALGLAGWIFTRFI-
>M977
------------RLISAELTFNDTLGAWKARWGINRMDYKVEPGLYQLGTPDAQAPVFVTANYKMSFDRLRKELKGMDAWILVLDTKGINVWCAAGKGTFGTQELLNRIASVGLDQFVSHREIIVPQLGAVGISAHTVSKLSGFKVIYGPVRAEDIKEFFRLGKQATPEMRKVFFSLYDRLVLTPVELTGTFKPSLMIFGILFLLNILGLGSFG--------LVDFYAYAGAVLTGCVLTPLLLPLIPGRAFALKGWVLGFIWAAAVNMLWPQYGLLKALAYFFILPAIAAYLAMNFTGSSTFTSYSGVLKEMRKAVP--------------------
>M978
---RVSTTVGDVSIVSTKLTLSDRMGHWRVRWSIGRMRFAIRPGLYAVGNPTAESSVFVTANYKQSFDRLRVELVGRDGWIMVLDTKGINVWCAAGKGTFGTDEIINRLRATRLSEVVSHHKLIVPQLGAPGVKGYKVKKQTGFTVRYGPVRADDLPAFLDGGRKATPQMRLVRFEFGDRLVLVPVELVGYGRYVLLITLGLALLSGFGSGIYSLERVWSHGLRAAIPFLGGTLAGAVFAPMLLPWLPGRSFSAKGAWAGVLYLLILGGVWMAPNWADILAWLLLVPALASFVAMNFTGSSTYTSLSGVRKEMRRWVRIQAVAFVVGLGLWFAARFV-
>M979
------VNTSDVPTVSARLGLVDRLGRWRVRWGIGRSRYRVPPGLYRVGTPDPSSPVLVTANYKLSFDALRSELEGVDAWILVLDTKGVNVWCAAGKGTFGTDELVRQVETTRLAEVVTHRKLVVPQLGAPGVAAHEVRHTCGFKVAYGPVRARDIPAFLESGMRATDDMRRVTFSLGDRVELVGVELAWVVKWIVPIVAVMVLLAGGES-I---LDRVRTGMFTASPILAGVLAGVVFVPIFLPWIPGRAFSLKGAILGAIVVGATLALTPGHSVAAGVQVFLLGTAVASFLAMQFTGATTFTSPSGVEWEMRRALPLQIGAAVIAGGIAVVR----
>M980
--------KEGITNISTKLTACDIYGAWKVRWGMGRMNYTVEPGLYSVGSPDSDSPVLVSCNYKLTFDILRKNLDGLDCWLLILDTKGVNVWCAAGKGTFGTNELVYRIESVRLSEIVNHKKLILPQLGAPGVNIHEVVKRTGFSIVFGPIRANDIQAYITDGYKATKEMRRVNFTFTDRLVLTPMELIPAAKISLPIMGIMLITNQFAKRPFG--------KSDITAYAGAILTGAVITPMLLPYIPGRAFAWKGWLTGLISTTAILSKSRKGNRLMSTGQLLLFPALSSFLAMNFTGSTTYTSPSGVKKEMKKALPLIIGAGTVGAALILGSHFF-
>M981
--RFIKTDTEVIPVIKSELGKDDLISTFFVRCGINRYSYTVVPGLYAVGEPDKSSEVLVSANFKLTFDHLRKELDSINAWILILDTKGINVWCAAGKGTFSTRELVRRIKECSLEKIVDHRRIIVPQLGATGVSARDVKKQSGFRVIYGPVRAGDIPQFLKKDRKADKKMRQVTFTIYERFILTPVEMQIILRPALITALILMIIGGVGPDIFSFSQAWERGLLSILALAAGILSGSLLTPVLLPFIPVKEFALKGIIAGTFFSIPVLITIVIARVSGLFAFFLFIVSVSSFLAMNFTGSTPFTSPSGVEKEMKRYIPVQIAAVIFSLGLWIYSA---
>M982
--GEIEKQAGTLPRIETQWNRYDHWGAVKARWSVGRMKYRVSPGIYAVGDPGRDSRVFVTGNYKLSFDHLRRALEGMNSWILVIDTKGINVWCAAGKGTFSTKEVVRRIRIHHLDQLVDHRKIILPQLSATGVAAHDVKKMTGFTVIYGPVLAKDIKAFVDAGLKATDAMRKVNFPMVERLKLIPVDIFYAKYYMMVVPLVFFLLSGITPTGYSMDLAFGTGWMAILNLFAGYLSGCALVPALLPWIPFRRFSMKGLVTGLLVAVILLSGTMGTKIPEIISWFLMIGGLSSFMAMNFTGSSTFTSLSGVQKEMKTALPVQITMVSLGLAGWILTKFI-
>M983
-TGQIETPAGKVEQVSTAWTNKDLFSTVKVRWSIGRMNYTVAPGLYAVGAPDKDSDVFISCNFKLSFDHLRRALHGMNAWVLALDTKGINVWCAAGKGTFGTKELVFRIREHQLEKIVSHKRIIVPQLGATGVSAHQIKEETGFRVIYGSVRAEDIPAFVANKYKATSEMREVKFNLWDRMKLIPVELFYGKYYLILIPAVFFILAGLNVHGFSVDSSWNNGGRAILNLIVAYLTGCVLTPILLPFIPFKRFSLKGLVVGWFMAVLLLYNFLGTNIFEIISWFLIIGGISSFIAMNFTGSSTFTSLSGVQKEMKLSLPIQIYGTALGFIGWIIARFI-
>M984
--------VGKVARISSKILLSDRLGAWKARWTIGRMTYTVPPGLYALGHPTPDDPVLVTANYKMSFDIVRSAMVGRNAWLLVLETFGINVWCAAGKGTFGTEELVRRIGATGLAKVVNHRRLLLPILGAPGVAAHEVARRTGFSISYATIRANDLPEYLANGMVATPAMRQLTFTLLERLVLVPVELVLALKSTALIALCLFILGTLLSG-------PSAGIMASIAYLGAILAGTVLGPLLLPWLPGSSFSIKGVVVGLIWSTALYLLAGGSDWPVTFAAFLALPAVSAFYTLNFTGATPFTSRSGVKKEMRIAIPAMGSALVVSFLLVLAGRFL-
>M985
-EEFVQTPAGPVPRVKTTLQGSDYVGMVRARLGIKRDLYKIAPGLYCVGAPDSRAPLLVTANYKLTFDYLRKELATISAWILVLDTRGINVWCAAGKNLFSTEEVVRRLTAAGVKKVVTHNRMILPQLAATGVAAHEVKKQSGFKVIYGPVRSKDLAKFLTRGLKSEPSMRRVTFNIIDRLILVPVELAHLPKPSLWILLMAFFVSGIGAHVFSFSAAWLRGIMLAAAYAAGILAGAVATPIILPWIPGRSFAVKGAIIGVLSATGIVALYSDLQVLGALALLLFTTAVSSYLAMNFTGSTPFTSPSGVEKEMRKAIPLQATALLLAVVAWVAAAFA-
>M986
--GFTETENGAVPQVKTVLDFNDQLGTLRARSGIDRNGYKINPGLYCVGSSTPESQVLVTANYKLSFDALRKELTGLDIWILVVDTRGINVWCAAGKGTFSDDEITLQVQQAGLEKIVSHRELILPQFGASGVASHKLKKKCGFRAIFGPLRAEDIPQFLQNGKKADEKMRTVTFSFWERLILVPVEIVLVWKFFVLISIISFAISGIGQEIYSLQAAWTRGLIAVGAIFSAIFAGALIMPLLLPWLPGRQFWFKGAIVGVFSGLAYVLMMKGAGIVEKTGIWLWIVAATSYMAMNFTGATPFTSLSGVEKEMRKGLPAQLIGMVVGLCLWIAAPFL-
>M987
------AEASTIPVVSTALLPKDILGACKVRWGFGRDNYMVDPGIYAVGKPDSSSPVLVSANYKLTFDTVRKNLAGLDCWILILDTKGVNVWCAAGKGTFGTDELVNRIEAVGLTEIVEHRALIVPQLGAPGVSGYEVTRRTGFSVIFGPVRAGDIKDFISAEYKATEEMRTVKFTFWDRLVLVPMELVEVLKISLSVFGVLFLINLFAARSF--------GVQDFFIYMAAVVTGSVLTPILLPFIPGRALSFKGWILGAISTVLLAYAFSAPFLLLGIGYMLLLPAHSAFLALNFTGATTYTSFSGVIKEMKVAIPMIIISTVAGIVLILIKTFL-
>M988
-----------IPVISDFLNFGDILGAIKARWAINRNNYKINPGLYAIGKPNENSNIFVTANYKLSFDHLRKNLKNIDSWILILDTKGINVWCAAGKGTFGTEELIKQIQQTKLVEIVNHKKIILPQLGAVGVSAHDVKKITGFHVIYGPVKASDIPDFINNKFTASREMRTVFFPFFERIKLIPVEIIGHFQYLIFAIAVFFILAGINSNGYSVDKAFDGGLKAMVMLLAGFLSGVAIAPALLPYIPVKQFFMKGAILAYIITGLLIYFFPGISLFENISWFFIVPAVSAFIAMNFTGTSTYTSLSGVLKEMKLAIPLQIIFAFIGLVLWIIGRFI-
>M989
--GWIETTVGATPQVSTRLKRIDILGRWQMRWGMGRDRYRIAPGLYAVGTPDADAPVLVTANYKLTFDTLRGALIKQNLWILVLETYGINVWCAAGKGSFGTYELLRRIEATQLTKVVNHRRLILPQLGAVGVAAHTVQKQSGFRCLYGPIRAEDLPDFLANEQKATPAMRRVTFSAMERLVLTPVELTALGRKTLWIALGLLIAGGFGPGVFSFAAAFSRGGAAIAVALLGLLCGAVLTPLFLPWLPGRAFALKGAALGAAVALPFAFGAA--SFSAGLALLLSVTAISSWCGMSFTGSTPFTSPSGVEKEMRQAIPLQGGAAIVAAILWFISAF--
>M990
--GAVHTAAGDVPRVRTSLSVRDHLGSVKVRFGIGRMNYRMAPGLYAAGNPMPGSPVLVSANYKMSFDSLRAALRGRDAWILVLDTKGINVWCAAGKGTFGTDEIVRRVQSTALDRVVSHRMLVVPQLGAPGVSAHIVRRNCGFRVVYGPVRAEDLPAFLDAGLKAQPEMRQVKFGLGDRAVLIPVEVVAGGKYAILIAAALVLLGGLTSRGYSMESVRTTGLVGAALFFGVFLCSAALGPVLLPWLPGRAFYVKGASLGLILIGVLAAGGLTGSWLHIAAWVLLVPTVASFVVMNFTGASTYTSLSGVLREMRFAVPAQIAGAAIGFGLWLTGLFI-
>M991
-------PKPTVKSVSTSLKFKDHLGAWKARWGIGRMDYKIEPVLYAVGKPDNNSPVLVSANYKLTFDTLRKNLVGLDCWLLILDTKGINVWCAAGKGTFGTDELVHRIETSELSKYVSHKKLILPQLGATGVSANEVARRSGYNVNYGPVRASDIKEYIDAGCKATKEMRTVKFTLWDRLVLTPMELIPALKITLPVFGVMFLANKFAAKPFD--------KSDVASNIGAILAGTVLTPALLPAIPGRAFSLKGWLLGLGCTAGILGLFKRGNWLLSAGKLLLYPAVSSYLAMNFTGSSTYTSPSGVNKEMKKALPFIVGSAAVGAALTLGI----
>M992
--------KTEIKTVSTSLDIKDIFGTWKARWGIGRMDYTVEPGLYAVGKPDNESPVLVSANYKLTFDTLRKNLVGLDCWLLILDTKGINVWCAAGKGTFGTEELINRIETSDLSNYVSHKKLVLPQLGATGVSAHEVKQRSGYDVVYGTVRAEDIKTFIDAGYKATKEMRTVKFTMWDRIVLTPMELVPALKTSLPIIGVMLLSNKFIKKPFD--------KQDFAVYTGAILSGSVLTPALLPYIPGKAFALKGWLAGLCCTVGIIGLTNKRNPLLMAGHLLLFPALSSYFAMNFTGSSTYTSPSGVNKEMKKALPFIVGAAAIGGALTLGV----
>M993
--SLINTKLGPVPVIMAELGKDDLFSTFYVRCGIRRHRYTVSPGLYAIGNPDKDSEVLVTANFKLTFDMLRKELDGINAWILVLDTKGVNVWCAAGKGTFSTRELVKRITDNHLEKIVNHKRVIVPQLGATGVSARDVKKQSRFRVIYGPVRASDIRAFLKNDKKAEKQMRQVTFTMYERFILTPVEIQSILKPALITALVLLLLAGIGPGIYSFSGALQRGGVSVLALAAGIFAGAFVTPVLLPFIPSRKFALKGIIAGSIVALLPILFAAVNGMAGYLALFLFSTTISSYLAMNFTGATPYTSPSGVEKEMKQYIPVQLASLVISFGLWIYSA---
>M994
-TGTIETAIGALPRVTPVWSSSDVWSTLKIRWSIGRMKYHVMPGIYGVGNPDRDSPVFITANYKLSFDHLRRALSGLDGWILVIDTKGINVWCAAGKGTFGTKELVKRIRYHHLDQVVNHRKIILPQLGATGVAAYDVKKMTGFTVVYGPVKAEDIKDFLETGLKATDAMRRVTFPLVERLKLIPVELFYGKYYMLAVPAVFLLLSGLNTAGYSIDLAMKSGLNATINLYAAYLAGCVMVPALLPWIPFRRFSVKGLIIGWLAAFLLFFGTLGVTWIEKISWFLMMGGLSSFMAMNFTGASTFTSLSGVQKEMKTALPVQISMASLGLAGWIFTRFF-
>M996
-DDFMETPAGQVPQIKTKLTARDWISTVQVRCGINRHRYTVAPGLYAAGRPHAGSEVLVTANFKLTFDHLRTQLADINAWILVLDTKGVNVWCAAGKGTFSTRELVHRIQASDLEERVDHKRVILPQLGATGVSAKAVKDLSGFRVVYGPVRASDLPRFLKNNRKADPDMRQVTFDFRERIILTPVEVQIILKPALITALVLFVISGMGPGIFSFGSAWTRGCTALAALAAGILSGAVVTPVLLPFIPVKEFALKGIISGSIIGIPLIVHLSGSSFAPGLALFLFILVISSFLAMNFTGTTPFTSPSGVEKEMKRYIPAQLICLVLSSGLWIYGA---
>M997
-------VADNVPVISTSLSLKDVIGAWKVRWGIGRMNYTIEPGLYAVGEPDGDSPVLVSANYKLTFDTLRKNLSGLDCRLLILDTKGINVWCAAGKGTFGTEELINRIEVTGLSEIMAHRKLILPQLGAPGVNAHEVEKFTGFSVTYGPVRAKDIKKFIASGYKATKEMRTVKFTIWDRLVLAPMEFVPIAKISLRVFGVLFLINLFAARPFG--------MSDFLAYAAAVLIGTVITPTLLPFIPGKAFAFKGWLLGVIGTACIALVWTPPFLFLGIGYMLAIPAYSAFLALNFTGASTYTSFSGVIKEMKFAVPAIALSLAVGVAMILIKTFV-
>M998
--------LGSVPVIRTELSRQDFLGAVKARFGIGRMSYKVSPGLYGAGRPGPSSPVLVSANYKLSFDSLRRELGNLDAWILVLDTKGINVWCAAGKGTFGTEELVRRIEETRLNRVVSHRGLIVPQLGAPGVAAHEVTKHTHFKVVYGPVRAADIKKFLDAGMKATPEMRRVRFTLKDRFVLTALELTNPFKYLVLITAVLWVLSLLGLHLLS--------WKGLYPYLGAILIGGFIVPVLLPWIPGRAFAWKGWLLGIIWAAFVNISLTAASWERPAAHFFLLPAISAFLAMGFTGSSTYTSLSGVLKEMRYAMPVILGSASVGIVFLAITL---
>M999
---EVNTIFGTVTQVSTVWSHSDVWQTIKVRWRIGRMNYVVEPGLYAVGTPDGDSDVFVSANFKLSFDHLRRALHGMNAWILVINTKGINVWCAAGKGTFGTKEIIDRIKIHALLNIVNHRKIIVPQLGAVGVSAHEVKSKSGFRVIYGPVRAKDIKAFVEAGYKATPEMRSVKFPLWERMKLIPVELAYGKYYLIIIPVVFLILAGLNIHGYSINAAWKNGGRAVINLFGAYFAGCVLNPILLPLIPFKRFSIKGLITGWLVAILFLFLLLGSNVFEIISWFLLMGSVSSFLAMNFTGSSTFTSLSGVQKEMKLSLPLQICAAGLGIIFWIITRFI-
>M1000
---------VSVPAISTLLSLKDIVGTWKVRWGIGRDSYTVEPGLYAVGNPDSASPVLVSANYKLTFDTLRKNLAALDCWLLILDTKGVNVWCAAGKGTFGTDELVKRIKEAGLTDIVEHRQVIIPQLGATGISAHEAVKRTGFTVVYGPVRANDIKEFIAADCKATKEMRTVQFTFWDRLVLTPMELVEAVKISMVVFGVLFLLNLFARRPF--------GITDFIAYSAAVLVGTVITPVLLPFIPGRAFSFKGWLLGVITTAFFAYTWTPPLLLLGIGYMLVLPVHSAFIAMNFTGATTYTSFSGVIKEMKIAVPAIILSFVAGVVLILIKTFI-
>M1001
--GFLETGSGPVPRVKTRLEGADRLGAISVRLGGVRETYRVSPGLYAAGNPGPGSAVLVTANYKLSFDLLRRELAGLDAWILVLDTRGINVWCAAGKKLFGTDELVRQVERTGLAGRVEHRDLILPQLGATGVSAPEVKKRCGFRVVWGPVRARDLRRFLQAGNRAEPAMRRVTFTTAERTVLVPVEISYMKKPVTAALLVIFLLSGIGPWVFSPGAAWSRGILGVLALAAGIASGAVLTPILLPWIPGTAFAVKGALTGAAAGLAVFLFSWGRGAPAGATLLLFTVSLASYLAMNFTGSTPFTSPSGVEKEMRKAIPLQACLVLAAAVLWVASAFA-
>M1002
-----------VPQVAPTLTFADRFGSWKARWGIGRMNYMVPPGLYAVGAPTPESPVLVTANYKMSYDIVRNALAGRNIWLLVLETYGINVWCAAGKGTFGTEELVRRIELSGLPKAVTQRRLILPILGAPGVAAHEVTKQTGFSIRYATIRAGDLPEYLDNGMVTTPTMRELTFTFRERLVLIPVELVQALKPTAIAAAALLIMGAVLQGP-------ANALMAACAYLGAVVAGAAISPLLLPWLPGRSFSLKGAVAGLAWITAFYLLAGGQNAIATAAAFMAFPAVSAFYTLNFTGCTNYTSRSGVKKEMRIAMPVIGGGVIFSALMVLAGRFL-
>M1003
---HLNTPIGTVPIIPSALSTMDRLGAWKVRWKIARMNYQIEPGLYAVGRPSEASPVLVTANYKLSLDYLRKELIGVDAWILVLDTKGINVWCAAGKGTFSTRELVLRIKVTNLEKVVGHRTIILPQLGAPGVAAHEVKKHTGFHVVYGPIKAADIPVFLSTGYKATPAMRRVTFSLKDRLILVPVELMGTLAPSLIILGIILMGSALTAAITLSQNVWIKGITYSAAYLGAVLIGAAFTPILLPLIPGRSFAFKGWLLGLIWIFLLIQITDAAGVLEIWGLFLLLPVISSFLSLNFTGCTTFTSQSGVEKEMRLSLLPMILSSLVGLILIIG-----
>M1004
-----ENIEPNVKTVSTSLTFADHIGAWKARWGIGRMDYTIEPGLYAVGKPDNNCPVLVSANYKLTFDTLRKNLAGLDCWLLILDTKGINVWCAAGKGTFGTDELINRIEASELSKYVSHKKLILPQLGATGVNANEVKQRSGYEVKYGTVRAEDIKAYIGAGYKATKEMRTVKFTMWDRIVLTPMELIPALKITLPVMGVMLLSNKFIKNPFD--------KTDFAAYAGAVFSGSVLTPALLPYIPGKAFALKGWLAGLCCTAGIIGLTSKRAPLLTAGHLLLFPALSSYLAMNFTGASTYTSPSGVNKEMKKALPFIVGAAVAGAALTLGV----
>M1005
-------SPNDIVTVTTELHYKDLLGAWKVRWGIGRMKYKIDPGLYRVGSPDQTSPVLVSANYKLTFDSLRKELTGLSCWLLILDTKGINVWCAAGKGTFGTAELVNRIAKTGLYGIVSHHKLILPQLGAPGVNALEVARQTGFTVVYGPVRAGDIKAFLSSGLTATAAMRAVKFTTLDRLVLTPMELVPAAKTSLLILGVLFLLNLFAARPFG--------PADFIGYAGAVLMGTVATPILLPLIPGRAFAWKGWLLGLLWTAWFIWFWAPGFLLLASGYLLTLPAWSAFLAMNFTGSSTYTSFSGVIKEMKVAAPLIAASSVIGIVLLLAAAL--
>M1006
----------GVQTVSTKLSFTDILGAWKVRWGIGRMNYTVEPGLYAAGNPDGDSPVLVSANYKLTFDTLRKNLDGLDCWLLILDTKGVNVWCAAGKGTFGTDELVNRIETVGLAKVVTSKKLILPQLGAVGVSAHEVKRRTGFSVIYGPVRASDIKAFIASGYQATKEMRRVDFSLRDRLALTPMELVPAVQKSLPVLGGLFVTNQFAARPFD--------KHDITAYAGAVAAGSVVTPALLPYIPGRAFAWKGWLVGLGWTTKYLLLTRKGSRLRSIGELLLLPAVSAYLAMNFTGSSTYTSPSGVNKEMKKALPWIVGAAAAGGALMLGTH---
>M1007
---------------------RDLLGRWKVRWGIGRDGYRVAPGLYALGVPDGNAPVLVTANYKMTFDVVRRDATGLDAWILVLDTRGVNVWCAAGEGTFGTGEVIRRVTEERLAEVVRHRKLILPQLGAPGVAAHEIRKGCGFSVVYGPVRARDIRSFLESGMKASPAMRRVVFPVMDRLVLTPVEITGLLRPAGWAAVALFLLAGIGPGIFSLGGAWERGFAAVAALAGGILAGAVVTPALLPWLPGRAFSVKGGLAGGVIAACAVMWQRNLDAPAALALLFAMTAVSSFVAMNFTGATPFTSPSGVEKEMRRALPVQAGLTVLAGLLWVGGPF--
>M1008
----TEDNARNVPVVSTKLSFNDYLGAFKARWGIGRMDYTIEPGLYAVGKPDNDSPVLVSANYKLTFDTLRKNLVGVDCWLLILDTKGINVWCAAGKGTFGTDELIHRIETSELSKYVSHKKLILPQLGATGVSEHEVKSRSGYEVKYGTVRAEDIKAYIDAGYEATKEMRTVKFTMWDRIVLTPMELVPALKITLPIMGVMLLSNKFIKNPFD--------KTDFAAYAGAILSGTVATPALLPYIPGKAFALKGWFAGLVGTAAVIGLTKKKNPLLTVGHLLIFPALSSYLAMNFTGASTYTSPSGVNKEMKKALPFIVGAAAVGGALTLGV----
>M1009
--GNVKTIFGPVPQVSTVWSRSDIWQTIKVRWNLGRMNYKVESGLYAAGNPDATSDVFVSANFKLSFDHLRRALHGINAWILVLDTKGINVWCAAGKGTFGTAELINRIKIHALLNIVDHRNLIVPQLGAVGVSAHEVKSKTGFRVIYGPVRAEDIGIYIKSEYKATQEMRSVKFPLKDRIKLIPVEITYGKYYLALVPAVFFILAGFNPHGYSVDAAWSNGGRAVINLMAAYVTGCVLTPALLPWIPFKRFSLKGLLLGWLTAVLFLFLLLGNNIFEIISWFLMMGALSSFLAMNFTGSSTFTSLSGVQKEMKLSLPLQIAAAALGLMGWIITRFI-
>M1010
----------IVENVSTSLTVGDIFGTWKVRWGIGRMRYTVEPGLYAIGDPNGDSPVLVSANYKLTFDVLRKNLAGLDCWLLILDTKGVNVWCAAGKGTFGTDELVYRLASVQLSEIVNHRKLILPQLGAPGINAHEVAQRTGFAVTYGPVRAEDIQAYIAAGYKATTAMRRVNFTLADRLVLTPMEFVPAMKMTLPVMGVMLLTNQLAKRPFG--------KRDVAAYAGAIFAGTVITPALLPYIPGKAFAWKGWLMGLVGTAGILKGLKKGNRLMSVGQMLLFPALSSFLAMNFTGASTYTSPSGVKKEMKKALPLILGASAAGAAIVLG-----
>M1011
--ELIDSATGKIRRVKTRLEFQDTLGAIKARLGINRDNYKVSPGLYAVGQPDAQSPVLVTANYKLTFDALRKELPDQNLWILVLDTKGINVWCAAGKGTFGTQELVQRINQVQLAKIIAHRTLILPQLGAPGVSAHAIKQRTGFSVVYGPVRAADISRFLRNNLKATGEMRTVHFTLKDRLTVIPVEFKLSLKLFPLFFALLLVFNLVQPGEVHAAEVLVQTLYNFIPYMIALALGTLGIAVLLPYIPLRSFALKGLLLGLPWAALVVKYHFPGSPLIAAANVLFLTAITSFLALNFTGSTTYTSLSGVQKETIISVPVIILAALVGLGLALSYK---
>M1012
--RRIETPAGPIPVVRTRLSRQDILGKVKARFGIGRMNYKVKPGLYAIGKASPDSPILVSANYKLSFDCLRRELSGLDAWILVLDTKGINVWCAAGKGTFGTEELVHRIEDSGLTRVVSHRTLILPQLGAPGVAAHEVTRHTHFKVIYGPVRAADIKAFLAAGLEATPEMRLVTFKLMDRVALTAIELISPFKYLVILTAVLWILNLLGLHLLS--------WKGWYPYLGAILIGGFIVPILLPWIPGRIFAWKGWLLGVLWATFVNIQQTPASWERAAANFLLLPAISAFLAMGFTGSSTYTSLSGVLKEMRYAVPAILASVSIGLVFLAVV----
>M1013
--DHIDTPAGKVNRISTKWTATDLWQTIKVRWSIGRMNYKVKQNIYAVGHPDENSDVFVTANFKLSFDILRRALDELNAWVLVLDTKGINVWCAAGKGTFGTKELVYRIKAHGLDKIVNHRHIIVPQLGAVGVSAHEVKEKTGFRVIYGPVQANDIKTFLENNKKASPEMRKVKFPFVERIKLIPVELFYGGYFLLLIPAIFFILSGLSTNGYSVKKAWESGGMAVLYLFSAYISGCIITPALLPLIPFRMFSLKGLIIGWLMAGLFVAGILSTSLFETLIWFLIMGSISSFLAMNFTGASTFTSLSGVTKEMKLALPLQIGAAIIGIIGWIITRFI-
>M1014
--------AGSAPAVSTSLSFKDVLGAWKVRWGIGRMDYKAEPGLYSVGTPDGDSPVLVSANYKLTLDMLRKNLSGLDCWLLVLDTRGINVWCAAGKGTFGTNELVYRIKAAGLSETVTHRKLILPQLGAPGVSAHEVTRLTGFSVTYGPVRASDIKAFIASGCKTTKEMRTVKFTMWDRLVLAPMEFVPTIKVSIMMFGVLFLINLFAARPFG--------MGDFLAYAAAVLAGTVITPALLPFIPGKAFAFKGWLLGAIGTAAWIYGWTSPFLLLGIGYMLALPAHSAFLAMNFTGASTYTSFSGVVKEMKYAVPAILLSLVTGVVLILTKTFV-
>M1015
----------VVKTVSTTLTVADYLGAWKTRLGIGRMNYKVEPGLYAVGNPNNDSPVFVSANYKLTFDTLRKNLDGLNCWLLILDTKGINVWCAAGKGTFGTDELVRRIETSELSKYVSHKKLVLPQLGATGVSAHEVKRQSGFDVDYGPVRANDIKAYIDAGYKATKEMRTVQFNLWDRLVLTPMELIPAFKYSLPVFGVMLLANQFAAKPFD--------KTDVAANAGAILAGTVLTPALLPYTPGKAFSWKGWLLGLGCTAGILGLSKKGNRLLSAGGLLLYPAISSYLAMNFTGSSTYTSPSGVNKEMKKALPFIVGAAATGAALMLGVH---
>M1016
-TGEMRTPVGTVPRIAAELAGRDRLGTLKARLGVNRANYKVEPGLYALGRPDETSPVLASANYKTSFDCLRRSLAGRDAWILVLDTKGINVWCAAGKGTFGTNELVYRIEAGGLKKVVAHRRIIVPQLAAPGVAAHTVKILSGFRVHYGPVRADDLPAYLDAGLAASRDMRRVSFGLPDRAILIPIELAGAAKIFFLASLAALLLAGLLGPAGLAANLFHDGLFAVAALGLGLLAGAVLHPLLLPWLPGRAFSQKGATAGLIVVLGLLYARGVDGKLEALAWLLIVPAVAAFLAMNFTGCSTYTSPAGVKKEMRLALPLEISAAALGSVLWIAALF--
>M1017
--GNVKTVFGPVPQVSTAWSHSDIWQTIKVRWNLGRMKYKVEPGLYAIGHPDSTSDVFVSANFKLSFDHLRRALNKMNAWILVLDTKGINVWCAAGKGTFGTAELINRIKIHALLNIVDHRNLIVPQLGAVGVSAHEVKSKTGFRVIYGPVRAEDIGIFIKSEFKTTPEMRSVNFPLRDRMKLIPVELTYGKYYLILVPAIFLLLAGLNPHGYSFDAAWYNGGRAVINLFSAYVAGCALTPMFLPWIPFKRFSLKGLTVGWLIAVLFLFLLLGSNIIEIISWFLMMGAVSSFLAMNFTGSSTFTSLSGVQKEMKLSLPVQIIAAALGLIGWIITRFI-
>M1018
-TGEIETSTGKIEQVSTEWTNKDLLSTIKVRWSIGRMNYKVSPGLYAVGNPVQDSDVFVSCNFKLSFDILRRALKGFNAWILVLDTKGINVWCAAGKGTFGTKELAFRIKEHQLDKIVNHKKIILPQLGATGVAAHKLKEETGFKVIYGPVKANDIPAFVENGYKATPNMRKINFNLWDRAKLIPVELLYANYYLILIPAIFFILAGFNTHGFSVDLSWNNGGRAILNLCIAYLSGCVLMPLLLPILPFKRFSLKGLAIGWVMALLLLYFFLGTNSVEIASWFLLIGGISSFMAMNFTGTSTFTSLSGVQKEMKISLPVQIFGTALGFIGWLITRFI-
>M1019
---------------------KDVLGSWKARWGINRMNYKVNPGIYYVGNPDSKAPVLVTANYKMSFDSLRKELTGVDAFILVLDTKGINVWCAAGKGTFGTKELINRIRKVNLSAIVTHKNVILPQLGAPGIIAHEVQKQTGFKAFYGPVKASDLKAFLSNNMVADKKMREVKFTFTDRLVLTPIELITAFKSLIIVFGVLFILNTAGFGHY--------ALLDLCAFLGAIRIGSIITPLLLPWIPGRAFAFKGFLLGLLWVALILYINNMPSFLKDIAYIFILPCISAFISMNFTGCSTYTSLSGVKYEMKIAVPLMIISTGLGIILILIDSFI-
>M1020
------KTETTVKKTVTTLSFKDHLGTWKARWGIGRMDYTVEPGLYAVGKPDNESPVLVSANYKLTFDILRKNLDGLDCWLLILDTKGINVWCAAGKGTFGTDELVHRIESSELSKYVSHRKLVLPQLGATGVSAHEVTRRSGYNVAYGPVRASDIKSYINAGYKASKEMRTVKFNLWDRLVLTPMELVPALKVSLPIIGVMLLAKPVLKTP--------FGAYDSTAFLGSIFSGSVLTPALLPYIPGKAFALKGWLAGLCVTAGSLLLFKQGNRLLATGHLLLYPALSSFLAMNFTGASTYTSPSGVNKEMKKALPFIVGAAAVGTALTLGVH---
>M1021
----IQVSGTDIPLIATELNSSDFWGAVMVRWGINRNNYRVSPGLYAIGSPDKESDVFVSANYKLSFDALRKNLSGENGWILVLDTKGVNVWCAAGKGTFGTKELVNRIRMVSLEKVVNHRRLILPQLGATGVAAHKVKEETGFNVHYGPVRASDIKKFINDGYRADREMRRVTFGFRDRIKLIPNDFMYGKFYLLGAMAALFLISGISSKGFSYNNFSGEGGPALLKVFLAYFSGIVITPLFLPYIPGRHFSLKGFITGATVILILILNLADSNVIEIISWFFIITVISSFLAMNFTGSSTFTSLSGVKKEMKISVPFQIGFALIGIVLQVIGKFI-
>M1022
-KNFMDTPIGPVPQVRTIPTWQDRVSTVITRMGIGRDHYTVSPGIYAAGQPGPKDPVLVTANFKLTFDALRKTLSGINAWILVLDTRGINVWCAAGKGTFATNELVLRIEKTQLAKVVQHRRLIVPQLGATGVSSIDVKKASGFKVIWAPVHVRDLRAFLDNDQRADKQMRQVTFSLPERLVLTPVEIYQLPKPTIIILIAIFILSGIGSRFFSISSAWSRGLIAAGAYLTGAIAGTVAAPALLPWLPGRAFAIKGAIIGVASAIIFLVIYDSWEGLEALALLLFITTVSSHLAMNFTGSTPFTSPTGVEKEMRKAIPLQAAVVLIAAVVWVVTPFI-
>M1023
--RRIQTPAGSIPVVRTKLSRQDILGKIKARFGIGRMSYKVRPGLYAVGNARPDSPVLVSANYKLSFDSLRRELGGLDAWILVLDTKGINVWCAAGKGTFGTEELVERTEDSELARIVSHRTLILPQLGAPGVAAHEVTRHTHFKVMYGPVRAADIKEFLAAGMKATPEMRLVRFGLKDRFALTAIELTNPFKYLVIITAVLWILSLLGLHLLF----WK----AWYPYLGAILIGGFLVPILLPWIPGRVFAWKGWVLGVLWAAFVNIQQTPSSWERAVIHFLLLPAISAFLAMGFTGSSTYTSLSGVLKEMRYAVPAILTSASIGLVFLAVV----
>M1024
--------SVSVPVISTSLSVKDILGTWKVRWGIGRDSYTVKPGLYAVGKPDTASPVLVSANYKLSFDILRKNLTALDCWLLILDTKGINVWCAAGKGTFGTDELVSRIDVTGLTDIVEHRQVIIPQLGATGVSAHETVKRTGFTVVFGPVRANDIKEFIAADYKATKEMRTVKFTFWDRLILTPMELAEAVKTSMVVFGVLFLLNLFARRPFG--------LMDFIAYSAAVLAGTVLTPVLLPFIPGRAFSFKGWLLGAISTAFAAYTWTPPFLLLGIGYMLVLPALSAFLAMNFTGATTYTSFSGVIKEMKIAVPAIILFTAAGVVLVLIKTFI-
>M1025
--TLIDTPAGPVPKVKTFLENPDYGVTILARSGIHRSQYKVSPGLYGAGSPDKDSPVLVTANYRLSFNALRKELSGIDAWILVLDTRGVNVWCAAGKGTFGTDEVVRQVKQSGLEKVIQHRKLVLPQLSATGISARQVRKECGFRVIWGPIRTSDVPEFLTSEMKADTAMRRVTFTIGERMVLVTVEVSQLLKPTLWILLSIFVLSGIGPHIYSFNAAWLRGLNAIAAYAAGIFAGAIAAPTLLPWVPGKAFSIKGMITGLIAGGCVVWMLETVGNLESLSLILFSIAISSYLAMNFTGATPYTSPSGVEKEMRKAIPLQAAALLIAAVLWVTAAFM-
>M1026
----IEGPAGAIPVIRTKLSRQDILGKVKARFGIGRMNYKVRPGLYAVGKAAPDSPVLVSANYKLSFDSLRRELGSLDAWILVLDTTGINVWCAAGKGTFGTEELVHRIEVTGLSRVVSHRTVILPQLGAPGVAAHEVTKRTHFKVIYGPVRAADIKDFLAAGMKATPEMRLVRFRLRDRFVLTAMELTNPFKYLVIVTAVLWVLSFLGLRLFS--------WGALYPYLGAILIGGFFVPVLLPWIPGRAFAWKGWLLGMLWAAFANIHQTQASWQQAAVHFLLLPAISGFLAMGFTGSSTYTSLSGVLKEMRYAMPAILASASIGIVFLAVV----
>M1027
-------TTQNIATVSTKLNFKDVLGAWKVRWGIGRDNYKVAPGLYAIGKPNSNSPVLVSANYKLTFDTLRKNLTGLDCWLLILDTKGVNVWCAAGKGTFGTSELVNRIQKVTLTKIVEHRKLILPQLGATGISGHEVLKQSGFSVIYGPVRAKDIKQFISNDFQATKEMRTVKFTLWDRIVITPVQLAEVAKYSLMIFGVMFLINLFALRS--------FGLHDFLVYLAAIFTGAVLTSIFLPIIPGRAFSFKGWLMGLIVMTCIIYFFNSPNLLLGIGYMLSLSALSAFLAMDLTGASTYTSFSGVIKEMKIAVPLIALSMAAGIILILIKTFV-
>M1028
---DVETPVGKVPTIGTRLTLRDELGALKVRFAIGRNHYIVEPGLYALGKPTPESPVFVSANYKLSFDHLRCALGGTDGWILALDTKGINVWCAAGKGTFSTEAIVNRVQQTKLDQVVTHRKLIVPQLGAPGVSAPEVAKQSGFSILYGPVRAEDLPEFLESNFKATPEMRRVRFTLRDRIAVIPVELVIWFKQALGLAVALALLSGISRDGYT----WANAPHAFGLVFTGWLTGGALVPILLPWIPGRAFSFKGVWVGLMLWVVLTAGLLGTAPLTELGWGLMLIAIVSFMALNFTGTSTYTSMSGVKKEMKIAIPIQLIAAIAGTVLIILGNF--
>M1029
-DKFITTDAGPVPIIKSRLQKDDLFATFFVRCGIGRHSYTVAPGLYGIGNPDKNSEVLVTANFKLTFDHLRKELSGIHAWILVLDTKGVNVWCAAGKGTFSTGELVKRIKTVSLEKVVXHKRVILPQLGATGVSAREVKKLSGFRVIYGPVRAKDIPAFLKNDKTADKPMRQVTFSLYERFILTPVEIRIVLKPALIFVLVLFILSGFGPGIFSFSGALERGLLSFYALATGIISGAFVTPVLLPYIPSRHFALKGIISGSIFAGLLLLLSAIPGISGSLALFFFSVTVSSYLAMNFTGATPFTSPSGVEKEMKRYIPVQLAGLVISSGLWIYSA---
>M1030
-----THNGRQVPRIASELNRADRLGDFKVRLALGRMRYTIEPGIYAIGEPTAESPVFVSANYRLSFNRLRSGLVGHDGWILVLDTKGINVWCAAGKGTFGTEELVSRIKSVALGEIVAHRKLIVPQLGAPGISAHKVKEQSGFQVVYGPVRAKDLPAFLDGGMKATEQMRRVDFPFADRIVLIPVELISWGKHILCAAACLLVLAGLRRGGYSGRLVVSEGVRSVVILLTSYLAAGILGPALLPWLPGRAFSAKGAWIGLAISAALGLQSSWSDRLDILAWFLMIPAVTSFVVMNFTGASTYTSLSGVRREMRIAVPAQLICAVAGFGLWLAGRFV-
>M1031
---VVSTSLGEVPRVKTRLDRRDLWGAARVRSNIGRTTYAVKPGLYAVGDPDQSAVVLVSANYKLSFDSLRQVLAGRSAWILVLDTKGINVWCAAGKGTFGTDELVGRVQSCGLDRIVSHRKLVVPQLGAPGVSAPEVRKRCGFRVEYGPVRAEDLPAFLDAGMKATQAMRRVRFGLRDRLVLVPVELALGARKALLIAAGLIITGGLSSVGYSLSGVRTAGLPAAALVLGAFLCGAILGPALLPWLPGRAFSTKGALLGLVTVGVIAAAKVGPSWLAACGLALIVPAITSFVLMNFTGASTFTSQSGVLQEMRRAVPLQIAASVIGLGLWLTGL---
>M1032
----------ELPVASTNLGSKDLFSACKVRWGIGRMDYKVEPGLYKVNNPDSNSPVLVSANYKLTFDTLRKNLTGLDCWLLILDTKGINVWCAAGKGTFGTEELINRIEQTSLAELVTHRKLVLPQLGAPGVSAPEVSRRTGFSVIYGPVRAVDIKVYISAGMKATKEMRTVHFNFRDRLVLTPMEIAETAKIMLPVFGALFIINLFAKRQ--------FGIFDTALYVGANLAGAFITPILLPVIPGKAFSFKGWLIGLCWATFAFWLFAPGFWLLVAGYGLLLPAVSSFLAMNFTGASTYTSPSGVLREMKIALPFIIASGLMGAVLVLIKSFI-
>M1033
---------AEAPAVSTSLTFADRFGACRVRLGIGRNNYKLEPGLYRVGSPNDDSPVLVSANYKLTFDTLRKNLQGLDCWLLILDTKGINVWCAAGKGTFGTAELLLRIEQAGLARLVSHRQLVLPQLGAPGVDSNEVARQSGFRVVYGPVRASDIKQFIASGFKASPEMRRVKFTLRDRLVLTPIELGSVLKISLIAFGVLFLINLFAARPF--------GLFDIALYLGAVLTGAVLTPLLLPLIPGRAFAWKGWLLGLIYTAGALWIWTPESWLLAAGYLLLLPACSSYLAMNFTGASTYTSPSGVLKEMRLALPLIIGSAAVGAVLLLIKTF--
>M1034
---TITSPIGEIPVIKTSLLLSDKIGSWKARWNIGRMKHRVEPGLYAVGKPDNKSPVFVSANYKMSFDCLRSQLAWTGSWILVLDTRGINVWCAAGKGTFGTEEIINRVFQTRLGEVVSHRRLILPQLGAPGVAAHKVKEKSGFRVIYGPVRSKDIRTFMESGMKATPEMRRVHFNFRDRIVLIPNDFMSSLKYALLISVILALLSGLGTDFYSLKKLLSFGIVNAAMFLILFTAATILPQALLPWLPGRSFSAKGAWAGIILSAFAWWFMLEMGLFSMIAWSLIIIAISSFIAMNYTGSSTYTSLSGVKKEMKVAVPLQISSAVLGLGFWITGLF--
>M1035
-TGTVDTPVGRVPRVDARLSRGDRLGIVKVRWGIGRMDYRVDPGLYALGSPDADSPVLVTANYKMSFDRLRAPLEGRSAWILVLDTKGINVWCAAGKGTFGTEELVAKVRDYRLKRWLNHRRLIVPQLGAPGVAAHEVRKRTRFKVVYGPIQARDLPAFMDAGYKATPAMRRRTFPIGERLALVPVELVATFKWAAAIVPALIVLGGLGPGSFW-VDAARHGLWAGASVLGGIAAGAVLTPVLLPWLPGRAFSVKGAAAGAPVAVMFAAAAAWPQWLEILGGVLGILSIAAFLGMNFTGASTYTSLSGVKREMRWALPLQVAGLAAGFGLWFASRFV-
>M1036
--------IENVTTIPTSLTFRDILGSWKVLWGIGRMSYTVEPGLYAVGTPTGDSPVLVSANYKLTFDVLRKNLADLNCWLLILDTKGVNVWCAAGKGTFGTDELVNRIEAVKLSEVVVHKKLILPQLGAPGISAHEITRRTGFSVIYGPIQASDIKAFLSSGYKATEQMRSVRFTLWDRLVLIPMELVEVAKISLKIFGVLFLINLFATRSF--------GMSDFFAYAASVLVGAVITPALLPFIPGRAFAFKGWLLGAIGTAFIAWGFAPPDLLLGIGYMLVLPAHASFLAMNFTGASTYTSPSGVLKEMKIALPLIILSTLAGIILILIKAFM-
>M1037
-EDWIETPVGDVPVVSPRLGRADVLGRWAMRWGIGRDRYRIAPGLYAVGRPTADSPVVVTANYKMTFDLVRKDLGGVDAWILVLETLGINVWCAAGKGTFGTDELAARVQKVGLDRVVSHRTLVVPQLGATGVAAHEVRRRCGFRVVYGPVRSRDLAAFLGAGMKASPNMRRVTFSLWERLVLTPVELVILMRPSLVLAAVLLMLGGIGPGGYSLAGALVRGGAAVGALAAGVLAGAVAAPALLPWLPGRMFAVKGLWTGLGAAIVLGARFARLDGWGLMALVLAVTAASSYCAMNFTGSTPFTSPSGVEREMRRALPWQIGAAGLALVAWMVSAW--
>M1038
--------ETSVQTVSTSLSLKDILGAWKVRWGIGRMDYTTEPGLYAVGKPDGDSPVLVSANYKLTFDTLRKNLAGLDCWLLILDTKGVNVWCAAGKGTFGTDELVSRIESVCLSDIVTHGKLILPQLGAPGVSAHEAARRAGFSVIYGTVRARDIKAFISSGYKATKEMRTVKFTLWDRLVLTPMELVEAAKISLTVFGVLFLINLFAARPFG--------MGDFLAYVAAVLIGAVITPVFLPFIPGKAFAFKGWLLGVIGTAYIAWGWAPPFMLLGIGYMLALPAYSAFFAMNFTGASTYTSPSGVLKEMKIAVPLIAVSLLAGVILILIKTFM-
>M1039
---------SGVKNISTTLSVQDVLGAWKARCGIGRMDYTVEPGLYAIGQPGNDSPVFVSANYKLTFDTLRKNLAGLDCWLLILDTKGVNVWCAAGKGTFGTDELICRIESSELAKYVSHKKLVLPQLGATGVSAHEVKRHSGFDVKYGPVRASDIKKYIDSGCEATKEMRTVQFDLWDRLVLTPMEFFPAVKYSLPVFGVMLLLNQIAAKPFD--------RTEVIANTGAILAGTVFTPALLPYIPGKAFSAKGWLTGLGVTAGILSLSKKGNMLLSAGHLLLFPAISSFLAMNFTGASTYTSPSGVNKEMEKALPFIVGAAAVGTVLTLGVH---
>M1040
---TYDTPAGPVPQVTSEVTTADRRGSFLARWSIGRMDYTVEPGLYALGEPDSKAPVLVSANYKMSFDVLRESMAGRSAWILVLDTNGVNVWCAAGKGTFGTAELAKRIDESVLDQVVDRKRVIVPQLGAPGVAAHEVKQRTGFSVRYGPVDCADLPAYLDARGKATPEMRRKRFDLRERTVLVPVELVGTLKWGGLAAVILALVSGLGGPSGYLANLVNYGSVAVLGIVLAIVAGAVLTPILLPWLPGRAFAVKGAFVGVLSAGALVALLDPATRLEMGAWMLLIPAIAAFLAMNFTGASTYTSMSGVVKEMRRAVPTELAGVVLGLGLWIGSRW--
>M1041
--GWISTGTGKVPRVDSRLTFSDHLSACKARWGIGRMNYLVPAGLYAIGTPTPEDPVVVTANYKMSYDIVRRALSGRNVWMLVLETFGVNVWCAAGKGTFGTDELVRRIAETGLAGVVSHRRLILPILGATGVAAHEVAGRTGFSVSYGTIRAADLPEYLDNNMVTTPLMRELTFSLYERLVLVPVEIIHALKSLILIGGIIFLAATLMEDS-------SAGFTALFAYLGAVLTGLVIAPILLPWLPGRSFALKGALLGLIWGICYYLTAGGKSLSVTAASFLALPAVSAFYTLNFTGCTNFTSRSGVKKEMRISLPVMGGALLVSALILVVERFL-
>M1042
----------LIQTVSTELVFKDLCGAWKARWGIGRMNYTVDPGIYAVGKPDDTSPVLVSANYKMSFDTLRKNLSGLDCWILVLDTKGVNVWCAAGEGTFGTDELVNRIEAVGISGIVSHGKMILPQLGASGVSAYEIKKRTGYTVVFGPVRASDIKAFIAADCKATKEMRTVKFTFRDRLVLTPIELASVGKISLMIFGVMFLINLLAARPF--------GVFDLLAYAAAVLIGSVITPILLPFIPGKAFSFKGWLLGAICISLVIWGWFSTYLILGIGYMLALPALSAFLAMNFTGATTYTSPSGVLREMKIAVPLIVIFLIAGIVLILIKAFM-
>M1043
--EWLDTPAGRVPRIGTELTFRDHLGACKARWGIGRMDYMVPPGLYAVGNPSADSPVVVTANYKMSYDIVRRTLAGRNCWLLVLETYGINVWCAAGKGTFGTGELVRRVASSRLAEVVSHCRLLLPILGAPGVSAHEVARRSGFTVQYATIRAADLPEFLDNGMTTTPAMRELTFAFHERLVLIPVELVQALPSAVVIIPCLYVLGFFMAGP-------GTGTTVAVAYLGALVSGVVLGPLLLPWLPGWSFSVKGAVVGLAWSTAWYLLAGGRGVAASVAAFLALPAVSAFYTLNFTGCSPYTSRTGVKREMRRALPAMGGALAVSGLFMVLSRF--
>M1044
-TGWLETRSGPIPVVSTSLAWGDVLGRWMMRWGLGRSRYRVAPGLYAAGNPADTSPVLVSANYKLSFDALRRELSGLDAWILVLDTRGINVWCAAGKGTFGTDEIVRQVRNVEMDSLVAHRVLVVPQLGAPGVAAGEVAKKCGFTVAYGPVRAQDIRPFLAAGMRASGQMRRVSFTTAERLVLCPVELAGMLKPSLWVALTLLVLGGVSGEGYSLEAAADRGGSALLVYLAGLLAGTVVTPLLLPWVPGRAFAVKGALTGSLLATLFLALRWSEGGATALAVGLALPAVSSCVAMNFTGCTPFTSPSGVEKEMRRALPLQFLATLAAGIAWIAG----
>M1045
------NGTANVPGVSTSLSGKDILGTWKARWGVGRMDYRVEPGLYAVGRPNDNSPVLVSANYKLTFDTLRKNLFSLDCWLLILDTKGVNVWCAAGKGTFGTEELIHRLETSELAKHVAHKKLILPQLGATGVNAHEIARRTGFSVIYGTVRASDIKAFITAGCKATKEMRTVKFTFWDRLVLTPIELVETARISLMVCGVLFLLNLFAARPFG--------LNDFLMYAAAVLTGTVITPALLPFIPGKAFSFKGWLLGTIVTAGIAWGWFAPFLLLGIGYMLAMPVYSAFLAMNFTGASTYTSPSGVLKEMKIAVPLIALSLLAGVILILIKTFA-
>M1046
--------TENIPVVSTTLLPKDILGAWKVRWGIGRDNYTVEPGLYAVGKPDAASPVLVSANYKLTFDTLRKNLGALDCRLLILDTKGVNVWCAAGKGTFGTDELVNRIEKTGLSDTVEHRKLIIPQLGATGISAHEVTKRTGFTVVFGPVRAKDIKEFIEADCRATKEMRTVQFTFWDRLVLTPMELAEAVKVSMVVFGILFILNLFARRPFG--------LTDFIAYSAAVLAGTVITPALLPFIPGRAFSFKGWLLGVITTAFIAYTWFPPLLLLGIGYLLVLPAHCAFIAMNFTGATTYTSFSGVIKEMKIAVPLIILSLAAGVVLILIKAFI-
>M1047
--GWIDSTLGKIPQVTTTLKPIDHVGHWAMRWGVGRSIFRITPGIYAVGFPCKTSPLLVSANYKFSFDCLRSALKGVDAWVLVIDTKGINVWCAAGKGTFGTEEIVRRCKQHQPEQLVSHRTIILPQLAAPGVAGYKVEQETGFKVIYGPIKAADLKQFLAADMKATEQMRKVNFTFWDRIVLTPVEISGLSKYTLYFCFALFLLSGIGADVFSFSAAWHRGIAAIGATLTGVISGCVLTPAFLPWLPARSFAAKGAMLGIVPATILALGPKTDSIGAIVALFLLIASISSFTAMNFTGSTTYTSQSGVEKEMRFALPCQGLAMFVAALLWIVAAF--
>M1048
------SGSGEIPVVNTRLTFSDRLGAWRVRWGIARARYRIEPGLYGAGNPTPQSPVFVSANYKLSFDRLRSNLAGIDGWILVLDTRGINVWCAAGKGTFGTDEIVRRIRAVGLENFVSHRKLIVPQLGATGVSAHRVRELCGFHVIYGPVRASDIPTFLKAGKKASPEMRRVRFSFGDRAVLVPNELVQNARYLLPVAAGLILLAGFGPNIYSLDRAARIGITSAVVLAISYVIGLTIPALLLPWLPGRAFSAKGAWIGFVLAAILGAYLQRNGLLSFLGWLFMIPAVTSFTAMNFTGCSTFTSLSGVRKEMKVAVPLQITFAVIGVGLWITGLF--
>M1049
---SIVTPVGEVPRVGTDLSWTDHWGTFLARWGVGRMDYRVDPGLYAVGDADADSAVFVTANYKMSFDSLRKELCGSSAWILVLDTDGINVWCAAGKGTFSTEELVQRVQTSGLTEIASHRRLILPQLAAPGVSAHRVRELSGYKVTYGPIRSTDLRKFIDGGFRATPEMRRKSFSTLERTILVPVELVETLKVAAFVAPVLFLLGGLGGPAGFWSNSITYGTFAICGLLAAIVAGAIVTPILLPWLPGRAFALKGIIPGLIAVGAVLAVRSWADPIETAAWLLLIPGLATYLSMNFTGASTYTSLSGVRKEMRWAVPLQIASIALGLGLWLTARFI-
>M1050
--GEVTTAIGPIPRVAAQINSRDRLWMWKIRWGIGRMNYTVAPGLYAVGEPDEGSEVLVTANYRLTFDLLRRSLHELDVWILVLDTQGINVWCAAGKGTFGTDELVRRIEASEVGAVVKHRRLIVPQLGAPGIAAHEVNQRTGFRVIYGPVEAGDIKAYLENGRRATPAMRRKMFPLSERAALVPMELVPAFKWVLYISAAVTLISGVFGRGTFAGNALQYGPHSLLALALGTVAGAVAAPLLLPWLPGRSFALKGAVAGAAAALMFPVFVYA-KGFELAAWTLVIISLASFFTMNFTGSSTYTSLSGVKKEMREAVPFQITAASGALVLWLIALF--
>M1051
--EFIDTAVGTVPRVRSRRGISDRFGTILTRLGVGRHDYRIAPGLYGVGNPDADSPVVVTANFKLTFDTVRRDLKGRNLWLLVLDTHGINVWCAAGKGTFSTQEVISRVKTSGLANLVRHRKLILPQLSATGVSGREVKKGCDFEVAWGPIRSKDIAVFLDQGMTADNTMRRVTFSFIERLVLIPVEVSHLPKPTLWVLLAAFIISGIGPSLFSFQGALLRGGMAMAAYIAGVIAGAALVPALLPYLPGRAFSAKGAITGLAAGILVAVLFSHTNGWGLVGLALWATAISSYLAMNFTGSTPFTSPSGVEKEMRRAIPIQAVSALMAVITWIASNFA-
>M1052
---------AEIQTVSTELVFKDICGAWKVRWGFGRMNYMVDPGIYAVGEPDKASPVFVSANYKLSFDTLRKNLSGLDCWILVLDTKGVNVWCAAGEGTFGTDELVNRIEAVGLDEIVAHKNLILPQLGASGVSGYEVTRRTGFSVLFGPVRADDIKEFIAANFTATKEMRTVKFTFRDRLVLTPIELAEVGKISLMVFGVMFLIDLFAARPFS--------LYDFLAYIAAVLLGAVLTPILLPVLPGKAFSLKGWVLGAIVIALILYSWEPPFLLLGIGYMIALPAYSAFLAMNFTGASTYTSPSGVLKEMKIALPFIFIAIAAGIVLVLIKTFT-
>M1053
---ALEGPAGKIPRVSSTLTWQDRWGSIKARLGVGRMHYAIDPGLYALGSPDAGSPVLVTANYKMSFDRLREALPDRNAWILVLNTEGINVWCAAGKGTFGTGELVRSIAASGLKDCVGHRDLILPQLGAPGVSAHWVRNMSGFTVHYGPIRARDIPAYLDAGRRATPGMRRKTFSLPERAVLIPIELIAVLKPAALLVPILLLISGLGGPGAFVQNLIHDGPFSLTALLLAILSGAVLSPLLLPWLPGRAFATKGLAVGLAAAIVLLSSWSGRDLLLGGAWLLMMPGISAFLAMNFTGASTYTSPSGVRREIRWALPLEIGAGLSGMAVLLVSRFF-
>M1054
---------WKIPKASTVWSREDIWNTIKVRWSIGRMNYRVKPGLYAVGLPDSNSEIFVTANFKLSFDHLRRALHEMDAWILILDTKGINVWCAAGKGTFGTRELVYRIKAHELDKLVNHKRVIVPQLGATGVAAHEVKNKTGFRVIYGPVRAEDIKSFVVAGLKATPEMRKVNFPLKERIKLIPVELTFGKYYLLAVPAVFFILSGLNKNGYSFDLTWIIGSKAVFSLFVAFISGCVVTPILLPWIPFRRFSMKGLSISLIMSIPLLYFFLGSTIFEKISWFLMMGALSSFLAMNFTGSTTFTSLSGVQKEMKTALPLQIGAAAIGIIGWIISRFI-
>M1055
---YVETDAGRIPQVSSHLSLDDKLGTIKVRWSIGRNNYKIDPGLYALGSPDQNSEMLVTANYKLSFDTLRKNLSGLNVWILVLDTKGINVWCAAGKGTFGTSELVNRIKLTSLDKIVNHKNIILPQLGAVGVAAHSVKCSSGFNVIYGPVKASDIKEFLKLNMKATKEMRRIDFNFIDRLVLIPVDFVYRLEYLLVGLALVFVFAGLNKEGISFLRAVENGLPIIRNIFLSYISGIVITPMILPYIPVRSFSLKGFITGLAVYFILFFTGLGNSLFEIFGWFFFITGLSSFVAMSFTGSSTYTSLSGVKKEMKIAVPLQITSGVLSVILFSAG----
>M1056
--GTIETVIGQVPRVKAELTSADKIGSFKARWGVGRMSYAVALGLYAVGNPTPDSPVLVSANYKLSFDCLRQELGDLDLWILVIDTKGINVWCAAGKGTFGTAEIVRMVDKTSLSEVVTHRRLILPQLGAPGVAAHRVKAESGFRVTYGPVRAGDLPAFLNNGFKAEPEMRRTTFTLADRLILTPVEIVALLKPLAGLALAIFLLSSAALVQYSLAAALLQTATVLLPFIGAALTGAVLAPALLPYIPGRALAWKGWLLGMLLAIILVAFYGSASWLLKSAYLLAIPAIASFLSLNFTGSTTYTSLSGVVKEMGVALPVMIISASLGTVALIVSFF--
>M1057
--GQIATPAGEVAQVATKLTFRDTLGSWKCRWSVERMDYKVDPGIYAVGTPDQAAPVLVTANYKMTFDRLRKELGGLTLWIVVLNTDGVNVWCAAGKGTFGTDELVRRIRAVRLAEIVNHRTLILPQLAAVGVAAHEVSRQTGFRVVYGTVRAEDIRAFLESGLKATEAMRTVQFRIGDRVVLTPMELVGAAQPLLISFGVFFILNAIGFGHFA----W----TDLYGLLGAIVTGAIIAPALLPWVPGRAFSFKGALLGLLWAIGFLFLVPTFGWLKAAAYLLLLPSISGFLTLNFTGSSTLTSLSGVDREMKIALPMMLFASVGGVLLLLISDFI-
>M1058
--GVMDTRAGQVPRVLSSLTFSDNLGAVKVRFGIRRMRYTVDPGLYALGNPGPDDPVFVSANYKLSFDRLRESLPGRNGWILVLDTKGINVWCAAGKGTFGTDELLSRISSNNLEKIVNHRTLILPQLAGPGVAAFEVKKRSGFKVVYGPVQASDLPAFLDAGFEAIPAMRIKSFTISERLVLVPIEFLGAVKIGIIVLVAMFVISFALSGGSF-TSALHYLYNATLALLLGTLAGAFVTPLLLPWLPGRSFSIKGLLPGIVGAAAFLLLLWNKEAYELYAWLPSIPVVSTYLAMNFTGCSTFTSLSGVRKEMRWAVPFQIAGALCGLALWFISFFI-
>M1059
------------RVVSTRLTVKDRLGAWKVRWGIGRMDYTVEPGVYAVGEPDGTSPVLVSANYKLTFDMLRKNLDSLRCWLLILDTRGVNVWCAAGKGTFGTDELVRRIEETGLADIVTHKKLILPQLGAPGVSAREVAVRTGFAVMYGPVRASDIQAFIAAGCKATKEMRTVQFTMRDRLILTPMELVEAAKVSLKIFGVLFLINLFAARPF--------GACDFLAYAAAVLMGAVVTPVLLPCIPGKAFAFKGWLLGIIGTALIVWAWFPPFLLLGIGYMLALPACSAYIAMNFTGASTYTSPSGVLKEMKIAIPLIVLSLLAGVVLLLIKTCM-
>M1060
-------PDFNVPSASTSLTAKDLFGTCMARLGIGRMDYKVEPGIYKINNPDTSSPVLVSANYKLTFDTLRKNLSRLDCWLLILDTKGVNVWCAAGKGTFGTDELVNRIERTGLAELVAHRKLILPQLGASGVSGHEVTKRTGFSVVYGPVRATDVRAFIGDGYKTTKDMRSVRFNFYDRLVLTPMELVEAAKIVLPVFGVLFIVNLFIKRQF--------GVNDVMLYVGANVSGAFITPALLPFIPGRAFSFKGWLMGLCWAAFAFWLFEPGYWLLVVGYGLLLPAVSSFLAMNFTGASTYTSPSGVLKEMKIALPLIIGSAMLGVVLILIKSFI-
>M1061
-EKFISTDAGPVPIIRCRLGKGDLFSTFYVRCGIRRDCYTVTPGLYGIGNPDKTSEVLVTANFKLTFDHLRQQLPGIDAWILVLDTKGINVWCAAGKGTFSTQELVKKIKDCSLEKVVDHKRVIVPQLGATGVSAVDVKKQSGFRVVYGPIRAKDIPAFLKNNRRADPKMRQVSFTLYERFILTPVELKNAIKPAFIAALVLFVVSGLGPGGFSFSGAWERGLFSVLALATGIFSGGFVTPVLLPYIPFREFAAKGIITGSVFAILLMVAVSPNGMAGFGALFLFSMVISSYLAMNFTGTTPFTSPSGVEKEMKRFIPVQVAALAVSTGLWIRSA---
>M1062
-EKFIETPAGLVPQVKRTLDRSDIWETIKVRSGINRNQYKITPGLYCVGAADHHSPVLVSANYKLSFDALRQALTHSHAWILVLDTRGVNVWCAAGKGTFATEEVVRQVRAGRLADVVSHRTLILPQLSATGVAAHQVKKQCGFKVQWGPVRSEDIEFFISHDNKCDAAMRKVTFTLWERFVLIPVEITLLYKYLLWFLLIAFILSGIGSGIFSFSQAWHRGLISVSAGIVGIVAGVVVAPLLLPWIPGKPFSVKGALSGFLAGSAVAAIWGRVNALEVTALMLFAMAVSSYLAMNFTGSTPFTSPSGVEKEMRLAIPAQAGAVLISSAAWLWAAF--
>M1063
--RFIKTDEGLIPIIKPNLGKEDLFSTFYVRCGINRHRYTVAPGLYGIGNPDKDSEVLVTANFKLTFDHLRNKLADINAWILVLDTKGVNVWCAAGKGNFSTRELVKRIKDCSLEKIVDHKRVIVPQLGATGVSAREVKKQSGFRVVYGPVRAGDIPSFLEKSLKADKKMRQVTFNLYERLILTPVEIQIVLKPAFITALVLLIISGFGPGIFSFSGAWERGIVSIFALAAGIFSGAVVTPALLPFIPTREFALKGIISGSIFALLLMIIMSSNGPAGFAALFLFSVTISSFLAMNFTGTTPFTSPSGVEKEMKRYIPVQLGAMVISTGLWIYSA---
>M1064
-EKFIETNAGPVPIIKSTLGKDDLFSTFYVRCGVLRYQYTVAPGIYGIGNPDKDSDVLVTANFKLTFDHLRNKLDGLNLWILVLDTKGINVWCAAGKGTFSTTELIFRIKESQLEKVVAHKRLILPQLGAVGVSARQVKSGSGFRVIYGPIRAEDIPAFLKNNKKADKKMRMVTFSMYERFILTPVEIQISLKPALIIALLLLIVSGIGPGIFSFSNAFERGSLSILAMVTGLFSGALVTPVLLPWIPFRQFAAKGIIIGTIFALVLLVSMSGTGIASYIALFLFSVTISSYLAMNFTGTTPFTSPSGVEKEMKQYIPVQLISLTISCGLWIYAA---
>M1065
-----------VPLVSTVWSRSDIWQTIKVRWNLGRMNYKVEPGLYAAGNPDATSDVFVSANFKLSFDHLRRALHGINAWILVLDTKGINVWCAAGKGTFGTAELINRIKIHALLNIVDHRNIIVPQLGAVGVSAHEVKSKTGFRVIYGPVRADDIRSFIETGYKATPEMRRVNFPLKDRIKLIPVEITYGKYYLLFIPALFFILAGFSAKGYTVDAAWQHGGRAVINLFSAYLAGCVLTPLFLPWIPFKRFSLKGLAVGWLITVLLLFNLPGNNIIEIISWFLIIGAISSFMAMNFTGSSTFTSLSGVQKEMKLALPLQIAAAALGLIGWIVTRFI-
>M1066
------ENTGDIPVVSTTLSFTDHLGAWKARWGIGRMDYTVEPGLYTVGAPDNESPVFVSANYKLTFDTLRKNLDGLDCWLLILDTKGINVWCAAGKGTFGTDELINRIEASELSKYVTHKKLVLPQLGATGVSAHEVKLRSGFDVNYGPIRAEDIRAYIDAGYEATKEMRTVQFNLWDRLVLTPMELVPALKITLPVMGVMLLANKVIAKPFD--------KTDFGAFTGAILSGSVATPALLPYIPGKAFALKGWLVGLGATAKILALFKKGKRLLSAGHLLLFPALSSYLAMNFTGSSTYTSPSGVNKEMKKALPFIVGAAAVGGALTLGV----
>M1067
-----GTPVGPVPKVKTRMARSDVRGTIIARLGIKRSQYKIAPGLYCVGNPGPDSPVLVTANYKLTFDTLRRELERLDSWILVIDTRGINVWCAAGKELFSTREVVQRVKQNRLNSVVAHNRIILPQLAATGVSAVAVKKECGFEVLWGPVRAMDIQRFVAGGCKTEPSMRRVTFTINERIVLLPVELSHILKPTLWALPGFFLLSGIGTAIFSFQAAWNRGLMALTAYFAGILAGAVAAPVLLPWIPGRAFALKGTLTGLAAGLLVTIAFQRLTWPEGTALVLITVAISSYLAMNFTGSTPFTSPSGVEKEMRRAIPLQAAAALVALAAWIGAA---
>M1068
------TPENAAQPVSTTLTFKDYLGAWKVRWGIGRMGYTVEPGLYALGTPDNASPVLVSANYKLTFDVLRKNLDGLDCWLLILDTKGVNVWCAAGKGTFGTEELVNRIETAGLSDIVAHKKLILPQLGAVGVSAHETAKRTGFTVAYGPVRADDIKAYIACGCKATKEMRRVTFPFRDRIVLTPIELVSVVKKSLPILGALFVTNQFAKRPFD--------KHDVAAYASAVMAGAVVTPALLPYIPGKAFAWKGWLAGLVCTTASLGLSTKGNRLLSAGELLLFPAVSSYSAMNFTGASTYTSPSGVNKEMRKALPWIIGAAGAGAALTLGV----
>M1069
---WLETPAGRVPRIASELGLKDRAGACKARWGIGRMSYMVPPGLYAIGHPTPDAPVLVTANYKMSYDIIRHTLAGRNLWLLVLETYGINVWCAAGKGTFGTGELVRRVTATRLAEVVSHRRLILPILGAPGVSAHQVARRCGFSVGYATIRAADLPEYLDNDMVTTPAMQRLTFTFYERLVLVPVELVMALKSVAVIGAILFLLVAALGG-------PAAGITALLAYVGAVVTGVAIGPILLPWLPGRSFSVKGAVAGLAWSGAFYLLAGGASTPAIMALLLALPAVSAFHTLNFTGCSTYTSRSGVKKEMGIALPVMGGALLMSAMLLLVGRFL-
>M1070
--GTVPTEIGQVPRVLSNLTGADHWGSIKARLGVGRMHFTVDPGLYALGAPSPESPVLVTANYKMSFDRLREALPERDAWILVLDTKGINVWCAAGKGTFDTEELAYRIKSCELEKIVSHRKVILPQLAGPGIAAYKLKDQCEFKAVYGPIRAEDIPAFLDAGNKATREMRKKTFTTYERAVLIPLELVHIMKWILILCPLLFIISWLGSGRGFWDDSLTVGLLTVSGILAAVAAGGVITPLLLPWLPGRALTVKGFIMGLITAVILLFFRIGSGILYYFSWFFIAPAIAGYLAMNFTGSTTYTSLSGVKKEMKWAVPAEIGAGCAGLVLWLTSCV--
>M1071
-----------AREVLSTLSLKDILGAWGVRWGINRSNYRVLPGLYAAGKPGRDSPVLVSANYKLTFDTLRKNLSGLDAWLLILDTKGVNVWCAAGKGTFGTDELVHRIEASGLKAIVDHRRLIVPQLGATGVSAHEVSRRTGFSVTYGPVRAKDIKEFISAGCKATKDMRTVNFSILDRLVLTPMELVAASKVLLAVFGVLFLVNLFAPRPFG--------TGDFFIMLAAVLTGSVVTPVLLPFIPGRAFAFKGWLLGILSTASIAWGWNRASLLLGIGYMLALPAHSAFLAMNFTGASTYTSFSGVIKEMKIALPAIILSLIAGVTIILIKTFV-
>M1072
------SQAGPVPRIDTLWTAADRWGAVKVRWSIGRMDYKVVPGLYALGSPDGSSPVLVSANYKLSFDTLRRELGDIDCWILVLDTDGVNVWCAAGKGTFGTDELVERIAAACLDLVVEHRRLIVPQLGAPGVAAHVVGVRSGFEVLWGPVRAADIPAFLDAGCQATAEMRRVRFPLAARAVLIPVELVAAAKPLLPVLVAVFLLGALGGDRGFWAGALDHGLTGVIALLAGVLGGAVVTPLLLPWLPGRAFAVKGVWAGLATTAAALIVRTTTGRLEMAGWLLMGTAVAAFIGMNYTGTSTYTSLSGVKREMRVAVPAEIAGAVVGLGLWIAAMW--
>M1073
--GRVETAVGPVYRVSTKLDQKDLLGSFKARCGLDRMNYTIPPGLYAIGDPHSSSPILVSANYKLSFDYLRRELTGLNLWILVLDTNGINVWCAAGKGSFGTAEIVRMVSVTRLSEIVSHRTLILPQLAAPGVAAHKVRSQSRFNVVYGPIRAEDIPAFLKNANKAAPEMRHPYFTLRDRLILTPVELTAMAKPIIILAMLFFLLNLASSNQLLLPSLIDQTFFDLAPYLAAMFVGIIMVPALLPYIPGRSFAWKGWLLGILWAFIYTFLTSQQGWLAPAAYFLTIPAITAFLGLNFTGSTTYTSLSGVVKEMGIALPLIIGSAGLGVIALIAKYFI-
>M1074
--GWVASRAGMIPAVAADLTWRDRLGTLMVRLGIRRMRYKVEPALYAVGSPKETSPVFVTANFKLSFDHLRRNLHGLDSWVLVLDTHGINVWCAAGKGTFGTDEMVRRVRSTELERIVTHRRLIVPQLGAPGTSAHEVRERSGFTVIYGPIRAEDVPAFMAAGRRATPEMREVRFDLRDRAVLIPVELVQGAKWAILVALCLGALAGLGPGGYSFRRAMDDGARSAVVLFGAFVPGVVLIPLLLPWLPGRPFAVKGAWLGAALALAMGGLAWMSDGLTTAAWLVFVPAMTSFLALNFTGASTFTSLSGVLRETAVAVPVQLVCAISAAVLWIAGRY--
>M1075
---SISISDTTVPVVLTNLRFKDYLGAAMVRWGISRNNFRVEPGLYAVGTPDDSSDIFVTANYKLSFDHVRKNLYGIDGWILVLDTKGVNVWCAAGKGTFSTKELVKRIKIVSLDKVVKHRRIILPQLGATGVAAHKIKEETGFNVHYGPVRASDIQKFVSNGYRADKEMRKVTFNLSDRIKLIPNDFMYGKFYLLGAMLVIFLISGLSNDGISYKNFSDEGLPSILNILFAYMSGIIITPVLLPYIPARQFSIKGFYTGLLVFLILFFVFTGDNLVEKTSWFFIMTAISSFLAMNFTGSSTYTSLSGVKKEMKISLPLQISFAIIGVVLQIIGKLI-
>M1076
--GKIDTLVGSIPKVSIKLSLKDRISSWKVRWGINRMNYRIDPGIYAVGEPDASSYVLVTANYKLSFDMLRRELKARSLWILVLDTRGVNVWCAAGKGTFGTDELVKQVLNSRLSELVSHRTIILPQLGAPGVSAYEFQQRTGFKVIYGPVRASDINEFFSNSMVATTEMRKVNFNLYDRLILIPIELVGALKMAFIIIGTLFLFNLIMLHTFD-KGVFT--IIDIHGFLGALAVGCILVPLLLPWIPTKSFALKGWLIGLLWAIMFSIGVFTYDSFRFWSYIFILPAISAYFSVNFTGSSTYTSFSGVLKEMRIAIPGIILSVVVGFILVLIGVF--
>M1077
--------EPRIRTVSTSLTFKDHLGAWKARWGIGRMDYTVEPGLCAVGKPDGDSPVLVSANYKLTFDTLRKNLVGLDCWLLILNTKGVNVWCAAGKGTFGTDELVHRVETVGLANIVTHKKLILPQLGAVGVNAHEVAQRTDFSVAYGPVRANDIKAYIEAGYKATKAMRTVEFNMRDRLVLTPMELVPAVQKALPILGALFLTNQFAPRPFD--------KRDVTAYAGAVLSGAVVTPALLPYIPGKAFAWKGWLVGLGWTAKYLILTKKGDRLKSTGELLLLPAISSFLAMNFTGSSTYTSPSGVKKEMKKAVPLIVGSAVVGGALMLGV----
>M1078
--------IENVQKTSTSLTCRDVLGAWKVRWGIGRMNYTVNPGLYAVGKPKSDSPVLVSANYKMTFDILRKNLSGLDGWLLILDTNGVNVWCAAGKGTFGTEELINRIEIVRLSEVVTHKNLILPQLGAPGVNSNEVKQRTGFSVTFGPVRANDIQAFISSGNKATKEMRLVKFTFKDRLVLTPMEIVPAAKMSLPIFGVLFLTNQFAKRPFD--------KHDIIAYSGAVLTGAVLTPLLLPYIPGKAFAWKGFVAGLCWTAGSLWVSKRGNRLLSAGQLLLFPAISSFFAMNFTGASTYTSPSGVKREMQKALPLIIGAATIGAALTFGV----
>M1079
--------AANVQFVSTALSFRDKLGAWKVRCGLGRDNYLVEPGLYAMGKPDGSSPVLVSANYKLTFDTLRKNLTGLDCWLLILDTKGINVWCAAGKGTFGTEELVNRIEKSGLAEYVTHGNLILPQLGAPGISAHEVTKRTGFSVIYGPVRAEDIKSFISADFKASEEMRRVRFDFWDRLVLAPMELVEVAKFTLPVYGVLFIINIVAKRQ--------FGIYDVVLYVGTVFTGAFFTPVLLPFIPGRAFSFKGWLMGLAWVALAFWLFVPEYLLLSIGYGLLLPAYSAFLAMNFTGATTYTSPSGVVREMKIALPFILVTALAGAVLVLIKTIF-
>M1080
--SFFDTPVGPVPRVKTSLERSDIRGTISARLGLSRDQYKIAPGLYAVGEPEPDSPVLVTANYKLTFDALRRELTSFDSWILVIDTRGINVWCAAGKALFSTREVVYRVQQSRLSSVVRHKKIILPQLAATGVSAVSVKKKSGFEVLWGPIQAGDIQQFVADGCLAGPSMRRVTFTLPERVVLIPVELSHLPKPSTWVLLAVFMLSGIGTDFFSFDTAWSRGMIALAAYVAGILGGAVAAPILLPWIPGRAFAVKGTLTGIAAGLAVVMAFNYLGWVEATALTFFTTAISSYLAMNFTGSTPYTSPSGVEKEMRRAIPLQTTVALVAVAAWVSAAFA-
>M1081
-------PVPVIKTVSAKLSFKDRLGGLKVRWGIGRMNYTVEPGIYAVGDPDENAPVLVSANYKLTFDSLRKELSGVDCRLLILNTKGVNVWCSAGKGTFGTDELINRIADTQLNEIVSHKILILPQLGASGINADEVKKRSGFTVVYGPVRARDVKTFLKSGNKATDEMRTVKFTIRDRLILTPMELVPAFKKSLVIFGVIFLLNLFAAKPFG--------LADFIAYAGAVFAGAFMIPVLLPFIPGRAFSFKGGLIGLLWAMGAIWLNNPLEWLPAIGYLLVLPSVSAYLSMNFTGSSTYTSPSGVLKEMKIALPLMITASMSGSVLILLSRVL-
>M1082
--GFLDTAVGKVPRVQTALEWRDRLGQLRARVGISRDFYRVAPGLYAVGEPDEKSEVLVTASYKLSFDALRRELPGLNAWILVLDTHGINVWCAAGKGTFGTQELIGRIRQTQLDQLVTHRRLILPQLGATGVTATTIRKKTGFRVVWGPVQARFIPRFLKSGHKADSRMRTVTFTLLERLVLIPVEFYTIIKWVLWAALAAFVLSGIGSDIFSLGAAWQRGLLFMSALIGGAVAGNILVPAFLPWLPGRAFAVKGAVAGLVLGVLWLFLISV-TTVEAIALVLTVIALGSFAGMNFTGSTPYTSPTGVEKEMRQFMPLQLLASVVALVGWVAAPF--
>M1083
--NTLSTKIGTVPVVDSRLSRQDNLGTLKVRFGIGRMSYSIDPGLYALGRPDETAPVLVSANYKLSFDCLREALPGKTLWILVLDTKGINVWCAAGKGTFGTDELIRRLRSSGLERVVTHRRLILPQLAAPGVAAHEVRKRTGFTVSYGPVEARDIPAYLDAGMKATEAMRRKTFPFRDRLVLIPMEWVPSLKPLIVLCLFFLIAGGIDGGPGWMSLALDSGLFMVFALLGAFLAGTTITPALFPWLPGRAFSAKGLYPAWIVVLILLFFRLTPRVLESFSVLFLVPAASSYLAMQFTGSTPITSLSGVRKEMRWAFPLQITCGLVGLGLWIAAKLL-
>M1084
--GFKDTAAGSVPKIKPKLEISDILGSIKVRLGINRSQYKVAPGLYSMGDAVPASPVLVTANYKLSFDVLRKELDGENVWILVLDTRGVNVWCAAGKKTFSTHEVIRRVKMTRLQEIVSHKRLILPQLSATGVSGKQVKKACGFRVTWGPIQARDIRSFLKAGLKADKAMRRVTFTFLERLILVPVELSFLRKYLLWILLAGFILSGICSSLFSFGLAWSRGLIVVTACAAGIFTGAVAAPVLLPWIPGKAFAIKGVITGLIMGAGMVLVLKSINPMEAASLILFIISISSYLAMNFTGSTPYTSPSGVEKEMRIAIPFQAVAITLAIAGWIGSMF--
>M1085
-----------IKTVSTKLEIKDTLGAWKARWGIGRMDYTVEPGLYAVGKPDNESPVLVSANYKLTFDVLRKNLDGLDCWLLILDTKGINVWCAAGKGTFGTDELVRRIESSELSQYVSHKKLVLPQLGATGVSANEVTLRSGYNVAYGPVRASDIKTYINAGYKATKEMRTVRFTMWDRLVLTPMELLPALKVSLPIIGVMLLAKPLMKKPFG--------AYDATAVLGAVTAGAVVTPVFLPYIPGKAFAWKGWLAGLCVTAGSLFLSKQGNRLLSAGHLLLYPAISSFIAMNFTGSSTYTSPSGVNKEMKKALPWIVGAAAAGGMLTLGV----
>M1086
---------RSVKTVSTELTIDDILGAWKVRWGVGRTDYAVEPGLYAVGKPDNSSPVFVSANYKLTFDTLRKNLDGLNCWLLILDTKGVNVWCAAGKGTFGTDELVNRIEASELSKYVLHNKLILPQLGATGVSAHEVKKRSGYDVEYGPVRASDIKEYVEAGYKATKEMRTVKFTLWDRLVLAPMELIPALKYSLPVFGVMLAANLFASNPFD--------KTDFLANVGAILSGTVLTPALLPYIPGKAFSTKGWIIGLSVTAYVLGLLKKGNLLLSAGHLLLFPAISSFLAMNFTGSSTYTSPSGVNKEMEKALPFIVGAVAVGTILTLGI----
>M1087
--GQIETPVGIVEQVSTVWTKTDLFSTIKVRWSIGRMNYIVIPGLYAVGNPDENSDVYVSCNFKLSFDHLRSALHGLDAWILVLDTKGINVWCAAGKGTFGTKELAFRIKESQLEKIVNHKKIIVPQLGATGVSAHKIREEAGFKVIYGPVKAGDIPAFVANGYKATPEMRKINFNLWDRMKLIPVELFYAKYYLILIPAIFFILAGLNKHGFSVDASWDNGGKAVINLFVAYLSGCVLTPILLPIIPFRGFSLKGLVIGLIMAILLLNFNFSSNIFEIISWFLLIGGISSFMAMNFTGASTFTSLSGVRKEMKISLPIQICSIASGFIGWIITRFI-
>M1088
--------SKNVPVVSTALLLKDILGAWKVRWGIGRDNYMVEPGLYAVGKPDTSSPVLASANYKLTFDTLRKNLTAVDCWLLILDTKGVNVWCAAGKGTFGTDELVNRIGKTGLTEIAEHRKIIVPQLGATGISAHEVTKRTGFSVVYGPVRANDIKEFIEADCKATKEMRTVKFTLWDRLVLTPMEVVEAIKVSMVVFGVLFLINLFASRAF--------GLPDFLAYSAAVLAGSVITPVLLPLIPGRAFSFKGWLLGAISTAFIACTWTPPFLFLGIGYMLALPALSAFLAINFTGATTYTSFSGVIKEMKIAIPLIFLSLIPGVILILIKTFI-
>M1089
----VMSSGISVPRVTSELNVRDYFGAIMVRWGINRDNYKVTPGLYAIGSPDSLSDVFITANYKLSFDTLRKNLQGINGWILVLDTKGINVWCAAGKGTFGTKELITKIKSISLDKIVSHKRIILPQLGAVGVAAHKIKEETGFNVHYGPVRASDIKKFISDGYRADREMRKVTFNFIDRLKLIPNDFMYGKFYLLGAFALVFLISFISRGHVV-NNMDESGLGAILNVFIAYSSGIIITPLFLPYLPGRQFSLKGFIAGLIVAFILFHFSTGNNIYEKIAWFTIIPVISSFMAMNFTGSSTFTSLSGVKKEMKVAVPLQIIFSVVGIILLIISKLL-
>M1090
--EFIDTAAGPVPRVGTKLSAADHAMSVSARFGIGRDSSGIAPGIYCTGRPSADSPVLVTANYKLTFDALRKELSSLSAWILVLDTRGINIWCAAGKSLFSTEEVIRRIKVSSLDKIVNHRELILPQLSATGVSAIDVKKESGFKVIWGPIRANDIKCFLDAGKKADESMRRVTFNIIERLILVPVELSFLVKPTLFIMLGIFLLSGIGTEIFSVRGAWDRGIMAALAYAAGIFAGAVFVPTVLPWLPGKAFSVKGAITGIIAAIFVITLKDVANTLELTALFLCTMAVSSYLGMNFTGSTPYTSPSGVEKEMRKAMPVQALAGLASILLWIGAAFV-
>M1091
--GFKTTPAGSVPRIKTKLETPDIIGTIKVRLGVNRSRYMVAPGLYSIGDVTPESPVLVTANYKLTFDRLRKELEGVHTWVLVLDTRGVNVWCAAGKKTFSTDEVIQRVKQTRLHEVVNHRRLILPQLSATGVSGKKLKKGCGFKVTWGPIQARDVKPFLEAGLKADKAMRHVTFTFLERLILVPVELSLLRKYIFWVLLAGFVLSGIGPGLFSFGLAWSRGLIMIAACATGIFTGAVVAPVLLPWIPGRAFAIKGVLAGLLIGAGMVMLLGKSNFTAIAALVLLIVGISSFLAMNFTGSTPFTSPSGVEKEMRKAIPLQALTALIAVVAWIGSGF--
>M1092
---TIKFKGKDVPVISWQLNFSDIFGAVKVRLGIKRDHYRINPGLYALGTPDKASHVFVSANYKLSFDSLRSKLKGINAWILVLDTKGVNVWCAAGKGTFGTDELNLRIKESDLAGLVAHRRLIVPQLGATGVAGHLVKKHSGFSVTFGPVRSSDIPDFLKNGLKATPIMRRVQFPLQDRVVLVPMELVTGFKYLLLIIIFFFMLGGLSSTGYSFTTAIQRGILSSILLLSAYFSGAVLGPILLPWLPGRSFSIKGLFAGFIVVPVLFLFLRSFSLLEIISWSLIIPLLSSFLTMNFTGASTYTSLSGVKKEMCLYVPIQIIGVIGGFVLWMIDRFI-
>M1093
------------------------LGTFNARWGIGRMHYTIDPGLYALGEPDEKSPVLVTANYKMSFDKLREALPGRNAWILVLDTKGINVWCAAGKGTFGTEELVARIESSGLTRIVSHRELILPQLSGPGVAAHEVKRLSGFKVIYGPIRSKDLTPFLDSGFKATQEMRFKTFTTLERIVLIPIELVSAIKAGLIIIPILFLLACLGRLGEGWTNALTHGLFSVLAFLTAIFAGAVLTPLLLPWLPGRAFSIKGLSLGLPVAIIFTVFRWEDDRLEFIAWLFIIPALSAYLAMNFTGASTYTSLSGVKKEMRWALPFQIGAGTIGIVL--------
>M1094
--DFIETGAGPVPRIKTRLDRKDIVSTVLVRCGINRYQYRVVPGVYAVGSPDKTSEVLVTANFKLTFDVLRKELEGLNVWILVLDTRGINVWCAAGEGTFATHELVERIQKVNLDKIVGHKRVIVPQLGATGVAARAVKKESGFRVVYGPVRARDIHEFLENKKKADNTMRAVTFTFSERMILTPVEIQIILKPALITAIILFILSGIGPGLFSFSGAWFRGLAAFAALMTGMVSGAVITPALLPFIPVREFALKGIIAGSLAAMSMFWFVPSASFSAGLALFLFSVSISSFLAMNFTGTTPFTSPTGVEKEMKRYIPVQLISLALSTGFWVYSA---
>M1095
--RRIETPAGAVPVVRTKLSRGDTLGKIKVRFGIGRMSYKIKPGLYAVGNAGPDSPVLVSANYKLSFDCLRREIAGLDAWVLVLDTKGINVWCAAGKGTFGTEELVYRVEDSGLARVVSHRTLILPQLGAVGVAAHEVTKRTHFHVVYGPVRAAEIKEFLASGGKATPDMRRVRFGLADRFVLTAVELANPLKYLAIVTAALWVLRFLGLPFLS--------WKVWYPYLGAILVGAVLVPALLPWIPGRAFAWKGWLMGILWAALVNLLLTSASWQPAAAHFLLLPAISAFLAMGFTGSSTYTSLSGVLKEMRYAVPAILASASLGIIFLAVG----
>M1096
----------GITAVSTALSLRDVFGAWKVRWGIGRDNYMVEPGLYAVGKPDGMSPVLVSANYKLTFDTLRKNLSGLNCWLLVLDTKGINVWCAAGKGTFGTNELINRIEETGLSGIVEHRKLLVPQLGATGVSGYEVTKHTGFSVIFGPVRARDIKDFISADYQATKEMRTVQFTFWDRLVLTPMEFTEAAKVSLAVFGVLFLINLFAARPFG--------FPDFIAYTAAVLTGTVLTPALLPLIPGRAFAFKGWFLGVLCTACIAYLFKPPFLLLGIGYMLALPAHAAFIAMNFTGASTYTSFSGVIKEMKIAVPLILISSLAGVVLILIKTII-
>M1097
---FAETVAGTAPMVKTQWEPADVLGAIRARIGVRRNEYRIAPGLYGVGAPNPDAPVFVSANYKLSFDHLRRVLSGQHAWILVLDTRGINVWCAAGKGTFGTDELVERIRLTGLAQVVRHRRVILPQLGAAGVSAHKVRKRSGFEVVWGPIRAADIPLFLKNDMHAAPAMRAVTFSFRERLILVPVEIGLLLRKGVLFLLAAFVLSGIGPRIFSFGQAWDRGLAMNAAILCGVLAGACIVPLLLPWIPGAVFAGKGAIAAVPAGLVLLTGMFQTGMLDSAGLLLVLGAISSYLAMNFTGSTPYTSPSGVEKEMRMAMPFQAAAAILGLIFWIASPFI-
>M1098
--------ETAIQNVSTTLSFKDILGAWKVRWGFGRMDYAVAPGMYGVGNPDGGSPVLVSANYKLTFDVLRKNLAGVDCWLLILDTKGVNVWCAAGKGTFGTDELVRRIEAVGLPALVSHRRLILPQLGASGVSSHEVTKRTGFTVLFGPVRASDLREYISSGYQATEEMRAVKFTFWDRLVLIPMELVEAAKVSVVVFGVLFLLNLFAARPFG--------XADFLIYLAATLCGAALTPALLPFIPGKAFAFKGWLLGLVWIAWAYGWFTPPLLLLGIGYLLTLPVYSAFIAMNFTGASTYTSPSGVQKEMRLALPLMVVSFAAGIILILLKAFI-
>M1099
[truncated: 1,027,268 more chars]
