# Supplementary material for: Structure determination of the HgcAB complex using metagenome sequence data: insights into microbial mercury methylation
Source: Commun Biol. 2020 Jun 19;3:320. doi: 10.1038/s42003-020-1047-5 (PMC7305189; doi:10.1038/s42003-020-1047-5)
Supplement: Supplementary file 6 — Supplementary Data 4 [file 42003_2020_1047_MOESM6_ESM.xlsx]

## Sheet: sequences
taxon	scaffold ID(s)	citation(s)
3300011165	Ga0122298_100045
3300011233	Ga0122784_101593
3300011576	Ga0121604_100008
3300011615	Ga0121107_100401
3300011624	Ga0121017_100290
3300011706	Ga0120944_100238
3300011807	Ga0121213_100170
3300011942	Ga0120918_100356
3300011971	Ga0120175_1000070, Ga0120175_1000940, Ga0120175_1000339
3300013427	Ga0120106_1008418
3300013935	Ga0121004_100330
3300014060	Ga0119967_10014644, Ga0119967_10135617
3300014610	Ga0120906_100664
3300014686	Ga0134311_100044
3300014827	Ga0120171_1000458, Ga0120171_1000415
3300001389	BDMCk91_104155
3300002129	MGV_100075
3300003279	FCL3draft_1003606, FCL3draft_1000506
3300003691	JT63_1000946, JT63_1000068
3300003891	Ga0063011_10027023
3300003892	Ga0063012_10055130
3300011264	Ga0151623_1053765
3300004481	Ga0069718_16331394, Ga0069718_10058912, Ga0069718_16183727, Ga0069718_15581148, Ga0069718_14748236, Ga0069718_15615332, Ga0069718_16247795, Ga0069718_15655111, Ga0069718_15337147
3300002167	JGI24714J26587_10004353
3300002168	JGI24712J26585_10025895
3300002170	JGI24711J26586_10035358
3300002173	JGI24709J26583_10069812
3300001270	BBAY91_10001185, BBAY91_10004903
3300005795	Ga0079491_100861
3300007896	Ga0111484_1001777
3300007910	Ga0111549_1000207
3300001345	JGI20171J14444_1013641	10.1186/s40168-015-0118-1; 10.7287/peerj.preprints.27929v1
3300001544	JGI20163J15578_10018905, JGI20163J15578_10000455, JGI20163J15578_10003642, JGI20163J15578_10001319, JGI20163J15578_10000991, JGI20163J15578_10002616, JGI20163J15578_10001053, JGI20163J15578_10013923, JGI20163J15578_10014053, JGI20163J15578_10008776, JGI20163J15578_10078133
3300002125	JGI20165J26630_10002273, JGI20165J26630_10009992, JGI20165J26630_10006862, JGI20165J26630_10006512, JGI20165J26630_10043198
3300002127	JGI20164J26629_10000944, JGI20164J26629_10001469, JGI20164J26629_10034494
3300002175	JGI20166J26741_10011115, JGI20166J26741_10503616, JGI20166J26741_11526602, JGI20166J26741_10610781, JGI20166J26741_10376226, JGI20166J26741_10629337, JGI20166J26741_11666596, JGI20166J26741_10202993, JGI20166J26741_11637853, JGI20166J26741_10248972, JGI20166J26741_11494918, JGI20166J26741_11544944, JGI20166J26741_12064485, JGI20166J26741_11890941, JGI20166J26741_11053192, JGI20166J26741_11676167
3300002308	JGI20171J29575_12612825
3300002450	JGI24695J34938_10003057, JGI24695J34938_10033976, JGI24695J34938_10028021
3300002462	JGI24702J35022_10032476, JGI24702J35022_10009597, JGI24702J35022_10002040, JGI24702J35022_10001931, JGI24702J35022_10036386, JGI24702J35022_10026496, JGI24702J35022_10024159, JGI24702J35022_10043213, JGI24702J35022_10060729, JGI24702J35022_10025158, JGI24702J35022_10005462, JGI24702J35022_10006033, JGI24702J35022_10007644, JGI24702J35022_10052850, JGI24702J35022_10012401, JGI24702J35022_10000770,…
3300002469	JGI24701J34945_10035768, JGI24701J34945_10009709, JGI24701J34945_10023135, JGI24701J34945_10000708
3300002504	JGI24705J35276_12232523, JGI24705J35276_12237169, JGI24705J35276_12238123, JGI24705J35276_12236730, JGI24705J35276_12235488, JGI24705J35276_12219914, JGI24705J35276_12228593, JGI24705J35276_12198723
3300002505	JGI24704J35079_10001582, JGI24704J35079_10000335, JGI24704J35079_10023898, JGI24704J35079_10006011, JGI24704J35079_10009056, JGI24704J35079_10003013, JGI24704J35079_10026117, JGI24704J35079_10008557, JGI24704J35079_10004411, JGI24704J35079_10013944, JGI24704J35079_10058087, JGI24704J35079_10026879, JGI24704J35079_10097523
3300002552	JGI24694J35173_10019208, JGI24694J35173_10033853, JGI24694J35173_10067820
3300002834	JGI24696J40584_12935696
3300006045	Ga0082212_10021537, Ga0082212_10017074, Ga0082212_10011449, Ga0082212_10048031, Ga0082212_10088163, Ga0082212_10115017, Ga0082212_10086816, Ga0082212_10008668, Ga0082212_10010744, Ga0082212_10400488, Ga0082212_10022593, Ga0082212_10014662, Ga0082212_10019735, Ga0082212_10123471, Ga0082212_10031395, Ga0082212_10015240, Ga0082212_10000409, Ga0082212_10029961, Ga0082212_10078305, Ga0082212_10032590,…
3300006226	Ga0099364_10084591, Ga0099364_10016357, Ga0099364_10003810, Ga0099364_10157452, Ga0099364_10317474, Ga0099364_10171766, Ga0099364_10034919, Ga0099364_10108757, Ga0099364_10341135, Ga0099364_10015153, Ga0099364_10203172, Ga0099364_10230526, Ga0099364_10029045, Ga0099364_10001844, Ga0099364_10054234, Ga0099364_10213902, Ga0099364_10488350, Ga0099364_10085861, Ga0099364_10021056, Ga0099364_10002925,…
3300009784	Ga0123357_10033495, Ga0123357_10033503, Ga0123357_10004382, Ga0123357_10004604, Ga0123357_10113939, Ga0123357_10139475, Ga0123357_10094782, Ga0123357_10015008, Ga0123357_10414423, Ga0123357_10324142, Ga0123357_10038039, Ga0123357_10038268, Ga0123357_10024126, Ga0123357_10014472, Ga0123357_10215608, Ga0123357_10007602, Ga0123357_10409255
3300009826	Ga0123355_10265620, Ga0123355_10015415, Ga0123355_10109197, Ga0123355_10015272, Ga0123355_10175680, Ga0123355_10006368, Ga0123355_10031322, Ga0123355_10130716, Ga0123355_10221981, Ga0123355_10241078, Ga0123355_10031367, Ga0123355_10303282, Ga0123355_10005959, Ga0123355_10001058, Ga0123355_10121231, Ga0123355_10464627, Ga0123355_10065760, Ga0123355_10126011, Ga0123355_10000841, Ga0123355_10017809,…
3300010049	Ga0123356_10027250, Ga0123356_10043168, Ga0123356_10094948, Ga0123356_10207867, Ga0123356_10013375, Ga0123356_10057588, Ga0123356_10017668, Ga0123356_10299277, Ga0123356_10005097, Ga0123356_10036815, Ga0123356_10349502, Ga0123356_10064591, Ga0123356_10203149, Ga0123356_10028498, Ga0123356_10132474, Ga0123356_10151980, Ga0123356_10113135, Ga0123356_10021862, Ga0123356_10135407, Ga0123356_10059169,…
3300010162	Ga0131853_10205151, Ga0131853_10223044, Ga0131853_10331113, Ga0131853_10075702, Ga0131853_10016387, Ga0131853_10074806, Ga0131853_10002941, Ga0131853_10098676, Ga0131853_10242739, Ga0131853_10209594, Ga0131853_10378304, Ga0131853_10315377, Ga0131853_10009726, Ga0131853_10157078, Ga0131853_10016767, Ga0131853_10000813, Ga0131853_10001026, Ga0131853_10114510, Ga0131853_10090739, Ga0131853_10093299,…
3300010167	Ga0123353_10107197, Ga0123353_10003548, Ga0123353_10473016, Ga0123353_10346755, Ga0123353_10071934, Ga0123353_10037154, Ga0123353_10616653, Ga0123353_10002748, Ga0123353_10008987, Ga0123353_10090460, Ga0123353_10229265, Ga0123353_10531732, Ga0123353_10251857, Ga0123353_10141802, Ga0123353_10365320, Ga0123353_10594643, Ga0123353_10005577, Ga0123353_10085907, Ga0123353_10543285, Ga0123353_10047396,…
3300010369	Ga0136643_10187080, Ga0136643_10007368, Ga0136643_10175862, Ga0136643_10112207
3300010882	Ga0123354_10001360, Ga0123354_10374266, Ga0123354_10300676, Ga0123354_10020802, Ga0123354_10064030, Ga0123354_10144388, Ga0123354_10032686, Ga0123354_10144749, Ga0123354_10248141, Ga0123354_10259948, Ga0123354_10215722, Ga0123354_10145666, Ga0123354_10063754, Ga0123354_10084537, Ga0123354_10062563, Ga0123354_10078095, Ga0123354_10108178, Ga0123354_10213251, Ga0123354_10035838, Ga0123354_10306053,…
3300003650	SLW30_102354
3300001687	WOR8_10008032, WOR8_10011287, WOR8_10008296, WOR8_10001139, WOR8_10017141, WOR8_10015753, WOR8_10032157, WOR8_10032936, WOR8_10001996, WOR8_10008463, WOR8_10010128, WOR8_10015126, WOR8_10000242, WOR8_10000556, WOR8_10000868, WOR8_10032469, WOR8_10011486, WOR8_10026660, WOR8_10001896, WOR8_10015459, WOR8_10009050, WOR8_10012369, WOR8_10022275, WOR8_10000086, WOR8_10012378, WOR8_10000029, WOR8_1000…	10.1038/ismej.2016.189; 10.1186/s40168-017-0322-2
3300001751	JGI2172J19969_10001073, JGI2172J19969_10004533
3300001753	JGI2171J19970_10039447, JGI2171J19970_10001841
3300001782	WOR52_10007142, WOR52_10025278, WOR52_10018288, WOR52_10040694, WOR52_10014092, WOR52_10021365
3300001855	JGI2160J19893_10005580, JGI2160J19893_10000082
3300002052	SMTZ1_10033000, SMTZ1_10013261, SMTZ1_10013473, SMTZ1_10003316
3300002053	SMTZ23_10050365, SMTZ23_10037412, SMTZ23_10028264, SMTZ23_10066582, SMTZ23_10060610
3300006864	Ga0066797_1012109, Ga0066797_1079769
3300009029	Ga0066793_10004758, Ga0066793_10030585, Ga0066793_10004924, Ga0066793_10093153, Ga0066793_10008384, Ga0066793_10225675
3300003513	FS828DNA_1009751
3300003542	FS900DNA_10147270, FS900DNA_10049917, FS900DNA_10014567
3300007777	Ga0105711_1041539, Ga0105711_1023095, Ga0105711_1023148
3300013232	Ga0170573_10469195, Ga0170573_10011511, Ga0170573_10714421
3300013315	Ga0173609_10102341
3300006224	Ga0079037_100019430, Ga0079037_100007703, Ga0079037_100019450, Ga0079037_100157106, Ga0079037_100231774, Ga0079037_100153863, Ga0079037_100060659, Ga0079037_100107517, Ga0079037_100006215, Ga0079037_100176715, Ga0079037_100111700, Ga0079037_100142417, Ga0079037_100076654, Ga0079037_100012574, Ga0079037_100014010, Ga0079037_100194047, Ga0079037_100027509, Ga0079037_100069307, Ga0079037_100141008, …	10.1038/s41467-017-01753-4
3300009091	Ga0102851_10125402, Ga0102851_10052382, Ga0102851_10064749, Ga0102851_10086328, Ga0102851_10162952, Ga0102851_10391708, Ga0102851_10029752, Ga0102851_10050165, Ga0102851_10245894, Ga0102851_10059315, Ga0102851_10021822, Ga0102851_10094398, Ga0102851_10012549, Ga0102851_10160399, Ga0102851_10598646, Ga0102851_10052874, Ga0102851_10458306
3300009167	Ga0113563_10136611, Ga0113563_10109191, Ga0113563_10224631, Ga0113563_10034063, Ga0113563_10803898, Ga0113563_10584687
3300012931	Ga0153915_10520288, Ga0153915_10031529, Ga0153915_10080178, Ga0153915_10003790, Ga0153915_10052442, Ga0153915_10001105, Ga0153915_10159157, Ga0153915_10012893, Ga0153915_10560795, Ga0153915_10080943, Ga0153915_10013118, Ga0153915_10346418, Ga0153915_10039018, Ga0153915_10196391, Ga0153915_10057176, Ga0153915_10142074, Ga0153915_10007606, Ga0153915_10060159, Ga0153915_10026270, Ga0153915_10144494,…
3300012964	Ga0153916_10118595, Ga0153916_10232369, Ga0153916_10305650, Ga0153916_10004420, Ga0153916_10002500, Ga0153916_10016312, Ga0153916_10090171, Ga0153916_10022251, Ga0153916_10060981, Ga0153916_10251314, Ga0153916_10000044, Ga0153916_10108718, Ga0153916_10092690, Ga0153916_10411887, Ga0153916_10028953, Ga0153916_10009551, Ga0153916_10138380, Ga0153916_10375859, Ga0153916_10141190, Ga0153916_10072305,…
3300010932	Ga0137843_1021610, Ga0137843_1039338, Ga0137843_1015033	SeaBioTech http://spider.science.strath.ac.uk/seabiotech/
3300010934	Ga0137844_1015243, Ga0137844_1017477
3300010391	Ga0136847_11942862, Ga0136847_10899485, Ga0136847_10626506, Ga0136847_11397209
3300013290	Ga0172517_100042, Ga0172517_100002
3300009408	Ga0117756_1000097
3300012002	Ga0153774_1077576, Ga0153774_1083632
3300012009	Ga0153773_1012040, Ga0153773_1009885, Ga0153773_1000416, Ga0153773_1225197
2124908004	PBDC3_scaffold00279
3300005504	Ga0074230_1708444
3300002822	BMAI_1008424, BMAI_1023444
3300005665	Ga0074127_100088
3300000727	JGI12417J11878_1002672
3300009642	Ga0123331_1003071, Ga0123331_1020087
3300009652	Ga0123330_1019245
3300009659	Ga0123328_1064508, Ga0123328_1072395
3300009671	Ga0123334_1010670, Ga0123334_1054475, Ga0123334_1000644
3300009680	Ga0123335_1030163, Ga0123335_1047529, Ga0123335_1000493, Ga0123335_1000158, Ga0123335_1015397
3300009773	Ga0123333_10049296
3300011103	Ga0151476_10002826, Ga0151476_10017831
3300004778	Ga0062383_10001046	10.7717/peerj.4575
3300004782	Ga0062382_10023985, Ga0062382_10035393, Ga0062382_10003826, Ga0062382_10002156
3300004808	Ga0062381_10000545
3300009848	Ga0118742_100578
3300006076	Ga0081592_1023327, Ga0081592_1021722, Ga0081592_1073500
3300005839	Ga0068707_1015327
3300002733	codie8draft_1001436, codie8draft_1048211, codie8draft_1000778, codie8draft_1001176, codie8draft_1008519, codie8draft_1000616
3300009149	Ga0114918_10062761, Ga0114918_10003880, Ga0114918_10206112
3300009150	Ga0114921_10084030, Ga0114921_10181665, Ga0114921_10028470, Ga0114921_10057400, Ga0114921_10018938, Ga0114921_10041893, Ga0114921_10026791, Ga0114921_10081193
3300009488	Ga0114925_10002149, Ga0114925_10032900, Ga0114925_10133871, Ga0114925_10110734
3300009499	Ga0114930_10000837, Ga0114930_10039823, Ga0114930_10017947, Ga0114930_10000564, Ga0114930_10046392, Ga0114930_10013608, Ga0114930_10008061, Ga0114930_10005545, Ga0114930_10088303, Ga0114930_10041795, Ga0114930_10078100
3300009528	Ga0114920_10008046, Ga0114920_10093045, Ga0114920_10139950, Ga0114920_10040136, Ga0114920_10116480
3300009529	Ga0114919_10138283, Ga0114919_10083064
3300009702	Ga0114931_10057849, Ga0114931_10015140, Ga0114931_10043507
3300009788	Ga0114923_10026559, Ga0114923_10125160, Ga0114923_10042989, Ga0114923_10002195, Ga0114923_10000244, Ga0114923_10100444, Ga0114923_10033974, Ga0114923_10014199, Ga0114923_10127298, Ga0114923_10093025, Ga0114923_10135814, Ga0114923_10104102, Ga0114923_10148776
3300011118	Ga0114922_10088571, Ga0114922_10003168, Ga0114922_10089073, Ga0114922_10020339, Ga0114922_10000053, Ga0114922_10056360, Ga0114922_10279352
3300009451	Ga0127402_1002562
3300009480	Ga0127405_1007548
3300002895	MAL_1000141, MAL_1000032	10.1111/gbi.12173; 10.1128/AEM.02894-17
3300002900	VAL_1000838, VAL_1000118
3300009943	Ga0117933_1160955
3300009518	Ga0116128_1001075, Ga0116128_1027988, Ga0116128_1000699	10.1002/2016GB005471; 10.1016/j.atmosenv.2017.01.049; 10.1016/j.scitotenv.2019.05.072
3300009548	Ga0116107_1003390, Ga0116107_1002161
3300009552	Ga0116138_1005166, Ga0116138_1037858, Ga0116138_1009256
3300009614	Ga0116104_1003152, Ga0116104_1005879
3300009616	Ga0116111_1014116
3300009617	Ga0116123_1029820, Ga0116123_1008962
3300009621	Ga0116116_1013879, Ga0116116_1012843
3300009632	Ga0116102_1047674
3300009634	Ga0116124_1003260
3300009643	Ga0116110_1006691
3300009644	Ga0116121_1000181
3300009760	Ga0116131_1045398
3300014151	Ga0181539_1009851, Ga0181539_1002087, Ga0181539_1034537
3300014152	Ga0181533_1001219
3300014153	Ga0181527_1000184
3300014156	Ga0181518_10037667
3300014160	Ga0181517_10006147, Ga0181517_10008358, Ga0181517_10000234, Ga0181517_10042503, Ga0181517_10007362
3300014161	Ga0181529_10068297, Ga0181529_10126117, Ga0181529_10012088, Ga0181529_10035255, Ga0181529_10001614, Ga0181529_10014116, Ga0181529_10006841, Ga0181529_10012500
3300014165	Ga0181523_10005446
3300014199	Ga0181535_10000006, Ga0181535_10127123
3300009513	Ga0129285_10000212, Ga0129285_10001129, Ga0129285_10001032, Ga0129285_10049688
3300009514	Ga0129284_10011005, Ga0129284_10019591
3300009515	Ga0129286_10008998
3300000574	JGI1357J11328_10001357
3300001380	JGI1356J14229_10037510, JGI1356J14229_10011510, JGI1356J14229_10007020, JGI1356J14229_10009731
3300002413	DRAFT_100120
3300005096	Ga0072503_117022, Ga0072503_124807, Ga0072503_118578, Ga0072503_117236, Ga0072503_128287, Ga0072503_106537, Ga0072503_130311, Ga0072503_118874, Ga0072503_117454, Ga0072503_101154, Ga0072503_158940
3300005422	Ga0066829_10001702
3300005596	Ga0066834_10012560
3300005597	Ga0066832_10026713
3300000362	SL_1KL_011_SEDDRAFT_10034625, SL_1KL_011_SEDDRAFT_10002904, SL_1KL_011_SEDDRAFT_10045476, SL_1KL_011_SEDDRAFT_10066004, SL_1KL_011_SEDDRAFT_10012736, SL_1KL_011_SEDDRAFT_10029725, SL_1KL_011_SEDDRAFT_10016256, SL_1KL_011_SEDDRAFT_10031511, SL_1KL_011_SEDDRAFT_10060212
3300000365	SL_9KL_010_SEDDRAFT_10013380, SL_9KL_010_SEDDRAFT_10004871
3300000477	SL_5KL_010_SEDDRAFT_10006280
3300000557	SL_8KL_010_SEDDRAFT_10000815, SL_8KL_010_SEDDRAFT_10046115, SL_8KL_010_SEDDRAFT_10027824
3300000563	SL_3KL_010_SEDDRAFT_10006937
3300002026	MIS_10001750, MIS_10018455, MIS_10012253, MIS_10013559, MIS_10000531, MIS_10002135	10.1111/1462-2920.12756; 10.1111/j.1472-4669.2012.00322.x
3300002027	MIS_10051750, MIS_10138483
3300002898	draft_10022718
3300009034	Ga0115863_1103036, Ga0115863_1096022, Ga0115863_1002217, Ga0115863_1208874, Ga0115863_1033666, Ga0115863_1000012, Ga0115863_1180811, Ga0115863_1012553, Ga0115863_1168185, Ga0115863_1000781, Ga0115863_1170342, Ga0115863_1248799, Ga0115863_1055314, Ga0115863_1267672, Ga0115863_1228803, Ga0115863_1440650, Ga0115863_1253386, Ga0115863_1022405, Ga0115863_1011663, Ga0115863_1011357, Ga0115863_1100094, …
3300009117	Ga0117939_100024
3300009120	Ga0117941_1000867
3300004097	Ga0055584_100025791
2100351000	BMHBC_105516	10.1038/s41589-018-0017-4; 10.1038/srep31362
2156126002	BMHB2__coorjk2
3300001368	JGI20225J14565_1007795
3300001784	JGI20225J20221_1004460, JGI20225J20221_1000097, JGI20225J20221_1000019, JGI20225J20221_1003398
3300001865	JGI2065J20421_1001797, JGI2065J20421_1002860, JGI2065J20421_1009808, JGI2065J20421_1004406, JGI2065J20421_1000001
3300004628	Ga0070399_1018309, Ga0070399_1013764, Ga0070399_1012531
3300005282	Ga0065701_1044921
3300012886	Ga0160425_1004099, Ga0160425_1027968, Ga0160425_1017585, Ga0160425_1033676
3300002859	FTH1_100003
3300010935	Ga0127392_1063166, Ga0127392_1028063
3300013233	Ga0172420_10007546, Ga0172420_10007667, Ga0172420_10001752, Ga0172420_10066278
3300000119	KGI_S1_ANT01_95mDRAFT_c10001397	10.1007/s00248-017-1028-5
3300000120	SA_S2_NOR13_50mDRAFT_c1000636
3300000124	BS_KBA_SWE12_21mDRAFT_c10000814, BS_KBA_SWE12_21mDRAFT_c10009701, BS_KBA_SWE12_21mDRAFT_c10007059, BS_KBA_SWE12_21mDRAFT_c10000391
3300000127	SA_S1_NOR05_45mDRAFT_c10013191, SA_S1_NOR05_45mDRAFT_c10036272, SA_S1_NOR05_45mDRAFT_c10013969, SA_S1_NOR05_45mDRAFT_c10039924, SA_S1_NOR05_45mDRAFT_c10003570, SA_S1_NOR05_45mDRAFT_c10032360
3300000128	SA_S1_NOR08_45mDRAFT_c10048900, SA_S1_NOR08_45mDRAFT_c10036181
3300000130	SA_S2_NOR15_50mDRAFT_c10003825, SA_S2_NOR15_50mDRAFT_c10020660, SA_S2_NOR15_50mDRAFT_c10013572, SA_S2_NOR15_50mDRAFT_c10015894, SA_S2_NOR15_50mDRAFT_c10005355
3300000241	BS_KBA_SWE21_205mDRAFT_10033505
3300000242	TDF_OR_ARG05_123mDRAFT_1004062, TDF_OR_ARG05_123mDRAFT_1001442, TDF_OR_ARG05_123mDRAFT_1000425
3300000792	BS_KBA_SWE02_21mDRAFT_10049344, BS_KBA_SWE02_21mDRAFT_10033023
3300009926	Ga0131714_102513
3300007718	Ga0102852_1023743
3300009002	Ga0102810_1051473
3300009079	Ga0102814_10037612
3300009080	Ga0102815_10133023
3300001391	SWIR1_1001049, SWIR1_1004376
3300013880	Ga0181298_100059, Ga0181298_102012, Ga0181298_100675
3300002988	FeGlu_10003545, FeGlu_10018018, FeGlu_10084127, FeGlu_10038519, FeGlu_10023011, FeGlu_10004137, FeGlu_10322827
3300003471	FeGluNO3_10040900, FeGluNO3_10002831, FeGluNO3_10001973, FeGluNO3_10000666, FeGluNO3_10000647, FeGluNO3_10016656, FeGluNO3_10009693
3300003473	FeGluAir_10003006, FeGluAir_10018116, FeGluAir_10023808, FeGluAir_10150287, FeGluAir_10000163
3300003887	Ga0062443_1001018, Ga0062443_1007615, Ga0062443_1000746, Ga0062443_1000181
3300003888	Ga0062442_1000069, Ga0062442_1020662
3300003889	Ga0062441_1002236, Ga0062441_1000182, Ga0062441_1001870, Ga0062441_1001764
3300010397	Ga0134124_10016634, Ga0134124_10039828
3300001453	JGI20197J15136_1001205	10.1038/s41467-018-03089-z
3300001868	JGI24146J20443_1029232, JGI24146J20443_1001568, JGI24146J20443_1008078, JGI24146J20443_1003926, JGI24146J20443_1006510, JGI24146J20443_1020866, JGI24146J20443_1001806, JGI24146J20443_1025236, JGI24146J20443_1014947, JGI24146J20443_1031763, JGI24146J20443_1004446, JGI24146J20443_1007726
3300001869	JGI24147J20444_1007337, JGI24147J20444_1030405, JGI24147J20444_1012874
3300001870	JGI24129J20441_1002089, JGI24129J20441_1002672, JGI24129J20441_1025086
3300001871	JGI24133J20442_1004898, JGI24133J20442_1005405, JGI24133J20442_1001997
3300002068	JGIcombinedJ21913_10072634, JGIcombinedJ21913_10002140, JGIcombinedJ21913_10000447, JGIcombinedJ21913_10000238, JGIcombinedJ21913_10035705, JGIcombinedJ21913_10000344, JGIcombinedJ21913_10054495, JGIcombinedJ21913_10000132, JGIcombinedJ21913_10035695, JGIcombinedJ21913_10000438, JGIcombinedJ21913_10000561, JGIcombinedJ21913_10020457, JGIcombinedJ21913_10011503
3300002069	JGIcombinedJ21912_10064576, JGIcombinedJ21912_10007346, JGIcombinedJ21912_10060659, JGIcombinedJ21912_10022722
3300002071	JGIcombinedJ21915_10001122, JGIcombinedJ21915_10024604, JGIcombinedJ21915_10002561, JGIcombinedJ21915_10001221, JGIcombinedJ21915_10062864, JGIcombinedJ21915_10000095, JGIcombinedJ21915_10001476, JGIcombinedJ21915_10027220, JGIcombinedJ21915_10066142, JGIcombinedJ21915_10006045
3300002072	JGIcombinedJ21914_10005914
3300002162	JGI24139J26690_1014348, JGI24139J26690_1004897
3300002179	JGI24141J26756_1001179, JGI24141J26756_1002847, JGI24141J26756_1006688, JGI24141J26756_1018320
3300002347	JGIcombinedJ26865_1001148
3300002550	JGI24131J36419_10023618
3300002564	JGI24134J36421_10003112
3300002986	JGI24142J45722_1000149, JGI24142J45722_1012636, JGI24142J45722_1000128, JGI24142J45722_1009394, JGI24142J45722_1027543
3300002989	JGI24143J45723_1013907, JGI24143J45723_1007561, JGI24143J45723_1002596
3300003369	JGI24140J50213_10044138, JGI24140J50213_10005154, JGI24140J50213_10006560, JGI24140J50213_10005990
3300006636	Ga0075525_10000365, Ga0075525_10000197, Ga0075525_10007920, Ga0075525_10005835, Ga0075525_10004552
3300006642	Ga0075521_10064761
3300006792	Ga0075530_1000024, Ga0075530_1071917
3300006795	Ga0075520_1019370, Ga0075520_1012831, Ga0075520_1028283, Ga0075520_1108028
3300006949	Ga0075528_10007037
3300006950	Ga0075524_10067019, Ga0075524_10008618
3300006972	Ga0075518_1006948
3300013124	Ga0171665_1159512
3300000470	M590M1_1003077
3300000497	Incfw_1008529
3300010203	Ga0136458_100121
3300010208	Ga0136463_115739
3300010212	Ga0136452_102080
3300004634	Ga0066906_10018541
3300000374	P_1C_Sed_2_UnCtyDRAFT_1019404	10.3389/fmicb.2018.01492
3300000872	JGI12365J12839_1000094, JGI12365J12839_1001078
3300000874	JGI12289J12836_1000012
3300000920	JGI12573J12842_1000324
3300001136	JGI1684J13235_1002015, JGI1684J13235_1001648
3300000229	TB_LI09_3DRAFT_1000820, TB_LI09_3DRAFT_1002954, TB_LI09_3DRAFT_1031254, TB_LI09_3DRAFT_1001494, TB_LI09_3DRAFT_1014759
3300000230	TB_GS10_10DRAFT_10008876, TB_GS10_10DRAFT_10094016
3300000231	TB_LI09_4DRAFT_10034001, TB_LI09_4DRAFT_10000534
3300000232	TB_PC08_64DRAFT_1001542
3300002465	LO132_10047735, LO132_10019586, LO132_10001460, LO132_10006849, LO132_10034110
3300005588	Ga0070728_10026282, Ga0070728_10057298, Ga0070728_10132244, Ga0070728_10021953, Ga0070728_10017631, Ga0070728_10005261, Ga0070728_10012857, Ga0070728_10000363, Ga0070728_10073236, Ga0070728_10000271, Ga0070728_10001194, Ga0070728_10000264, Ga0070728_10000015
3300005589	Ga0070729_10107469, Ga0070729_10145756, Ga0070729_10131831, Ga0070729_10013874, Ga0070729_10038045, Ga0070729_10084856, Ga0070729_10008580, Ga0070729_10037327, Ga0070729_10215927, Ga0070729_10161491
3300005590	Ga0070727_10042819, Ga0070727_10036161, Ga0070727_10079357, Ga0070727_10029864
3300005601	Ga0070722_10020074, Ga0070722_10083779, Ga0070722_10093639
3300005609	Ga0070724_10003296, Ga0070724_10052740, Ga0070724_10000263, Ga0070724_10037210, Ga0070724_10004049, Ga0070724_10051346
3300005612	Ga0070723_10118578
3300005920	Ga0070725_10072225, Ga0070725_10135408
3300010430	Ga0118733_100791326, Ga0118733_100341857, Ga0118733_100018395, Ga0118733_100089956, Ga0118733_100156720, Ga0118733_100157488, Ga0118733_100022025, Ga0118733_101030556, Ga0118733_100313222, Ga0118733_100108500, Ga0118733_100548161, Ga0118733_100042987, Ga0118733_100290660, Ga0118733_100141342, Ga0118733_100227869, Ga0118733_100470839, Ga0118733_100249970, Ga0118733_100777221, Ga0118733_100157252, …
3300001682	SAHD_10000913, SAHD_10014360, SAHD_10006996, SAHD_10001473, SAHD_10029726, SAHD_10000779, SAHD_10015464, SAHD_10006578, SAHD_10000946, SAHD_10012642, SAHD_10001187
3300001041	C687J13239_1008191, C687J13239_1001485	10.1126/science.1224041; 10.1038/s41564-017-0098-y; 10.1038/ismej.2015.2; 10.1038/ncomms13219; 10.1038/nature14486; 10.1021/acs.est.6b04477
3300002093	C687J26627_1000199
3300002094	C687J26610_1004308
3300002096	C687J26661_1000377, C687J26661_1000646, C687J26661_1000171
3300002120	C687J26616_10005462, C687J26616_10008117, C687J26616_10051337, C687J26616_10000099
3300002123	C687J26634_10022234, C687J26634_10049899
3300002152	C687J26660_1014470, C687J26660_1007274, C687J26660_1005254
3300002223	C687J26845_10031799
3300002243	C687J29039_10006630
3300003426	JGI26534J51046_1009968
3300003830	Ga0051980_10119581, Ga0051980_10011268, Ga0051980_10105351, Ga0051980_10009712, Ga0051980_10153079
3300004088	Ga0051987_10014343, Ga0051987_10053059, Ga0051987_10011365
3300004106	Ga0065180_10016728
3300004107	Ga0065179_1005350
3300004143	Ga0066630_1013498
3300004208	Ga0066640_10001970, Ga0066640_10048098
3300004238	Ga0066635_10032992, Ga0066635_10008478
3300005235	Ga0066637_10078570
3300005236	Ga0066636_10077099, Ga0066636_10027698
3300007964	Ga0100400_1085315
3300007986	Ga0100380_10029270
3300007987	Ga0100379_10018571
3300008001	Ga0100389_1002612, Ga0100389_1053387
3300008008	Ga0100399_1036181
3300008085	Ga0100378_1053289
3300008094	Ga0100387_10181578
3300008095	Ga0100392_1125594, Ga0100392_1143439
3300011402	Ga0137356_1000932
3300011413	Ga0137333_1014144, Ga0137333_1005414
3300011414	Ga0137442_1005066
3300011431	Ga0137438_1008593
3300011434	Ga0137464_1064033
3300011441	Ga0137452_1008451
3300012166	Ga0137350_1001074
3300012172	Ga0137320_1011465
3300012174	Ga0137338_1000103
3300012204	Ga0137374_10251930, Ga0137374_10143735, Ga0137374_10023656
3300012209	Ga0137379_10013291
3300012228	Ga0137459_1016864, Ga0137459_1034180
3300012231	Ga0137465_1005950
3300012353	Ga0137367_10163507
3300012355	Ga0137369_10189756
3300012359	Ga0137385_10000086
3300012360	Ga0137375_10091498
3300005100	Ga0072724_135445
3300007521	Ga0105044_10018999	10.1101/812917
3300009083	Ga0105047_10134415
3300011393	Ga0154002_1001154
3300012060	Ga0153937_1000418, Ga0153937_1005434
3300012076	Ga0153971_1000895
3300012080	Ga0153921_1001543
3300012088	Ga0153944_1001146
3300012144	Ga0153996_1022179
3300012150	Ga0153945_1011793
3300012154	Ga0153953_1007231
3300009566	Ga0130025_1012185, Ga0130025_1043960, Ga0130025_1208819, Ga0130025_1115780, Ga0130025_1212186, Ga0130025_1146196, Ga0130025_1115214, Ga0130025_1010630	10.1007/s00253-019-09762-7
3300000553	TBL_comb47_HYPODRAFT_10000030, TBL_comb47_HYPODRAFT_10001007, TBL_comb47_HYPODRAFT_10062113, TBL_comb47_HYPODRAFT_10018579
3300003825	Ga0007793_100621
3300004693	Ga0065167_1000292, Ga0065167_1002217
3300004774	Ga0007794_10000636
3300004775	Ga0007798_10007512
3300004776	Ga0007800_10041709
3300004805	Ga0007792_10017224
3300006930	Ga0079303_10017657, Ga0079303_10000171, Ga0079303_10000559, Ga0079303_10010321	10.1038/s41467-017-01753-4; 10.1073/pnas.1800155115
3300007959	Ga0079306_1000043, Ga0079306_1000113, Ga0079306_1000010, Ga0079306_1000102, Ga0079306_1001230, Ga0079306_1000023, Ga0079306_1004595, Ga0079306_1000600, Ga0079306_1014547, Ga0079306_1001691
3300007961	Ga0079305_1000120
3300009111	Ga0115026_10039824, Ga0115026_10024380, Ga0115026_10036010, Ga0115026_10039322, Ga0115026_10032650, Ga0115026_10160950, Ga0115026_10270113, Ga0115026_10011660
3300009131	Ga0115027_10052912, Ga0115027_10076012, Ga0115027_10083770
3300009179	Ga0115028_10013612, Ga0115028_10068567, Ga0115028_10014580
3300013020	Ga0163219_101522
3300005264	Ga0073581_102644, Ga0073581_102609, Ga0073581_116463, Ga0073581_112933, Ga0073581_109816, Ga0073581_110794, Ga0073581_111959	10.1186/s40168-017-0322-2
3300001298	Bac131567_1126230, Bac131567_1126188
3300014203	Ga0172378_10044489, Ga0172378_10173072, Ga0172378_10039446, Ga0172378_10000307
3300014204	Ga0172381_10026429, Ga0172381_10039736, Ga0172381_10003255, Ga0172381_10118513, Ga0172381_10000013, Ga0172381_10024468
3300014205	Ga0172380_10076885, Ga0172380_10016522, Ga0172380_10045393, Ga0172380_10012992, Ga0172380_10000119
3300014206	Ga0172377_10066684
3300014208	Ga0172379_10004132, Ga0172379_10005508, Ga0172379_10003058, Ga0172379_10025194, Ga0172379_10005033, Ga0172379_10168299, Ga0172379_10027778, Ga0172379_10156168
3300007351	Ga0104751_1015798, Ga0104751_1000079, Ga0104751_1037540, Ga0104751_1001709, Ga0104751_1002092, Ga0104751_1012770, Ga0104751_1000416, Ga0104751_1005964	10.1038/ismej.2017.94
3300007352	Ga0104756_1024626
3300006840	Ga0101790_129275	FNR CORE 2011 project GASPOP (C11/SR/1280949: Influence of the Reactor Design and the Operational Parameters on the Dynamics of the Microbial Consortia Involved in the Biomethanation Process)
3300008409	Ga0114885_10614, Ga0114885_12427, Ga0114885_10666
3300008449	Ga0114886_1157
3300007510	Ga0105013_1003159, Ga0105013_1014308, Ga0105013_1004317, Ga0105013_1000847, Ga0105013_1012141, Ga0105013_1004001, Ga0105013_1000405, Ga0105013_1001233, Ga0105013_1006237, Ga0105013_1000562, Ga0105013_1000741, Ga0105013_1115142, Ga0105013_1003651, Ga0105013_1006320, Ga0105013_1001126, Ga0105013_1019493, Ga0105013_1033715, Ga0105013_1005343, Ga0105013_1055565, Ga0105013_1015491, Ga0105013_1000376, …	BCO-DMO https://www.bco-dmo.org/dataset/716766
3300007511	Ga0105000_1028288, Ga0105000_1001720, Ga0105000_1028784
3300007512	Ga0105016_1011356
3300007755	Ga0105014_1006907, Ga0105014_1008216
3300007765	Ga0105010_1058395
3300008625	Ga0115653_1144588
3300009008	Ga0115649_1145421, Ga0115649_1018270, Ga0115649_1091857, Ga0115649_1036592, Ga0115649_1106694
3300009105	Ga0117905_1002831, Ga0117905_1002168, Ga0117905_1008634, Ga0117905_1002147, Ga0117905_1002118, Ga0117905_1001181, Ga0117905_1034618, Ga0117905_1023119
3300009127	Ga0118724_1002284, Ga0118724_1001179, Ga0118724_1050489, Ga0118724_1006164, Ga0118724_1038069, Ga0118724_1103207, Ga0118724_1052131, Ga0118724_1048889, Ga0118724_1000528, Ga0118724_1008550, Ga0118724_1024595, Ga0118724_1092704
3300009128	Ga0118727_1021552, Ga0118727_1000734, Ga0118727_1015426, Ga0118727_1020901, Ga0118727_1004315, Ga0118727_1025417, Ga0118727_1013674, Ga0118727_1076588
3300009311	Ga0117906_1004282
3300009314	Ga0117908_1033806, Ga0117908_1002024, Ga0117908_1010717, Ga0117908_1024920, Ga0117908_1001668, Ga0117908_1006996, Ga0117908_1014048, Ga0117908_1060526, Ga0117908_1068087
3300009320	Ga0117909_1100937, Ga0117909_1075758, Ga0117909_1093622, Ga0117909_1130888, Ga0117909_1074541, Ga0117909_1059899, Ga0117909_1141469, Ga0117909_1052034, Ga0117909_1242017
3300009329	Ga0117912_1058968
3300009374	Ga0118720_1071365, Ga0118720_1010596, Ga0118720_1105697
3300009431	Ga0120401_1051391, Ga0120401_1230427
3300001371	BBDRAFT_10310749, BBDRAFT_10262320, BBDRAFT_10313290, BBDRAFT_10310406, BBDRAFT_10310427, BBDRAFT_10171884, BBDRAFT_10325380, BBDRAFT_10310781, BBDRAFT_10329992, BBDRAFT_10331900, BBDRAFT_10326465, BBDRAFT_10312482
3300001373	YBMDRAFT_10053769, YBMDRAFT_10062006, YBMDRAFT_10054148, YBMDRAFT_10001963, YBMDRAFT_10053718
3300005825	Ga0074476_1541638, Ga0074476_1327685, Ga0074476_1538090
3300005826	Ga0074477_1113447
3300005827	Ga0074478_1507939
3300005830	Ga0074473_10087529, Ga0074473_10912213, Ga0074473_10564103, Ga0074473_10505527, Ga0074473_11098893, Ga0074473_10377531
3300005831	Ga0074471_10491577, Ga0074471_10848527, Ga0074471_10252907, Ga0074471_10650095, Ga0074471_10520266, Ga0074471_10192965, Ga0074471_10604011, Ga0074471_11120792, Ga0074471_10551669, Ga0074471_10369304
3300005832	Ga0074469_11007771, Ga0074469_10862631, Ga0074469_11127721, Ga0074469_10308991, Ga0074469_11030080, Ga0074469_11090956, Ga0074469_10028722, Ga0074469_10011819, Ga0074469_10284336, Ga0074469_10619461, Ga0074469_10495233, Ga0074469_11109499, Ga0074469_10609659, Ga0074469_10942468, Ga0074469_11182382, Ga0074469_10226827, Ga0074469_10827168, Ga0074469_10126011, Ga0074469_10906527
3300005833	Ga0074472_10064706, Ga0074472_11215696, Ga0074472_10947228, Ga0074472_10841065
3300005836	Ga0074470_10558991
3300013392	Ga0180015_1005467
3300014613	Ga0180008_1019365, Ga0180008_1000234, Ga0180008_1019469
3300014656	Ga0180007_10060254, Ga0180007_10049601, Ga0180007_10063539, Ga0180007_10001008, Ga0180007_10079060, Ga0180007_10031006, Ga0180007_10102397, Ga0180007_10001189, Ga0180007_10000007, Ga0180007_10024076, Ga0180007_10000040, Ga0180007_10003778, Ga0180007_10000058, Ga0180007_10243163, Ga0180007_10029513
2140918024	NODE_353039_length_6637_cov_12.599066, NODE_507118_length_6270_cov_13.233334, NODE_263344_length_1971_cov_8.961948, NODE_189860_length_2240_cov_8.403125
2124908028	beta3_all_NODE_97718_len_3088_cov_8_471827, beta3_all_NODE_102946_len_27378_cov_13_685076, beta3_all_NODE_38864_len_3160_cov_13_149051
2124908035	B3_GZOS_CLC_ConsensusfromContig1806, B3_GZOS_CLC_ConsensusfromContig52221
2124908038	B3_all_c_ConsensusfromContig75280
2124908039	B3_v_NODE_9750_len_2807_cov_9_135019
2140918006	ConsensusfromContig37917
2140918008	ConsensusfromContig341205, ConsensusfromContig54056, ConsensusfromContig126394
2140918023	ConsensusfromContig34650, ConsensusfromContig46595
3300011007	Ga0139299_1001995, Ga0139299_1001957, Ga0139299_1008131, Ga0139299_1000407, Ga0139299_1175723, Ga0139299_1008630
3300001766	JGI24127J20158_100250, JGI24127J20158_100012
3300001795	JGI24125J20156_1000157
3300001813	JGI24123J20310_1000247
3300001685	JGI24024J18818_10033206	10.4056/sigs.5029016
3300005144	Ga0068711_1000011, Ga0068711_1001016, Ga0068711_1026519, Ga0068711_1000357, Ga0068711_1000982, Ga0068711_1001051, Ga0068711_1000221, Ga0068711_1017249, Ga0068711_1003230, Ga0068711_1031599, Ga0068711_1034142, Ga0068711_1003804	10.1021/acs.est.5b04731
3300005145	Ga0068713_1005974, Ga0068713_1006657, Ga0068713_1004912, Ga0068713_1007007, Ga0068713_1000201, Ga0068713_1003492, Ga0068713_1001911, Ga0068713_1010919, Ga0068713_1000548, Ga0068713_1000443, Ga0068713_1000266, Ga0068713_1017454, Ga0068713_1002047, Ga0068713_1035439
3300005252	Ga0068712_1015143, Ga0068712_1023641, Ga0068712_1004300, Ga0068712_1070539, Ga0068712_1026040
3300005254	Ga0068714_10002947, Ga0068714_10043767, Ga0068714_10004112, Ga0068714_10000155, Ga0068714_10014131, Ga0068714_10000042, Ga0068714_10001728, Ga0068714_10002848, Ga0068714_10016972, Ga0068714_10025510, Ga0068714_10000295, Ga0068714_10063171, Ga0068714_10002726, Ga0068714_10021166, Ga0068714_10001888, Ga0068714_10045678, Ga0068714_10000013, Ga0068714_10002836, Ga0068714_10004185, Ga0068714_10109270,…
3300003332	GBSed_10000306, GBSed_10007210
3300003885	Ga0063294_10015105, Ga0063294_10215799, Ga0063294_10003605
3300003886	Ga0063293_10247015, Ga0063293_10004915, Ga0063293_10002777
3300009506	Ga0118657_10147672, Ga0118657_10023664, Ga0118657_10009175, Ga0118657_10002501, Ga0118657_10206085, Ga0118657_10006245, Ga0118657_10199181, Ga0118657_10120722, Ga0118657_10013056, Ga0118657_10133244, Ga0118657_10007946, Ga0118657_10228436, Ga0118657_10034012, Ga0118657_10013885, Ga0118657_10243336, Ga0118657_10011142, Ga0118657_10313296, Ga0118657_10232629, Ga0118657_10061095, Ga0118657_10000008,…
3300009509	Ga0123573_10188700, Ga0123573_10014915, Ga0123573_10000964, Ga0123573_10172664, Ga0123573_10320761, Ga0123573_10020566, Ga0123573_10036042, Ga0123573_10056526, Ga0123573_10022766, Ga0123573_10120181, Ga0123573_10004180, Ga0123573_10057123, Ga0123573_10024612, Ga0123573_10204076, Ga0123573_10002245, Ga0123573_10000986, Ga0123573_10203882, Ga0123573_10250863, Ga0123573_10014583, Ga0123573_10193942,…
3300009868	Ga0130016_10155476, Ga0130016_10171936, Ga0130016_10151548, Ga0130016_10006291, Ga0130016_10047355, Ga0130016_10023554
3300010381	Ga0136547_101191
3300010382	Ga0136546_100112, Ga0136546_103113, Ga0136546_103005
3300010412	Ga0136852_10167626, Ga0136852_10201695, Ga0136852_10084853, Ga0136852_10067304, Ga0136852_10027568, Ga0136852_10001767, Ga0136852_10089315, Ga0136852_10016583, Ga0136852_10164765, Ga0136852_10159936, Ga0136852_10137257, Ga0136852_10004305, Ga0136852_10255867, Ga0136852_10330317
3300010413	Ga0136851_10135942, Ga0136851_10138981, Ga0136851_10041231, Ga0136851_10002600, Ga0136851_10165777, Ga0136851_10137736, Ga0136851_10085265, Ga0136851_10130413, Ga0136851_10064477, Ga0136851_10110589, Ga0136851_10123681, Ga0136851_10257833, Ga0136851_10089428, Ga0136851_10253179, Ga0136851_10274099, Ga0136851_10041567, Ga0136851_10002285, Ga0136851_10017092, Ga0136851_10060679, Ga0136851_10061615,…
3300009135	Ga0118736_10000219, Ga0118736_10002387, Ga0118736_10010955
3300009136	Ga0118735_10003513
3300009379	Ga0118737_1000042, Ga0118737_1013277
3300009492	Ga0127412_10001111
3300009494	Ga0127413_10060553
3300000567	JGI12270J11330_10002379
3300001356	JGI12269J14319_10027795
3300010379	Ga0136449_100083015, Ga0136449_100144306
3300009037	Ga0105093_10007836, Ga0105093_10005365	10.1186/s40168-018-0522-4
3300009053	Ga0105095_10024983, Ga0105095_10089411, Ga0105095_10088141
3300009075	Ga0105090_10003325, Ga0105090_10132085
3300009078	Ga0105106_10092260, Ga0105106_10035556, Ga0105106_10188194
3300009081	Ga0105098_10032797
3300009082	Ga0105099_10105667, Ga0105099_10001304, Ga0105099_10001371, Ga0105099_10000128, Ga0105099_10000437
3300009085	Ga0105103_10003536, Ga0105103_10146673, Ga0105103_10129931
3300009087	Ga0105107_10209990, Ga0105107_10067473
3300009146	Ga0105091_10001288, Ga0105091_10004519, Ga0105091_10007276, Ga0105091_10000339, Ga0105091_10132128, Ga0105091_10022669
3300009153	Ga0105094_10037844, Ga0105094_10033901
3300009157	Ga0105092_10010202, Ga0105092_10001503, Ga0105092_10110669
3300009165	Ga0105102_10039464, Ga0105102_10073551, Ga0105102_10002516
3300009166	Ga0105100_10002234
3300009168	Ga0105104_10000634, Ga0105104_10002116, Ga0105104_10093775, Ga0105104_10013850, Ga0105104_10086787, Ga0105104_10023296, Ga0105104_10006458, Ga0105104_10076516, Ga0105104_10011734
3300009169	Ga0105097_10088553, Ga0105097_10118700, Ga0105097_10006887
3300009171	Ga0105101_10041871
3300000089	AustNasuHG_c1002365, AustNasuHG_c1005626
3300010938	Ga0137716_10005486, Ga0137716_10008537	10.3389/fmicb.2018.02075
3300005062	Ga0070768_1019278, Ga0070768_1029314
3300005086	Ga0072334_10440240, Ga0072334_10368300
3300008410	Ga0115361_10002268
3300008416	Ga0115362_100035978
3300008465	Ga0115360_10004314
3300008468	Ga0115358_10011084
3300010235	Ga0136247_10000204
3300010236	Ga0136246_10000455, Ga0136246_10015986, Ga0136246_10023737
2004178001	gws2_d1_0056_25
3300001746	JGI24672J20091_10000189
3300003769	Ga0049118_10000223
3300003772	Ga0049094_10000082
3300003810	Ga0056113_1000379, Ga0056113_1000454
3300004085	Ga0066187_1000010
3300005975	Ga0056125_1000042
3300006000	Ga0056123_1000079
3300006889	Ga0056107_100328, Ga0056107_100346
3300006915	Ga0056106_100161
3300008214	Ga0056111_1001303
3300010292	Ga0126326_1000417
3300010294	Ga0126332_10001121
3300010298	Ga0126325_10000085
3300011190	Ga0126327_10000132
3300012887	Ga0126335_1000026, Ga0126335_1002598
3300001419	JGI11705J14877_10024971, JGI11705J14877_10000013
3300002231	KVRMV2_100050162, KVRMV2_100036844, KVRMV2_100037567, KVRMV2_100071859, KVRMV2_101224558, KVRMV2_101197271, KVRMV2_100037009, KVRMV2_100035066, KVRMV2_100501261, KVRMV2_100325709, KVRMV2_101193020, KVRMV2_101194556, KVRMV2_100522281, KVRMV2_100485228, KVRMV2_100488238
3300005512	Ga0074648_1023354
3300013098	Ga0164320_10014372	10.1186/s40168-017-0322-2
3300013099	Ga0164315_10124283, Ga0164315_10052532, Ga0164315_10002322, Ga0164315_10037249, Ga0164315_10062870, Ga0164315_10150762, Ga0164315_10000590, Ga0164315_10267596
3300013101	Ga0164313_10016669, Ga0164313_10010694, Ga0164313_10096354, Ga0164313_10025367
3300013103	Ga0164318_10026734, Ga0164318_10111419
3300005259	Ga0071344_1021934, Ga0071344_1003416, Ga0071344_1001571, Ga0071344_1014272, Ga0071344_1000322, Ga0071344_1000982, Ga0071344_1002964, Ga0071344_1000003, Ga0071344_1000809, Ga0071344_1001359	10.1021/acs.est.7b06574
3300005261	Ga0071345_1009704, Ga0071345_1003441, Ga0071345_1003579
3300005263	Ga0071346_1000016, Ga0071346_1001825, Ga0071346_1005339, Ga0071346_1026512, Ga0071346_1000062, Ga0071346_1132122, Ga0071346_1026726, Ga0071346_1142055, Ga0071346_1000021, Ga0071346_1017697, Ga0071346_1043506, Ga0071346_1005087, Ga0071346_1002461, Ga0071346_1015206, Ga0071346_1027970, Ga0071346_1006483, Ga0071346_1018253, Ga0071346_1106026
3300005071	Ga0068302_10455643
3300005200	Ga0072940_1105475
3300005201	Ga0072941_1015584, Ga0072941_1015583, Ga0072941_1106114, Ga0072941_1003738, Ga0072941_1133841
3300005723	Ga0076816_10068362, Ga0076816_10240787
2084038002	EBI1_NODE_1818_len_9336_cov_24_427591, EBI1_NODE_5702_len_16793_cov_71_291847, EBI1_NODE_11192_len_2892_cov_12_012794
3300003877	Ga0063040_1005342
3300002595	bg4DRAFT_100041, bg4DRAFT_100055	10.1128/mSystems.00092-16
3300000506	Soeholt_1001510, Soeholt_1012908, Soeholt_1001493
3300007900	Ga0111031_1004084
3300005045	Ga0071328_114949	10.1038/ismej.2017.93
3300002532	JGI24019J35510_1012401
3300003746	Ga0006257_1000216
3300006865	Ga0073934_10000220, Ga0073934_10002193, Ga0073934_10000206, Ga0073934_10055126, Ga0073934_10042800
3300009039	Ga0105152_10001531, Ga0105152_10022055, Ga0105152_10000340, Ga0105152_10000127, Ga0105152_10000722, Ga0105152_10010850, Ga0105152_10009754, Ga0105152_10024943
3300009175	Ga0073936_10224854
3300009502	Ga0114951_10011226, Ga0114951_10011893, Ga0114951_10026881, Ga0114951_10039258, Ga0114951_10042235, Ga0114951_10002137
3300009504	Ga0114946_10004461, Ga0114946_10021871, Ga0114946_10026672, Ga0114946_10005163, Ga0114946_10000436, Ga0114946_10006289, Ga0114946_10003961, Ga0114946_10013397, Ga0114946_10024629, Ga0114946_10139421, Ga0114946_10091314
3300009686	Ga0123338_10000022, Ga0123338_10009594, Ga0123338_10019849, Ga0123338_10001694
3300010284	Ga0129301_1000655
3300010288	Ga0116210_1002737, Ga0116210_1009473
3300010289	Ga0129299_1005882, Ga0129299_1034937, Ga0129299_1004679
3300010291	Ga0129302_1002932, Ga0129302_1016546, Ga0129302_1000177, Ga0129302_1064176
3300010293	Ga0116204_1002367, Ga0116204_1006525, Ga0116204_1007803, Ga0116204_1004182, Ga0116204_1005702, Ga0116204_1007491
3300010302	Ga0116202_10002717, Ga0116202_10001094, Ga0116202_10003239
3300010313	Ga0116211_1000674, Ga0116211_1007198
3300010317	Ga0116197_1012885, Ga0116197_1017055
3300010319	Ga0136653_10015411, Ga0136653_10047771
3300010324	Ga0129297_10010389, Ga0129297_10000237, Ga0129297_10000446, Ga0129297_10005967, Ga0129297_10000304, Ga0129297_10003732, Ga0129297_10107789, Ga0129297_10001500
3300010328	Ga0129298_10001140, Ga0129298_10065026, Ga0129298_10046390
3300010330	Ga0136651_10000721, Ga0136651_10011413, Ga0136651_10037012
3300011182	Ga0136707_1002972, Ga0136707_1000063
3300012264	Ga0136715_1000734
3300013086	Ga0163202_1006978
3300013088	Ga0163200_1008428, Ga0163200_1031572, Ga0163200_1014615, Ga0163200_1004688
3300013090	Ga0163209_1027621, Ga0163209_1004187, Ga0163209_1026699, Ga0163209_1000431
3300013092	Ga0163199_1024212, Ga0163199_1004864, Ga0163199_1022739, Ga0163199_1114262
3300001866	JGI24729J20445_1000058, JGI24729J20445_1000318, JGI24729J20445_1002944, JGI24729J20445_1004193	10.1186/s40793-016-0209-z
3300001881	JGI24728J21555_1000007, JGI24728J21555_1000022, JGI24728J21555_1001803, JGI24728J21555_1002436
3300001914	JGI24731J21663_1000809, JGI24731J21663_1000474, JGI24731J21663_1004265, JGI24731J21663_1002321, JGI24731J21663_1001366
3300002171	JGI24732J26686_1000019, JGI24732J26686_1002882, JGI24732J26686_1015239
3300002172	JGI24730J26740_1000438, JGI24730J26740_1008912, JGI24730J26740_1005105, JGI24730J26740_1001732, JGI24730J26740_1000144, JGI24730J26740_1000019, JGI24730J26740_1000014, JGI24730J26740_1000034, JGI24730J26740_1012290, JGI24730J26740_1025251
3300005323	Ga0074198_1002176, Ga0074198_1003631
3300005325	Ga0074199_1006532
3300005326	Ga0074195_1011172, Ga0074195_1011414, Ga0074195_1000962, Ga0074195_1000942, Ga0074195_1001293, Ga0074195_1003365, Ga0074195_1000015, Ga0074195_1012154, Ga0074195_1000303, Ga0074195_1010211, Ga0074195_1000071
3300005403	Ga0074197_1009065, Ga0074197_1002739
3300005405	Ga0074193_1002436, Ga0074193_1000986
3300006033	Ga0075012_10191199, Ga0075012_10004129, Ga0075012_10002222, Ga0075012_10007873, Ga0075012_10000703, Ga0075012_10150192, Ga0075012_10000856, Ga0075012_10023690, Ga0075012_10132933
3300006041	Ga0075023_100020312
3300006192	Ga0075011_10001615, Ga0075011_10010751, Ga0075011_10071365
3300006354	Ga0075021_10027804, Ga0075021_10009113, Ga0075021_10000385
3300005909	Ga0075112_1000572, Ga0075112_1000030, Ga0075112_1000137
3300005915	Ga0075122_10001528
3300005916	Ga0075120_10002576, Ga0075120_10000210, Ga0075120_10001046
3300005932	Ga0075121_1007847, Ga0075121_1009503, Ga0075121_1006279
3300005939	Ga0075123_10085313
3300012178	Ga0136557_1000672
3300002468	BRHa_1006583, BRHa_1007027, BRHa_1003408, BRHa_1002295, BRHa_1004054, BRHa_1003749
3300002544	JGI25319J35699_1001952
3300002735	BICA1a_1153561, BICA1a_1037655, BICA1a_1088351
3300002756	JGI25321J39296_1002217
3300002182	JGI24721J26819_10012151, JGI24721J26819_10000120
3300002966	JGI24721J44947_10036247, JGI24721J44947_10003488, JGI24721J44947_10045601, JGI24721J44947_10005897, JGI24721J44947_10095359
3300005573	Ga0078972_1002560
3300009503	Ga0123519_10017616, Ga0123519_10026348, Ga0123519_10001328, Ga0123519_10124137
3300004151	Ga0066602_10014940, Ga0066602_10017652, Ga0066602_10002964, Ga0066602_10046622, Ga0066602_10039978, Ga0066602_10000800
3300004154	Ga0066603_10000460, Ga0066603_10056371
3300004241	Ga0066604_10037140
3300004282	Ga0066599_100104744, Ga0066599_100077728, Ga0066599_100052578, Ga0066599_100036207, Ga0066599_100071919, Ga0066599_100068959, Ga0066599_100030438, Ga0066599_100029911, Ga0066599_100001628
3300005804	Ga0079955_100493, Ga0079955_105852, Ga0079955_114934, Ga0079955_100102, Ga0079955_100309, Ga0079955_101914, Ga0079955_102058, Ga0079955_100054, Ga0079955_100321, Ga0079955_105127, Ga0079955_100360, Ga0079955_100013	10.1016/j.syapm.2016.12.001
2228664010	2231458910
3300000032	Draft_c0027554, Draft_c0022636, Draft_c0004219, Draft_c0022787, Draft_c0003877, Draft_c0008464, Draft_c0027287, Draft_c0017170, Draft_c0015551
3300000558	Draft_10000378, Draft_10130878, Draft_10222800, Draft_10084284, Draft_10269235, Draft_10003407, Draft_10133066, Draft_10038186, Draft_10034983, Draft_10136144, Draft_10000554, Draft_10012377
3300000568	Draft_10173628, Draft_10062846, Draft_10171385, Draft_10054819, Draft_10077621, Draft_10595925, Draft_10668420, Draft_10668437, Draft_10169809, Draft_10079953
3300001567	Draft_10014742, Draft_10033266, Draft_10005709, Draft_10007123, Draft_10000603, Draft_10000157, Draft_10006308, Draft_10039103, Draft_10001454
3300001580	Draft_10011427, Draft_10001992, Draft_10021618, Draft_10056277, Draft_10045109, Draft_10062554, Draft_10022662, Draft_10074596, Draft_10006206, Draft_10011835, Draft_10022967, Draft_10000360, Draft_10112507, Draft_10031420
3300001605	Draft_10000434
3300002219	SCADCLC_10131102, SCADCLC_10014058, SCADCLC_10037405, SCADCLC_10109466
3300002220	MLSBCLC_10058749, MLSBCLC_10047417, MLSBCLC_10008837, MLSBCLC_10283957, MLSBCLC_10330626
3300002498	TOLCLC_10034014, TOLCLC_10011408, TOLCLC_10018880, TOLCLC_10080716, TOLCLC_10118432, TOLCLC_10117466, TOLCLC_10022579
3300002695	draft_102296
3300002702	draft_10479824, draft_10479750, draft_10461935, draft_10471494
3300002821	Iso3TCLC_10029840, Iso3TCLC_10000798, Iso3TCLC_10028459, Iso3TCLC_10088610
3300002446	NAPDCCLC_10074700, NAPDCCLC_10053877
3300002596	draft_1415152
3300002694	draft_100021
3300002700	draft_1444690, draft_1443044
3300002703	draft_11079679, draft_11081208, draft_11085543
3300013122	Ga0172374_1039766, Ga0172374_1040877, Ga0172374_1006175, Ga0172374_1075294, Ga0172374_1000191, Ga0172374_1007322, Ga0172374_1000157, Ga0172374_1006393, Ga0172374_1003136
3300013123	Ga0172368_10000025, Ga0172368_10001639, Ga0172368_10001904, Ga0172368_10061472, Ga0172368_10009236, Ga0172368_10000108, Ga0172368_10076384, Ga0172368_10042835, Ga0172368_10001663, Ga0172368_10007653, Ga0172368_10001220, Ga0172368_10134982
3300013125	Ga0172369_10011127, Ga0172369_10137606, Ga0172369_10073136, Ga0172369_10032739
3300013126	Ga0172367_10193247, Ga0172367_10142659
3300013127	Ga0172365_10014443, Ga0172365_10006122, Ga0172365_10008320
3300013128	Ga0172366_10025189, Ga0172366_10016582
3300013129	Ga0172364_10041509
3300013130	Ga0172363_10228199
3300013133	Ga0172362_10011897
3300013136	Ga0172370_10021624, Ga0172370_10147502, Ga0172370_10140768, Ga0172370_10093816
3300013137	Ga0172375_10013794
3300013138	Ga0172371_10015340, Ga0172371_10145923, Ga0172371_10052362, Ga0172371_10167135, Ga0172371_10000735, Ga0172371_10112441, Ga0172371_10020428, Ga0172371_10004198, Ga0172371_10059983
3300008470	Ga0115371_10589930
3300013413	Ga0177918_101772, Ga0177918_100205, Ga0177918_100060
3300010265	Ga0134098_1001443	10.1186/s13068-018-1238-1
3300010267	Ga0134101_1000103
3300010268	Ga0134097_1004142
3300010271	Ga0134095_1003593
3300010273	Ga0134096_1013957, Ga0134096_1023842
3300010287	Ga0134094_1009115, Ga0134094_1000873
3300012521	Ga0134099_1009175
3300012949	Ga0153798_10005144, Ga0153798_10000228, Ga0153798_10040727, Ga0153798_10028569, Ga0153798_10034017, Ga0153798_10020246, Ga0153798_10010548, Ga0153798_10080632
3300000150	SI48aug10_120mDRAFT_c1002690	10.1038/sdata.2017.160
3300004111	Ga0008651_10013807
3300003852	Ga0031655_10003203, Ga0031655_10001691, Ga0031655_10003435, Ga0031655_10019304, Ga0031655_10084125, Ga0031655_10009530, Ga0031655_10006729, Ga0031655_10013868, Ga0031655_10004720, Ga0031655_10003683, Ga0031655_10000118
3300003858	Ga0031656_10010909, Ga0031656_10011579, Ga0031656_10084338
3300003859	Ga0031653_10002847, Ga0031653_10006862, Ga0031653_10005675, Ga0031653_10002831, Ga0031653_10013064, Ga0031653_10001793, Ga0031653_10003163
3300003860	Ga0031658_1005701
3300003861	Ga0031654_10012161
3300000030	WSSedB1B_c007400	10.1128/mBio.00066-15; 10.1038/ismej.2014.256; 10.1038/ismej.2010.125
3300000311	WSSedA1Ba3DRAFT_1022378, WSSedA1Ba3DRAFT_1008409
3300000917	WSSedA2C3DRAFT_1004572
3300001095	JGI12104J13512_1002250, JGI12104J13512_1001110
3300001096	JGI11944J13513_1000066, JGI11944J13513_1008193
3300001213	JGIcombinedJ13530_100068110, JGIcombinedJ13530_103898280, JGIcombinedJ13530_108177250, JGIcombinedJ13530_110144263, JGIcombinedJ13530_105521343, JGIcombinedJ13530_101736427, JGIcombinedJ13530_106568594, JGIcombinedJ13530_106530997, JGIcombinedJ13530_104381063, JGIcombinedJ13530_104870709, JGIcombinedJ13530_107661077, JGIcombinedJ13530_105768559, JGIcombinedJ13530_105089706, JGIcombinedJ13530_1025…
3300001279	JGI20214J14112_1007772
3300001547	JGI20215J15232_1002737, JGI20215J15232_1000007
3300002961	JGI11641J44799_10016942
3300003432	JGI20214J51088_10048669, JGI20214J51088_10006867, JGI20214J51088_10020792, JGI20214J51088_10021847, JGI20214J51088_10001543, JGI20214J51088_10012575, JGI20214J51088_10000492, JGI20214J51088_10004234, JGI20214J51088_10035106, JGI20214J51088_10003319, JGI20214J51088_10080243, JGI20214J51088_10292029, JGI20214J51088_10132911, JGI20214J51088_10069075, JGI20214J51088_10086141
3300003541	JGI20214J51650_10049827, JGI20214J51650_10111905, JGI20214J51650_10210161, JGI20214J51650_10040171, JGI20214J51650_10145999, JGI20214J51650_10205481
3300007535	Ga0102926_1007113
3300007614	Ga0102946_1002580
3300007633	Ga0102940_1004108
3300007712	Ga0102929_1014943
3300007764	Ga0102950_1001094, Ga0102950_1001544
3300007775	Ga0102953_1001622, Ga0102953_1001049, Ga0102953_1047007, Ga0102953_1000791, Ga0102953_1009387, Ga0102953_1004002, Ga0102953_1005010
3300007784	Ga0102955_1033698
3300009033	Ga0102956_1022316
3300009035	Ga0102958_1038410
3300009060	Ga0102962_1009089, Ga0102962_1034403, Ga0102962_1052815
3300009061	Ga0102938_10064297
3300009145	Ga0102961_1003169, Ga0102961_1005655
3300011340	Ga0151652_12916831
3300014258	Ga0075315_1003537, Ga0075315_1000672
3300005645	Ga0077109_1001310, Ga0077109_1012791, Ga0077109_1000492, Ga0077109_1016159
2162886008	PRSSGFe2_Sequence0000004480, PRSSGFe2_Sequence0000000811, PRSSGFe2_Sequence0000018893, PRSSGFe2_Sequence0000007664, PRSSGFe2_Sequence0000002550, PRSSGFe2_Sequence0000002849	10.1128/mBio.00249-11; 10.4056/sigs.2104875; 10.1371/journal.pone.0019306; 10.1007/s12155-010-9089-z
3300006430	Ga0100127_100263, Ga0100127_100076
3300006431	Ga0099701_100102
3300006651	Ga0101725_104721, Ga0101725_100036, Ga0101725_102010
3300006659	Ga0101733_103649
3300006660	Ga0101754_102831
3300006670	Ga0101737_107114
3300006885	Ga0102512_100031
3300006886	Ga0102494_107164, Ga0102494_100235, Ga0102494_100028, Ga0102494_106267, Ga0102494_104534, Ga0102494_100006
3300006892	Ga0102514_100274
3300006895	Ga0102515_102453
3300007061	Ga0102609_100825, Ga0102609_103989
3300005253	Ga0073583_1211285, Ga0073583_1063432, Ga0073583_1190137, Ga0073583_1137322, Ga0073583_1129635, Ga0073583_1137806	10.1038/nature14447
3300005663	Ga0073582_118942
3300001533	MLSed_10055963, MLSed_10001686, MLSed_10002742, MLSed_10043254
3300005077	Ga0071116_1025102, Ga0071116_1058952, Ga0071116_1034325, Ga0071116_1000796, Ga0071116_1010167, Ga0071116_1035315
3300007102	Ga0102541_1215356, Ga0102541_1041739, Ga0102541_1281200, Ga0102541_1094076, Ga0102541_1069185, Ga0102541_1214619, Ga0102541_1291990, Ga0102541_1303473, Ga0102541_1134006, Ga0102541_1010819, Ga0102541_1445355, Ga0102541_1185417, Ga0102541_1312867, Ga0102541_1004205, Ga0102541_1163489, Ga0102541_1288207, Ga0102541_1455840, Ga0102541_1102162, Ga0102541_1494576	10.1038/s41396-018-0081-5
3300014490	Ga0182010_10066312, Ga0182010_10010528, Ga0182010_10017937, Ga0182010_10000151, Ga0182010_10068510, Ga0182010_10000633, Ga0182010_10000711, Ga0182010_10027845, Ga0182010_10045910, Ga0182010_10003873, Ga0182010_10076571, Ga0182010_10003613, Ga0182010_10012369, Ga0182010_10013480, Ga0182010_10137009, Ga0182010_10149216
3300014491	Ga0182014_10000626, Ga0182014_10003580, Ga0182014_10073994
3300014492	Ga0182013_10212995
3300014494	Ga0182017_10122719, Ga0182017_10031118, Ga0182017_10006397, Ga0182017_10059057, Ga0182017_10007224, Ga0182017_10069809, Ga0182017_10032197, Ga0182017_10030063, Ga0182017_10050808, Ga0182017_10035741, Ga0182017_10013129, Ga0182017_10011463, Ga0182017_10055398, Ga0182017_10035366, Ga0182017_10064130, Ga0182017_10010490, Ga0182017_10001804, Ga0182017_10258202
3300014496	Ga0182011_10002710, Ga0182011_10128123, Ga0182011_10083885, Ga0182011_10044217, Ga0182011_10003279, Ga0182011_10036189, Ga0182011_10007622, Ga0182011_10021875, Ga0182011_10222460, Ga0182011_10164943, Ga0182011_10018348, Ga0182011_10005474, Ga0182011_10015124
3300014498	Ga0182019_10078142, Ga0182019_10002248, Ga0182019_10021553, Ga0182019_10054863, Ga0182019_10175071, Ga0182019_10212117, Ga0182019_10122328, Ga0182019_10003602, Ga0182019_10011259
3300014502	Ga0182021_10087212, Ga0182021_10406183, Ga0182021_10145369, Ga0182021_10007858, Ga0182021_10328087, Ga0182021_10090524, Ga0182021_10007931, Ga0182021_10056600, Ga0182021_10062058, Ga0182021_10547575, Ga0182021_10031828, Ga0182021_10089456, Ga0182021_10025244, Ga0182021_10050188, Ga0182021_10372011, Ga0182021_10308497, Ga0182021_10073269, Ga0182021_10017121, Ga0182021_10192177, Ga0182021_10243472,…
3300014838	Ga0182030_10076425
3300014839	Ga0182027_10000331, Ga0182027_10183105, Ga0182027_10002803, Ga0182027_10000807, Ga0182027_10000520, Ga0182027_10043581, Ga0182027_10022814, Ga0182027_10015557, Ga0182027_10078675, Ga0182027_10005317, Ga0182027_10000907, Ga0182027_10011703, Ga0182027_10068808, Ga0182027_10349123, Ga0182027_10007744, Ga0182027_10546910, Ga0182027_10016604, Ga0182027_10024269, Ga0182027_10160886, Ga0182027_10000264,…
3300010342	Ga0116252_10074877
3300010345	Ga0116253_10087516
3300010346	Ga0116239_10010023, Ga0116239_10201914
3300010347	Ga0116238_10017093
3300010348	Ga0116255_10011206
3300010350	Ga0116244_10026610, Ga0116244_10096584
3300010351	Ga0116248_10076168, Ga0116248_10075673
3300010352	Ga0116247_10101342, Ga0116247_10077783, Ga0116247_10019605, Ga0116247_10217223, Ga0116247_10352583, Ga0116247_10310062
3300010353	Ga0116236_10047145, Ga0116236_10186123, Ga0116236_10376761, Ga0116236_10266008, Ga0116236_10007689
3300010355	Ga0116242_10226536, Ga0116242_10479604
3300010356	Ga0116237_10315957
3300010357	Ga0116249_10397635
3300010429	Ga0116241_10018063, Ga0116241_10034920, Ga0116241_10016391, Ga0116241_10226156, Ga0116241_10237028, Ga0116241_10272674, Ga0116241_10026025, Ga0116241_10126275, Ga0116241_10029087
3300009653	Ga0116169_1001033
3300009654	Ga0116167_1010919, Ga0116167_1003915
3300009655	Ga0116190_1000910, Ga0116190_1038332
3300009664	Ga0116146_1000649
3300009666	Ga0116182_1024001, Ga0116182_1011234
3300009667	Ga0116147_1054021
3300009669	Ga0116148_1031652, Ga0116148_1020877, Ga0116148_1004477, Ga0116148_1004703
3300009670	Ga0116183_1026943, Ga0116183_1078636
3300009673	Ga0116185_1001772
3300009674	Ga0116173_1001640, Ga0116173_1000259, Ga0116173_1000436
3300009675	Ga0116149_1000589, Ga0116149_1024655, Ga0116149_1013087, Ga0116149_1006556
3300009676	Ga0116187_1024398, Ga0116187_1003945, Ga0116187_1137835
3300009682	Ga0116172_10006353, Ga0116172_10090428
3300009685	Ga0116142_10027919, Ga0116142_10000002
3300009687	Ga0116144_10001947, Ga0116144_10177247
3300009689	Ga0116186_1000140, Ga0116186_1000623, Ga0116186_1048491, Ga0116186_1024950
3300009692	Ga0116171_10000640, Ga0116171_10012267, Ga0116171_10000130, Ga0116171_10000540, Ga0116171_10012402, Ga0116171_10005935, Ga0116171_10105612, Ga0116171_10028040, Ga0116171_10012697, Ga0116171_10003409, Ga0116171_10052030, Ga0116171_10061555, Ga0116171_10001510, Ga0116171_10131662, Ga0116171_10046542, Ga0116171_10001130, Ga0116171_10000054, Ga0116171_10008655, Ga0116171_10021778, Ga0116171_10010657,…
3300009693	Ga0116141_10101593, Ga0116141_10010012, Ga0116141_10047900
3300009694	Ga0116170_10033040, Ga0116170_10001352, Ga0116170_10023210, Ga0116170_10075233, Ga0116170_10096611, Ga0116170_10044342, Ga0116170_10028178, Ga0116170_10034242, Ga0116170_10153474, Ga0116170_10222347, Ga0116170_10189209, Ga0116170_10228259
3300009704	Ga0116145_1020393
3300009707	Ga0116195_1000031, Ga0116195_1020380, Ga0116195_1002781, Ga0116195_1011086
3300009708	Ga0116194_1006966
3300009710	Ga0116192_1000035, Ga0116192_1007767, Ga0116192_1002875
3300009711	Ga0116166_1001593, Ga0116166_1012200
3300009713	Ga0116163_1052323
3300009715	Ga0116160_1012176, Ga0116160_1012926, Ga0116160_1000096, Ga0116160_1082858
3300009716	Ga0116191_1005001
3300009720	Ga0116159_1015721
3300009769	Ga0116184_10015883
3300009771	Ga0116155_10001850, Ga0116155_10000022, Ga0116155_10000202, Ga0116155_10045483, Ga0116155_10010408, Ga0116155_10037642, Ga0116155_10026689, Ga0116155_10010800, Ga0116155_10014082, Ga0116155_10021520, Ga0116155_10012475, Ga0116155_10016975
3300009772	Ga0116162_10101341, Ga0116162_10022005
3300009775	Ga0116164_10056868
3300009776	Ga0116154_10067057, Ga0116154_10010550, Ga0116154_10001034, Ga0116154_10031778, Ga0116154_10088081
3300009781	Ga0116178_10040431
3300009782	Ga0116157_10000002
3300009783	Ga0116158_10026747
3300009838	Ga0116153_10039501, Ga0116153_10017757, Ga0116153_10000030, Ga0116153_10024492
3300003218	JGI26339J46600_10001956	10.1038/s41396-018-0334-3
3300004152	Ga0062386_100008934, Ga0062386_100010426, Ga0062386_100391152
3300010339	Ga0074046_10004430, Ga0074046_10043303, Ga0074046_10133102, Ga0074046_10002933, Ga0074046_10109306, Ga0074046_10000707, Ga0074046_10016997, Ga0074046_10000027, Ga0074046_10152247, Ga0074046_10188561
3300010341	Ga0074045_10015388, Ga0074045_10049764, Ga0074045_10126015, Ga0074045_10041750
3300004761	Ga0068270_10014
3300007275	Ga0079642_1116800
3300006467	Ga0099972_10969602, Ga0099972_10337931, Ga0099972_10447700, Ga0099972_13023806, Ga0099972_11006194, Ga0099972_12667407, Ga0099972_10207149, Ga0099972_12420460, Ga0099972_10669477, Ga0099972_13073146, Ga0099972_11076075, Ga0099972_10416466, Ga0099972_12004489, Ga0099972_12289007, Ga0099972_13261703
3300010392	Ga0118731_104025421, Ga0118731_103857960, Ga0118731_113823134, Ga0118731_103832815, Ga0118731_106788360, Ga0118731_105750604, Ga0118731_102868307, Ga0118731_106128381, Ga0118731_112782107, Ga0118731_102829231, Ga0118731_105234265, Ga0118731_105818611, Ga0118731_111232464, Ga0118731_101575823, Ga0118731_106646560, Ga0118731_106512722, Ga0118731_102472144, Ga0118731_100817395, Ga0118731_110935054, …
3300010011	Ga0133925_105673
3300011262	Ga0151668_1012463

## Sheet: with_citations
taxon	scaffold ID(s)	citation(s)
3300001345	JGI20171J14444_1013641	10.1186/s40168-015-0118-1; 10.7287/peerj.preprints.27929v1
3300001544	JGI20163J15578_10018905, JGI20163J15578_10000455, JGI20163J15578_10003642, JGI20163J15578_10001319, JGI20163J15578_10000991, JGI20163J15578_10002616, JGI20163J15578_10001053, JGI20163J15578_10013923, JGI20163J15578_10014053, JGI20163J15578_10008776, JGI20163J15578_10078133
3300002125	JGI20165J26630_10002273, JGI20165J26630_10009992, JGI20165J26630_10006862, JGI20165J26630_10006512, JGI20165J26630_10043198
3300002127	JGI20164J26629_10000944, JGI20164J26629_10001469, JGI20164J26629_10034494
3300002175	JGI20166J26741_10011115, JGI20166J26741_10503616, JGI20166J26741_11526602, JGI20166J26741_10610781, JGI20166J26741_10376226, JGI20166J26741_10629337, JGI20166J26741_11666596, JGI20166J26741_10202993, JGI20166J26741_11637853, JGI20166J26741_10248972, JGI20166J26741_11494918, JGI20166J26741_11544944, JGI20166J26741_12064485, JGI20166J26741_11890941, JGI20166J26741_11053192, JGI20166J26741_11676167
3300002308	JGI20171J29575_12612825
3300002450	JGI24695J34938_10003057, JGI24695J34938_10033976, JGI24695J34938_10028021
3300002462	JGI24702J35022_10032476, JGI24702J35022_10009597, JGI24702J35022_10002040, JGI24702J35022_10001931, JGI24702J35022_10036386, JGI24702J35022_10026496, JGI24702J35022_10024159, JGI24702J35022_10043213, JGI24702J35022_10060729, JGI24702J35022_10025158, JGI24702J35022_10005462, JGI24702J35022_10006033, JGI24702J35022_10007644, JGI24702J35022_10052850, JGI24702J35022_10012401, JGI24702J35022_10000770,…
3300002469	JGI24701J34945_10035768, JGI24701J34945_10009709, JGI24701J34945_10023135, JGI24701J34945_10000708
3300002504	JGI24705J35276_12232523, JGI24705J35276_12237169, JGI24705J35276_12238123, JGI24705J35276_12236730, JGI24705J35276_12235488, JGI24705J35276_12219914, JGI24705J35276_12228593, JGI24705J35276_12198723
3300002505	JGI24704J35079_10001582, JGI24704J35079_10000335, JGI24704J35079_10023898, JGI24704J35079_10006011, JGI24704J35079_10009056, JGI24704J35079_10003013, JGI24704J35079_10026117, JGI24704J35079_10008557, JGI24704J35079_10004411, JGI24704J35079_10013944, JGI24704J35079_10058087, JGI24704J35079_10026879, JGI24704J35079_10097523
3300002552	JGI24694J35173_10019208, JGI24694J35173_10033853, JGI24694J35173_10067820
3300002834	JGI24696J40584_12935696
3300006045	Ga0082212_10021537, Ga0082212_10017074, Ga0082212_10011449, Ga0082212_10048031, Ga0082212_10088163, Ga0082212_10115017, Ga0082212_10086816, Ga0082212_10008668, Ga0082212_10010744, Ga0082212_10400488, Ga0082212_10022593, Ga0082212_10014662, Ga0082212_10019735, Ga0082212_10123471, Ga0082212_10031395, Ga0082212_10015240, Ga0082212_10000409, Ga0082212_10029961, Ga0082212_10078305, Ga0082212_10032590,…
3300006226	Ga0099364_10084591, Ga0099364_10016357, Ga0099364_10003810, Ga0099364_10157452, Ga0099364_10317474, Ga0099364_10171766, Ga0099364_10034919, Ga0099364_10108757, Ga0099364_10341135, Ga0099364_10015153, Ga0099364_10203172, Ga0099364_10230526, Ga0099364_10029045, Ga0099364_10001844, Ga0099364_10054234, Ga0099364_10213902, Ga0099364_10488350, Ga0099364_10085861, Ga0099364_10021056, Ga0099364_10002925,…
3300009784	Ga0123357_10033495, Ga0123357_10033503, Ga0123357_10004382, Ga0123357_10004604, Ga0123357_10113939, Ga0123357_10139475, Ga0123357_10094782, Ga0123357_10015008, Ga0123357_10414423, Ga0123357_10324142, Ga0123357_10038039, Ga0123357_10038268, Ga0123357_10024126, Ga0123357_10014472, Ga0123357_10215608, Ga0123357_10007602, Ga0123357_10409255
3300009826	Ga0123355_10265620, Ga0123355_10015415, Ga0123355_10109197, Ga0123355_10015272, Ga0123355_10175680, Ga0123355_10006368, Ga0123355_10031322, Ga0123355_10130716, Ga0123355_10221981, Ga0123355_10241078, Ga0123355_10031367, Ga0123355_10303282, Ga0123355_10005959, Ga0123355_10001058, Ga0123355_10121231, Ga0123355_10464627, Ga0123355_10065760, Ga0123355_10126011, Ga0123355_10000841, Ga0123355_10017809,…
3300010049	Ga0123356_10027250, Ga0123356_10043168, Ga0123356_10094948, Ga0123356_10207867, Ga0123356_10013375, Ga0123356_10057588, Ga0123356_10017668, Ga0123356_10299277, Ga0123356_10005097, Ga0123356_10036815, Ga0123356_10349502, Ga0123356_10064591, Ga0123356_10203149, Ga0123356_10028498, Ga0123356_10132474, Ga0123356_10151980, Ga0123356_10113135, Ga0123356_10021862, Ga0123356_10135407, Ga0123356_10059169,…
3300010162	Ga0131853_10205151, Ga0131853_10223044, Ga0131853_10331113, Ga0131853_10075702, Ga0131853_10016387, Ga0131853_10074806, Ga0131853_10002941, Ga0131853_10098676, Ga0131853_10242739, Ga0131853_10209594, Ga0131853_10378304, Ga0131853_10315377, Ga0131853_10009726, Ga0131853_10157078, Ga0131853_10016767, Ga0131853_10000813, Ga0131853_10001026, Ga0131853_10114510, Ga0131853_10090739, Ga0131853_10093299,…
3300010167	Ga0123353_10107197, Ga0123353_10003548, Ga0123353_10473016, Ga0123353_10346755, Ga0123353_10071934, Ga0123353_10037154, Ga0123353_10616653, Ga0123353_10002748, Ga0123353_10008987, Ga0123353_10090460, Ga0123353_10229265, Ga0123353_10531732, Ga0123353_10251857, Ga0123353_10141802, Ga0123353_10365320, Ga0123353_10594643, Ga0123353_10005577, Ga0123353_10085907, Ga0123353_10543285, Ga0123353_10047396,…
3300010369	Ga0136643_10187080, Ga0136643_10007368, Ga0136643_10175862, Ga0136643_10112207
3300010882	Ga0123354_10001360, Ga0123354_10374266, Ga0123354_10300676, Ga0123354_10020802, Ga0123354_10064030, Ga0123354_10144388, Ga0123354_10032686, Ga0123354_10144749, Ga0123354_10248141, Ga0123354_10259948, Ga0123354_10215722, Ga0123354_10145666, Ga0123354_10063754, Ga0123354_10084537, Ga0123354_10062563, Ga0123354_10078095, Ga0123354_10108178, Ga0123354_10213251, Ga0123354_10035838, Ga0123354_10306053,…
3300001687	WOR8_10008032, WOR8_10011287, WOR8_10008296, WOR8_10001139, WOR8_10017141, WOR8_10015753, WOR8_10032157, WOR8_10032936, WOR8_10001996, WOR8_10008463, WOR8_10010128, WOR8_10015126, WOR8_10000242, WOR8_10000556, WOR8_10000868, WOR8_10032469, WOR8_10011486, WOR8_10026660, WOR8_10001896, WOR8_10015459, WOR8_10009050, WOR8_10012369, WOR8_10022275, WOR8_10000086, WOR8_10012378, WOR8_10000029, WOR8_1000…	10.1038/ismej.2016.189; 10.1186/s40168-017-0322-2
3300001751	JGI2172J19969_10001073, JGI2172J19969_10004533
3300001753	JGI2171J19970_10039447, JGI2171J19970_10001841
3300001782	WOR52_10007142, WOR52_10025278, WOR52_10018288, WOR52_10040694, WOR52_10014092, WOR52_10021365
3300001855	JGI2160J19893_10005580, JGI2160J19893_10000082
3300002052	SMTZ1_10033000, SMTZ1_10013261, SMTZ1_10013473, SMTZ1_10003316
3300002053	SMTZ23_10050365, SMTZ23_10037412, SMTZ23_10028264, SMTZ23_10066582, SMTZ23_10060610
3300006224	Ga0079037_100019430, Ga0079037_100007703, Ga0079037_100019450, Ga0079037_100157106, Ga0079037_100231774, Ga0079037_100153863, Ga0079037_100060659, Ga0079037_100107517, Ga0079037_100006215, Ga0079037_100176715, Ga0079037_100111700, Ga0079037_100142417, Ga0079037_100076654, Ga0079037_100012574, Ga0079037_100014010, Ga0079037_100194047, Ga0079037_100027509, Ga0079037_100069307, Ga0079037_100141008, …	10.1038/s41467-017-01753-4
3300009091	Ga0102851_10125402, Ga0102851_10052382, Ga0102851_10064749, Ga0102851_10086328, Ga0102851_10162952, Ga0102851_10391708, Ga0102851_10029752, Ga0102851_10050165, Ga0102851_10245894, Ga0102851_10059315, Ga0102851_10021822, Ga0102851_10094398, Ga0102851_10012549, Ga0102851_10160399, Ga0102851_10598646, Ga0102851_10052874, Ga0102851_10458306
3300009167	Ga0113563_10136611, Ga0113563_10109191, Ga0113563_10224631, Ga0113563_10034063, Ga0113563_10803898, Ga0113563_10584687
3300012931	Ga0153915_10520288, Ga0153915_10031529, Ga0153915_10080178, Ga0153915_10003790, Ga0153915_10052442, Ga0153915_10001105, Ga0153915_10159157, Ga0153915_10012893, Ga0153915_10560795, Ga0153915_10080943, Ga0153915_10013118, Ga0153915_10346418, Ga0153915_10039018, Ga0153915_10196391, Ga0153915_10057176, Ga0153915_10142074, Ga0153915_10007606, Ga0153915_10060159, Ga0153915_10026270, Ga0153915_10144494,…
3300012964	Ga0153916_10118595, Ga0153916_10232369, Ga0153916_10305650, Ga0153916_10004420, Ga0153916_10002500, Ga0153916_10016312, Ga0153916_10090171, Ga0153916_10022251, Ga0153916_10060981, Ga0153916_10251314, Ga0153916_10000044, Ga0153916_10108718, Ga0153916_10092690, Ga0153916_10411887, Ga0153916_10028953, Ga0153916_10009551, Ga0153916_10138380, Ga0153916_10375859, Ga0153916_10141190, Ga0153916_10072305,…
3300010932	Ga0137843_1021610, Ga0137843_1039338, Ga0137843_1015033	SeaBioTech http://spider.science.strath.ac.uk/seabiotech/
3300010934	Ga0137844_1015243, Ga0137844_1017477
3300004778	Ga0062383_10001046	10.7717/peerj.4575
3300004782	Ga0062382_10023985, Ga0062382_10035393, Ga0062382_10003826, Ga0062382_10002156
3300004808	Ga0062381_10000545
3300002895	MAL_1000141, MAL_1000032	10.1111/gbi.12173; 10.1128/AEM.02894-17
3300002900	VAL_1000838, VAL_1000118
3300009943	Ga0117933_1160955
3300009518	Ga0116128_1001075, Ga0116128_1027988, Ga0116128_1000699	10.1002/2016GB005471; 10.1016/j.atmosenv.2017.01.049; 10.1016/j.scitotenv.2019.05.072
3300009548	Ga0116107_1003390, Ga0116107_1002161
3300009552	Ga0116138_1005166, Ga0116138_1037858, Ga0116138_1009256
3300009614	Ga0116104_1003152, Ga0116104_1005879
3300009616	Ga0116111_1014116
3300009617	Ga0116123_1029820, Ga0116123_1008962
3300009621	Ga0116116_1013879, Ga0116116_1012843
3300009632	Ga0116102_1047674
3300009634	Ga0116124_1003260
3300009643	Ga0116110_1006691
3300009644	Ga0116121_1000181
3300009760	Ga0116131_1045398
3300002026	MIS_10001750, MIS_10018455, MIS_10012253, MIS_10013559, MIS_10000531, MIS_10002135	10.1111/1462-2920.12756; 10.1111/j.1472-4669.2012.00322.x
3300002027	MIS_10051750, MIS_10138483
2100351000	BMHBC_105516	10.1038/s41589-018-0017-4; 10.1038/srep31362
2156126002	BMHB2__coorjk2
3300001368	JGI20225J14565_1007795
3300001784	JGI20225J20221_1004460, JGI20225J20221_1000097, JGI20225J20221_1000019, JGI20225J20221_1003398
3300001865	JGI2065J20421_1001797, JGI2065J20421_1002860, JGI2065J20421_1009808, JGI2065J20421_1004406, JGI2065J20421_1000001
3300000119	KGI_S1_ANT01_95mDRAFT_c10001397	10.1007/s00248-017-1028-5
3300000120	SA_S2_NOR13_50mDRAFT_c1000636
3300000124	BS_KBA_SWE12_21mDRAFT_c10000814, BS_KBA_SWE12_21mDRAFT_c10009701, BS_KBA_SWE12_21mDRAFT_c10007059, BS_KBA_SWE12_21mDRAFT_c10000391
3300000127	SA_S1_NOR05_45mDRAFT_c10013191, SA_S1_NOR05_45mDRAFT_c10036272, SA_S1_NOR05_45mDRAFT_c10013969, SA_S1_NOR05_45mDRAFT_c10039924, SA_S1_NOR05_45mDRAFT_c10003570, SA_S1_NOR05_45mDRAFT_c10032360
3300000128	SA_S1_NOR08_45mDRAFT_c10048900, SA_S1_NOR08_45mDRAFT_c10036181
3300000130	SA_S2_NOR15_50mDRAFT_c10003825, SA_S2_NOR15_50mDRAFT_c10020660, SA_S2_NOR15_50mDRAFT_c10013572, SA_S2_NOR15_50mDRAFT_c10015894, SA_S2_NOR15_50mDRAFT_c10005355
3300001453	JGI20197J15136_1001205	10.1038/s41467-018-03089-z
3300001868	JGI24146J20443_1029232, JGI24146J20443_1001568, JGI24146J20443_1008078, JGI24146J20443_1003926, JGI24146J20443_1006510, JGI24146J20443_1020866, JGI24146J20443_1001806, JGI24146J20443_1025236, JGI24146J20443_1014947, JGI24146J20443_1031763, JGI24146J20443_1004446, JGI24146J20443_1007726
3300001869	JGI24147J20444_1007337, JGI24147J20444_1030405, JGI24147J20444_1012874
3300001870	JGI24129J20441_1002089, JGI24129J20441_1002672, JGI24129J20441_1025086
3300001871	JGI24133J20442_1004898, JGI24133J20442_1005405, JGI24133J20442_1001997
3300002068	JGIcombinedJ21913_10072634, JGIcombinedJ21913_10002140, JGIcombinedJ21913_10000447, JGIcombinedJ21913_10000238, JGIcombinedJ21913_10035705, JGIcombinedJ21913_10000344, JGIcombinedJ21913_10054495, JGIcombinedJ21913_10000132, JGIcombinedJ21913_10035695, JGIcombinedJ21913_10000438, JGIcombinedJ21913_10000561, JGIcombinedJ21913_10020457, JGIcombinedJ21913_10011503
3300002069	JGIcombinedJ21912_10064576, JGIcombinedJ21912_10007346, JGIcombinedJ21912_10060659, JGIcombinedJ21912_10022722
3300002071	JGIcombinedJ21915_10001122, JGIcombinedJ21915_10024604, JGIcombinedJ21915_10002561, JGIcombinedJ21915_10001221, JGIcombinedJ21915_10062864, JGIcombinedJ21915_10000095, JGIcombinedJ21915_10001476, JGIcombinedJ21915_10027220, JGIcombinedJ21915_10066142, JGIcombinedJ21915_10006045
3300002072	JGIcombinedJ21914_10005914
3300002162	JGI24139J26690_1014348, JGI24139J26690_1004897
3300002179	JGI24141J26756_1001179, JGI24141J26756_1002847, JGI24141J26756_1006688, JGI24141J26756_1018320
3300002347	JGIcombinedJ26865_1001148
3300002550	JGI24131J36419_10023618
3300002564	JGI24134J36421_10003112
3300002986	JGI24142J45722_1000149, JGI24142J45722_1012636, JGI24142J45722_1000128, JGI24142J45722_1009394, JGI24142J45722_1027543
3300002989	JGI24143J45723_1013907, JGI24143J45723_1007561, JGI24143J45723_1002596
3300003369	JGI24140J50213_10044138, JGI24140J50213_10005154, JGI24140J50213_10006560, JGI24140J50213_10005990
3300006636	Ga0075525_10000365, Ga0075525_10000197, Ga0075525_10007920, Ga0075525_10005835, Ga0075525_10004552
3300006642	Ga0075521_10064761
3300006792	Ga0075530_1000024, Ga0075530_1071917
3300006795	Ga0075520_1019370, Ga0075520_1012831, Ga0075520_1028283, Ga0075520_1108028
3300006949	Ga0075528_10007037
3300006950	Ga0075524_10067019, Ga0075524_10008618
3300006972	Ga0075518_1006948
3300000374	P_1C_Sed_2_UnCtyDRAFT_1019404	10.3389/fmicb.2018.01492
3300000872	JGI12365J12839_1000094, JGI12365J12839_1001078
3300000874	JGI12289J12836_1000012
3300000920	JGI12573J12842_1000324
3300001136	JGI1684J13235_1002015, JGI1684J13235_1001648
3300001041	C687J13239_1008191, C687J13239_1001485	10.1126/science.1224041; 10.1038/s41564-017-0098-y; 10.1038/ismej.2015.2; 10.1038/ncomms13219; 10.1038/nature14486; 10.1021/acs.est.6b04477
3300002093	C687J26627_1000199
3300002094	C687J26610_1004308
3300002096	C687J26661_1000377, C687J26661_1000646, C687J26661_1000171
3300002120	C687J26616_10005462, C687J26616_10008117, C687J26616_10051337, C687J26616_10000099
3300002123	C687J26634_10022234, C687J26634_10049899
3300002152	C687J26660_1014470, C687J26660_1007274, C687J26660_1005254
3300002223	C687J26845_10031799
3300002243	C687J29039_10006630
3300003426	JGI26534J51046_1009968
3300003830	Ga0051980_10119581, Ga0051980_10011268, Ga0051980_10105351, Ga0051980_10009712, Ga0051980_10153079
3300004088	Ga0051987_10014343, Ga0051987_10053059, Ga0051987_10011365
3300004106	Ga0065180_10016728
3300004107	Ga0065179_1005350
3300007521	Ga0105044_10018999	10.1101/812917
3300009083	Ga0105047_10134415
3300009566	Ga0130025_1012185, Ga0130025_1043960, Ga0130025_1208819, Ga0130025_1115780, Ga0130025_1212186, Ga0130025_1146196, Ga0130025_1115214, Ga0130025_1010630	10.1007/s00253-019-09762-7
3300006930	Ga0079303_10017657, Ga0079303_10000171, Ga0079303_10000559, Ga0079303_10010321	10.1038/s41467-017-01753-4; 10.1073/pnas.1800155115
3300007959	Ga0079306_1000043, Ga0079306_1000113, Ga0079306_1000010, Ga0079306_1000102, Ga0079306_1001230, Ga0079306_1000023, Ga0079306_1004595, Ga0079306_1000600, Ga0079306_1014547, Ga0079306_1001691
3300007961	Ga0079305_1000120
3300009111	Ga0115026_10039824, Ga0115026_10024380, Ga0115026_10036010, Ga0115026_10039322, Ga0115026_10032650, Ga0115026_10160950, Ga0115026_10270113, Ga0115026_10011660
3300009131	Ga0115027_10052912, Ga0115027_10076012, Ga0115027_10083770
3300009179	Ga0115028_10013612, Ga0115028_10068567, Ga0115028_10014580
3300013020	Ga0163219_101522
3300005264	Ga0073581_102644, Ga0073581_102609, Ga0073581_116463, Ga0073581_112933, Ga0073581_109816, Ga0073581_110794, Ga0073581_111959	10.1186/s40168-017-0322-2
3300007351	Ga0104751_1015798, Ga0104751_1000079, Ga0104751_1037540, Ga0104751_1001709, Ga0104751_1002092, Ga0104751_1012770, Ga0104751_1000416, Ga0104751_1005964	10.1038/ismej.2017.94
3300007352	Ga0104756_1024626
3300006840	Ga0101790_129275	FNR CORE 2011 project GASPOP (C11/SR/1280949: Influence of the Reactor Design and the Operational Parameters on the Dynamics of the Microbial Consortia Involved in the Biomethanation Process)
3300007510	Ga0105013_1003159, Ga0105013_1014308, Ga0105013_1004317, Ga0105013_1000847, Ga0105013_1012141, Ga0105013_1004001, Ga0105013_1000405, Ga0105013_1001233, Ga0105013_1006237, Ga0105013_1000562, Ga0105013_1000741, Ga0105013_1115142, Ga0105013_1003651, Ga0105013_1006320, Ga0105013_1001126, Ga0105013_1019493, Ga0105013_1033715, Ga0105013_1005343, Ga0105013_1055565, Ga0105013_1015491, Ga0105013_1000376, …	BCO-DMO https://www.bco-dmo.org/dataset/716766
3300007511	Ga0105000_1028288, Ga0105000_1001720, Ga0105000_1028784
3300001685	JGI24024J18818_10033206	10.4056/sigs.5029016
3300005144	Ga0068711_1000011, Ga0068711_1001016, Ga0068711_1026519, Ga0068711_1000357, Ga0068711_1000982, Ga0068711_1001051, Ga0068711_1000221, Ga0068711_1017249, Ga0068711_1003230, Ga0068711_1031599, Ga0068711_1034142, Ga0068711_1003804	10.1021/acs.est.5b04731
3300005145	Ga0068713_1005974, Ga0068713_1006657, Ga0068713_1004912, Ga0068713_1007007, Ga0068713_1000201, Ga0068713_1003492, Ga0068713_1001911, Ga0068713_1010919, Ga0068713_1000548, Ga0068713_1000443, Ga0068713_1000266, Ga0068713_1017454, Ga0068713_1002047, Ga0068713_1035439
3300005252	Ga0068712_1015143, Ga0068712_1023641, Ga0068712_1004300, Ga0068712_1070539, Ga0068712_1026040
3300005254	Ga0068714_10002947, Ga0068714_10043767, Ga0068714_10004112, Ga0068714_10000155, Ga0068714_10014131, Ga0068714_10000042, Ga0068714_10001728, Ga0068714_10002848, Ga0068714_10016972, Ga0068714_10025510, Ga0068714_10000295, Ga0068714_10063171, Ga0068714_10002726, Ga0068714_10021166, Ga0068714_10001888, Ga0068714_10045678, Ga0068714_10000013, Ga0068714_10002836, Ga0068714_10004185, Ga0068714_10109270,…
3300009037	Ga0105093_10007836, Ga0105093_10005365	10.1186/s40168-018-0522-4
3300009053	Ga0105095_10024983, Ga0105095_10089411, Ga0105095_10088141
3300009075	Ga0105090_10003325, Ga0105090_10132085
3300009078	Ga0105106_10092260, Ga0105106_10035556, Ga0105106_10188194
3300009081	Ga0105098_10032797
3300009082	Ga0105099_10105667, Ga0105099_10001304, Ga0105099_10001371, Ga0105099_10000128, Ga0105099_10000437
3300009085	Ga0105103_10003536, Ga0105103_10146673, Ga0105103_10129931
3300009087	Ga0105107_10209990, Ga0105107_10067473
3300009146	Ga0105091_10001288, Ga0105091_10004519, Ga0105091_10007276, Ga0105091_10000339, Ga0105091_10132128, Ga0105091_10022669
3300009153	Ga0105094_10037844, Ga0105094_10033901
3300009157	Ga0105092_10010202, Ga0105092_10001503, Ga0105092_10110669
3300009165	Ga0105102_10039464, Ga0105102_10073551, Ga0105102_10002516
3300009166	Ga0105100_10002234
3300009168	Ga0105104_10000634, Ga0105104_10002116, Ga0105104_10093775, Ga0105104_10013850, Ga0105104_10086787, Ga0105104_10023296, Ga0105104_10006458, Ga0105104_10076516, Ga0105104_10011734
3300009169	Ga0105097_10088553, Ga0105097_10118700, Ga0105097_10006887
3300009171	Ga0105101_10041871
3300010938	Ga0137716_10005486, Ga0137716_10008537	10.3389/fmicb.2018.02075
3300013098	Ga0164320_10014372	10.1186/s40168-017-0322-2
3300013099	Ga0164315_10124283, Ga0164315_10052532, Ga0164315_10002322, Ga0164315_10037249, Ga0164315_10062870, Ga0164315_10150762, Ga0164315_10000590, Ga0164315_10267596
3300013101	Ga0164313_10016669, Ga0164313_10010694, Ga0164313_10096354, Ga0164313_10025367
3300013103	Ga0164318_10026734, Ga0164318_10111419
3300005259	Ga0071344_1021934, Ga0071344_1003416, Ga0071344_1001571, Ga0071344_1014272, Ga0071344_1000322, Ga0071344_1000982, Ga0071344_1002964, Ga0071344_1000003, Ga0071344_1000809, Ga0071344_1001359	10.1021/acs.est.7b06574
3300005261	Ga0071345_1009704, Ga0071345_1003441, Ga0071345_1003579
3300005263	Ga0071346_1000016, Ga0071346_1001825, Ga0071346_1005339, Ga0071346_1026512, Ga0071346_1000062, Ga0071346_1132122, Ga0071346_1026726, Ga0071346_1142055, Ga0071346_1000021, Ga0071346_1017697, Ga0071346_1043506, Ga0071346_1005087, Ga0071346_1002461, Ga0071346_1015206, Ga0071346_1027970, Ga0071346_1006483, Ga0071346_1018253, Ga0071346_1106026
3300002595	bg4DRAFT_100041, bg4DRAFT_100055	10.1128/mSystems.00092-16
3300005045	Ga0071328_114949	10.1038/ismej.2017.93
3300001866	JGI24729J20445_1000058, JGI24729J20445_1000318, JGI24729J20445_1002944, JGI24729J20445_1004193	10.1186/s40793-016-0209-z
3300005804	Ga0079955_100493, Ga0079955_105852, Ga0079955_114934, Ga0079955_100102, Ga0079955_100309, Ga0079955_101914, Ga0079955_102058, Ga0079955_100054, Ga0079955_100321, Ga0079955_105127, Ga0079955_100360, Ga0079955_100013	10.1016/j.syapm.2016.12.001
3300010265	Ga0134098_1001443	10.1186/s13068-018-1238-1
3300000150	SI48aug10_120mDRAFT_c1002690	10.1038/sdata.2017.160
3300004111	Ga0008651_10013807
3300000030	WSSedB1B_c007400	10.1128/mBio.00066-15; 10.1038/ismej.2014.256; 10.1038/ismej.2010.125
3300000311	WSSedA1Ba3DRAFT_1022378, WSSedA1Ba3DRAFT_1008409
3300000917	WSSedA2C3DRAFT_1004572
3300001095	JGI12104J13512_1002250, JGI12104J13512_1001110
3300001096	JGI11944J13513_1000066, JGI11944J13513_1008193
3300001213	JGIcombinedJ13530_100068110, JGIcombinedJ13530_103898280, JGIcombinedJ13530_108177250, JGIcombinedJ13530_110144263, JGIcombinedJ13530_105521343, JGIcombinedJ13530_101736427, JGIcombinedJ13530_106568594, JGIcombinedJ13530_106530997, JGIcombinedJ13530_104381063, JGIcombinedJ13530_104870709, JGIcombinedJ13530_107661077, JGIcombinedJ13530_105768559, JGIcombinedJ13530_105089706, JGIcombinedJ13530_1025…
3300001279	JGI20214J14112_1007772
3300001547	JGI20215J15232_1002737, JGI20215J15232_1000007
3300002961	JGI11641J44799_10016942
3300003432	JGI20214J51088_10048669, JGI20214J51088_10006867, JGI20214J51088_10020792, JGI20214J51088_10021847, JGI20214J51088_10001543, JGI20214J51088_10012575, JGI20214J51088_10000492, JGI20214J51088_10004234, JGI20214J51088_10035106, JGI20214J51088_10003319, JGI20214J51088_10080243, JGI20214J51088_10292029, JGI20214J51088_10132911, JGI20214J51088_10069075, JGI20214J51088_10086141
3300003541	JGI20214J51650_10049827, JGI20214J51650_10111905, JGI20214J51650_10210161, JGI20214J51650_10040171, JGI20214J51650_10145999, JGI20214J51650_10205481
3300007535	Ga0102926_1007113
3300007614	Ga0102946_1002580
3300007633	Ga0102940_1004108
3300007712	Ga0102929_1014943
3300007764	Ga0102950_1001094, Ga0102950_1001544
3300007775	Ga0102953_1001622, Ga0102953_1001049, Ga0102953_1047007, Ga0102953_1000791, Ga0102953_1009387, Ga0102953_1004002, Ga0102953_1005010
3300007784	Ga0102955_1033698
3300009033	Ga0102956_1022316
3300009035	Ga0102958_1038410
3300009060	Ga0102962_1009089, Ga0102962_1034403, Ga0102962_1052815
3300009061	Ga0102938_10064297
3300009145	Ga0102961_1003169, Ga0102961_1005655
3300011340	Ga0151652_12916831
3300014258	Ga0075315_1003537, Ga0075315_1000672
2162886008	PRSSGFe2_Sequence0000004480, PRSSGFe2_Sequence0000000811, PRSSGFe2_Sequence0000018893, PRSSGFe2_Sequence0000007664, PRSSGFe2_Sequence0000002550, PRSSGFe2_Sequence0000002849	10.1128/mBio.00249-11; 10.4056/sigs.2104875; 10.1371/journal.pone.0019306; 10.1007/s12155-010-9089-z
3300005253	Ga0073583_1211285, Ga0073583_1063432, Ga0073583_1190137, Ga0073583_1137322, Ga0073583_1129635, Ga0073583_1137806	10.1038/nature14447
3300005663	Ga0073582_118942
3300007102	Ga0102541_1215356, Ga0102541_1041739, Ga0102541_1281200, Ga0102541_1094076, Ga0102541_1069185, Ga0102541_1214619, Ga0102541_1291990, Ga0102541_1303473, Ga0102541_1134006, Ga0102541_1010819, Ga0102541_1445355, Ga0102541_1185417, Ga0102541_1312867, Ga0102541_1004205, Ga0102541_1163489, Ga0102541_1288207, Ga0102541_1455840, Ga0102541_1102162, Ga0102541_1494576	10.1038/s41396-018-0081-5
3300003218	JGI26339J46600_10001956	10.1038/s41396-018-0334-3
3300004152	Ga0062386_100008934, Ga0062386_100010426, Ga0062386_100391152
3300010339	Ga0074046_10004430, Ga0074046_10043303, Ga0074046_10133102, Ga0074046_10002933, Ga0074046_10109306, Ga0074046_10000707, Ga0074046_10016997, Ga0074046_10000027, Ga0074046_10152247, Ga0074046_10188561
3300010341	Ga0074045_10015388, Ga0074045_10049764, Ga0074045_10126015, Ga0074045_10041750
